# Supplementary material for: ZNF524 directly interacts with telomeric DNA and supports telomere integrity
Source: Nat Commun. 2023 Dec 12;14:8252. doi: 10.1038/s41467-023-43397-7 (PMC10716145; doi:10.1038/s41467-023-43397-7)
Supplement: Supplementary file 4 — Supplementary Data 1 [file 41467_2023_43397_MOESM4_ESM.xlsx]

## Sheet: Suppl. Table 4 BioD WTvsZF2mut
Gene names	Protein names	Number of proteins	Peptides	Razor + unique peptides	Unique peptides	Sequence coverage [%]	Unique + razor sequence coverage [%]	Unique sequence coverage [%]	Mol. weight [kDa]	Sequence length	mean_control_log2_LFQ intensity ZnF2mut_01	mean_control_log2_LFQ intensity ZnF2mut_02	mean_control_log2_LFQ intensity ZnF2mut_03	mean_control_log2_LFQ intensity ZnF2mut_04	mean_treatment_log2_LFQ intensity WT_01	mean_treatment_log2_LFQ intensity WT_02	mean_treatment_log2_LFQ intensity WT_03	mean_treatment_log2_LFQ intensity WT_04	mean_log2_fold_change	std_log2_fold_change	mean_-log10_pval	std_-1og10_pval
NR2C2	Nuclear receptor subfamily 2 group C member 2	7	20	20	20	44.9	44.9	44.9	67.344	615	25.5305	24.9709	24.6348	25.5179	29.9406	30.5639	30.3586	30.4777	5.17167	0	5.98834	0
NR2C1	Nuclear receptor subfamily 2 group C member 1	4	10	10	10	22.2	22.2	22.2	67.314	603	23.6354	23.5851	23.5652	23.7306	27.401	27.8172	27.8011	27.9351	4.10951	0.0943999	5.72901	0.912696
TERF2	Telomeric repeat-binding factor 2	8	9	9	9	20.5	20.5	20.5	32.298	293	23.5087	23.7393	23.7365	23.8239	27.2836	27.4112	27.4656	27.3102	3.66555	0.0995781	6.76055	0.344673
TERF1	Telomeric repeat-binding factor 1	4	8	8	8	16.2	16.2	16.2	48.239	419	23.6384	24.6581	24.9974	23.4714	26.2552	27.0031	27.269	27.1094	2.71789	0.144179	2.92221	0.309283
DPY30	Protein dpy-30 homolog	1	3	3	3	45.5	45.5	45.5	11.25	99	23.4385	23.4355	24.0212	23.4776	26.602	25.9816	26.3642	25.7568	2.58298	0.325566	4.13097	0.468865
HIST2H3PS2;H3F3B;H3F3A;H3F3C;HIST2H3A;HIST3H3;HIST1H3A	Histone H3;Histone H3.3C;Histone H3.2;Histone H3.1t;Histone H3.3;Histone H3.1	11	3	3	3	19.9	19.9	19.9	15.43	136	30.0663	29.232	30.0674	23.1237	29.3878	29.6933	31.3577	30.4589	2.10209	0.0734706	0.566961	0.00395723
ZNF524	Zinc finger protein 524	2	11	11	11	30.3	30.3	30.3	28.709	264	30.3751	29.9045	29.9969	29.9482	31.8041	32.1052	31.7291	32.0248	1.85959	0	4.94969	0
SUPT16H	FACT complex subunit SPT16	1	5	5	5	5.5	5.5	5.5	119.91	1047	26.2813	23.7513	23.6742	24.0399	26.553	25.8888	26.1492	25.8439	1.67206	0.158351	1.3662	0.0457092
CORO1C	Coronin-1C;Coronin	19	8	8	8	20.3	20.3	20.3	53.248	474	25.5039	25.6959	25.9235	23.5249	27.8077	27.0686	25.9372	25.9311	1.52407	0.0665362	1.1069	0.0336989
ARGLU1	Arginine and glutamate-rich protein 1	3	4	4	4	16.2	16.2	16.2	23.834	198	26.6037	26.7318	26.2791	23.7081	27.4281	27.9044	27.2864	26.6966	1.49817	0.114135	1.02951	0.0807976
TRA2A	Transformer-2 protein homolog alpha	4	4	2	2	29.2	20.4	20.4	12.951	113	26.2517	26.46	23.7362	23.4138	26.0966	26.6568	26.6964	26.3494	1.48441	0.271053	0.912108	0.0173474
MYH9	Myosin-9	16	29	29	25	17.6	17.6	15.4	226.53	1960	27.4608	26.9371	27.1878	27.004	28.9733	28.4701	28.78	28.0699	1.42587	0	3.0967	0
ESYT1	Extended synaptotagmin-1	3	5	5	5	6.4	6.4	6.4	122.85	1104	24.0889	25.3769	25.1532	25.0366	27.0436	26.3485	26.3103	25.1756	1.30562	0	1.46146	0
PDIA6	Protein disulfide-isomerase A6	5	6	6	6	19.7	19.7	19.7	47.837	437	23.6983	25.9886	25.9399	26.2738	27.9568	27.2038	26.5436	25.4104	1.30349	0.087421	0.804744	0.0125232
RPP14	Ribonuclease P protein subunit p14	1	2	2	2	12.9	12.9	12.9	13.693	124	26.1672	23.7467	23.7477	23.7032	25.527	25.911	25.3417	25.6426	1.2644	0.223958	0.99794	0.0896499
ORC3	Origin recognition complex subunit 3	3	6	6	6	13.6	13.6	13.6	65.928	568	25.279	25.8087	23.6497	25.8577	26.3477	26.2325	26.5872	26.4262	1.24965	0.0146012	1.2703	0.021622
RPS20	40S ribosomal protein S20	5	2	2	2	19.3	19.3	19.3	13.373	119	27.286	27.4434	27.5201	23.624	28.1432	27.7024	27.7999	27.0442	1.20403	0.0877077	0.579198	0.0101145
RPL31	60S ribosomal protein L31	8	2	2	2	21.3	21.3	21.3	12.701	108	27.3968	27.5208	27.5945	23.6274	27.6962	27.7069	27.8532	27.6153	1.18303	0.108365	0.571423	0.014401
MCCC1	Methylcrotonoyl-CoA carboxylase subunit alpha, mitochondrial	6	36	36	36	65.2	65.2	65.2	80.472	725	34.1282	34.3111	34.3964	34.2605	35.0668	35.2565	35.5242	35.4964	1.0619	0	3.90168	0
YWHAZ	14-3-3 protein zeta/delta	7	4	4	2	19.9	19.9	12.6	28.036	246	23.7095	25.4681	25.4909	23.8135	25.9083	26.0837	25.5273	25.1555	1.04819	0.0750054	0.99105	0.0173677
DNTTIP1	Deoxynucleotidyltransferase terminal-interacting protein 1	5	5	5	5	20	20	20	31.664	280	25.7048	26.1957	25.8896	23.4177	26.3995	26.5766	26.1201	26.2707	1.03979	0.148016	0.815944	0.0894831
RPS27;RPS27L	40S ribosomal protein S27;40S ribosomal protein S27-like	4	2	2	2	28.6	28.6	28.6	9.461	84	26.6843	26.9276	26.7974	23.3591	26.9825	26.9967	27.2118	26.6484	1.01775	0.190053	0.545826	0.022582
HIST1H2AJ;HIST1H2AH;H2AFJ;HIST2H2AC;HIST1H2AC;HIST3H2A;HIST2H2AA3;HIST1H2AD;HIST1H2AG;HIST1H2AB	Histone H2A type 1-J;Histone H2A type 1-H;Histone H2A.J;Histone H2A type 2-C;Histone H2A type 1-C;Histone H2A type 3;Histone H2A type 2-A;Histone H2A type 1-D;Histone H2A type 1;Histone H2A type 1-B/E;Histone H2A	16	3	1	1	20.7	11.2	11.2	18.481	169	28.5282	27.9851	28.4683	28.1698	28.411	28.7563	30.541	29.5128	1.01742	0	1.08317	0
CHD4	Chromodomain-helicase-DNA-binding protein 4	33	101	101	3	54.1	54.1	1.4	218.56	1920	33.0895	33.0749	33.0328	33.0278	33.7749	34.0847	34.0572	34.3422	1.00853	0	3.87226	5.43896e-16
SRRM2	Serine/arginine repetitive matrix protein 2	8	17	17	17	9.7	9.7	9.7	299.61	2752	27.6879	28.2704	28.325	27.2646	28.296	29.3594	29.3812	28.4174	0.976506	0	1.34449	0
GTF3C2	General transcription factor 3C polypeptide 2	8	8	8	8	9.1	9.1	9.1	100.68	911	27.3243	26.8597	26.8852	23.5058	26.5789	27.4465	27.3093	27.1308	0.972632	0.0574808	0.489072	0.00146235
ADNP	Activity-dependent neuroprotector homeobox protein	5	50	50	50	52.5	52.5	52.5	123.56	1102	32.5766	32.4213	32.358	32.3452	33.0011	33.2983	33.5624	33.6928	0.963371	0	2.99547	0
ZMYM3	Zinc finger MYM-type protein 3	6	20	20	19	17.9	17.9	17.9	152.6	1372	28.7007	28.3501	28.1436	28.3882	29.155	29.3365	29.192	29.7447	0.961436	0	2.78754	0
BEND3	BEN domain-containing protein 3	1	5	5	5	7.4	7.4	7.4	94.474	828	23.6769	23.4045	25.6332	23.8413	24.7354	25.0098	25.5551	25.0947	0.959797	0.1128	0.876496	0.0412061
TRIML2;FLJ25801	Probable E3 ubiquitin-protein ligase TRIML2	4	4	4	4	12.1	12.1	12.1	48.128	422	25.2041	24.7397	25.0743	23.6146	25.3581	25.6965	25.9371	25.4184	0.944335	0.0247421	1.30474	0.045498
MCCC2	Methylcrotonoyl-CoA carboxylase beta chain, mitochondrial	5	34	34	15	72.5	72.5	33.6	61.332	563	34.7251	35.1115	34.8806	34.6965	35.4705	35.7938	35.9299	35.7092	0.872415	0	3.17893	0
USP54	Inactive ubiquitin carboxyl-terminal hydrolase 54	10	6	6	6	4.2	4.2	4.2	187.39	1684	25.4307	25.0112	23.5961	23.6596	25.2185	25.2288	24.7439	25.8844	0.844506	0.223591	0.774888	0.0719063
RPL12	60S ribosomal protein L12	1	3	3	3	20	20	20	17.818	165	25.8808	26.619	26.5482	24.0515	27.1988	26.7892	26.5349	25.9472	0.842642	0.15315	0.610804	0.0164051
DHRS2	Dehydrogenase/reductase SDR family member 2, mitochondrial	5	13	13	13	61.8	61.8	61.8	29.926	280	28.4953	28.935	28.7824	28.5005	29.9717	29.7814	29.5621	28.674	0.81899	0	1.43105	0
JUP	Junction plakoglobin	1	4	4	4	5.9	5.9	5.9	81.744	745	24.9741	24.8727	23.9583	23.9707	24.4924	24.993	25.7458	25.763	0.804584	0.0376143	0.992302	0.0155189
CBX3	Chromobox protein homolog 3	4	6	6	5	45.9	45.9	37.2	20.811	183	28.9995	29.3247	28.7985	29.136	29.717	29.7168	30.1388	29.8907	0.801174	0	2.76572	0
ORC2	Origin recognition complex subunit 2	3	4	4	4	6.6	6.6	6.6	65.971	577	25.827	25.7272	25.6108	24.11	26.239	26.3365	25.9489	25.89	0.78484	0.0791184	0.966915	0.101341
MCM7	DNA replication licensing factor MCM7	4	8	8	8	18.6	18.6	18.6	60.643	543	26.1073	25.9666	26.0134	26.1415	26.8011	26.9215	26.8894	26.5349	0.729488	0	3.55195	5.43896e-16
PC	Pyruvate carboxylase, mitochondrial	4	64	64	64	69.4	69.4	69.4	129.63	1178	35.566	35.7308	35.4619	35.2678	35.8743	36.1913	36.4607	36.4055	0.726322	0	2.34701	0
ZNF148	Zinc finger protein 148	4	10	10	10	17	17	17	88.975	794	27.4532	27.2037	27.2101	27.2867	27.8327	27.9283	27.9469	28.3468	0.725246	0	2.88974	0
HIST1H2BN;HIST1H2BL;HIST1H2BM;HIST1H2BH;HIST2H2BF;HIST1H2BC;HIST1H2BD;H2BFS;HIST1H2BK;HIST1H2BA	Histone H2B;Histone H2B type 1-L;Histone H2B type 1-M;Histone H2B type 1-N;Histone H2B type 1-H;Histone H2B type 2-F;Histone H2B type 1-C/E/F/G/I;Histone H2B type 1-D;Histone H2B type F-S;Histone H2B type 1-K;Histone H2B type 1-A	13	6	6	1	38	38	5.4	18.804	166	30.1229	29.1012	30.0367	29.458	29.8915	29.9304	31.2555	30.487	0.711423	0	0.899283	0
MTA2	Metastasis-associated protein MTA2	2	6	6	5	9	9	7.5	75.022	668	25.7813	23.7578	25.6827	25.665	25.718	25.9981	25.8795	25.9592	0.666988	0.0530306	0.650392	0.0224409
PRDX1	Peroxiredoxin-1	5	7	7	6	37.4	37.4	31	18.976	171	27.2573	27.119	26.9302	27.1613	27.9931	28.2315	27.6803	27.1786	0.653939	0	1.47945	0
SNRPF	Small nuclear ribonucleoprotein F	3	4	4	4	40.7	40.7	40.7	9.7251	86	26.8476	27.3871	23.8216	26.9495	27.4052	26.7996	26.7239	26.6811	0.651029	0.0586631	0.331577	0.00908258
DKFZp686J1372;TPM3	Tropomyosin alpha-3 chain	13	9	9	1	34.4	34.4	6.6	26.42	227	26.1241	27.8436	27.0204	27.1896	28.7913	27.415	28.097	26.3836	0.627251	0	0.451828	0
VIM	Vimentin	16	28	28	25	55.6	55.6	51.7	53.651	466	29.4263	29.3693	30.6708	31.0449	30.2294	30.1359	32.2186	30.3817	0.613574	0	0.414717	6.7987e-17
TAF1;TAF1L	Transcription initiation factor TFIID subunit 1;Transcription initiation factor TFIID subunit 1-like	17	11	11	11	7.5	7.5	7.5	182.05	1592	27.8635	27.4117	27.251	27.3815	27.8719	28.1685	27.7127	28.5433	0.597196	0	1.41359	2.71948e-16
WHSC1L1	Histone-lysine N-methyltransferase NSD3	6	2	2	2	3.7	3.7	3.7	72.62	645	24.4831	24.3918	22.8118	24.4029	24.6055	24.5632	24.6271	24.6722	0.594604	0.0915536	0.725089	0.0572752
ACTN1	Alpha-actinin-1	19	38	38	27	47.3	47.3	34.3	103.06	892	29.5641	30.4431	30.5775	30.2801	31.5416	30.7348	31.1422	29.8	0.588422	0	0.645957	0
SH3BP4	SH3 domain-binding protein 4	4	12	12	12	14.5	14.5	14.5	107.49	963	27.5328	27.4845	27.1025	27.167	27.5527	28.0645	27.9273	28.0922	0.587483	0	1.9199	0
ACTN4	Alpha-actinin-4	12	35	24	24	49.2	36.4	36.4	104.85	911	27.9034	28.5859	28.8194	28.5234	30.0684	28.9625	29.3241	27.7809	0.575958	0	0.51346	0
GATAD1	GATA zinc finger domain-containing protein 1	2	5	5	5	26.4	26.4	26.4	28.69	269	26.2792	26.4607	26.1873	26.4515	26.5882	27.0847	26.862	27.0848	0.560233	0	2.21175	0
ZBTB33	Transcriptional regulator Kaiso	1	15	15	15	26.8	26.8	26.8	74.484	672	29.3435	29.2384	29.5805	29.3863	29.667	29.3264	30.3274	30.4654	0.559389	0	1.03444	0
PRPF6	Pre-mRNA-processing factor 6	2	7	7	7	8.8	8.8	8.8	102.43	901	23.5771	25.829	25.5576	25.6482	26.4334	25.0999	25.7361	25.5746	0.558022	0.121393	0.410692	0.0173646
GTF2I	General transcription factor II-I	10	17	17	17	23.1	23.1	23.1	107.97	957	28.4853	28.3938	28.3315	28.1246	28.8046	29.0004	28.7599	28.9059	0.533919	0	2.90232	0
SRFBP1	Serum response factor-binding protein 1	1	4	4	4	10.3	10.3	10.3	48.633	429	25.2288	25.9476	23.4741	23.5076	25.0779	24.891	25.1809	25.1238	0.528893	0.209238	0.352455	0.0977037
C17orf49;RNASEK-C17orf49;BAP18	Chromatin complexes subunit BAP18	5	3	3	3	15.3	15.3	15.3	16.29	157	25.3081	25.5616	25.0667	23.8587	25.392	25.2959	25.632	25.5869	0.52792	0.0108934	0.657911	0.0047965
CDC73	Parafibromin	6	5	5	5	8.7	8.7	8.7	60.576	531	24.9684	25.3822	23.4673	25.0694	25.0687	25.6549	25.3473	24.9173	0.525183	0.180939	0.52381	0.00282075
H2AFV;H2AFZ	Histone H2A.V;Histone H2A.Z;Histone H2A	7	4	4	2	31.2	31.2	18.8	13.509	128	30.5128	29.621	29.3387	29.2946	29.3568	30.1317	31.0164	30.2966	0.508617	0	0.531019	0
SMARCC2	SWI/SNF complex subunit SMARCC2	5	19	10	10	16.9	10.2	10.2	136.18	1245	27.6636	27.7482	27.6393	27.9398	28.1273	28.1574	28.1768	28.4983	0.492212	0	2.36964	0
ACTG1	Actin, cytoplasmic 2;Actin, cytoplasmic 2, N-terminally processed	7	21	21	1	63.2	63.2	4.5	41.792	375	32.8914	33.7459	33.9931	33.855	34.7403	34.04	34.2667	33.4011	0.490696	0	0.626233	0
RPS3	40S ribosomal protein S3	14	9	9	9	38.7	38.7	38.7	26.688	243	26.9265	27.3654	27.5023	27.5633	28.0887	27.82	27.9562	27.4419	0.487302	0	1.29286	0
DDX51	ATP-dependent RNA helicase DDX51	1	4	4	4	5.4	5.4	5.4	72.456	666	25.2652	24.6421	23.4997	24.3369	24.5732	25.6614	24.6842	24.7365	0.477854	0.0134882	0.48916	0.00410572
BRMS1L	Breast cancer metastasis-suppressor 1-like protein	2	2	2	2	6.9	6.9	6.9	32.344	275	23.6431	25.182	23.7611	25.0699	24.7942	25.2585	24.777	24.7281	0.475427	0.0984954	0.496443	0.0465456
RBM39	RNA-binding protein 39	10	8	8	8	44.1	44.1	44.1	26.698	245	27.9164	28.0757	27.5938	27.2777	28.1265	28.3814	27.9952	28.2436	0.470758	0	1.279	0
RPLP0;RPLP0P6	60S acidic ribosomal protein P0;60S acidic ribosomal protein P0-like	14	7	7	7	32.5	32.5	32.5	34.273	317	27.2745	27.8298	27.8129	27.574	28.2704	27.9669	28.3846	27.7412	0.467978	0	1.26936	0
TOP2B	DNA topoisomerase 2-beta;DNA topoisomerase 2	4	32	19	19	21.6	14.1	14.1	182.66	1621	29.1216	28.7313	28.8204	28.7257	29.2421	29.4638	29.2987	29.2588	0.466139	0	2.33732	0
UBTF	Nucleolar transcription factor 1	4	10	10	10	14.6	14.6	14.6	87.435	745	25.9128	26.6871	26.9992	27.3017	27.6277	26.8369	27.3253	26.9535	0.460658	0	0.629561	0
CUX1	Homeobox protein cut-like 1;Protein CASP	14	7	7	7	6.8	6.8	6.8	159.39	1460	25.4232	23.7447	25.742	25.481	25.0476	25.4648	25.9136	25.7566	0.447913	0.10152	0.394626	0.0194806
SRCAP	Helicase SRCAP	6	13	12	12	4.4	4.1	4.1	325.77	3053	25.4406	25.2635	25.4664	25.1219	25.2749	25.9397	25.5705	26.2694	0.440534	0	0.977361	1.35974e-16
SPTBN1	Spectrin beta chain, non-erythrocytic 1	11	35	35	35	17.8	17.8	17.8	274.83	2366	27.3562	28.2177	28.4503	27.9365	29.3042	28.5599	28.2106	27.6409	0.438716	0	0.472589	0
DSP	Desmoplakin	3	4	4	4	1.7	1.7	1.7	260.12	2272	26.222	26.4574	26.3291	26.0754	26.1951	26.7638	26.8338	26.8925	0.400295	0	1.16744	0
EMSY;C11orf30	Protein EMSY	11	13	13	13	14.6	14.6	14.6	123.91	1155	27.6893	27.3969	27.2311	26.3637	27.1903	27.7633	27.4984	27.8243	0.398799	0	0.587221	0
TAF4	Transcription initiation factor TFIID subunit 4	6	16	16	16	19.6	19.6	19.6	110.11	1085	28.4996	28.6618	28.3578	28.2956	28.7303	28.4837	28.9376	29.2493	0.396513	0	1.14525	0
TOP2A	DNA topoisomerase 2-alpha	5	48	48	35	35.3	35.3	27.8	174.38	1531	31.0139	30.7635	30.645	30.7441	31.161	31.1444	31.0785	31.313	0.382586	0	2.20676	0
RPS7	40S ribosomal protein S7	3	4	4	4	27.8	27.8	27.8	22.127	194	26.3478	26.9459	27.0269	26.6954	27.3161	27.2948	27.5157	26.41	0.380182	0	0.624019	0
RPS12	40S ribosomal protein S12	1	5	5	5	48.5	48.5	48.5	14.515	132	25.7002	26.5514	26.276	26.506	27.2476	26.3296	27.0703	25.8714	0.371329	0	0.441347	0
ATAD5	ATPase family AAA domain-containing protein 5	3	4	4	4	2.2	2.2	2.2	207.57	1844	24.5954	23.3948	24.8906	24.2925	24.0557	24.6409	24.9354	25.0238	0.370612	0.0252813	0.420642	0.0097644
TRA2B	Transformer-2 protein homolog beta	4	10	10	8	53.2	53.2	47.9	21.935	188	29.0735	29.2141	29.0385	28.1571	28.6066	29.2865	29.7346	29.3243	0.367203	0	0.500531	0
HJURP	Holliday junction recognition protein	6	11	11	11	17.8	17.8	17.8	83.538	748	27.0323	26.7227	27.2936	27.0729	27.1534	27.3159	27.3399	27.7695	0.364312	0	1.07306	0
PSIP1	PC4 and SFRS1-interacting protein	6	9	9	8	20.6	20.6	19.1	60.103	530	27.4023	27.3767	27.6237	27.2175	28.2021	28.009	27.7985	27.0631	0.363101	0	0.665249	0
G3BP1	Ras GTPase-activating protein-binding protein 1	20	7	7	7	20.2	20.2	20.2	52.164	466	25.5399	26.1904	26.2061	26.5504	27.4761	26.8422	26.5725	25.0257	0.357431	0	0.261383	0
RPS16	40S ribosomal protein S16	6	8	8	8	52.7	52.7	52.7	14.419	129	27.3543	27.6541	27.3941	27.0942	27.9243	27.8234	27.9204	27.2535	0.356204	0	0.916836	0
HIST1H4A	Histone H4	1	7	7	7	52.4	52.4	52.4	11.367	103	30.8318	30.0178	30.577	29.6048	29.6885	30.0165	31.9911	30.7258	0.347622	0	0.243443	0
SLC3A2	4F2 cell-surface antigen heavy chain	11	12	12	12	23.4	23.4	23.4	64.872	599	27.2815	27.2907	27.7331	27.4533	28.5649	28.2574	27.6546	26.6334	0.33788	0	0.327661	0
SPTAN1	Spectrin alpha chain, non-erythrocytic 1	6	34	34	34	16.7	16.7	16.7	282.83	2457	27.7615	28.228	28.4196	27.9324	29.44	28.8348	28.1606	27.2532	0.336789	0	0.284861	0
TAF7	Transcription initiation factor TFIID subunit 7	2	5	5	5	16.9	16.9	16.9	40.259	349	26.0978	26.4073	25.8993	25.56	26.0886	25.9351	27.0541	26.226	0.334879	0	0.499399	6.7987e-17
WIZ	Protein Wiz	7	7	7	7	9.1	9.1	9.1	89.054	832	26.946	26.2718	26.282	26.1666	26.451	27.0148	26.6136	26.9255	0.334596	0	0.739239	0
SRSF6;SRSF4	Serine/arginine-rich splicing factor 6;Serine/arginine-rich splicing factor 4	8	6	6	5	15.5	15.5	12.8	38.418	335	28.6151	28.9097	28.5545	28.3005	28.6458	29.4693	28.9143	28.6866	0.334049	0	0.717392	1.35974e-16
P4HA1	Prolyl 4-hydroxylase subunit alpha-1	3	8	8	8	19.9	19.9	19.9	61.049	534	26.2325	26.6934	26.0775	26.4536	26.502	26.9483	26.7766	26.5525	0.33059	0	1.00524	0
GTF3C4	General transcription factor 3C polypeptide 4	2	10	10	10	14	14	14	91.981	822	27.2552	27.1835	26.9705	27.1294	27.0731	27.6402	27.4856	27.645	0.326323	0	1.16198	0
BAZ2A	Bromodomain adjacent to zinc finger domain protein 2A	7	3	3	3	1.7	1.7	1.7	208.07	1875	24.5074	24.4032	24.444	24.1582	24.6484	24.1917	24.8612	25.102	0.322663	0	0.765378	0
CXorf67	Uncharacterized protein CXorf67	1	3	3	3	6.8	6.8	6.8	51.893	503	24.4957	24.0394	24.3072	23.2327	24.3065	24.5274	24.3288	24.1913	0.319714	0.135304	0.503176	0.00883149
PHF12	PHD finger protein 12	8	6	6	6	6.5	6.5	6.5	109.7	1004	26.6139	26.52	26.5965	26.437	26.632	26.8706	27.06	26.8235	0.304668	0	1.70233	2.71948e-16
TAF6	Transcription initiation factor TFIID subunit 6	14	16	16	16	25.3	25.3	25.3	78.948	734	28.7406	28.4861	28.44	28.576	28.476	28.8457	28.9482	29.1909	0.304523	0	0.95712	0
EEF2	Elongation factor 2	1	9	9	9	13.5	13.5	13.5	95.337	858	25.6196	25.9462	26.1928	26.0313	26.8654	26.164	26.292	25.6831	0.303658	0	0.514282	0
EHMT1	Histone-lysine N-methyltransferase EHMT1	7	2	2	2	1.4	1.4	1.4	138.25	1267	24.2104	23.7703	23.8073	23.9648	23.7715	23.9898	24.8321	24.3671	0.301949	0.0958217	0.521188	0.128076
FIP1L1	Pre-mRNA 3-end-processing factor FIP1	6	6	6	6	19.4	19.4	19.4	58.375	520	26.5565	26.9549	26.6024	26.8984	26.8919	27.4126	27.111	26.8023	0.301378	0	0.900802	0
PBRM1	Protein polybromo-1	13	21	21	21	14.3	14.3	14.3	182.12	1582	28.7286	28.449	28.1703	28.2645	28.4995	28.7517	28.5616	29.0005	0.300232	0	0.913941	0
SRSF7	Serine/arginine-rich splicing factor 7	7	10	10	9	57.7	57.7	57.7	15.763	137	30.3714	30.4014	30.3937	29.6247	29.824	31.1559	30.7139	30.2868	0.297351	0	0.376676	0
TAF12	Transcription initiation factor TFIID subunit 12	2	3	3	3	22.1	22.1	22.1	14.825	131	26.9468	26.8182	26.8361	26.7672	27.1957	26.9303	26.8931	27.5362	0.296736	0	0.995178	0
KDM1A	Lysine-specific histone demethylase 1A	4	13	13	13	17.5	17.5	17.5	92.902	852	28.5976	28.0508	27.9957	28.0615	28.5359	28.2314	28.5117	28.6132	0.296658	0	0.919595	0
KPNB1	Importin subunit beta-1	4	5	5	5	7.6	7.6	7.6	97.169	876	24.6722	25.2419	25.7807	25.1793	26.1815	26.1156	25.8751	23.8868	0.296195	0.0749848	0.205982	0.0799389
KMT2B	Histone-lysine N-methyltransferase 2B	1	4	3	3	1.3	1	1	293.51	2715	23.1862	23.2144	22.7824	23.0355	23.184	23.423	23.3251	23.4609	0.293649	0	1.34315	0
RPS25	40S ribosomal protein S25	1	4	4	4	24	24	24	13.742	125	27.2317	27.5689	27.5282	27.0235	27.9112	27.9525	27.8167	26.8434	0.29287	0	0.446766	0
HMGN2;HMGN3	Non-histone chromosomal protein HMG-17;High mobility group nucleosome-binding domain-containing protein 3	4	3	3	3	16.7	16.7	16.7	9.3926	90	25.4028	26.7175	26.9428	26.8841	28.1646	26.794	26.9793	25.1706	0.290339	0	0.155568	0
HNRNPAB	Heterogeneous nuclear ribonucleoprotein A/B	7	6	6	6	23.6	23.6	23.6	30.302	280	27.1614	27.6138	27.7555	27.6572	28.369	27.9484	28.1778	26.8464	0.288384	0	0.337297	0
HSPD1	60 kDa heat shock protein, mitochondrial	8	24	24	24	48	48	48	61.054	573	29.5199	30.2077	30.1266	29.5462	30.495	30.497	30.3458	29.2129	0.287581	0	0.341398	6.7987e-17
ELMSAN1	ELM2 and SANT domain-containing protein 1	4	8	8	8	9.4	9.4	9.4	120.73	1099	26.6053	25.8911	25.8922	26.3251	26.3709	26.3191	26.4423	26.7024	0.280247	0	0.698626	0
BRD7	Bromodomain-containing protein 7	4	6	6	6	13.2	13.2	13.2	74.138	651	25.8519	25.6721	25.6098	24.9293	25.5777	25.9227	25.8652	25.8023	0.276221	0	0.60596	0
CLTC	Clathrin heavy chain 1	9	17	17	17	13	13	13	192.06	1679	26.8905	27.3632	27.459	27.0994	28.3664	27.5528	27.6663	26.3263	0.274911	0	0.25351	0
ACTA1;ACTC1;ACTG2;ACTA2	Actin, alpha skeletal muscle;Actin, alpha cardiac muscle 1;Actin, gamma-enteric smooth muscle;Actin, aortic smooth muscle	10	13	1	1	30.2	4.2	4.2	42.051	377	27.8261	29.0785	28.93	28.8644	29.3217	28.2724	29.7784	28.4242	0.274394	0	0.241839	0
EEF1D	Elongation factor 1-delta	22	4	4	4	27.7	27.7	27.7	18.157	166	24.9488	25.2022	25.5455	25.2188	25.8339	26.0717	25.435	24.6704	0.273944	0	0.357725	0
RPS17	40S ribosomal protein S17	6	5	5	5	9.1	9.1	9.1	64.532	584	26.5554	26.7619	26.3631	26.7779	26.8774	26.8014	27.0751	26.7964	0.272985	0	1.22576	0
TMPO	Lamina-associated polypeptide 2, isoform alpha;Thymopoietin;Thymopentin	6	6	6	6	11.8	11.8	11.8	75.491	694	25.5371	25.6028	26.0299	25.676	26.0755	26.0656	25.9599	25.8362	0.27286	0	1.1625	0
TOX4	TOX high mobility group box family member 4	9	8	8	8	18.3	18.3	18.3	63.594	595	28.5863	28.3278	28.3999	28.6358	28.4706	28.3687	28.9834	29.2039	0.269204	0	0.593717	0
PCCA	Propionyl-CoA carboxylase alpha chain, mitochondrial	13	45	45	45	67.8	67.8	67.8	77.047	702	34.9964	35.004	35.0082	35.0528	35.058	35.3162	35.2668	35.4971	0.269174	0	1.59277	2.71948e-16
BAZ1A	Bromodomain adjacent to zinc finger domain protein 1A	3	10	10	10	9.4	9.4	9.4	178.7	1556	26.2189	25.941	26.0397	26.049	26.1199	26.4193	26.251	26.5228	0.266106	0	1.33503	2.71948e-16
BPTF	Nucleosome-remodeling factor subunit BPTF	11	13	13	13	5.3	5.3	5.3	308.07	2764	26.8559	26.6221	26.5163	26.6999	26.6802	27.1335	26.7169	27.2152	0.262881	0	0.845306	0
HNRNPA1;HNRNPA1L2	Heterogeneous nuclear ribonucleoprotein A1;Heterogeneous nuclear ribonucleoprotein A1, N-terminally processed;Heterogeneous nuclear ribonucleoprotein A1-like 2	11	18	17	16	55	52.1	52.1	33.155	307	30.1516	31.1541	31.5388	31.4817	32.3663	31.2683	31.4192	30.3208	0.262082	0	0.195747	0
FLNA	Filamin-A	8	37	37	33	18.2	18.2	16	278.22	2620	28.7399	29.0414	29.2588	29.337	29.5824	29.6388	29.1431	29.0582	0.261357	0	0.621724	0
SRSF10;SRSF12	Serine/arginine-rich splicing factor 10;Serine/arginine-rich splicing factor 12	10	6	6	6	36.6	36.6	36.6	20.913	172	28.318	28.7135	28.6441	27.8493	28.0198	28.7383	29.0706	28.7261	0.257452	0	0.378501	6.7987e-17
PPIH	Peptidyl-prolyl cis-trans isomerase;Peptidyl-prolyl cis-trans isomerase H	4	3	3	3	33.3	33.3	33.3	10.281	96	25.9729	26.7314	26.2684	24.015	26.1053	26.2305	25.8565	25.8047	0.252322	0.175844	0.146613	0.0868555
RCOR3;RCOR1	REST corepressor 3;REST corepressor 1	11	7	7	7	14.9	14.9	14.9	50.376	449	26.9584	26.5101	26.2809	26.3444	26.3605	27.2658	26.5958	26.8714	0.249936	0	0.454299	0
RBBP5	Retinoblastoma-binding protein 5	2	7	7	7	12.8	12.8	12.8	59.152	538	26.9845	26.7085	26.6276	27.0816	26.6867	27.4371	26.9013	27.3471	0.242502	0	0.536465	0
PABPC1	Polyadenylate-binding protein 1	26	17	17	11	38.5	38.5	21.8	58.535	522	28.9508	28.7323	28.5537	28.2379	28.5492	29.1635	28.9239	28.8008	0.240664	0	0.5702	0
TOP1	DNA topoisomerase 1	13	12	12	12	16.6	16.6	16.6	90.725	765	27.1911	27.2697	27.178	26.8853	27.8812	27.1484	27.3889	27.0579	0.238064	0	0.545224	0
RPS18	40S ribosomal protein S18	4	5	5	5	27.6	27.6	27.6	17.718	152	25.9589	25.9327	26.1618	26.0859	26.7225	26.6811	26.491	25.1948	0.237519	0	0.266705	0
ZBTB9	Zinc finger and BTB domain-containing protein 9	3	7	7	7	16.7	16.7	16.7	50.602	473	27.4213	27.0073	27.2225	27.3758	27.5922	27.5958	27.4258	27.3477	0.233654	0	1.0856	0
SSRP1	FACT complex subunit SSRP1	4	9	9	9	18.8	18.8	18.8	81.074	709	27.0268	27.1015	26.9898	27.2124	27.68	27.6701	27.3406	26.5679	0.232037	0	0.380844	0
MORF4L1	Mortality factor 4-like protein 1	13	11	11	11	54.6	54.6	54.6	31.333	269	27.3237	27.7741	27.5282	27.7652	27.6732	27.8999	27.9543	27.7917	0.231983	0	0.953604	1.35974e-16
GTF3C3	General transcription factor 3C polypeptide 3	7	16	16	16	21.9	21.9	21.9	101.27	886	27.625	27.4305	27.1969	27.4296	27.5127	27.4312	27.9246	27.7371	0.230882	0	0.80994	0
BCL11B	B-cell lymphoma/leukemia 11B	11	16	16	14	25.8	25.8	23.8	95.518	894	29.0187	28.5108	28.811	28.7769	28.7253	28.6876	29.2954	29.3316	0.230597	0	0.520215	0
HNRNPK	Heterogeneous nuclear ribonucleoprotein K	4	16	16	1	47.3	47.3	2.7	48.562	440	30.476	31.0392	31.0292	31.0525	31.6657	31.2669	31.3084	30.2588	0.225729	0	0.280783	0
HSP90AB1	Heat shock protein HSP 90-beta	4	7	7	3	11.9	11.9	5	83.263	724	26.2899	25.9995	26.2012	25.9663	26.4977	26.5396	26.1525	26.1678	0.225196	0	0.87262	0
RPL38	60S ribosomal protein L38	4	4	4	4	39.1	39.1	39.1	7.5649	64	26.5082	27.3141	26.7652	27.2296	27.414	27.0191	27.1771	27.1065	0.224901	0	0.489391	0
RPS2	40S ribosomal protein S2	9	7	7	7	29.7	29.7	29.7	31.324	293	27.0173	27.2258	27.158	27.3122	27.619	27.6027	27.3614	27.0246	0.223578	0	0.716242	1.35974e-16
ARID2	AT-rich interactive domain-containing protein 2	6	11	11	11	6.3	6.3	6.3	191.42	1783	26.9205	26.6447	26.3719	26.6143	26.4882	27.0036	26.8917	27.0595	0.222891	0	0.619428	0
SGPL1	Sphingosine-1-phosphate lyase 1	3	6	6	6	12	12	12	63.523	568	24.9166	25.7661	25.5846	25.5298	26.7494	25.9058	25.5504	24.4828	0.222848	0	0.17126	0
CKAP4	Cytoskeleton-associated protein 4	1	12	12	12	25.1	25.1	25.1	66.022	602	27.098	27.0492	27.648	27.9522	27.5941	27.4288	27.8645	27.7451	0.221278	0	0.409869	0
TAF2	Transcription initiation factor TFIID subunit 2	3	5	5	5	4.7	4.7	4.7	136.97	1199	26.7086	25.703	25.27	25.5808	26.284	26.0106	25.9314	25.9172	0.220197	0	0.283526	0
PCCB	Propionyl-CoA carboxylase beta chain, mitochondrial	15	29	29	29	73.3	73.3	73.3	59.403	550	34.6852	34.7768	34.6509	34.5465	34.735	34.8951	34.942	34.9482	0.215245	0	1.69018	0
SIN3B	Paired amphipathic helix protein Sin3b	5	24	24	24	25.2	25.2	25.2	129.36	1130	28.7479	28.6038	28.5039	28.3098	28.4642	28.5768	28.9538	29.023	0.213107	0	0.609681	0
RUVBL1	RuvB-like 1	6	21	21	21	55.3	55.3	55.3	50.227	456	31.0776	31.1118	30.8008	30.7487	30.8403	31.2796	31.2452	31.2164	0.210662	0	0.746571	0
SERBP1	Plasminogen activator inhibitor 1 RNA-binding protein	4	4	4	4	12.7	12.7	12.7	42.426	387	24.9218	25.5996	26.0529	25.3235	27.3203	25.5211	25.2026	24.6964	0.210649	0	0.127843	0
URB1	Nucleolar pre-ribosomal-associated protein 1	1	11	11	11	5.4	5.4	5.4	254.39	2271	27.051	26.7892	26.4045	26.5347	26.5875	27.0655	26.8602	27.107	0.210165	0	0.520578	0
TBP;TBPL2	TATA-box-binding protein;TATA box-binding protein-like protein 2	6	5	5	5	24.7	24.7	24.7	31.616	288	28.6708	28.8322	28.3083	28.4112	28.2784	28.7894	28.8191	29.1604	0.206196	0	0.420232	0
CYB5R3	NADH-cytochrome b5 reductase 3;NADH-cytochrome b5 reductase 3 membrane-bound form;NADH-cytochrome b5 reductase 3 soluble form	4	4	4	4	19.4	19.4	19.4	31.628	278	25.1368	25.2145	23.745	25.4378	25.8428	25.2565	24.6642	24.5909	0.205088	0.100857	0.15775	0.0566949
RPS4X	40S ribosomal protein S4, X isoform	4	6	6	6	22.4	22.4	22.4	29.597	263	26.6787	26.982	26.8467	26.7432	27.2014	27.5629	27.2485	26.0549	0.204305	0	0.246641	3.39935e-17
NUMA1	Nuclear mitotic apparatus protein 1	3	93	93	1	48.7	48.7	0.6	238.26	2115	32.2865	32.0834	32.2903	32.3665	32.3876	32.2122	32.3678	32.851	0.197974	0	0.626069	0
ABCF1	ATP-binding cassette sub-family F member 1	4	2	2	2	3.4	3.4	3.4	67.55	596	24.0527	24.5052	24.3414	24.173	25.0358	24.7544	24.6671	23.4055	0.197648	0.0681384	0.227312	0.114455
NME1-NME2;NME2;NME1;NME2P1	Nucleoside diphosphate kinase;Nucleoside diphosphate kinase B;Putative nucleoside diphosphate kinase;Nucleoside diphosphate kinase A	11	3	3	3	17.8	17.8	17.8	32.642	292	25.0424	24.8366	25.3738	24.8821	25.7944	25.8345	24.9554	24.3397	0.19726	0	0.206237	3.39935e-17
GNB4;GNB2;GNB1	Guanine nucleotide-binding protein subunit beta-4;Guanine nucleotide-binding protein G(I)/G(S)/G(T) subunit beta-2;Guanine nucleotide-binding protein G(I)/G(S)/G(T) subunit beta-1	11	2	2	2	5	5	5	37.567	340	24.0467	23.997	25.1417	24.4449	25.9488	24.529	24.3308	23.6096	0.197008	0.140091	0.15063	0.122327
GAPDH	Glyceraldehyde-3-phosphate dehydrogenase	3	5	5	5	29.6	29.6	29.6	27.87	260	26.7433	26.6505	27.2894	26.3271	27.5159	26.5959	26.9996	26.6752	0.194074	0	0.278136	0
RPL11	60S ribosomal protein L11	3	4	4	4	24.2	24.2	24.2	20.252	178	26.8792	26.9908	27.3467	27.5726	28.0362	27.5001	27.1949	26.8108	0.188158	0	0.252654	0
SUN2	SUN domain-containing protein 2	4	3	3	3	6.6	6.6	6.6	79.611	713	25.0504	23.826	24.6588	25.2618	24.5551	25.0547	24.8263	25.0943	0.183327	0.0572979	0.210808	0.0458443
RFC2	Replication factor C subunit 2	10	9	9	9	36.6	36.6	36.6	35.243	320	27.143	27.2869	26.6898	26.5856	27.2499	27.2009	27.0524	26.9304	0.182068	0	0.438961	6.7987e-17
RUVBL2	RuvB-like 2	7	22	22	22	52.5	52.5	52.5	51.156	463	31.1188	31.065	30.7212	30.7877	30.9149	31.0552	31.219	31.2223	0.179697	0	0.708263	0
GTF3C5	General transcription factor 3C polypeptide 5	8	14	14	14	30.4	30.4	30.4	59.57	519	28.1359	27.9786	27.9508	28.2089	27.9259	28.3677	28.2172	28.4701	0.176666	0	0.629822	0
RFC1	Replication factor C subunit 1	3	5	5	5	5.6	5.6	5.6	128.18	1147	26.5159	26.7124	26.151	26.2334	26.2351	26.9487	26.5742	26.5593	0.176161	0	0.396803	0
NCOR2	Nuclear receptor corepressor 2	13	10	10	10	5.4	5.4	5.4	268.04	2458	25.7418	25.8192	25.8874	25.7469	25.9877	25.978	25.3731	26.5532	0.174127	0	0.299945	0
GLYR1	Putative oxidoreductase GLYR1	7	3	3	3	7.8	7.8	7.8	57.215	524	25.5117	25.6045	25.1194	25.3482	25.6784	25.6095	25.4691	25.4959	0.167284	0	0.692705	0
TPX2	Targeting protein for Xklp2	2	21	21	21	30	30	30	85.652	747	29.3287	28.7475	28.7233	29.0555	28.8055	29.0493	29.2731	29.3904	0.165853	0	0.373865	6.7987e-17
MAD2L1	Mitotic spindle assembly checkpoint protein MAD2A	2	3	3	3	14.1	14.1	14.1	23.51	205	24.8069	25.5749	24.4843	23.9884	24.5418	25.4726	24.6806	24.8163	0.164256	0.186576	0.176402	0.103171
U2AF2	Splicing factor U2AF 65 kDa subunit	3	6	6	6	20.6	20.6	20.6	53.12	471	26.7988	27.2425	26.7317	26.687	27.5308	27.5476	27.0175	26.0209	0.164208	0	0.166972	3.39935e-17
LRRC59	Leucine-rich repeat-containing protein 59	1	6	6	6	23.1	23.1	23.1	34.93	307	28.1666	28.5781	28.4974	28.4372	29.4524	29.2207	28.503	27.1584	0.163823	0	0.116278	0
ACTL6A	Actin-like protein 6A	5	12	12	12	39.9	39.9	39.9	47.46	429	29.7333	29.7476	29.6334	29.704	29.6949	29.6783	30.0592	30.0371	0.162795	0	0.74256	0
TAF5	Transcription initiation factor TFIID subunit 5	2	15	15	15	23.2	23.2	23.2	86.829	800	28.7908	28.249	28.3644	28.6828	28.4865	28.5865	28.7822	28.8802	0.162095	0	0.467961	0
APMAP	Adipocyte plasma membrane-associated protein	3	8	8	8	20.7	20.7	20.7	46.48	416	26.396	27.2401	27.1904	26.4867	27.9987	27.7458	26.8395	25.3756	0.16165	0	0.0930023	0
SMARCA4	Transcription activator BRG1	49	19	19	11	13.5	13.5	8.1	184.85	1646	28.6213	28.364	28.2885	28.3742	28.4496	28.5804	28.5273	28.7331	0.160634	0	0.860282	0
UCHL5	Ubiquitin carboxyl-terminal hydrolase isozyme L5	11	7	7	7	26.2	26.2	26.2	40.423	355	26.6158	26.3021	25.4647	25.6811	25.9063	26.2054	26.2018	26.3845	0.158578	0	0.223161	0
ANXA2;ANXA2P2	Annexin A2;Annexin;Putative annexin A2-like protein	25	24	24	24	70.2	70.2	70.2	38.604	339	31.2397	32.3316	32.3096	31.6326	33.0275	32.046	32.3006	30.7738	0.158541	0	0.10837	0
HDAC1	Histone deacetylase 1	2	10	10	7	26.8	26.8	19.7	55.102	482	29.4428	29.4049	29.1891	29.3271	29.2204	29.8066	29.617	29.3511	0.157796	0	0.505271	0
ACIN1	Apoptotic chromatin condensation inducer in the nucleus	8	9	9	9	7.5	7.5	7.5	145.44	1283	27.3498	26.681	26.9649	26.7571	26.9641	27.3087	26.8804	27.226	0.156626	0	0.375531	0
ZMYM2	Zinc finger MYM-type protein 2	3	10	10	10	8.4	8.4	8.4	154.91	1377	27.1279	26.8956	26.7783	26.8148	26.7991	27.1937	26.979	27.2639	0.15476	0	0.54614	0
RPS3A	40S ribosomal protein S3a	12	11	11	11	37.1	37.1	37.1	29.945	264	27.1265	27.9144	27.62	27.8754	28.1483	27.806	27.9456	27.2508	0.15357	0	0.234813	0
EXOC3L2	Exocyst complex component 3-like protein 2	2	2	2	2	2	2	2	87.479	802	24.0674	23.1783	23.6008	23.3603	23.142	23.7924	23.7892	24.0893	0.151549	0.103319	0.217803	0.153604
SMARCD2	SWI/SNF-related matrix-associated actin-dependent regulator of chromatin subfamily D member 2	10	9	9	8	25.4	25.4	21.7	52.238	456	27.2924	27.3734	27.351	27.5177	27.4972	27.5779	27.587	27.4741	0.150402	0	1.45059	0
TNRC18	Trinucleotide repeat-containing gene 18 protein	4	7	7	7	3.1	3.1	3.1	314.46	2968	25.6085	25.0103	25.3125	25.1735	25.6251	25.3916	24.9891	25.6718	0.143168	0	0.298345	0
RPS19	40S ribosomal protein S19	6	8	8	8	37.9	37.9	37.9	16.06	145	27.5036	27.7877	27.8522	27.521	28.0211	28.0469	27.8448	27.3217	0.142486	0	0.315501	0
SMARCC1	SWI/SNF complex subunit SMARCC1	2	22	22	13	22.8	22.8	15.3	122.87	1105	29.357	29.1052	28.9272	28.8863	29.1683	29.0787	29.1155	29.4806	0.141824	0	0.451451	6.7987e-17
HNRNPR	Heterogeneous nuclear ribonucleoprotein R	6	19	19	15	32.2	32.2	27	70.942	633	29.4208	29.5997	29.8833	29.6926	30.4759	29.9231	29.9302	28.8326	0.14135	0	0.150936	0
ALDH18A1	Delta-1-pyrroline-5-carboxylate synthase;Glutamate 5-kinase;Gamma-glutamyl phosphate reductase	2	12	12	12	16.3	16.3	16.3	87.088	793	26.6972	26.901	27.4297	27.1755	27.8124	27.6583	27.3129	25.9849	0.141264	0	0.118118	0
RNF2	E3 ubiquitin-protein ligase RING2	3	5	5	4	18.8	18.8	14.6	37.655	336	27.459	27.4097	26.7648	27.0195	27.1764	27.2796	27.258	27.5002	0.140311	0	0.33418	0
RPL10A	60S ribosomal protein L10a	1	6	6	6	30	30	30	24.831	217	26.7133	26.9196	26.7706	26.963	26.9951	26.9117	27.213	26.7905	0.135941	0	0.600499	0
GTF3C1	General transcription factor 3C polypeptide 1	6	28	28	28	16.6	16.6	16.6	236.28	2084	28.4231	28.3272	28.1683	28.4705	28.1688	28.6846	28.363	28.7087	0.13401	0	0.402245	0
ARID1A	AT-rich interactive domain-containing protein 1A	5	4	4	4	1.9	1.9	1.9	205.83	1901	25.9274	25.6108	25.3101	25.0852	25.2341	25.9977	25.3873	25.8307	0.129073	0	0.198433	0
KMT2A	Histone-lysine N-methyltransferase 2A;MLL cleavage product N320;MLL cleavage product C180	5	5	5	4	1.6	1.6	1.5	427.73	3931	25.3943	25.0404	25.2643	25.3571	25.3868	25.3157	25.1007	25.7686	0.128907	0	0.344995	0
GNB2L1	Guanine nucleotide-binding protein subunit beta-2-like 1;Guanine nucleotide-binding protein subunit beta-2-like 1, N-terminally processed	21	7	7	7	22.4	22.4	22.4	35.076	317	26.9339	27.2229	27.3295	27.2321	27.4493	27.3229	27.6097	26.8506	0.128525	0	0.290868	0
RFC4	Replication factor C subunit 4	10	10	10	10	34.7	34.7	34.7	39.681	363	26.8419	26.916	26.5605	26.7246	27.0082	27.0058	26.7048	26.8371	0.12821	0	0.56107	0
PABPC4	Polyadenylate-binding protein 4	9	12	7	6	26	13.7	12.2	67.97	615	26.4172	26.4812	26.2929	26.3296	26.2793	26.7735	26.7859	26.1942	0.128028	0	0.334371	6.7987e-17
XRCC6	X-ray repair cross-complementing protein 6	3	11	11	11	28.8	28.8	28.8	64.283	559	27.3759	27.5068	27.7827	27.5407	28.4788	28.1299	27.668	26.4287	0.124861	0	0.100559	0
LRPPRC	Leucine-rich PPR motif-containing protein, mitochondrial	4	38	38	38	32	32	32	157.9	1394	28.6145	29.2053	29.3889	28.911	29.8584	29.5248	29.4081	27.8194	0.122697	0	0.0921462	0
MRPS5	28S ribosomal protein S5, mitochondrial	2	8	8	8	18.4	18.4	18.4	48.006	430	27.5519	27.3552	27.1403	26.8119	26.7951	27.3799	27.6286	27.5306	0.118707	0	0.190477	0
HNRNPDL	Heterogeneous nuclear ribonucleoprotein D-like	4	7	6	6	22	19.8	19.8	40.04	363	26.6349	27.3237	27.3843	27.1855	28.1471	26.8662	27.642	26.3326	0.114882	0	0.0959928	0
KRT2	Keratin, type II cytoskeletal 2 epidermal	1	55	55	1	83.6	83.6	4.7	65.432	639	35.3365	34.9122	35.8263	35.0373	34.8278	35.1238	35.8467	35.7696	0.113899	0	0.133859	0
HSPA5	78 kDa glucose-regulated protein	1	21	20	20	39.9	39.9	39.9	72.332	654	29.6371	29.3303	29.8877	29.8631	30.1722	29.7963	29.8532	29.3404	0.110977	0	0.205018	0
PTBP1	Polypyrimidine tract-binding protein 1	20	13	13	13	38.9	38.9	38.9	56.51	527	28.7597	29.5612	29.5309	29.3828	30.1702	29.722	29.6616	28.1235	0.110701	0	0.0826242	0
SERPINH1	Serpin H1	12	9	9	9	26.8	26.8	26.8	46.44	418	26.9342	27.4718	27.377	27.2795	27.9883	27.7867	27.3929	26.3351	0.110147	0	0.105007	0
SMARCA5	SWI/SNF-related matrix-associated actin-dependent regulator of chromatin subfamily A member 5	1	30	30	19	28.1	28.1	20	121.9	1052	29.9719	29.8678	29.4577	29.9303	29.7981	29.6952	29.8179	30.3507	0.108585	0	0.231528	0
CHAMP1	Chromosome alignment-maintaining phosphoprotein 1	4	5	5	5	5.9	5.9	5.9	89.098	812	26.349	26.0611	25.8475	26.2571	26.4558	26.1973	26.1409	26.1326	0.10297	0	0.324251	0
SRSF9	Serine/arginine-rich splicing factor 9	3	5	4	4	21.7	18.6	18.6	25.542	221	26.0029	26.5961	26.2601	26.014	26.4566	26.6882	26.2686	25.87	0.10257	0	0.180137	0
TRRAP	Transformation/transcription domain-associated protein	5	59	59	59	17.5	17.5	17.5	434.41	3830	29.7049	29.7244	29.4055	29.4938	29.5884	29.845	29.4883	29.8046	0.0993997	0	0.371204	0
RPS24	40S ribosomal protein S24	9	5	5	5	35.9	35.9	35.9	15.197	131	31.2768	31.1569	31.7017	31.2716	31.113	31.4167	31.5933	31.6777	0.0984099	0	0.228942	0
SAP30	Histone deacetylase complex subunit SAP30	1	3	3	3	16.8	16.8	16.8	23.306	220	26.2802	26.4904	26.209	25.7127	26.293	26.1543	26.4762	26.1577	0.0972492	0	0.21396	0
ELAVL1	ELAV-like protein 1	4	7	7	7	19.6	19.6	19.6	36.091	326	25.9972	26.72	26.7028	26.6175	27.4155	26.6753	26.5047	25.8206	0.0946618	0	0.0933264	0
HNRNPH2	Heterogeneous nuclear ribonucleoprotein H2;Heterogeneous nuclear ribonucleoprotein H2, N-terminally processed	1	8	2	2	24.1	8	8	49.263	449	25.4004	25.7391	25.3777	25.6344	25.7027	25.5613	25.7221	25.5317	0.091562	0	0.398171	6.7987e-17
SNRPD3	Small nuclear ribonucleoprotein Sm D3	3	4	4	4	50	50	50	13.291	120	29.4479	29.5055	28.9286	29.0752	29.5161	29.8356	29.0141	28.955	0.0908893	0	0.135615	0
SIN3A	Paired amphipathic helix protein Sin3a	9	30	30	30	30	30	30	145.17	1273	30.1005	29.9229	29.8959	29.8323	29.7305	30.0208	30.1132	30.2476	0.0901127	0	0.30645	0
SF3A1	Splicing factor 3A subunit 1	5	11	11	11	19.5	19.5	19.5	88.885	793	27.3634	27.4329	27.7473	27.4249	27.8032	27.2161	27.6562	27.6337	0.0851934	0	0.223609	0
ACACA	Acetyl-CoA carboxylase 1;Biotin carboxylase	17	78	78	78	41	41	41	265.55	2346	31.8222	31.7922	31.6671	31.6434	31.4795	31.9543	31.7287	32.0931	0.0826891	0	0.236202	0
EPC2	Enhancer of polycomb homolog 2	2	4	4	4	5.2	5.2	5.2	91.094	807	23.8885	24.091	23.7381	24.2415	23.707	23.8007	24.3689	24.4122	0.0824351	0	0.145462	0
PARP1	Poly [ADP-ribose] polymerase 1	3	24	24	24	26.7	26.7	26.7	113.08	1014	28.7023	29.1404	29.2224	29.2764	29.7855	29.099	29.2938	28.4879	0.0811837	0	0.099754	0
SMARCB1	SWI/SNF-related matrix-associated actin-dependent regulator of chromatin subfamily B member 1	12	5	5	5	19	19	19	45.05	394	26.7643	26.8869	26.9816	26.9787	26.526	27.1532	27.0513	27.1776	0.0741219	0	0.179316	0
NUP214	Nuclear pore complex protein Nup214	10	28	28	28	18.2	18.2	18.2	212.57	2079	29.4375	29.8068	29.4883	29.0533	29.2674	29.4778	29.3915	29.9415	0.0730922	0	0.128689	0
HDAC2	Histone deacetylase 2	11	9	6	6	24.9	17.5	17.5	51.998	458	28.5026	28.4566	28.2686	28.4914	28.1478	28.6776	28.7723	28.4049	0.070877	0	0.183139	3.39935e-17
PLEC	Plectin	16	154	154	153	38	38	37.8	516.19	4547	31.9729	32.1564	32.3161	32.3622	32.5796	32.2275	32.2325	32.0497	0.0704191	0	0.19597	0
FUBP1	Far upstream element-binding protein 1	8	12	12	9	18.2	18.2	14.5	68.903	655	26.308	26.9755	27.0714	26.4363	27.7913	27.0299	26.7774	25.4735	0.0702345	0	0.0473433	8.49837e-18
PRKDC	DNA-dependent protein kinase catalytic subunit	3	70	70	70	19.5	19.5	19.5	465.5	4097	30.1935	30.4015	30.1541	30.062	30.4293	30.6467	30.1613	29.8529	0.0697592	0	0.142421	0
XRCC5	X-ray repair cross-complementing protein 5	2	14	14	14	24.6	24.6	24.6	82.704	732	27.947	28.1178	28.1918	28.0021	28.5388	28.2901	28.315	27.3934	0.0696621	0	0.0984731	1.69967e-17
TAF9B;AK6;TAF9	Transcription initiation factor TFIID subunit 9B	6	6	6	3	31.1	31.1	20.3	27.622	251	27.7708	27.42	26.5921	26.6072	26.4362	27.7891	27.0846	27.3546	0.0685857	0	0.0591783	0
EP400	E1A-binding protein p400	8	33	33	33	12.8	12.8	12.8	335.8	3086	29.1174	28.9353	28.8229	29.0205	28.8052	29.2537	28.8012	29.2887	0.0632123	0	0.16346	0
SFPQ	Splicing factor, proline- and glutamine-rich	4	26	26	25	40.7	40.7	39.6	76.149	707	31.4731	31.4435	31.9111	31.8875	32.3715	31.5168	31.9307	31.1375	0.060287	0	0.0732761	0
RPS27A;UBB;UBC;UBA52	Ubiquitin-40S ribosomal protein S27a;Ubiquitin;40S ribosomal protein S27a;Ubiquitin-60S ribosomal protein L40;Ubiquitin;60S ribosomal protein L40;Polyubiquitin-B;Ubiquitin;Polyubiquitin-C;Ubiquitin	24	5	5	5	42.3	42.3	42.3	17.965	156	28.7247	29.1787	29.2933	29.1191	29.3571	29.3396	29.1817	28.6759	0.0596263	0	0.10944	0
RPL10;RPL10L	60S ribosomal protein L10;60S ribosomal protein L10-like	10	8	8	8	38.7	38.7	38.7	18.565	163	32.1011	32.0013	31.8146	32.2195	31.8229	32.0783	32.0615	32.4008	0.0567329	0	0.147743	0
RPL39P5;RPL39	Putative 60S ribosomal protein L39-like 5;60S ribosomal protein L39	2	3	3	3	23.5	23.5	23.5	6.3225	51	33.2182	32.7843	32.8743	33.0466	32.9921	33.1952	32.7516	33.2114	0.0567119	0	0.150152	0
PCBP2;PCBP3	Poly(rC)-binding protein 2;Poly(rC)-binding protein 3	22	5	2	2	43.1	18.8	18.8	16.997	160	25.639	26.4136	25.7578	25.819	26.1028	26.1135	26.1574	25.4354	0.0449193	0	0.0654025	0
PPIB	Peptidyl-prolyl cis-trans isomerase B	1	10	10	10	44.4	44.4	44.4	23.742	216	29.3256	30.1813	29.9997	29.6944	30.6685	30.1408	30.3	28.2654	0.0434354	0	0.0261041	0
RFC3	Replication factor C subunit 3	3	5	5	5	22	22	22	34.756	305	26.7807	27.1584	26.6882	27.0277	26.8707	26.9461	27.2249	26.7853	0.043022	0	0.11025	0
WDR82	WD repeat-containing protein 82	3	12	12	12	39.3	39.3	39.3	35.079	313	29.7824	29.5806	29.1388	29.6089	29.2353	29.6475	29.6671	29.7326	0.0429733	0	0.0877359	0
HNRNPA0	Heterogeneous nuclear ribonucleoprotein A0	1	5	5	5	20.3	20.3	20.3	30.84	305	26.1683	27.1456	27.1695	27.4423	27.8869	26.6661	27.1554	26.3875	0.0425627	0	0.0340556	0
HNRNPC	Heterogeneous nuclear ribonucleoproteins C1/C2	30	15	15	15	50.8	50.8	50.8	28.916	262	31.7136	32.0288	31.531	31.4078	31.4314	31.6443	31.8495	31.9241	0.0420116	0	0.0873037	0
PPP1CA	Serine/threonine-protein phosphatase PP1-alpha catalytic subunit;Serine/threonine-protein phosphatase	6	18	18	5	61.8	61.8	14.5	37.512	330	30.1669	30.2739	30.0593	30.2253	30.2996	30.3886	30.3174	29.8708	0.0378112	0	0.110723	1.69967e-17
YEATS4	YEATS domain-containing protein 4	4	3	3	3	18.5	18.5	18.5	26.499	227	26.8999	26.5332	26.49	26.5707	26.3236	26.6798	26.8445	26.7863	0.0350803	0	0.0848921	0
CENPF	Centromere protein F	2	13	13	13	4.6	4.6	4.6	357.52	3114	25.3933	25.4594	25.84	25.7447	25.784	25.802	25.3027	25.6744	0.0314273	0	0.0707517	0
BRD4	Bromodomain-containing protein 4	13	13	13	13	10.5	10.5	10.5	152.22	1362	27.9334	27.3319	27.7213	27.925	27.786	27.6794	27.579	27.985	0.0294327	0	0.0631528	0
HNRNPL	Heterogeneous nuclear ribonucleoprotein L	9	18	18	18	48.6	48.6	48.6	64.132	589	29.2335	29.9691	29.9582	30.169	30.5958	29.8838	29.9736	28.9934	0.0291887	0	0.0256854	4.24919e-18
CHD8	Chromodomain-helicase-DNA-binding protein 8	23	9	9	6	3.8	3.8	2.8	290.52	2581	26.2528	25.9723	25.9241	25.911	25.9269	26.2063	25.8697	26.1383	0.0202473	0	0.0629348	0
AHNAK	Neuroblast differentiation-associated protein AHNAK	7	98	98	98	38.1	38.1	38.1	629.09	5890	31.3945	31.4345	31.4952	31.6212	31.9877	31.6438	31.0011	31.3923	0.0198533	0	0.031974	0
RPS6	40S ribosomal protein S6	3	16	16	16	44.2	44.2	44.2	28.68	249	33.1104	33.1439	33.0306	33.1276	32.7987	33.1537	33.1291	33.4058	0.018691	0	0.0516614	0
SMARCE1	SWI/SNF-related matrix-associated actin-dependent regulator of chromatin subfamily E member 1	25	9	9	9	35.2	35.2	35.2	33.304	287	27.258	27.6015	27.4632	27.3958	27.3899	27.5085	27.6604	27.2252	0.0163722	0	0.0491934	0
HADHB	Trifunctional enzyme subunit beta, mitochondrial;3-ketoacyl-CoA thiolase	7	11	11	11	29.6	29.6	29.6	48.879	452	27.7378	28.163	28.4472	27.7403	28.7555	28.6231	27.9787	26.7948	0.0159374	0	0.0111736	2.12459e-18
TAF1D	TATA box-binding protein-associated factor RNA polymerase I subunit D	3	6	6	6	25.2	25.2	25.2	32.057	278	27.951	27.6991	27.2228	27.2385	27.3621	27.6067	27.4495	27.7547	0.0154245	0	0.02652	0
DMAP1	DNA methyltransferase 1-associated protein 1	6	14	14	14	34	34	34	52.992	467	27.6238	27.6462	27.3396	27.6709	27.3142	27.6103	27.6324	27.7788	0.013778	0	0.0383798	0
RPL37A	60S ribosomal protein L37a	8	6	6	6	70.6	70.6	70.6	7.624	68	31.599	31.9882	32.1084	32.3251	31.7671	31.912	32.2256	32.1642	0.0120175	0	0.0219611	4.24919e-18
LGALS1	Galectin-1	2	9	9	9	83.7	83.7	83.7	14.716	135	29.1616	29.7967	29.8812	29.7807	30.5712	30.3053	29.8425	27.9493	0.0119985	0	0.0065355	0
CPSF3	Cleavage and polyadenylation specificity factor subunit 3	3	7	7	7	11.4	11.4	11.4	73.476	647	26.8025	26.8671	26.8033	26.7365	26.956	27.3118	26.6255	26.3619	0.0114313	0	0.0187033	0
SMARCA1	Probable global transcription activator SNF2L1	4	19	8	8	16	7.8	7.8	122.86	1058	26.9125	26.4254	26.2669	26.5809	26.0465	26.8482	26.416	26.9198	0.0111827	0	0.0153886	0
BAG2	BAG family molecular chaperone regulator 2	2	8	8	8	42.2	42.2	42.2	23.772	211	27.3574	27.4543	27.2179	27.452	27.4043	27.7264	26.9943	27.3993	0.0106662	0	0.0227399	0
PRPF4	U4/U6 small nuclear ribonucleoprotein Prp4	2	8	8	8	15	15	15	58.32	521	26.1323	27.1472	26.601	26.6054	26.6686	27.0116	26.6014	26.2459	0.0103891	0	0.0134815	0
SLC7A5	Large neutral amino acids transporter small subunit 1	6	4	4	4	9.9	9.9	9.9	55.01	507	26.684	25.9726	26.4987	25.9666	27.1769	26.0479	25.8921	26.0408	0.00895939	0	0.00859461	0
GLUD1;GLUD2	Glutamate dehydrogenase 1, mitochondrial;Glutamate dehydrogenase 2, mitochondrial	4	4	4	4	7.7	7.7	7.7	61.397	558	24.092	24.3635	24.1265	23.9581	24.3628	24.1893	24.1054	23.9032	0.00513004	0.0565189	0.134012	0.129876
THOC2	THO complex subunit 2	4	5	5	5	3.8	3.8	3.8	182.77	1593	26.1733	25.7571	25.6459	25.623	25.8233	26.0315	25.9376	25.4248	0.00446712	0	0.0081075	0
RPL23	60S ribosomal protein L23	6	5	5	5	42.9	42.9	42.9	14.865	140	27.9356	28.1613	27.7138	28.2223	27.7281	28.4121	28.1398	27.7612	0.00207562	0	0.0034597	0
RTN4	Reticulon;Reticulon-4	9	6	6	6	21.7	21.7	21.7	37.144	345	26.2061	27.6559	27.7537	26.602	27.7112	27.7701	27.0536	25.678	-0.00119164	0	0.000639392	0
NCL	Nucleolin	6	19	19	19	26.1	26.1	26.1	76.613	710	30.5638	30.4459	30.6625	30.7389	30.8693	30.6181	30.7641	30.1458	-0.00347576	0	0.00677638	0
SRSF1	Serine/arginine-rich splicing factor 1	7	9	9	8	36.4	36.4	33.6	28.329	253	28.7054	29.2981	29.2184	28.833	29.2059	29.2903	29.1773	28.3598	-0.0054135	0	0.0069468	1.0623e-18
PPP1R10	Serine/threonine-protein phosphatase 1 regulatory subunit 10	1	27	27	27	30.5	30.5	30.5	99.057	940	31.1729	30.8889	30.7295	30.8638	30.6696	30.8851	31.0493	31.0264	-0.00615999	0	0.0163365	0
BAZ1B	Tyrosine-protein kinase BAZ1B	2	13	13	13	10.6	10.6	10.6	170.45	1479	27.8703	27.2168	27.1064	27.7892	27.3116	27.1279	27.3323	28.186	-0.00620554	0	0.0067808	1.0623e-18
YBX1	Nuclease-sensitive element-binding protein 1	4	11	11	7	46.9	46.9	34.6	35.924	324	29.048	29.1153	29.3156	28.8584	29.0245	28.7661	29.3704	29.1505	-0.00643633	0	0.0137965	0
MDC1	Mediator of DNA damage checkpoint protein 1	9	26	26	26	16.6	16.6	16.6	226.66	2089	28.8161	29.0683	29.1488	29.266	28.959	29.0196	29.008	29.2821	-0.00759096	0	0.0215487	0
RPS13	40S ribosomal protein S13	3	7	7	7	40.4	40.4	40.4	17.222	151	29.9146	29.9679	29.8229	29.8998	29.6786	30.1746	29.7401	29.9684	-0.0108751	0	0.0319145	0
SYNCRIP	Heterogeneous nuclear ribonucleoprotein Q	7	15	11	11	26.6	20.3	20.3	58.735	527	27.6709	28.6193	28.6216	28.5805	29.1479	28.5198	28.6468	27.1252	-0.0131507	0	0.00896592	0
CABIN1	Calcineurin-binding protein cabin-1	6	10	10	10	5.1	5.1	5.1	240.76	2170	26.6369	26.3379	25.9596	26.0451	26.193	25.7834	26.4298	26.5131	-0.0150235	0	0.0228228	0
RPL23A	60S ribosomal protein L23a	6	14	14	14	58.3	58.3	58.3	17.695	156	33.5859	33.2672	33.3348	33.4744	33.1491	33.5869	33.4328	33.4307	-0.015721	0	0.0474812	0
RPL7A	60S ribosomal protein L7a	3	11	11	11	29.7	29.7	29.7	29.995	266	30.007	29.9222	29.717	29.7523	29.6468	30.0137	29.8547	29.8198	-0.0158892	0	0.054816	8.49837e-18
DKC1	H/ACA ribonucleoprotein complex subunit 4	7	7	7	7	21.2	21.2	21.2	57.673	514	27.2485	27.7703	27.3423	27.1148	27.2065	27.471	27.4168	27.3126	-0.0172512	0	0.0390225	0
PNN	Pinin	3	9	9	9	14.4	14.4	14.4	81.627	717	27.6344	27.102	27.1376	26.9421	27.0556	27.2219	27.1148	27.3424	-0.0203702	0	0.0437027	8.49837e-18
RBBP4	Histone-binding protein RBBP4	9	12	12	6	41	41	29.8	46.158	410	29.7292	30.2024	29.8101	30.2458	29.7164	30.1785	30.0508	29.9545	-0.0218287	0	0.046313	0
HADHA	Trifunctional enzyme subunit alpha, mitochondrial;Long-chain enoyl-CoA hydratase;Long chain 3-hydroxyacyl-CoA dehydrogenase	6	20	20	20	32.8	32.8	32.8	86.371	792	28.6137	29.3347	29.6661	29.4035	29.7909	29.3956	29.3587	28.3747	-0.0245499	0	0.022232	0
SNRPN;SNRPB	Small nuclear ribonucleoprotein-associated proteins B and B;Small nuclear ribonucleoprotein-associated protein N	8	6	6	6	26.6	26.6	26.6	17.546	169	28.941	29.2576	28.9878	28.7504	28.8465	29.3801	28.99	28.6204	-0.0249429	0	0.04563	0
HELZ	Probable helicase with zinc finger domain	7	12	12	12	6.4	6.4	6.4	218.97	1942	27.3333	26.993	26.9252	26.83	26.6102	27.1523	26.8971	27.3203	-0.0254245	0	0.0468191	0
EEF1A1P5;EEF1A1	Putative elongation factor 1-alpha-like 3;Elongation factor 1-alpha 1	7	9	9	3	27.7	27.7	13.9	50.184	462	28.832	29.3096	29.1115	29.0487	29.4053	29.3368	29.1658	28.281	-0.0282404	0	0.0350461	0
SAP130	Histone deacetylase complex subunit SAP130	6	9	9	9	9.3	9.3	9.3	111.28	1056	27.9555	27.6625	27.6844	27.8751	27.7032	27.8128	27.5563	27.9885	-0.0291869	0	0.0916208	0
MGA	MAX gene-associated protein	6	8	8	5	4	4	2.5	315.22	2856	26.0323	25.7168	25.9007	26.2839	25.817	25.7864	26.1146	26.0945	-0.0303022	0	0.0733613	0
RANBP2;RGPD8;RGPD5	E3 SUMO-protein ligase RanBP2;RANBP2-like and GRIP domain-containing protein 5/6;RANBP2-like and GRIP domain-containing protein 8	10	3	3	3	1	1	1	358.2	3224	23.8725	24.7239	24.8044	25.057	25.135	24.2233	24.22	24.7569	-0.0306211	0	0.0309334	0
IFI16	Gamma-interferon-inducible protein 16	16	10	10	10	16.2	16.2	16.2	75.935	673	26.669	26.4907	26.6105	26.0534	26.2025	26.3214	26.7423	26.4222	-0.0337968	0	0.0664747	0
DIDO1	Death-inducer obliterator 1	4	11	11	11	6.6	6.6	6.6	243.87	2240	27.2064	27.0527	26.7077	27.0692	26.9031	27.059	26.834	27.1031	-0.0341792	0	0.101449	0
TAF1B	TATA box-binding protein-associated factor RNA polymerase I subunit B	5	11	11	11	26	26	26	68.831	588	28.2277	27.9709	27.9839	28.1785	27.8791	27.8528	28.1767	28.3097	-0.0356885	0	0.100514	1.69967e-17
SYMPK	Symplekin	4	9	9	9	10.7	10.7	10.7	141.15	1274	26.088	26.1881	26.3796	25.6285	26.5625	26.101	26.1748	25.3028	-0.03578	0	0.0402439	0
RPL3	60S ribosomal protein L3	7	24	24	24	56.1	56.1	56.1	46.108	403	32.069	31.9824	31.8887	32.0512	31.7231	31.9893	32.0284	32.0942	-0.0390455	0	0.165351	0
KHDRBS1	KH domain-containing, RNA-binding, signal transduction-associated protein 1	4	6	6	5	16	16	16	45.86	418	27.9414	28.6622	28.7181	28.5754	29.1858	28.6408	28.3148	27.5818	-0.0434794	0	0.0396465	0
NUDT21	Cleavage and polyadenylation specificity factor subunit 5	3	8	8	8	39.6	39.6	39.6	26.227	227	28.1635	28.9859	28.6572	28.615	28.8304	28.5994	28.6577	28.1424	-0.0479394	0	0.077001	0
CPSF7	Cleavage and polyadenylation specificity factor subunit 7	7	4	4	4	9.4	9.4	9.4	41.265	374	26.0083	26.5044	26.4834	26.1313	26.638	26.3832	26.2598	25.6544	-0.0480061	0	0.0705644	0
SERPINB12	Serpin B12	2	3	3	3	8.9	8.9	8.9	46.276	405	25.7081	25.5792	25.244	25.6299	25.3415	25.1628	25.9107	25.5538	-0.04808	0	0.0919449	0
RPS14	40S ribosomal protein S14	3	4	4	4	36.7	36.7	36.7	16.159	150	27.9127	28.3066	28.1157	28.0986	28.1631	28.108	28.1152	27.8486	-0.0496644	0	0.180436	0
GNL3L	Guanine nucleotide-binding protein-like 3-like protein	1	1	1	1	1.4	1.4	1.4	65.572	582	28.7278	28.4772	28.1741	28.3983	28.2552	28.3398	28.3494	28.6286	-0.0511109	0	0.137928	0
RPL13	60S ribosomal protein L13	6	10	10	10	44.1	44.1	44.1	24.261	211	32.2053	31.9874	31.9244	32.3235	31.8238	31.9884	31.965	32.4477	-0.0538945	0	0.122538	0
FUBP3	Far upstream element-binding protein 3	2	9	7	7	16.8	13.8	13.8	61.64	572	26.4777	26.3872	26.7793	26.4105	26.5959	27.1533	26.2004	25.886	-0.0547639	0	0.0678272	0
OGT	UDP-N-acetylglucosamine--peptide N-acetylglucosaminyltransferase 110 kDa subunit	5	15	15	15	15.9	15.9	15.9	116.92	1046	28.0642	27.3329	27.3399	27.3227	27.1831	27.3935	27.5579	27.7005	-0.0561442	0	0.0957885	0
JMJD1C	Probable JmjC domain-containing histone demethylation protein 2C	5	5	5	5	2.6	2.6	2.6	263.14	2358	25.3118	25.0383	25.3466	25.2106	24.9751	25.2131	24.9918	25.4952	-0.0579886	0	0.159367	0
DDX3X;DDX3Y	ATP-dependent RNA helicase DDX3X;ATP-dependent RNA helicase DDX3Y	35	24	23	23	49.7	48	48	70.839	640	30.6794	30.5792	30.4859	30.331	30.7146	30.4422	30.5131	30.169	-0.0591025	0	0.169603	0
SPEN	Msx2-interacting protein	2	6	6	6	2.1	2.1	2.1	402.24	3664	24.6868	24.4618	24.0957	24.5886	24.2008	24.4994	24.3514	24.53	-0.0628042	0	0.161349	0
KPNA2;POU2F2	Importin subunit alpha-1	4	11	11	11	23.6	23.6	23.6	57.861	529	27.6418	28.2195	28.0055	27.8729	28.0291	28.0493	27.8505	27.5576	-0.0633042	0	0.144928	0
VCP	Transitional endoplasmic reticulum ATPase	1	7	7	7	10.7	10.7	10.7	89.321	806	24.9221	25.274	25.209	25.6302	26.3507	25.1997	25.7825	23.4403	-0.065561	0.19975	0.0640905	0.0569007
SUDS3	Sin3 histone deacetylase corepressor complex component SDS3	1	3	3	3	11	11	11	38.136	328	26.7167	26.6535	26.4688	26.9272	26.3495	26.8805	26.5882	26.6782	-0.0674455	0	0.181517	0
RAB1A;RAB1B;RAB1C	Ras-related protein Rab-1A;Ras-related protein Rab-1B;Putative Ras-related protein Rab-1C	20	3	3	2	22.5	22.5	16.2	19.018	173	26.2341	26.7898	26.9945	27.0252	27.5389	27.0249	26.6278	25.5816	-0.0676189	0	0.0523912	0
RTCB	tRNA-splicing ligase RtcB homolog	1	6	6	6	16.2	16.2	16.2	55.21	505	25.6409	26.2294	25.5457	26.436	26.6606	26.2833	25.6472	24.9882	-0.068186	0	0.0562531	0
RPLP2	60S acidic ribosomal protein P2	2	3	3	3	53	53	53	11.665	115	25.6901	26.5434	26.5731	26.5772	26.835	25.9982	26.9342	25.339	-0.0693431	0	0.0561646	0
PRPF31	U4/U6 small nuclear ribonucleoprotein Prp31	8	5	5	5	12.2	12.2	12.2	54.766	493	25.7078	25.821	25.4994	25.5757	26.0997	25.8306	25.4517	24.9369	-0.071264	0	0.0997783	0
HIST1H1C;HIST1H1D	Histone H1.2;Histone H1.3	4	9	9	2	35.2	35.2	11.7	21.364	213	31.3569	31.3845	31.3326	31.5325	31.3415	31.5244	31.1723	31.2765	-0.0729523	0	0.365074	6.7987e-17
ALYREF	THO complex subunit 4	2	5	5	5	18.3	18.3	18.3	26.888	257	26.6162	27.1191	26.628	26.6632	27.1673	26.9425	26.4389	26.1789	-0.0747368	0	0.107403	0
TUBA1C;TUBA1B;TUBA1A;KLK9;TUBA4A;TUBA3E	Tubulin alpha-1C chain;Tubulin alpha-1B chain;Tubulin alpha-1A chain;Tubulin alpha-4A chain;Tubulin alpha-3E chain	35	12	12	12	29.1	29.1	29.1	57.73	519	30.0356	30.1503	29.8674	29.9418	29.6168	30.1511	29.9323	29.9952	-0.074948	0	0.237413	0
HNRNPA3	Heterogeneous nuclear ribonucleoprotein A3	3	12	11	11	34.7	34.7	34.7	39.594	378	28.2416	29.1579	29.3574	29.549	30.1185	28.4767	29.1761	28.2249	-0.0774214	0	0.0530232	0
HSPA1A	P0DMV9	5	18	16	6	31.8	28.7	9.8	70.051	641	30.246	29.9643	29.9256	30.0375	29.7779	30.0619	30.0146	30.002	-0.0792699	0	0.358242	6.7987e-17
DDX39B;DDX39A	Spliceosome RNA helicase DDX39B;ATP-dependent RNA helicase DDX39A	34	9	9	9	24.8	24.8	24.8	48.991	428	27.7104	28.3022	28.1353	27.6223	28.2365	28.5507	27.7599	26.897	-0.0815204	0	0.0738645	0
CHTOP	Chromatin target of PRMT1 protein	6	2	2	2	38.2	38.2	38.2	8.5199	76	23.9404	25.44	25.6293	26.0878	26.0545	24.5909	25.0186	25.1052	-0.0820785	0.031989	0.0527068	0.0244249
FYTTD1	UAP56-interacting factor	8	5	5	5	18.5	18.5	18.5	33.004	292	27.5725	26.8382	26.6959	26.5986	26.5473	26.9862	26.7523	27.0877	-0.0829258	0	0.123064	0
EPB41L5	Band 4.1-like protein 5	6	4	4	4	8.9	8.9	8.9	57.885	505	25.5828	25.1199	25.4053	25.0491	25.1234	25.444	25.3574	24.8979	-0.0835862	0	0.187258	0
RPL24	60S ribosomal protein L24	3	15	15	15	56.7	56.7	56.7	17.779	157	34.4008	34.5522	34.1586	34.5609	34.0826	34.3765	34.3354	34.5291	-0.0872181	0	0.27302	0
RPL35	60S ribosomal protein L35	2	11	11	11	56.1	56.1	56.1	14.551	123	33.2947	33.3788	33.7004	34.0709	33.5343	33.0529	33.2256	34.2791	-0.088209	0	0.100095	1.69967e-17
ARID1B	AT-rich interactive domain-containing protein 1B	11	5	5	5	17	17	17	35.218	312	24.77	24.7845	24.7133	24.5549	24.7082	24.6804	24.2981	24.7786	-0.0893398	0	0.313994	0
DNAJB1	DnaJ homolog subfamily B member 1	9	3	3	3	11.7	11.7	11.7	27.016	240	24.333	24.7829	24.7024	23.4049	23.9907	24.1911	24.3918	24.2904	-0.0898234	0.070269	0.124116	0.133231
DECR1	2,4-dienoyl-CoA reductase, mitochondrial	7	3	3	3	11	11	11	34.994	326	25.0627	25.3976	25.3689	24.5863	25.6503	25.416	25.3636	23.6235	-0.0905184	0.096166	0.0692663	0.0464071
MBTD1	MBT domain-containing protein 1	6	3	3	3	7.3	7.3	7.3	46.716	410	26.1857	25.4241	25.665	25.6209	24.9479	26.2917	25.6309	25.6625	-0.0906557	0	0.104666	1.69967e-17
RPS23	40S ribosomal protein S23	5	8	8	8	49.7	49.7	49.7	15.807	143	32.4863	32.3719	32.2614	32.2244	31.9782	32.4956	32.1665	32.3406	-0.090756	0	0.301756	0
NUP88	Nuclear pore complex protein Nup88	4	12	12	12	25.9	25.9	25.9	83.541	741	28.015	28.4703	28.1048	27.8417	27.778	27.8497	28.1918	28.2478	-0.0911463	0	0.202924	0
BCLAF1	Bcl-2-associated transcription factor 1	11	11	11	11	18.1	18.1	18.1	80.618	703	30.0058	29.7386	29.5752	29.4565	29.7406	29.5387	29.4472	29.682	-0.0918887	0	0.279303	0
NONO	Non-POU domain-containing octamer-binding protein	6	22	21	21	45.9	44.2	44.2	54.231	471	30.3438	30.7531	30.9475	30.955	31.3923	30.5841	30.8144	29.8383	-0.0925916	0	0.0961888	1.69967e-17
DPF2	Zinc finger protein ubi-d4	4	4	4	4	10.1	10.1	10.1	45.78	405	25.9873	25.4407	25.3821	25.7954	25.3637	25.8432	25.8341	25.1936	-0.0927588	0	0.162769	0
SNRPD1	Small nuclear ribonucleoprotein Sm D1	3	4	4	4	37	37	37	13.281	119	29.5933	29.8166	29.403	29.3794	29.5636	29.4611	29.5375	29.2532	-0.0942214	0	0.323853	0
RPL15	60S ribosomal protein L15;Ribosomal protein L15	8	5	5	5	24.5	24.5	24.5	24.146	204	26.9841	27.1923	27.1487	27.2079	27.4499	26.7148	26.9445	27.0464	-0.0943789	0	0.235739	3.39935e-17
HNRNPH3	Heterogeneous nuclear ribonucleoprotein H3	6	7	6	6	25.1	22.7	22.7	35.238	331	28.0753	28.5681	28.5777	28.3966	28.6083	28.39	28.3777	27.864	-0.0944465	0	0.18839	0
SNRNP70	U1 small nuclear ribonucleoprotein 70 kDa	4	3	3	3	22.3	22.3	22.3	19.79	166	25.7187	25.6774	26.0222	25.5311	25.9918	25.6131	25.6463	25.3161	-0.0955131	0	0.222005	0
RPL36AL	60S ribosomal protein L36a-like	1	8	8	2	46.2	46.2	9.4	12.469	106	33.7401	33.5634	33.6833	33.2939	33.0284	33.7846	33.5301	33.553	-0.0961752	0	0.20303	0
RPS8	40S ribosomal protein S8	2	18	18	18	65.4	65.4	65.4	24.205	208	35.3195	35.1705	35.0635	35.3065	34.9508	35.0262	35.2213	35.2726	-0.0972811	0	0.444867	0
XRN2	5-3 exoribonuclease 2	2	4	4	4	4	4	4	108.58	950	25.4216	25.3263	25.0432	25.1747	25.3826	25.2819	24.9774	24.9336	-0.0975912	0	0.293716	0
SMU1	WD40 repeat-containing protein SMU1;WD40 repeat-containing protein SMU1, N-terminally processed	2	4	4	4	10.9	10.9	10.9	57.543	513	26.5813	26.6092	26.5003	26.2534	26.4911	25.9454	26.5562	26.5488	-0.100682	0	0.243241	3.39935e-17
RBM4	RNA-binding protein 4	7	8	8	0	33.8	33.8	0	40.313	364	27.2982	27.4005	26.7577	26.7993	26.7808	27.5098	26.7172	26.8429	-0.101269	0	0.156546	0
RPL28	60S ribosomal protein L28	8	9	9	9	51.8	51.8	51.8	15.747	137	29.7085	29.7548	29.9495	29.9427	29.7198	29.7767	29.4661	29.9835	-0.102355	0	0.357573	0
SMARCD1	SWI/SNF-related matrix-associated actin-dependent regulator of chromatin subfamily D member 1	6	7	6	6	15.5	12.2	12.2	58.232	515	26.4018	26.017	25.5671	25.7025	25.4156	26.0082	25.8653	25.9805	-0.104705	0	0.176379	0
PELP1	Proline-, glutamic acid- and leucine-rich protein 1	7	11	11	11	13.1	13.1	13.1	124.94	1180	28.465	28.2353	28.1836	27.9743	27.9234	28.238	27.9308	28.3441	-0.105452	0	0.300485	0
HEATR1	HEAT repeat-containing protein 1;HEAT repeat-containing protein 1, N-terminally processed	2	6	6	6	3	3	3	233.27	2063	24.4378	25.1656	24.4697	24.6197	24.7053	24.7114	24.8061	24.048	-0.105487	0.0585504	0.159926	0.0785171
ZNF516	Zinc finger protein 516	2	5	5	5	5.1	5.1	5.1	124.29	1163	24.7618	24.0464	24.1138	24.3459	24.1051	24.2669	24.2548	24.2102	-0.107734	0	0.267915	0
HNRNPD	Heterogeneous nuclear ribonucleoprotein D0	10	12	12	11	35	35	32.4	32.834	306	29.4068	30.0807	30.0091	29.7805	30.4788	29.8246	29.7931	28.7479	-0.108165	0	0.102306	1.69967e-17
RPL27	60S ribosomal protein L27	4	10	10	9	61	61	55.1	15.798	136	34.0378	34.0077	33.7753	34.0188	33.5877	33.9845	33.7126	34.1164	-0.109599	0	0.34509	6.7987e-17
RACGAP1	Rac GTPase-activating protein 1	20	6	6	6	10.1	10.1	10.1	71.026	632	25.4249	25.1774	25.8572	24.935	25.0191	25.5186	25.1576	25.2591	-0.11003	0	0.194005	0
TECR	Very-long-chain enoyl-CoA reductase	4	4	4	3	13	13	10.1	36.034	308	26.0994	25.319	25.1987	25.1282	25.0395	25.9547	25.1792	25.1273	-0.111133	0	0.135996	0
DDX5	Probable ATP-dependent RNA helicase DDX5	12	33	33	26	52.3	52.3	42.2	69.086	614	31.4361	31.4902	31.5321	31.3861	31.5907	31.5865	31.4264	30.7894	-0.112892	0	0.236915	0
RPL19	Ribosomal protein L19;60S ribosomal protein L19	3	18	18	18	44.6	44.6	44.6	23.134	193	36.3637	36.1833	36.0884	36.3502	36.1206	35.7763	36.0727	36.5581	-0.114424	0	0.270656	0
PSPC1	Paraspeckle component 1	3	5	5	5	29	29	29	27.274	248	26.1146	26.5647	26.6238	26.5008	26.8637	26.4703	26.5205	25.4835	-0.116455	0	0.138458	0
SNRPD2	Small nuclear ribonucleoprotein Sm D2	4	8	8	8	61.9	61.9	61.9	13.527	118	29.3824	29.8282	29.6335	29.2994	29.4878	29.3869	29.759	29.0334	-0.119079	0	0.252708	0
DHX9	ATP-dependent RNA helicase A	2	26	26	26	23.7	23.7	23.7	140.96	1270	29.4057	29.6885	29.676	29.5852	30.1398	29.6547	29.3008	28.7835	-0.119136	0	0.155592	0
PCBP1	Poly(rC)-binding protein 1	2	10	10	7	43.5	43.5	34.8	37.497	356	30.4666	30.4847	30.0863	29.8353	29.4552	30.3768	30.2796	30.2844	-0.11921	0	0.173344	0
RPL26;KRBA2	60S ribosomal protein L26	7	12	12	3	47.6	47.6	12.4	17.258	145	33.5833	33.049	33.0948	33.7583	33.091	33.5459	33.1121	33.2573	-0.119769	0	0.235594	0
RPS9	40S ribosomal protein S9	6	13	13	13	46.4	46.4	46.4	22.591	194	30.2812	30.1016	29.8779	30.0009	29.5755	30.2981	29.8225	30.0836	-0.120494	0	0.279881	0
RPL37	60S ribosomal protein L37;Ribosomal protein L37	3	9	9	9	59.8	59.8	59.8	11.078	97	29.7057	30.1138	29.9482	30.8384	29.939	29.8096	29.9286	30.4298	-0.124765	0	0.172998	0
MATR3	Matrin-3	22	26	26	26	40.1	40.1	40.1	94.622	847	32.096	32.0484	32.0887	31.915	31.9678	31.4844	32.1329	32.0597	-0.125791	0	0.356596	0
RPL34	60S ribosomal protein L34	1	6	6	6	36.8	36.8	36.8	13.293	117	29.9969	30.0854	30.2015	30.0746	29.7797	29.8919	29.7892	30.378	-0.129857	0	0.38336	0
KIF20B	Kinesin-like protein KIF20B	5	8	8	8	5.7	5.7	5.7	199.81	1722	25.9019	25.9859	25.9413	25.7756	25.7575	25.9124	25.9736	25.4374	-0.130958	0	0.46063	0
NCBP1	Nuclear cap-binding protein subunit 1	2	8	8	8	13.8	13.8	13.8	91.838	790	26.0689	26.0637	26.1077	25.5257	25.0907	25.8821	26.2777	25.991	-0.131124	0	0.176183	0
BCL11A	B-cell lymphoma/leukemia 11A	9	6	4	4	10.5	8.2	8.2	86.394	793	26.7199	26.2527	26.6752	26.8483	26.1108	26.2683	26.7281	26.8546	-0.133585	0	0.246773	0
CDC5L	Cell division cycle 5-like protein	1	13	13	13	20.3	20.3	20.3	92.25	802	28.651	28.2304	28.1967	28.4715	28.1219	28.267	28.3823	28.2311	-0.136814	0	0.527545	0
POGZ	Pogo transposable element with ZNF domain	9	6	6	6	4.6	4.6	4.6	145.29	1315	26.0117	25.2242	25.6296	25.9281	25.3922	25.4454	25.7564	25.6498	-0.137447	0	0.290171	0
RPS15A	40S ribosomal protein S15a	8	4	4	4	40	40	40	11.477	100	27.1981	27.888	27.3235	27.6381	27.5609	27.4155	27.45	27.0698	-0.137868	0	0.307977	0
SNRPE	Small nuclear ribonucleoprotein E	2	4	4	4	65.2	65.2	65.2	10.803	92	28.7652	29.2904	28.9459	29.1664	29.0036	29.0883	28.872	28.6516	-0.138086	0	0.404399	0
THOC6	THO complex subunit 6 homolog	3	4	4	4	19.3	19.3	19.3	32.89	296	25.3672	25.8673	25.4946	25.2434	25.2977	25.5577	25.5338	25.0026	-0.145209	0	0.33122	0
RPL17	60S ribosomal protein L17	14	9	9	9	51.5	51.5	51.5	19.586	169	30.8059	30.727	30.6899	31.0096	30.624	30.5367	30.6696	30.8174	-0.146149	0	0.782711	0
ILF3	Interleukin enhancer-binding factor 3	16	17	17	14	29.4	29.4	26.1	74.606	690	29.4706	29.4023	29.5262	29.4298	29.6291	29.222	29.4589	28.9176	-0.150345	0	0.426886	0
TAF1C	TATA box-binding protein-associated factor RNA polymerase I subunit C	9	22	22	22	30.3	30.3	30.3	84.984	775	30.2718	29.6364	29.6003	29.6615	29.2934	29.568	29.6433	30.0638	-0.150358	0	0.275205	0
RPL35A	60S ribosomal protein L35a	4	5	5	5	30.9	30.9	30.9	12.538	110	28.7375	28.4576	28.5115	29.3249	28.706	28.5764	28.4138	28.7165	-0.154685	0	0.309282	0
U2AF1;U2AF1L4	Splicing factor U2AF 35 kDa subunit;Splicing factor U2AF 26 kDa subunit	13	6	6	6	23.8	23.8	23.8	27.872	240	27.2101	28.3151	28.1539	27.9788	28.1502	27.8558	28.0846	26.937	-0.157627	0	0.163249	0
RPL27A	60S ribosomal protein L27a	4	10	10	10	45.9	45.9	45.9	16.561	148	34.1916	34.12	33.7692	34.3182	33.6968	34.0188	34.0412	34.0094	-0.158222	0	0.506245	0
CPSF1	Cleavage and polyadenylation specificity factor subunit 1	3	14	14	14	11.1	11.1	11.1	160.88	1443	27.9272	27.8109	27.3747	27.2082	27.5764	27.6841	27.3423	27.0826	-0.158884	0	0.307277	0
SRSF2	Serine/arginine-rich splicing factor 2	6	5	5	5	38.5	38.5	38.5	15.156	130	27.0388	27.8963	28.0877	27.7293	28.1211	27.4136	27.6803	26.8977	-0.159847	0	0.182031	0
EIF4A3	Eukaryotic initiation factor 4A-III;Eukaryotic initiation factor 4A-III, N-terminally processed	18	20	20	18	49.4	49.4	43.6	46.871	411	31.5748	31.7115	31.4275	31.1979	30.9575	31.4425	31.251	31.6187	-0.160528	0	0.392769	0
RALY	RNA-binding protein Raly	6	9	9	9	35.9	35.9	35.9	24.665	237	29.88	29.6477	29.1949	29.1666	28.9226	29.5283	29.2068	29.5884	-0.160791	0	0.286941	0
C3orf17	Uncharacterized protein C3orf17	6	15	15	15	27.3	27.3	27.3	64.551	567	28.837	28.8243	28.6209	28.8316	28.3421	28.7471	28.661	28.7102	-0.163334	0	0.753917	0
SF3B3	Splicing factor 3B subunit 3	7	18	18	18	18.3	18.3	18.3	135.58	1217	29.4575	29.4086	28.8882	28.7765	28.853	29.1039	29.0692	28.8477	-0.164243	0	0.38071	0
ERH	Enhancer of rudimentary homolog	2	5	5	5	45.2	45.2	45.2	12.259	104	29.8009	30.2608	29.7125	29.6671	29.7082	29.7758	29.8768	29.42	-0.165146	0	0.439569	0
RPL8	60S ribosomal protein L8	5	7	7	7	25.3	25.3	25.3	28.024	257	27.9167	28.2028	29.0216	28.1651	27.7972	28.0493	28.5335	28.26	-0.166552	0	0.234822	0
HCFC1	Host cell factor 1;HCF N-terminal chain 1;HCF N-terminal chain 2;HCF N-terminal chain 3;HCF N-terminal chain 4;HCF N-terminal chain 5;HCF N-terminal chain 6;HCF C-terminal chain 1;HCF C-terminal chain 2;HCF C-terminal chain 3;HCF C-terminal chain 4;HCF C-terminal chain 5;HCF C-terminal chain 6	6	17	17	17	11.1	11.1	11.1	213.47	2080	28.9844	28.8211	28.6254	28.6832	28.3657	28.5621	28.7343	28.7774	-0.168615	0	0.657288	0
HNRNPF	Heterogeneous nuclear ribonucleoprotein F;Heterogeneous nuclear ribonucleoprotein F, N-terminally processed	2	9	7	7	27.5	21	21	45.671	415	28.3882	28.5828	28.4616	28.3624	28.232	28.2803	28.2976	28.304	-0.170293	0	1.77146	0
TAF1A	TATA box-binding protein-associated factor RNA polymerase I subunit A	3	16	16	16	39.1	39.1	39.1	52.675	450	29.4058	29.118	28.6768	28.8371	28.3433	28.8819	28.9233	29.2033	-0.171489	0	0.298146	0
C14orf166	UPF0568 protein C14orf166	4	7	7	7	35.2	35.2	35.2	28.068	244	26.8066	26.9564	27.0044	26.8883	27.0339	27.0689	26.9349	25.9258	-0.17305	0	0.256106	0
SNRNP200	U5 small nuclear ribonucleoprotein 200 kDa helicase	3	58	58	58	31.5	31.5	31.5	244.5	2136	30.7784	30.9789	30.8049	30.5385	30.5155	30.5676	30.6329	30.6861	-0.174675	0	0.90396	1.35974e-16
WDR43	WD repeat-containing protein 43	3	5	5	5	9.6	9.6	9.6	74.89	677	25.7456	26.6197	26.13	26.2818	25.8009	26.3345	25.9606	25.9718	-0.177307	0	0.358498	6.7987e-17
ZFR	Zinc finger RNA-binding protein	2	11	11	11	11.5	11.5	11.5	117.01	1074	27.6165	27.6962	27.3216	27.7964	27.7392	27.1395	27.4518	27.3885	-0.177945	0	0.510145	0
DNTTIP2	Deoxynucleotidyltransferase terminal-interacting protein 2	1	4	4	4	4.2	4.2	4.2	84.468	756	25.3152	25.4008	25.7052	25.4529	25.0904	25.3636	25.3065	25.3891	-0.181129	0	0.841217	0
PAXBP1	PAX3- and PAX7-binding protein 1	4	6	6	6	7.5	7.5	7.5	104.8	917	26.5556	26.4172	26.271	26.2271	25.8482	26.2445	26.3986	26.2486	-0.182739	0	0.623254	0
SLC25A5	ADP/ATP translocase 2;ADP/ATP translocase 2, N-terminally processed	1	10	10	4	30.2	30.2	14.4	32.852	298	29.284	28.9648	29.2732	29.3909	28.8528	29.3029	29.0761	28.9426	-0.184641	0	0.66195	0
RPS26P11;RPS26	Putative 40S ribosomal protein S26-like 1;40S ribosomal protein S26	2	3	3	3	24.3	24.3	24.3	13.002	115	27.7521	28.4759	28.6517	28.3011	28.0323	27.9672	28.3131	28.1228	-0.186336	0	0.39115	0
PPP1CB	Serine/threonine-protein phosphatase PP1-beta catalytic subunit;Serine/threonine-protein phosphatase	4	16	5	5	59.6	22.9	22.9	37.186	327	27.1721	27.3848	27.1583	26.9321	27.0748	26.8299	27.0996	26.8898	-0.188279	0	0.823464	1.35974e-16
KAT2A;KAT2B	Histone acetyltransferase KAT2A;Histone acetyltransferase KAT2B	4	4	4	4	4.3	4.3	4.3	93.924	837	25.7326	24.8266	24.3675	24.6328	24.4562	24.6426	24.7781	24.9218	-0.190229	0	0.248016	3.39935e-17
SKIV2L2	Superkiller viralicidic activity 2-like 2	3	19	19	19	20	20	20	117.8	1042	28.7279	28.2312	28.2046	28.3677	28.0275	28.4093	28.1102	28.217	-0.191852	0	0.625773	0
SNRPA	U1 small nuclear ribonucleoprotein A	7	8	8	6	37.2	37.2	31.9	31.279	282	28.3832	29.0105	28.8032	29.1425	28.9402	28.7615	28.5945	28.2723	-0.192725	0	0.385507	6.7987e-17
RPL4	60S ribosomal protein L4	4	21	21	21	48.2	48.2	48.2	47.697	427	33.0432	32.9351	32.5997	32.7805	32.2802	32.5147	32.8927	32.8988	-0.193012	0	0.489423	0
THRAP3	Thyroid hormone receptor-associated protein 3	2	20	20	20	24.2	24.2	24.2	103.52	910	29.9724	29.7453	29.781	29.535	29.6859	29.3588	29.4857	29.7297	-0.193455	0	0.764166	0
DDX41	Probable ATP-dependent RNA helicase DDX41	3	7	7	7	13.4	13.4	13.4	71.648	640	26.9363	27.0455	26.7318	27.3427	26.467	27.0385	26.8801	26.8911	-0.194931	0	0.50464	0
YLPM1	YLP motif-containing protein 1	6	36	36	36	20	20	20	241.64	2146	30.3716	30.0317	30.1156	30.2944	29.9369	30.1437	29.6011	30.3424	-0.197282	0	0.512998	0
DDOST	Dolichyl-diphosphooligosaccharide--protein glycosyltransferase 48 kDa subunit	5	5	5	5	11.4	11.4	11.4	48.799	439	27.1095	26.8968	26.837	26.979	26.8269	27.0017	26.7025	26.497	-0.19855	0	0.814394	0
SF3B5	Splicing factor 3B subunit 5	1	3	3	3	38.4	38.4	38.4	10.135	86	25.8583	26.9397	26.4451	26.575	26.5573	26.0533	26.3409	26.0695	-0.199246	0	0.333447	0
HIRA	Protein HIRA	2	9	9	9	9.7	9.7	9.7	111.83	1017	26.844	26.154	25.8169	26.4967	25.6481	26.7054	26.0952	26.0526	-0.202558	0	0.268979	0
HNRNPUL1	Heterogeneous nuclear ribonucleoprotein U-like protein 1	11	7	7	7	12.9	12.9	12.9	71.611	641	26.7089	26.367	26.2339	26.3819	26.0278	26.2572	26.3934	26.1963	-0.204229	0	0.804427	0
ZNF281	Zinc finger protein 281	2	7	7	7	11.4	11.4	11.4	96.914	895	25.189	25.5788	25.815	26.0529	25.67	24.913	25.445	25.7848	-0.205726	0	0.327645	0
HSPA8	Heat shock cognate 71 kDa protein	16	29	29	25	47.8	47.8	43.3	70.897	646	32.76	32.5564	32.5993	32.7189	32.2191	32.4644	32.5461	32.5768	-0.207066	0	1.15187	0
OCIAD2	OCIA domain-containing protein 2	1	2	2	2	14.3	14.3	14.3	16.953	154	24.0646	24.4328	24.6184	24.4919	24.5939	23.6478	24.6816	23.852	-0.208046	0.0838837	0.28525	0.101233
MAGOHB;MAGOH	Protein mago nashi homolog 2;Protein mago nashi homolog	7	7	7	7	48	48	48	17.276	148	29.5131	29.9408	29.1943	28.5832	28.6756	29.4012	29.0206	29.2998	-0.208587	0	0.260176	0
SNRPB2	U2 small nuclear ribonucleoprotein B	1	7	5	5	40	33.3	33.3	25.486	225	27.5918	27.3432	27.5609	27.6366	27.4634	27.0363	27.2655	27.5242	-0.210734	0	0.821481	0
HNRNPU	Heterogeneous nuclear ribonucleoprotein U	17	22	22	22	31.5	31.5	31.5	90.583	825	30.1999	30.1133	30.4657	30.3901	30.9519	29.7043	30.2324	29.4368	-0.21088	0	0.250146	0
SUGP2	SURP and G-patch domain-containing protein 2	7	21	21	21	30.8	30.8	30.8	93.859	841	29.3761	29.287	29.2484	29.1419	28.7511	29.0637	29.0285	29.3625	-0.211896	0	0.781957	0
TCERG1	Transcription elongation regulator 1	3	3	3	3	3.2	3.2	3.2	116.17	1032	25.9395	25.5488	24.9791	25.6171	25.4813	25.2385	25.188	25.3164	-0.215089	0	0.462448	0
DDX17	Probable ATP-dependent RNA helicase DDX17	7	20	13	13	27.4	18.9	18.9	80.253	729	29.5857	29.4076	29.3568	29.4524	29.5551	29.3284	29.2157	28.8417	-0.215443	0	0.660252	0
LLPH	Protein LLP homolog	1	8	8	8	45	45	45	15.225	129	30.7692	31.1171	30.8478	31.3571	30.8028	30.4327	30.875	31.1188	-0.215483	0	0.505756	0
AKAP8	A-kinase anchor protein 8	2	6	6	6	13.9	13.9	13.9	76.107	692	26.2308	26.2118	26.7574	27.2032	27.1591	23.5321	27.2867	27.5606	-0.216173	0.055291	0.0787247	0.0169292
WDR18	WD repeat-containing protein 18	7	7	7	7	25.9	25.9	25.9	43.237	394	28.1395	28.179	27.8299	27.9657	27.5278	27.9621	27.8229	27.9284	-0.218245	0	0.860161	0
H1FX	Histone H1x	1	3	3	3	12.2	12.2	12.2	22.487	213	25.9888	26.3621	26.3509	26.4613	26.671	25.9764	25.9879	25.6411	-0.221683	0	0.408073	0
RPP38	Ribonuclease P protein subunit p38	3	3	3	3	15.5	15.5	15.5	31.834	283	24.8978	25.3448	25.3544	25.3013	24.5443	24.8577	25.2862	25.3161	-0.223522	0	0.47082	0
NIPSNAP1	Protein NipSnap homolog 1	4	2	2	2	8.6	8.6	8.6	25.497	221	25.4812	25.5896	25.7992	25.4786	25.4342	25.5206	25.0518	25.4369	-0.226278	0	0.884954	0
RUNX1	Runt-related transcription factor 1	14	4	4	4	23.6	23.6	23.6	26.509	242	25.9532	26.3371	25.8705	26.4792	26.1695	25.7781	25.5404	26.2452	-0.226673	0	0.460149	0
IK	Protein Red	3	4	4	4	7.2	7.2	7.2	65.601	557	26.4105	25.5859	25.6759	26.0429	25.3586	25.8929	25.6097	25.9321	-0.230478	0	0.446575	0
SF3B1	Splicing factor 3B subunit 1	4	32	32	32	33.4	33.4	33.4	145.83	1304	29.5239	29.636	29.5169	29.4323	29.4291	29.0507	29.3021	29.3996	-0.231921	0	1.28899	0
ZNF638	Zinc finger protein 638	14	24	24	24	15.5	15.5	15.5	220.62	1978	29.513	29.4329	29.3342	29.4358	29.0685	29.1902	29.0046	29.5237	-0.232228	0	0.98324	1.35974e-16
HNRNPH1	Heterogeneous nuclear ribonucleoprotein H;Heterogeneous nuclear ribonucleoprotein H, N-terminally processed	24	15	15	8	41.5	41.5	22.7	51.229	472	30.6161	31.291	30.8832	30.8791	30.7288	30.526	30.7622	30.7123	-0.23503	0	0.779536	1.35974e-16
HNRNPM	Heterogeneous nuclear ribonucleoprotein M	12	48	48	48	75.6	75.6	75.6	77.515	730	33.3065	32.9651	33.2355	33.6488	32.8145	32.9373	33.1065	33.3561	-0.235361	0	0.608769	0
SNRPA1	U2 small nuclear ribonucleoprotein A	4	8	8	8	35.7	35.7	35.7	28.415	255	28.9418	29.0739	28.9146	28.8401	28.4926	28.7388	28.8025	28.7803	-0.239012	0	1.48371	0
RPL7	60S ribosomal protein L7	4	19	19	19	57.3	57.3	57.3	29.225	248	33.9462	33.3104	33.3279	33.5749	32.901	33.3856	33.2883	33.6244	-0.240018	0	0.523834	0
FAU	40S ribosomal protein S30	3	5	5	5	33.9	33.9	33.9	6.6478	59	32.7958	32.5828	32.2735	32.4248	32.0585	32.5178	32.4587	32.069	-0.243241	0	0.712445	0
PUF60	Poly(U)-binding-splicing factor PUF60	18	8	8	8	25.3	25.3	25.3	54.626	505	27.4878	27.77	27.646	27.7028	27.4768	27.5916	27.747	26.8053	-0.246462	0	0.526599	0
GLTSCR2	Glioma tumor suppressor candidate region gene 2 protein	5	5	5	5	11.5	11.5	11.5	54.389	478	28.2889	27.9258	27.6689	27.947	27.3053	27.8958	27.5305	28.1048	-0.248554	0	0.520556	0
RBM25	RNA-binding protein 25	7	10	10	10	12.2	12.2	12.2	100.18	843	28.8597	28.7219	28.8127	28.4232	28.5979	28.1831	28.5116	28.5066	-0.254585	0	0.97444	0
HIST1H1A	Histone H1.1	1	9	6	6	41.9	29.3	29.3	21.842	215	27.3732	28.3128	28.4412	28.6839	28.2406	27.5563	28.042	27.953	-0.254783	0	0.339521	0
KAT8	Histone acetyltransferase KAT8	2	2	2	2	4.8	4.8	4.8	52.402	458	23.5502	24.0464	24.4919	22.9527	23.526	23.6556	23.6009	23.2352	-0.255842	0.0465322	0.313399	0.0684347
WDR5	WD repeat-containing protein 5	3	8	8	8	32.6	32.6	32.6	36.588	334	28.4742	28.2814	28.576	28.6241	27.8753	28.2039	28.3002	28.5258	-0.262623	0	0.850756	1.35974e-16
XAB2	Pre-mRNA-splicing factor SYF1	1	17	17	17	22.1	22.1	22.1	100.01	855	28.2352	27.87	27.8833	27.3343	27.2463	27.7646	27.4074	27.8536	-0.262726	0	0.513272	0
EXOSC2	Exosome complex component RRP4	6	4	4	4	20.5	20.5	20.5	29.408	263	26.2154	26.298	26.1532	26.1548	25.9397	25.8728	25.8647	26.0882	-0.263999	0	2.27325	0
RPP30	Ribonuclease P protein subunit p30	4	8	8	8	39.9	39.9	39.9	29.321	268	28.0275	28.3758	28.0062	28.0842	27.6207	27.6619	27.9047	28.2502	-0.264016	0	0.776706	0
DSG1	Desmoglein-1	1	5	5	5	7.4	7.4	7.4	113.75	1049	26.2411	25.9832	26.633	26.2838	25.6538	25.3111	26.7618	26.3378	-0.26916	0	0.322753	0
FBL	rRNA 2-O-methyltransferase fibrillarin	9	11	11	10	46.7	46.7	43.3	33.784	321	28.9858	29.6286	29.2921	29.3142	29.1568	28.8511	29.2032	28.9278	-0.270464	0	0.868308	0
ATAD2	ATPase family AAA domain-containing protein 2	5	8	8	8	8.4	8.4	8.4	158.55	1390	25.523	25.3777	25.28	25.8867	25.1796	24.776	25.5207	25.5062	-0.271187	0	0.578751	0
PRPF19	Pre-mRNA-processing factor 19	3	9	9	9	20.2	20.2	20.2	55.18	504	29.6707	29.9187	29.5822	29.6716	29.3226	29.4419	29.5747	29.418	-0.271502	0	1.64555	0
TCOF1	Treacle protein	15	12	12	12	10.6	10.6	10.6	144.31	1411	28.504	27.8213	27.7125	28.2607	27.8294	27.8744	27.5601	27.9366	-0.274497	0	0.645799	0
TP53BP1	Tumor suppressor p53-binding protein 1	7	11	11	11	7.1	7.1	7.1	209.02	1927	26.7357	26.5742	26.8044	26.9351	26.6748	26.5932	25.9786	26.7046	-0.27454	0	0.715172	0
RPSA	40S ribosomal protein SA	4	4	4	4	25.5	25.5	25.5	29.404	263	26.5715	26.1886	26.187	26.3311	26.5832	26.9454	26.6583	23.9905	-0.275213	0.0758146	0.14965	0.027679
DHX15	Putative pre-mRNA-splicing factor ATP-dependent RNA helicase DHX15	1	30	30	30	42.9	42.9	42.9	90.932	795	31.1304	30.9472	30.7426	30.713	30.22	30.5798	30.6389	30.9851	-0.277361	0	0.736523	0
GNL2	Nucleolar GTP-binding protein 2	2	21	21	21	31.3	31.3	31.3	83.654	731	29.4136	29.1766	29.3342	29.3558	28.8405	28.9836	28.9883	29.3557	-0.27803	0	1.211	0
RBM14	RNA-binding protein 14	2	15	15	12	25.4	25.4	16	69.491	669	29.8395	29.5808	29.8401	30.0811	29.3584	29.5924	29.5873	29.6807	-0.280664	0	1.201	0
ZC3H11A	Zinc finger CCCH domain-containing protein 11A	5	9	9	9	13.2	13.2	13.2	89.13	810	27.6248	27.185	27.1697	27.2543	26.9708	26.8085	27.0292	27.3015	-0.280978	0	0.971045	1.35974e-16
KIF23	Kinesin-like protein KIF23	8	5	5	5	9.3	9.3	9.3	92.682	810	24.9976	25.2252	25.6587	25.9332	25.2158	25.0777	25.0481	25.3437	-0.28235	0	0.603434	0
RPS10;RPS10-NUDT3;RPS10P5	40S ribosomal protein S10;Putative 40S ribosomal protein S10-like	8	6	6	6	38.8	38.8	38.8	18.898	165	26.2826	27.0832	27.4734	27.294	27.2603	26.7385	26.748	26.2545	-0.282978	0	0.368001	0
NOP56	Nucleolar protein 56	4	20	20	20	37.7	37.7	37.7	66.049	594	29.9537	29.9948	29.9875	29.9618	29.3463	29.7503	29.8202	29.8438	-0.28433	0	1.29416	0
NO66	Bifunctional lysine-specific demethylase and histidyl-hydroxylase NO66	2	6	6	6	12.5	12.5	12.5	71.085	641	27.3611	27.3275	27.2628	27.0946	26.525	27.3493	26.9555	27.0626	-0.28838	0	0.790432	0
RPS5	40S ribosomal protein S5;40S ribosomal protein S5, N-terminally processed	4	3	3	3	16.5	16.5	16.5	22.391	200	25.3421	25.9563	26.029	26.1449	26.7082	25.8626	26.1518	23.5957	-0.28848	0.0308306	0.156149	0.011654
TUBB;TUBB3	Tubulin beta chain;Tubulin beta-3 chain	5	18	18	3	49.8	49.8	10.3	47.766	426	30.4545	30.2884	30.0169	30.1398	29.6545	29.972	30.1361	29.9687	-0.292072	0	1.10318	0
HNRNPA2B1	Heterogeneous nuclear ribonucleoproteins A2/B1	3	20	20	19	51.8	51.8	51.8	37.429	353	31.0219	31.9309	32.0946	32.0652	32.4033	31.597	31.3485	30.5934	-0.292567	0	0.266753	0
NPM1	Nucleophosmin	5	15	15	15	57.4	57.4	57.4	29.464	265	32.8256	33.1328	32.7941	32.9788	32.5612	32.7725	32.7909	32.4363	-0.292568	0	1.34792	0
RPL29	60S ribosomal protein L29	2	2	2	2	13.8	13.8	13.8	18.512	167	32.0304	29.9048	29.8959	33.255	32.9395	30.8995	29.879	30.1978	-0.2926	0	0.0995629	0
ILF2	Interleukin enhancer-binding factor 2	4	14	14	14	59.1	59.1	59.1	38.91	352	29.933	30.0332	29.7221	29.8512	29.7962	29.7192	29.4396	29.4043	-0.295028	0	1.32735	0
NOP58	Nucleolar protein 58	3	11	11	11	26.5	26.5	26.5	59.578	529	28.8016	28.7941	28.66	28.7147	28.4527	28.2439	28.583	28.5034	-0.296878	0	2.00314	0
TFIP11	Tuftelin-interacting protein 11	2	4	4	4	4.5	4.5	4.5	96.819	837	24.9046	24.8501	25.482	24.8486	24.5738	24.9008	24.7071	24.7128	-0.297717	0	0.896209	0
PRPF8	Pre-mRNA-processing-splicing factor 8	3	51	51	51	23.7	23.7	23.7	273.6	2335	30.5889	30.7408	30.3255	30.2454	30.0664	30.3687	30.0283	30.2358	-0.300337	0	1.1269	0
PRPF40A	Pre-mRNA-processing factor 40 homolog A	6	7	7	7	7.2	7.2	7.2	112.4	994	27.0187	27.2982	27.2471	27.3081	27.3838	26.6546	26.7125	26.918	-0.300814	0	0.84317	0
RPL36	60S ribosomal protein L36	3	4	4	4	30.5	30.5	30.5	12.254	105	27.9175	28.616	28.177	28.5728	28.0839	27.9304	28.2515	27.813	-0.301099	0	0.774869	0
BLM	Bloom syndrome protein	4	8	8	8	6.4	6.4	6.4	144.47	1286	26.0546	26.2655	25.3894	26.2679	25.4734	25.9402	25.5182	25.8385	-0.301767	0	0.599319	0
RRP1B	Ribosomal RNA processing protein 1 homolog B	2	12	12	12	18.5	18.5	18.5	84.427	758	27.3642	27.3917	27.5517	27.7908	27.3386	27.5642	27.2291	26.7486	-0.304495	0	0.757531	0
CPSF2	Cleavage and polyadenylation specificity factor subunit 2	2	7	7	7	10.4	10.4	10.4	88.486	782	27.3848	27.2493	27.1692	27.3393	27.2418	26.8427	26.9662	26.8704	-0.305403	0	1.60073	2.71948e-16
RPL21	60S ribosomal protein L21	3	4	4	4	25.6	25.6	25.6	18.565	160	27.4615	27.4342	27.0452	27.4182	26.7172	27.153	27.3639	26.9022	-0.305703	0	0.89674	0
BRD8	Bromodomain-containing protein 8	10	3	3	3	2.7	2.7	2.7	93.293	857	25.1413	24.2115	24.2613	24.5173	23.5439	24.9362	23.9103	24.5161	-0.306207	0.0435587	0.347285	0.0284735
TARDBP	TAR DNA-binding protein 43	22	9	9	9	39.5	39.5	39.5	26.743	243	27.999	28.4911	28.393	28.0519	28.3195	28.0368	27.7847	27.5627	-0.307795	0	0.740187	0
RPL32	60S ribosomal protein L32	4	8	8	8	53.4	53.4	53.4	15.616	133	32.3597	32.5729	32.5134	32.6923	32.0978	32.0706	32.3549	32.3826	-0.308109	0	1.54166	0
EXOSC4	Exosome complex component RRP41	3	4	4	4	17.1	17.1	17.1	26.383	245	26.5777	26.7605	26.4603	26.7003	26.4454	26.5582	25.9235	26.3375	-0.308562	0	1.03908	0
RBFOX2;RBFOX1;RBFOX3	RNA binding protein fox-1 homolog 2;RNA binding protein fox-1 homolog;RNA binding protein fox-1 homolog 1;RNA binding protein fox-1 homolog 3	39	8	8	8	16.9	16.9	16.9	47.215	450	27.874	27.7292	27.6488	27.3071	26.9878	27.6984	27.3598	27.2709	-0.310526	0	0.81718	1.35974e-16
ENY2	Transcription and mRNA export factor ENY2	7	2	2	2	16.7	16.7	16.7	10.984	96	26.652	26.5731	25.9362	26.0515	25.8908	26.1875	25.845	26.0368	-0.313174	0	0.788999	1.35974e-16
RPL13A;RPL13a	60S ribosomal protein L13a	6	10	10	10	42.4	42.4	42.4	23.577	203	29.7416	29.5359	29.0938	29.5481	29.0092	29.318	28.8294	29.4859	-0.319227	0	0.783265	1.35974e-16
ZNF318	Zinc finger protein 318	2	6	6	6	2.7	2.7	2.7	251.11	2279	25.3224	24.7008	24.6731	25.4267	24.5509	24.6476	24.4812	25.1593	-0.321022	0	0.602325	0
CRNKL1	Crooked neck-like protein 1	4	10	10	10	13.2	13.2	13.2	99.172	836	28.0569	27.969	27.8878	27.6418	27.2262	27.9217	27.5614	27.5413	-0.326191	0	0.999712	1.35974e-16
SON	Protein SON	13	33	33	33	20.5	20.5	20.5	259.59	2386	32.1988	31.9151	31.5962	31.6001	31.3868	31.5404	31.1156	31.9449	-0.33065	0	0.714202	0
CCAR1	Cell division cycle and apoptosis regulator protein 1	7	5	5	5	4.6	4.6	4.6	120.42	1043	25.7971	25.6155	26.5347	25.8017	26.1391	25.4091	25.7687	25.1086	-0.330901	0	0.501122	0
NAT10	N-acetyltransferase 10	5	21	21	21	25.1	25.1	25.1	115.73	1025	28.3728	28.6359	28.4447	28.3195	27.9635	27.9182	28.2115	28.3482	-0.3329	0	1.44784	0
EFTUD2	116 kDa U5 small nuclear ribonucleoprotein component	6	26	26	26	36.9	36.9	36.9	105.38	937	30.4434	30.3467	30.0373	29.7504	29.6577	29.7792	29.8522	29.9513	-0.334352	0	1.02085	0
DDX23	Probable ATP-dependent RNA helicase DDX23	2	4	4	4	5	5	5	95.581	820	25.4781	25.4508	25.5692	23.4404	24.2474	24.6703	24.9883	24.6722	-0.34005	0	0.259509	0
RPL36A;RPL36A-HNRNPH2	60S ribosomal protein L36a	7	8	2	2	34.5	7	7	16.378	142	28.2069	29.1632	28.9926	29.1691	28.5546	28.9941	27.8968	28.7175	-0.342206	0	0.474578	0
RIF1	Telomere-associated protein RIF1	4	17	17	17	8.6	8.6	8.6	271.69	2446	28.7633	28.6213	28.7569	28.7489	27.9897	28.5102	28.0666	28.9302	-0.348404	0	0.781664	0
AATF	Protein AATF	3	4	4	4	10.2	10.2	10.2	63.132	560	25.1747	25.1378	25.0258	25.5849	25.0965	24.4048	24.8731	25.1533	-0.34888	0	0.833092	0
LAS1L	Ribosomal biogenesis protein LAS1L	4	9	9	9	14.6	14.6	14.6	81.242	717	28.9727	28.5666	28.3954	28.5917	28.0084	28.4122	28.3496	28.3601	-0.349016	0	1.20391	0
MKI67	Antigen KI-67	2	141	141	141	55	55	55	358.69	3256	33.6308	33.3746	33.4836	33.832	33.0936	33.0843	33.1244	33.6008	-0.354479	0	1.16633	0
POLDIP3	Polymerase delta-interacting protein 3	7	7	7	7	19.7	19.7	19.7	46.089	421	26.6917	26.8328	26.8185	26.4512	26.7781	26.545	26.4758	25.5621	-0.358281	0	0.601662	0
TMEM33	Transmembrane protein 33	5	8	8	8	29.1	29.1	29.1	27.978	247	27.8162	27.8207	27.4244	27.7015	27.0615	27.8469	27.2988	27.1196	-0.359015	0	0.901787	0
RBMX	RNA-binding motif protein, X chromosome;RNA-binding motif protein, X chromosome, N-terminally processed	12	9	9	9	29.4	29.4	29.4	32.197	296	27.5068	27.8439	27.6215	27.2821	27.4435	27.1498	27.2889	26.9358	-0.359062	0	1.18806	0
NUP98	Nuclear pore complex protein Nup98-Nup96;Nuclear pore complex protein Nup98;Nuclear pore complex protein Nup96	10	10	10	10	8.2	8.2	8.2	143.45	1348	28.5674	28.3762	28.3612	28.4543	28.1676	27.6034	28.24	28.306	-0.360523	0	1.12292	0
DDX21	Nucleolar RNA helicase 2	2	12	12	11	18.7	18.7	17.1	79.656	715	28.1706	28.3649	28.4328	28.3872	28.6027	27.9886	27.9	27.4187	-0.361379	0	0.702687	1.35974e-16
TEX10	Testis-expressed sequence 10 protein	3	6	6	6	7.8	7.8	7.8	103.91	913	26.9752	26.9489	26.9679	26.7468	25.9336	26.6722	26.8533	26.7281	-0.362886	0	0.846849	0
EXOSC10	Exosome component 10	3	7	7	7	10.6	10.6	10.6	100.83	885	26.541	26.5285	26.8989	26.9229	26.333	25.8968	26.7096	26.4721	-0.369909	0	0.930278	1.35974e-16
KIF4A;KIF4B	Chromosome-associated kinesin KIF4A;Chromosome-associated kinesin KIF4B	11	4	4	4	3.5	3.5	3.5	128.46	1127	25.4203	25.0057	24.7147	24.9339	24.5731	25.0845	24.6746	24.2486	-0.37347	0	0.821668	1.35974e-16
SAP18	Histone deacetylase complex subunit SAP18	5	8	8	8	44.4	44.4	44.4	17.561	153	27.718	27.8603	27.2851	28.6535	28.3861	27.4296	26.855	27.3259	-0.380083	0	0.38678	0
U2SURP	U2 snRNP-associated SURP motif-containing protein	7	12	12	12	12.6	12.6	12.6	118.23	1028	28.6731	28.3175	28.0984	28.0223	27.7676	27.8858	27.9949	27.9376	-0.381384	0	1.3214	0
MED4	Mediator of RNA polymerase II transcription subunit 4	3	3	3	3	14.8	14.8	14.8	29.745	270	24.6889	25.5453	25.4625	25.5125	24.7657	24.957	24.9762	24.9819	-0.382098	0	0.917203	0
CDK11A;CDK11B	Cyclin-dependent kinase 11A;Cyclin-dependent kinase 11B	24	5	5	5	6.2	6.2	6.2	86.823	746	25.8013	25.493	25.1922	25.5187	25.0082	25.3392	25.1507	24.9775	-0.382396	0	1.36744	0
NSA2	Ribosome biogenesis protein NSA2 homolog	3	5	5	5	18.5	18.5	18.5	30.065	260	27.9945	27.7238	27.7923	27.5938	27.0688	27.7992	27.3871	27.3162	-0.383295	0	1.16207	0
FLNC	Filamin-C	2	18	14	14	8.8	6.7	6.7	287.28	2692	27.4601	27.3232	27.6859	27.406	27.1051	27.2883	27.013	26.9269	-0.385482	0	1.90018	0
RPL6	60S ribosomal protein L6	7	14	14	14	45.1	45.1	45.1	32.728	288	31.9848	31.9362	31.9327	32.0882	31.3105	31.5425	31.78	31.7662	-0.385651	0	1.79021	0
NOL9	Polynucleotide 5-hydroxyl-kinase NOL9	1	10	10	10	20.1	20.1	20.1	79.322	702	28.9042	28.9425	29.0624	28.9893	28.1253	28.5895	28.9043	28.7347	-0.386161	0	1.19167	0
SAFB;SAFB2	Scaffold attachment factor B1;Scaffold attachment factor B2	6	7	7	7	9.7	9.7	9.7	95.18	848	26.2314	25.869	26.017	25.8554	26.1243	25.3844	25.7343	25.1737	-0.389016	0	0.866628	1.35974e-16
RPS11	40S ribosomal protein S11	4	7	7	7	39.9	39.9	39.9	18.431	158	27.507	27.2151	26.9516	26.7852	27.2974	27.1171	26.5187	25.9532	-0.393132	0	0.528038	0
LMNA	Prelamin-A/C;Lamin-A/C	10	21	21	21	34.9	34.9	34.9	74.139	664	28.6335	29.2689	29.2164	28.8626	29.4	29.3089	28.9057	26.7883	-0.394655	0	0.255542	0
LOC102288414	E9PRG8	2	10	10	10	48.8	48.8	48.8	14.234	123	30.984	31.0959	31.2348	31.4512	30.9466	30.6526	30.6436	30.942	-0.395285	0	1.61572	0
MRPL12;SLC25A10	Mitochondrial dicarboxylate carrier	6	9	9	9	24	24	24	48.099	442	26.6941	26.6357	26.8076	27.3395	26.3189	26.6812	26.3862	26.5011	-0.397346	0	1.16424	0
KANSL1	KAT8 regulatory NSL complex subunit 1	20	5	5	5	5.4	5.4	5.4	116.38	1061	25.4243	24.9691	24.8873	24.8483	24.8525	24.9253	24.8935	23.8629	-0.398722	0.125721	0.663145	0.0486488
PRPF3	U4/U6 small nuclear ribonucleoprotein Prp3	2	6	6	6	10.2	10.2	10.2	77.528	683	26.7119	26.6849	27.1439	27.0568	26.4135	26.5461	26.6471	26.392	-0.399725	0	1.63708	0
UBN1	Ubinuclein-1	4	7	7	7	7.2	7.2	7.2	118.55	1104	25.7389	25.7626	25.777	26.4633	25.612	25.3037	25.1411	26.0601	-0.406181	0	0.743472	1.35974e-16
SART1	U4/U6.U5 tri-snRNP-associated protein 1	2	15	15	15	18.2	18.2	18.2	90.254	800	28.8569	28.577	28.347	28.4435	27.9891	28.0471	28.2749	28.2851	-0.407006	0	1.63215	2.71948e-16
NOP16	Nucleolar protein 16	7	4	4	4	29.8	29.8	29.8	21.188	178	25.6368	26.3513	26.1583	26.3804	25.7116	25.63	25.8803	25.6706	-0.408552	0	1.19048	0
DDX42	ATP-dependent RNA helicase DDX42	3	6	6	6	8.9	8.9	8.9	77.813	708	25.2965	25.0452	24.5584	24.8613	24.8945	24.4837	24.4551	24.2928	-0.408776	0	1.05194	0
NOL10	Nucleolar protein 10	5	7	7	7	14.6	14.6	14.6	74.508	638	26.129	25.5917	25.9341	26.0946	25.3607	25.6405	25.6484	25.4201	-0.419902	0	1.57758	0
RBM17	Splicing factor 45	5	6	6	6	16.7	16.7	16.7	44.961	401	27.6235	27.9092	27.7825	26.6174	27.0213	27.2928	27.3374	26.5873	-0.423459	0	0.583665	0
DNAJB6	DnaJ homolog subfamily B member 6	15	4	4	4	24.6	24.6	24.6	23.84	211	25.6583	26.1918	26.4854	26.907	26.1333	25.1905	25.8361	26.3838	-0.424699	0	0.534904	0
BRIX1	Ribosome biogenesis protein BRX1 homolog	1	27	27	27	70.5	70.5	70.5	41.401	353	32.5804	32.6601	32.5642	32.6276	31.9014	32.286	32.1338	32.4065	-0.426166	0	2.0658	0
EWSR1	RNA-binding protein EWS	9	5	5	5	18.2	18.2	18.2	32.071	308	26.9662	26.8151	26.87	26.8104	26.4767	26.0472	26.9006	26.3303	-0.426705	0	1.2439	0
SNRNP40	U5 small nuclear ribonucleoprotein 40 kDa protein	3	10	10	10	36.7	36.7	36.7	39.31	357	28.2504	28.23	27.9047	27.6285	27.306	27.7255	27.562	27.7077	-0.428074	0	1.28524	0
SNW1	SNW domain-containing protein 1	4	10	10	10	25.4	25.4	25.4	61.494	536	27.7546	27.3315	27.4466	27.5913	26.9127	27.3022	27.1985	26.9981	-0.428107	0	1.8092	0
HSPB1	Heat shock protein beta-1	3	15	15	15	71.7	71.7	71.7	22.782	205	31.662	31.5981	31.2431	31.119	30.5609	31.1798	30.8648	31.2779	-0.434672	0	1.07704	0
GBAS	Protein NipSnap homolog 2	6	2	2	2	8.7	8.7	8.7	33.742	286	24.4413	25.0069	25.1518	24.9496	25.0705	25.1156	24.1014	23.5227	-0.434825	0.138788	0.455149	0.0442572
ISY1	Pre-mRNA-splicing factor ISY1 homolog	6	5	5	5	18.2	18.2	18.2	32.992	285	26.2085	26.5701	26.0665	26.1085	25.3688	26.0679	25.5734	26.1916	-0.437965	0	0.990414	1.35974e-16
NOC4L	Nucleolar complex protein 4 homolog	2	4	4	4	11.8	11.8	11.8	58.467	516	25.4812	25.7846	24.587	25.3776	24.7546	25.1854	24.5278	24.9872	-0.443852	0	0.745468	0
PLRG1	Pleiotropic regulator 1	6	8	8	8	18.2	18.2	18.2	56.289	505	27.7114	27.882	27.4788	27.7778	27.1306	27.3147	27.4054	27.2095	-0.447503	0	2.28552	0
GNL3	Guanine nucleotide-binding protein-like 3	7	32	32	32	57.4	57.4	57.4	60.54	537	33.7443	33.5797	33.4049	33.691	32.8598	33.2588	33.0807	33.4116	-0.452246	0	1.74128	2.71948e-16
DYNLL2	Dynein light chain 2, cytoplasmic	1	5	5	2	58.4	58.4	32.6	10.35	89	30.08	31.1804	30.335	29.8979	29.7314	29.9407	30.2429	29.7394	-0.459754	0	0.730534	1.35974e-16
UTP3	Something about silencing protein 10	1	4	4	4	7.1	7.1	7.1	54.557	479	24.4383	25.0476	25.1994	25.0886	23.5882	25.2062	24.7032	24.4033	-0.468219	0.0240205	0.578402	0.00171559
MED8	Mediator of RNA polymerase II transcription subunit 8	3	1	1	1	7.8	7.8	7.8	19.002	179	24.8768	24.5212	24.1807	24.3549	23.7601	24.2905	24.1966	23.8071	-0.469833	0.0394975	1.22399	0.0335792
RBM10	RNA-binding protein 10	5	8	8	8	10.8	10.8	10.8	94.369	852	27.5511	27.3126	27.4812	27.7027	27.0014	26.7759	27.1638	27.2257	-0.470154	0	1.96781	0
POP4	Ribonuclease P protein subunit p29	4	5	5	5	30.7	30.7	30.7	17.429	150	26.4416	26.5519	26.4736	26.2417	25.6745	25.8371	26.2745	26.0382	-0.471146	0	1.75176	0
C1orf226	Uncharacterized protein C1orf226	3	4	4	4	23.2	23.2	23.2	29.057	272	27.6223	27.5218	27.4939	27.7305	27.0714	26.9507	27.228	27.2294	-0.47224	0	2.80893	5.43896e-16
FUS	RNA-binding protein FUS	3	7	5	5	17.9	16.2	16.2	53.354	525	29.163	28.8638	29.1183	29.1946	28.3956	28.6875	28.8577	28.4947	-0.476019	0	2.01493	0
SEC61A1	Protein transport protein Sec61 subunit alpha isoform 1	15	3	3	3	6	6	6	52.949	482	27.0207	26.0819	26.854	26.495	26.4904	26.4013	25.6558	25.9999	-0.476027	0	0.840726	1.35974e-16
SF3A2	Splicing factor 3A subunit 2	2	3	3	3	5.8	5.8	5.8	49.255	464	25.9652	26.0206	26.5265	25.9993	26.1253	25.8771	25.3344	25.2538	-0.480247	0	0.988626	1.35974e-16
AHCTF1	Protein ELYS	4	14	14	14	8.2	8.2	8.2	252.5	2266	27.6932	27.1112	27.1539	27.2241	26.3543	27.184	26.2568	27.4587	-0.482153	0	0.716627	0
CCDC12	Coiled-coil domain-containing protein 12	4	3	3	3	11.2	11.2	11.2	20.501	179	24.2804	25.7269	25.0192	24.8899	24.3441	24.4881	24.5293	24.6119	-0.485737	0	0.798847	0
RPP40	Ribonuclease P protein subunit p40	5	4	4	4	15.9	15.9	15.9	36.783	321	26.5582	26.5409	26.4794	26.7394	25.9434	26.3699	26.3111	25.7482	-0.486335	0	1.65342	0
H1F0	Histone H1.0;Histone H1.0, N-terminally processed	2	12	12	12	35.6	35.6	35.6	20.863	194	33.8112	33.9554	33.1591	33.5689	33.1627	33.3115	32.8949	33.1471	-0.494601	0	1.35806	0
AQR	Intron-binding protein aquarius	3	14	14	14	13.1	13.1	13.1	171.29	1485	27.9789	27.8973	27.7728	27.7807	27.0148	27.431	27.4497	27.5546	-0.494883	0	2.06651	0
CHERP	Calcium homeostasis endoplasmic reticulum protein	2	7	7	7	9.5	9.5	9.5	104.93	927	27.6501	27.2546	26.9339	27.23	27.1166	26.7948	26.6344	26.5364	-0.496607	0	1.36522	0
PHB	Prohibitin	7	7	7	7	38.2	38.2	38.2	29.804	272	25.9026	26.103	26.3373	26.1919	26.469	25.9752	25.4672	24.6275	-0.498974	0	0.580972	0
WDR33	pre-mRNA 3 end processing protein WDR33	4	10	10	10	10.3	10.3	10.3	145.89	1336	27.1454	26.7497	26.7861	26.9265	26.5965	26.3799	26.5294	26.0709	-0.507751	0	1.86376	0
TAF15	TATA-binding protein-associated factor 2N	6	11	11	9	27.4	27.4	24.3	48.839	449	31.7521	31.1017	31.0327	31.0171	30.8636	30.4709	30.7796	30.757	-0.508101	0	1.38671	0
COIL	Coilin	1	4	4	4	8.5	8.5	8.5	62.608	576	26.5155	26.5895	26.2181	26.8215	25.7993	26.1389	26.0506	26.0607	-0.523756	0	1.95512	0
PYCR2	Pyrroline-5-carboxylate reductase 2	4	3	3	3	15.9	15.9	15.9	25.868	246	24.0423	24.0101	24.7203	24.4757	23.6534	23.6899	23.9625	23.8425	-0.525055	0.0370387	1.49181	0.0492127
NDUFA9	NADH dehydrogenase [ubiquinone] 1 alpha subcomplex subunit 9, mitochondrial	5	8	8	8	22.5	22.5	22.5	42.509	377	26.449	26.5566	26.0088	26.5667	25.4801	26.2226	25.8486	25.91	-0.529963	0	1.41027	0
KANSL3	KAT8 regulatory NSL complex subunit 3	13	8	8	8	12.2	12.2	12.2	93.169	878	25.9802	25.5848	26.0155	25.8648	23.5124	25.9707	25.8473	25.9893	-0.531406	0.100433	0.374787	0.0140709
EBNA1BP2	Probable rRNA-processing protein EBP2	2	17	17	17	42.9	42.9	42.9	40.684	361	31.8981	31.8824	31.6915	31.7442	31.0482	31.3602	31.223	31.4385	-0.536565	0	2.77295	0
NOS1AP	Carboxyl-terminal PDZ ligand of neuronal nitric oxide synthase protein	6	16	16	16	37.5	37.5	37.5	55.568	501	30.1317	29.9234	29.761	29.8407	29.3535	29.5775	29.24	29.3187	-0.541758	0	2.62421	0
SF3B2	Splicing factor 3B subunit 2	6	11	11	11	13.4	13.4	13.4	100.23	895	28.521	28.3109	28.4845	28.1783	27.6808	27.8445	27.9646	27.8189	-0.546485	0	2.83563	0
CEBPZ	CCAAT/enhancer-binding protein zeta	2	27	27	27	31.2	31.2	31.2	120.97	1054	30.3805	30.1036	29.8917	29.9975	29.2554	29.4879	29.5149	29.9041	-0.552754	0	1.75217	0
LBR	Lamin-B receptor	2	5	5	5	9.3	9.3	9.3	70.702	615	27.2996	26.6285	26.9742	27.0099	26.5501	27.0867	25.7804	26.2757	-0.554826	0	0.924529	0
FAM208B	Protein FAM208B	3	13	13	13	6	6	6	293.55	2645	27.3812	27.1522	26.9382	26.993	26.4269	26.4149	26.4659	26.9037	-0.563324	0	1.97666	0
POLR1E	DNA-directed RNA polymerase I subunit RPA49	3	3	3	3	8.4	8.4	8.4	47.26	419	24.2435	24.7387	24.7931	24.1959	24.4789	23.7412	23.8045	23.682	-0.566131	0.0176288	1.20965	0.0182562
DEK	Protein DEK	7	6	6	6	16.8	16.8	16.8	42.674	375	26.9769	27.1301	27.4839	27.6611	27.9667	28.0613	27.1743	23.7347	-0.578736	0.0632341	0.224935	0.0135112
POP1	Ribonucleases P/MRP protein subunit POP1	2	11	11	11	12.9	12.9	12.9	114.71	1024	27.097	27.1912	27.0477	26.959	26.2604	26.7089	26.4781	26.5127	-0.583717	0	2.86792	0
TPR	Nucleoprotein TPR	3	83	83	83	34.3	34.3	34.3	267.29	2363	32.2663	31.9345	32.1157	32.2753	31.4739	31.4824	31.4357	31.8348	-0.591283	0	2.52791	0
RBM3	Putative RNA-binding protein 3	1	4	4	4	47.8	47.8	47.8	17.17	157	27.0285	27.4844	27.2005	27.418	27.9729	27.5	27.6148	23.6595	-0.596095	0.0564998	0.236156	0.0113647
RPL18A	60S ribosomal protein L18a	5	4	4	4	27	27	27	16.714	141	26.6351	26.7882	26.8868	26.9538	26.8185	26.9639	27.3881	23.6806	-0.603194	0.0877106	0.293867	0.0147754
DDX54	ATP-dependent RNA helicase DDX54	1	16	16	2	18	18	2.2	98.665	882	28.1145	27.4803	27.8617	27.838	27.2172	27.2775	26.9742	27.4118	-0.60345	0	2.04094	0
RAE1	mRNA export factor	5	8	8	8	22	22	22	40.968	368	28.594	28.5031	27.9385	28.1677	27.2445	27.9451	27.8286	27.7688	-0.604065	0	1.49761	0
RPL5	60S ribosomal protein L5	4	6	6	6	30.3	30.3	30.3	27.045	238	26.3754	26.6462	26.5013	26.578	26.7403	25.9698	27.3247	23.6413	-0.60621	0.0701331	0.31554	0.0124678
HSPA9	Stress-70 protein, mitochondrial	7	31	31	31	44.9	44.9	44.9	73.68	679	32.1389	31.714	32.0678	32.1076	31.4172	31.5997	31.2877	31.2829	-0.610181	0	2.58213	0
DDX10	Probable ATP-dependent RNA helicase DDX10	3	8	8	8	14.4	14.4	14.4	77.798	679	26.6858	26.5997	26.6127	26.9547	25.9152	25.8995	26.2102	26.3501	-0.619502	0	2.37084	0
ATP5O	ATP synthase subunit O, mitochondrial	4	3	3	3	16.4	16.4	16.4	23.277	213	24.7043	24.7482	25.0008	25.1252	24.8001	24.9189	23.7082	23.6703	-0.620255	0.227351	0.854055	0.0514934
ESF1	ESF1 homolog	2	4	4	4	6.2	6.2	6.2	98.795	851	25.3688	25.2787	25.6122	25.9997	25.2203	23.7716	25.3013	25.47	-0.624046	0.0454043	0.716853	0.0213036
TBL1XR1	F-box-like/WD repeat-containing protein TBL1XR1	19	5	5	4	15.6	15.6	12.9	51.556	474	25.5708	25.9298	25.6531	25.6203	23.6218	25.2304	25.7001	25.6377	-0.64602	0.14258	0.629703	0.0421632
ATP5B	ATP synthase subunit beta, mitochondrial;ATP synthase subunit beta	5	9	9	9	25	25	25	56.559	529	27.5083	27.4211	28.0761	28.2217	27.9421	27.4998	27.0651	26.1105	-0.652467	0	0.72501	0
SLIRP	SRA stem-loop-interacting RNA-binding protein, mitochondrial	10	5	5	5	53.3	53.3	53.3	10.353	92	26.8865	27.8237	27.6367	27.433	27.1868	27.3526	26.8252	25.7657	-0.662412	0	0.803431	0
MYBBP1A	Myb-binding protein 1A	3	4	4	4	3.9	3.9	3.9	148.85	1328	23.675	24.018	24.9112	24.4624	23.5709	23.8039	23.5705	23.4672	-0.663521	0.0686038	1.24999	0.234711
EIF6	Eukaryotic translation initiation factor 6	4	3	3	3	26.9	26.9	26.9	26.599	245	24.8351	25.0667	25.2723	25.4188	24.7451	24.7058	24.7974	23.6746	-0.667515	0.0903691	1.20455	0.195635
SURF6	Surfeit locus protein 6	1	22	22	22	56	56	56	41.45	361	33.2731	32.8977	32.8342	33.0176	32.1823	32.4335	32.2306	32.5059	-0.667571	0	2.76417	0
PTMS	F5GXR3	3	3	3	3	39.4	39.4	39.4	12.074	104	25.9165	26.0104	26.1766	25.6818	25.88	25.8411	25.7949	23.5915	-0.66944	0.0360981	0.544069	0.00546791
DNAJA1	DnaJ homolog subfamily A member 1	2	3	3	3	10.1	10.1	10.1	44.868	397	25.4038	25.8597	25.9745	25.9904	25.3272	24.9411	25.091	25.091	-0.694526	0	2.32485	0
CANX	Calnexin	13	8	8	8	14.9	14.9	14.9	67.567	592	26.0905	26.5312	27.3248	27.1606	27.5465	26.6713	26.3441	23.7094	-0.708963	0.082763	0.347531	0.0127788
RPN2	Dolichyl-diphosphooligosaccharide--protein glycosyltransferase subunit 2	7	7	7	7	16.7	16.7	16.7	67.723	615	25.6415	26.2514	26.3047	26.2914	26.2299	23.5688	25.8797	25.9669	-0.710929	0.0346297	0.510626	0.00208122
SYF2	Pre-mRNA-splicing factor SYF2	1	2	2	2	9.5	9.5	9.5	28.722	243	24.6954	24.7794	24.8327	25.0525	23.6646	24.2805	24.3562	24.1862	-0.718124	0.0269879	2.22091	0.192453
ATP5A1	ATP synthase subunit alpha, mitochondrial	9	16	16	16	35.6	35.6	35.6	59.75	553	28.9274	28.805	28.9415	29.0414	28.656	28.3885	28.0891	27.6877	-0.723477	0	1.83395	0
CCNK	Cyclin-K	7	2	2	2	6.6	6.6	6.6	26.39	227	25.1214	25.0643	24.6338	24.8931	24.4418	25.1178	23.7838	23.4639	-0.726348	0.143693	0.94198	0.016192
RBM7	RNA-binding protein 7	8	3	3	3	14.6	14.6	14.6	30.59	267	26.5743	26.9814	27.1386	26.1642	25.9466	25.9734	26.0267	25.9745	-0.734325	0	1.81136	2.71948e-16
RPL18	60S ribosomal protein L18	9	6	6	6	34.7	34.7	34.7	21.728	190	28.9074	28.8493	29.0366	29.3722	28.8315	28.1435	28.1893	28.0319	-0.742327	0	1.8656	0
BRMS1	Breast cancer metastasis-suppressor 1	5	3	3	3	11.9	11.9	11.9	28.306	244	25.3476	25.5603	25.0246	25.2997	23.4572	25.558	25.4104	23.8317	-0.743702	0.129343	0.6426	0.0452189
FTSJ3	pre-rRNA processing protein FTSJ3	4	20	20	20	26.7	26.7	26.7	96.557	847	30.3981	29.9738	30.145	30.164	29.3178	29.4051	29.3715	29.6081	-0.744587	0	3.34193	0
PCGF6	Polycomb group RING finger protein 6	1	3	3	3	14.9	14.9	14.9	39.047	350	25.116	24.9086	24.7867	24.8645	24.6163	23.6836	23.6166	24.7362	-0.755757	0.0974197	1.31704	0.0635768
NPM3	Nucleoplasmin-3	1	3	3	3	23.6	23.6	23.6	19.343	178	27.3381	28.0601	28.39	28.1009	27.0022	26.8783	27.8901	27.0778	-0.76018	0	1.25575	0
PHB2	Prohibitin-2	8	6	6	6	27.3	27.3	27.3	29.723	267	26.3946	26.4942	27.1008	26.7808	26.7093	26.7424	26.5173	23.7311	-0.767606	0.0395101	0.461455	3.99487e-05
NOC2L	Nucleolar complex protein 2 homolog	1	7	7	7	10.7	10.7	10.7	84.918	749	26.1049	25.6963	25.9839	26.2341	25.1548	25.1957	25.1833	25.3344	-0.787735	0	3.19188	5.43896e-16
MED1	Mediator of RNA polymerase II transcription subunit 1	2	2	2	2	3.8	3.8	3.8	61.562	556	24.9983	24.7221	25.4306	24.7504	23.504	24.8641	23.7252	24.5954	-0.803139	0.0582518	1.14263	0.0136363
MFAP1	Microfibrillar-associated protein 1	1	4	4	4	12.5	12.5	12.5	51.958	439	26.9103	27.0477	26.8322	27.2613	26.0242	26.0146	26.7162	26.0722	-0.806095	0	2.21827	0
C18orf21	UPF0711 protein C18orf21	5	4	4	4	18.6	18.6	18.6	24.826	220	27.1304	26.8923	26.724	26.259	25.2101	26.5238	25.8169	26.187	-0.816942	0	1.29099	0
SF3A3	Splicing factor 3A subunit 3	1	6	6	6	12.6	12.6	12.6	58.848	501	27.106	27.1395	27.2056	27.3305	26.289	26.6585	26.4577	26.0254	-0.83773	0	2.96265	0
NOLC1	Nucleolar and coiled-body phosphoprotein 1	8	7	7	7	11.2	11.2	11.2	74.543	708	26.379	26.7802	27.0958	26.4687	25.4492	26.1238	25.9096	25.8186	-0.855613	0	2.13532	0
CSNK1A1	Casein kinase I isoform alpha	12	5	5	5	19.3	19.3	19.3	38.914	337	25.3097	26.2498	25.4238	24.8826	24.8465	25.1426	24.7099	23.6414	-0.881397	0.128887	1.04047	0.0671282
DNAJA3	DnaJ homolog subfamily A member 3, mitochondrial	3	5	5	5	11	11	11	49.611	453	25.78	25.9919	26.0084	26.2419	25.6931	25.5737	25.1644	24.0376	-0.888337	0.0779456	1.2178	0.133314
MRPL28	39S ribosomal protein L28, mitochondrial	4	5	5	5	26.2	26.2	26.2	30.156	256	25.6166	25.2893	25.1255	24.9105	24.4255	24.7312	24.6371	23.5802	-0.891981	0.0201579	1.59683	0.055512
HAX1	HCLS1-associated protein X-1	6	4	4	4	18.6	18.6	18.6	26.099	231	25.3978	25.4861	25.394	25.7462	23.5614	25.3929	24.5811	24.9207	-0.892013	0.00478224	1.18199	0.00705406
ATP5C1	ATP synthase subunit gamma, mitochondrial	2	6	6	6	20.9	20.9	20.9	32.881	297	26.9432	26.597	26.615	26.8457	25.8941	25.9541	25.731	25.8224	-0.899836	0	4.02073	0
PPHLN1	Periphilin-1	15	8	8	8	16.9	16.9	16.9	44.682	385	27.9696	27.6615	28.0139	27.2628	26.8224	27.1372	26.6803	26.619	-0.912212	0	2.32926	0
KRI1	Protein KRI1 homolog	1	2	2	2	3.4	3.4	3.4	82.597	703	25.2404	24.7232	25.1353	24.6843	23.5574	23.859	23.7077	25.0064	-0.913184	0.0803015	1.34788	0.0397228
VAPA	Vesicle-associated membrane protein-associated protein A	3	3	3	3	15.3	15.3	15.3	27.893	249	24.5947	25.2693	26.1931	25.2791	25.5317	24.709	23.6604	23.5195	-0.97891	0.100497	0.848328	0.0260618
PDCD11	Protein RRP5 homolog	2	10	10	10	6.3	6.3	6.3	208.83	1872	26.7353	26.6391	26.6309	26.5406	26.3657	26.46	25.8901	23.6901	-1.03499	0.0462658	0.789727	0.0232383
ZNF326	DBIRD complex subunit ZNF326	4	5	5	5	15	15	15	55.57	493	26.4487	25.5152	25.7646	26.4045	25.4652	25.6164	25.1567	23.6207	-1.0685	0.085496	1.08668	0.0808819
SDAD1	Protein SDA1 homolog	3	3	3	3	4.6	4.6	4.6	68.455	590	25.617	25.071	25.5353	25.4922	24.2711	23.9202	23.716	25.3173	-1.12275	0.059718	1.60546	0.0149417
DDX1	ATP-dependent RNA helicase DDX1	5	6	6	6	12.4	12.4	12.4	73.915	659	25.4149	25.6782	26.1283	25.4354	25.9275	25.1409	23.6142	23.3969	-1.14431	0.0837908	0.919874	0.00815406
TUFM	Elongation factor Tu, mitochondrial	2	16	16	16	40.7	40.7	40.7	49.541	452	29.7981	29.7426	29.4866	29.9566	28.5695	28.5999	28.7371	28.3026	-1.1937	0	3.96458	5.43896e-16
PYCR1	Pyrroline-5-carboxylate reductase 1, mitochondrial;Pyrroline-5-carboxylate reductase	15	10	10	10	47.2	47.2	47.2	30.213	288	29.7926	29.7166	29.8296	30.0237	28.7635	28.6382	28.3973	28.6919	-1.2179	0	4.6586	0
GAR1	H/ACA ribonucleoprotein complex subunit 1	2	2	2	2	9	9	9	20.834	199	26.3414	26.4954	26.2808	26.1489	26.576	26.2349	23.6528	23.8403	-1.24065	0.101681	0.79129	0.0119902
NOC3L	Nucleolar complex protein 3 homolog	1	14	14	14	22.4	22.4	22.4	92.547	800	29.568	28.6126	28.7623	29.2143	27.6424	27.7165	27.7032	28.0785	-1.25413	0	2.71355	0
CDK9	Cyclin-dependent kinase 9	3	4	4	3	11	11	8.9	42.777	372	25.6567	25.6923	25.6544	25.8612	25.3386	23.6548	25.1882	23.6547	-1.25711	0.0334285	1.44087	0.0231759
INO80	DNA helicase INO80	3	7	7	7	5.4	5.4	5.4	176.75	1556	30.0205	29.3381	29.7554	29.7779	29.9241	23.6801	29.7398	30.2846	-1.31583	0.0124084	0.358015	0.000710113
NOL7	Nucleolar protein 7	3	3	3	3	11.7	11.7	11.7	29.426	257	26.8203	26.3864	25.9233	26.263	23.469	26.4393	26.1741	23.5603	-1.43757	0.0599026	0.873229	0.00135642
VDAC2	Voltage-dependent anion-selective channel protein 2	4	3	3	3	14.9	14.9	14.9	30.348	282	25.2128	25.021	26.2194	25.8863	23.5879	25.0768	23.5264	23.8253	-1.58077	0.183159	1.80743	0.0609659
SETDB1	Histone-lysine N-methyltransferase SETDB1	10	1	1	1	10.8	10.8	10.8	12.422	111	26.946	26.6919	27.15	27.7338	23.5277	23.7951	26.7735	27.0192	-1.85154	0.0798807	0.987964	0.00337223
RRP12	RRP12-like protein	6	11	11	11	9.3	9.3	9.3	132.71	1197	26.9539	27.1824	27.166	27.3464	25.6634	25.2518	25.3286	23.7049	-2.17501	0.0450364	2.57378	0.169212
RPP25L	Ribonuclease P protein subunit p25-like protein	1	2	2	2	11	11	11	17.631	163	26.7672	26.6838	26.2626	26.0616	25.4571	23.7346	23.6118	23.593	-2.34468	0.0418608	2.45772	0.0938854
