# Supplementary material for: ZNF524 directly interacts with telomeric DNA and supports telomere integrity
Source: Nat Commun. 2023 Dec 12;14:8252. doi: 10.1038/s41467-023-43397-7 (PMC10716145; doi:10.1038/s41467-023-43397-7)
Supplement: Supplementary file 5 — Supplementary Data 2 [file 41467_2023_43397_MOESM5_ESM.xlsx]

## Sheet: Suppl. Table 5 WTvsNLS
Protein IDs	Gene names	Protein names	Number of proteins	Peptides	Razor + unique peptides	Unique peptides	Sequence coverage [%]	Unique + razor sequence coverage [%]	Unique sequence coverage [%]	Mol. weight [kDa]	Sequence length	mean_control_log2_LFQ intensity NLS_01	mean_control_log2_LFQ intensity NLS_02	mean_control_log2_LFQ intensity NLS_03	mean_control_log2_LFQ intensity NLS_04	mean_treatment_log2_LFQ intensity ZnF524_01	mean_treatment_log2_LFQ intensity ZnF524_02	mean_treatment_log2_LFQ intensity ZnF524_03	mean_treatment_log2_LFQ intensity ZnF524_04	mean_log2_fold_change	std_log2_fold_change	mean_-log10_pval	std_-1og10_pval
Q96C55;K7EP10	ZNF524	Zinc finger protein 524	2	10	10	10	29.9	29.9	29.9	28.709	264	24.1025	22.0082	21.3561	20.8234	30.521	30.7541	32.9909	32.7247	9.67517	0.366125	4.16966	0.250497
P18206;P18206-2;P18206-3	VCL	Vinculin	3	4	4	4	3.4	3.4	3.4	123.8	1134	21.4834	21.6086	21.7052	21.7338	31.6201	32.6588	30.1182	30.7396	9.65142	0.304489	5.39036	0.0710438
Q14202-2;A6NHB5;Q14202;A6NHN7;A6NL54;Q14202-3	ZMYM3	Zinc finger MYM-type protein 3	6	23	23	22	23.7	23.7	23.7	151.08	1358	20.5199	20.7297	20.1289	20.7555	27.5996	27.7077	27.0221	26.9014	6.77418	0	6.78876	0
Q9H2P0;A0A669KBJ7;A0A2R8Y6X0;A0A2R8YCL6	ADNP	Activity-dependent neuroprotector homeobox protein	4	53	53	53	49.2	49.2	49.2	123.56	1102	26.4672	25.8915	25.6781	26.4869	31.2659	31.4214	31.4199	31.2204	5.20097	0	6.53167	0
Q9UBW7;Q9UBW7-2;A0A087X151	ZMYM2	Zinc finger MYM-type protein 2	3	37	37	37	33	33	33	154.91	1377	24.4056	22.5823	22.4702	24.1802	27.8623	27.9187	28.2147	27.89	4.56189	0	3.91956	5.43896e-16
Q15554;Q15554-4;H3BR37;J3KSZ6;H3BTA7;U3KQ35;H3BR06	TERF2	Telomeric repeat-binding factor 2	7	5	5	5	7.7	7.7	7.7	59.593	542	21.5843	21.7935	21.0453	21.4327	25.2985	25.6286	25.1238	24.6853	3.72012	0.159813	3.88823	0.270246
P49116;H7C3L1;H7C3R1;C9JMI6	NR2C2	Nuclear receptor subfamily 2 group C member 2	4	21	21	1	50.3	50.3	2	65.414	596	24.2624	23.6865	23.3149	24.7988	27.3204	27.3763	27.911	27.6203	3.54135	0	4.24819	0
Q14839-2;A0A0C4DGG9;A0A2R8Y521;Q14839;A0A2R8Y212;F5GWX5;A0A2U3TZM0;A0A2R8YFK9;A0A2R8Y5J0;A0A2R8Y425;A0A2R8YDJ9;A0A2R8Y8C1;A0A2R8Y445;A0A2R8YER1;A0A2R8YDW2;A0A2R8Y5Z7;A0A2R8Y685;A0A2R8Y8B3;A0A2R8Y7I0;A0A2R8Y7M9;A0A2R8Y5M9;A0A2R8YE38;F5H6N4;F2Z2R5;A0A2R8Y6G9;A0A2R8Y7X1;K7EPV1;K7ESA5;F6T542;A0A2R8Y795	CHD4	Chromodomain-helicase-DNA-binding protein 4	30	103	103	2	57.7	57.7	1	220.85	1940	27.9786	27.8007	27.5973	28.0861	31.2593	31.4235	31.5237	31.2971	3.51025	0	6.91167	1.08779e-15
P78347-2;P78347-4;P78347-3;P78347;A0A494C1K3;A0A494C0Q7;P78347-5;C9J6M0;A0A087WW90;A0A0D9SF80;A0A494C0I1;A0A494C1N8;Q86UP8-3;Q86UP8;Q6EKJ0	GTF2I	General transcription factor II-I	15	29	29	29	33.4	33.4	33.4	107.97	957	23.3724	22.5577	23.2185	24.198	26.7064	26.9978	27.0381	26.2417	3.40934	0	3.94518	0
Q13185;S4R2Y4;C9JMM0;B8ZZ43	CBX3	Chromobox protein homolog 3	4	7	7	6	45.9	45.9	37.2	20.811	183	24.0458	24.238	24.2163	24.3898	27.2028	27.5003	27.804	27.598	3.30381	0	6.35659	0
P13056;A0A087WUK4;P13056-2;P13056-3	NR2C1	Nuclear receptor subfamily 2 group C member 1	4	6	6	6	11.6	11.6	11.6	67.314	603	21.9094	20.7296	21.4954	21.9853	24.0272	24.5541	24.8867	24.8191	3.04189	0.153532	3.19729	0.183895
E5RFJ5;A0A7I2V5E0;E7EWM7;A0A7I2V5T5;A0A7I2YQE7;P54274-2;P54274;A0A7I2V5I6	TERF1	Telomeric repeat-binding factor 1	8	3	3	3	12.2	12.2	12.2	29.985	263	22.0259	21.169	21.5995	21.1119	24.1455	24.0577	24.4016	23.5504	2.56222	0.338362	3.61584	0.675215
P0DP25;P0DP24;P0DP23;E7EMB3;G3V361;A0A590UJI2;Q96HY3;A0A590UJC0;F8WBR5;G3V226;M0QZ52;G3V479	CALM2		12	3	3	3	29.5	29.5	29.5	16.837	149	24.6249	21.3633	21.7434	20.6628	24.6503	24.6493	24.464	24.6795	2.51217	0.328183	1.47745	0.21765
P68133;P68032;P63267;P62736;A6NL76;P63267-2;F8WB63;B8ZZJ2;C9JFL5;F6UVQ4;F6QUT6	ACTA1	Actin, alpha skeletal muscle;Actin, alpha cardiac muscle 1;Actin, gamma-enteric smooth muscle;Actin, aortic smooth muscle	11	13	2	2	32.6	6.9	6.9	42.051	377	28.8137	21.1228	29.1226	29.2086	29.5462	29.1478	29.1963	29.6607	2.32084	0.110258	0.542047	0.00501606
K7EQJ5;P62841;K7EM56;A0A0B4J2B4;K7EJ78;S4R417;K7ELC2	RPS15	40S ribosomal protein S15	7	2	2	2	14.2	14.2	14.2	16.57	141	26.0455	21.4047	21.7494	24.9933	26.748	25.9082	25.5222	25.2707	2.31405	0.157022	0.985573	0.0025318
A0A7I2V3K7;P25685-2;P25685;A0A7I2YQW1;M0QYT3;M0R080;M0QXK0	DNAJB1	DnaJ homolog subfamily B member 1	7	2	2	2	5.9	5.9	5.9	30.184	273	21.5226	21.6842	20.9084	21.1431	23.7948	23.9046	23.3462	23.4573	2.31113	0.181926	3.35112	0.80762
H7C1M5;Q9H147;F2Z2A4;H0Y501;H7C1J2	DNTTIP1	Deoxynucleotidyltransferase terminal-interacting protein 1	5	2	2	2	12.1	12.1	12.1	31.664	280	20.7732	22.6529	20.7162	24.1389	24.1009	24.1055	24.4031	24.8686	2.2992	0.0695472	1.45605	0.121402
Q9Y3A4;Q9NSQ0	RRP7A	Ribosomal RNA-processing protein 7 homolog A;Putative ribosomal RNA-processing protein 7 homolog B	2	2	2	2	6.8	6.8	6.8	32.334	280	23.1141	21.6129	22.3688	21.2488	26.1324	26.0043	23.6278	21.7273	2.28683	0.11558	1.0264	0.0100328
P05783;F8VZY9;CON__H-INV:HIT000015463	KRT18	Keratin, type I cytoskeletal 18	3	8	6	3	20.7	17	8.6	48.057	430	25.0784	24.6585	21.4352	24.8817	25.7643	25.4861	26.8571	26.8874	2.23524	0.130875	1.27091	0.104274
E9PAR2;Q03060-23;Q03060-9;Q03060-24;Q03060-8;Q03060-32;Q03060-26;G5E998;Q03060-21;Q03060-31;Q03060-6;P18846-2;P16220-3;P18846;P16220;P16220-1	CREM	Cyclic AMP-dependent transcription factor ATF-1;Cyclic AMP-responsive element-binding protein 1	16	2	2	2	16.8	16.8	16.8	10.918	95	23.7545	21.8111	21.6466	21.0604	24.3938	24.3784	24.1047	24.1067	2.17775	0.235313	1.92156	0.118213
H0YEN5;P15880;E9PPT0;E9PMM9;E9PQD7;H3BNG3;H0YE27;I3L404;E9PM36	RPS2	40S ribosomal protein S2	9	3	3	3	16.4	16.4	16.4	21.154	195	23.7961	21.4936	23.9286	20.9478	24.6834	24.4671	24.6087	25.0638	2.16422	0.38934	1.49201	0.182932
P51571;A6NLM8	SSR4	Translocon-associated protein subunit delta	2	2	2	2	11.6	11.6	11.6	18.998	173	22.1018	22.0645	21.4637	21.6226	24.3225	23.991	23.7336	23.7402	2.13366	0.283468	2.7968	0.29687
Q9Y6J9	TAF6L	TAF6-like RNA polymerase II p300/CBP-associated factor-associated factor 65 kDa subunit 6L	1	2	2	2	4.2	4.2	4.2	67.814	622	26.2127	25.8626	25.65	20.8547	26.893	28.483	25.9005	25.7297	2.10654	0.0616684	0.72655	0.00840821
H7C1I7;Q5VZL5-3;Q5VZL5-2;Q5VZL5-4;Q5VZL5	ZMYM4	Zinc finger MYM-type protein 4	5	3	2	2	2.5	1.7	1.7	134.31	1207	21.4878	23.0082	21.2172	21.0207	23.6514	23.5636	23.7148	24.0707	2.06664	0.387505	1.99292	0.187505
M0R0F0;M0R0R2;P46782;M0QZN2	RPS5	40S ribosomal protein S5;40S ribosomal protein S5, N-terminally processed	4	2	2	2	11.5	11.5	11.5	22.391	200	21.6248	23.6587	21.486	21.0046	23.7908	23.6649	23.9335	24.5984	2.0534	0.285926	1.67825	0.22352
P08670;B0YJC4;A0A1B0GTT5;B0YJC5;A0A1B0GVG8;P17661;P14136-3;P14136;P14136-2;P41219;P41219-2;H7C5W5;A0A1X7SBR3;A0A1W2PR46;E7ESP9;A0A1W2PRT3;P07196;E7EMV2;P07197-2;Q16352;P07197	VIM	Vimentin	21	34	33	31	70.8	69.3	65.5	53.651	466	27.5626	27.0796	27.2713	27.537	28.0364	28.1283	30.4038	30.8656	1.99588	0	1.42252	0
Q9UIG0-2;Q9UIG0	BAZ1B	Tyrosine-protein kinase BAZ1B	2	14	14	14	12.1	12.1	12.1	170.45	1479	25.5233	24.2309	24.4854	25.475	27.143	27.3689	26.693	26.4624	1.98817	0	2.63921	0
A0A0A0MR02;P45880-2;P45880;P45880-1;A2A3S1;Q5JSD2;Q5JSD1	VDAC2	Voltage-dependent anion-selective channel protein 2	7	3	3	3	10.6	10.6	10.6	30.348	282	23.5574	21.386	22.1941	23.5504	25.1367	23.9505	23.8836	25.3004	1.8958	0.406778	1.55936	0.147162
Q71DI3	HIST2H3A	Histone H3.2	1	4	4	1	40.4	40.4	23.5	15.388	136	30.3254	29.4834	29.1795	29.8236	31.5823	31.3834	31.6125	31.6117	1.8445	0	3.48091	5.43896e-16
Q96C00;A0A087X1Z5;A0A087X1K1	ZBTB9	Zinc finger and BTB domain-containing protein 9	3	5	5	5	14.2	14.2	14.2	50.602	473	24.3502	24.3173	21.602	22.0216	24.8688	24.3127	25.1686	25.2911	1.83752	0.163572	1.22652	0.0545437
Q9H2G4;J3KST2	TSPYL2	Testis-specific Y-encoded-like protein 2	2	2	2	2	2.9	2.9	2.9	79.434	693	21.5927	21.713	21.3064	21.814	24.8441	24.6782	22.0665	21.9479	1.77766	0.0354004	1.15632	0.0269254
Q8ND82;Q9UJJ2;H0YN90;H0YLA6;H0YL38;Q6N043-6;Q6N043-3;Q6N043-2;Q6N043	ZNF280C	Zinc finger protein 280C	9	3	3	3	4.6	4.6	4.6	83.095	737	21.4406	21.5681	21.5597	22.6075	23.8306	23.9773	23.5111	22.8232	1.74158	0.0954034	2.10267	0.209461
Q13129	RLF	Zinc finger protein Rlf	1	3	3	3	2.1	2.1	2.1	217.95	1914	21.9827	21.4437	21.4321	20.4837	23.4361	23.7633	22.3658	22.7316	1.73865	0.310266	1.96534	0.350236
E7EW05;Q9NVU7-2;Q9NVU7	SDAD1	Protein SDA1 homolog	3	4	4	4	5.2	5.2	5.2	75.44	650	28.0967	28.2558	28.5272	20.8781	28.0791	28.2311	28.288	28.0086	1.71225	0.298941	0.405927	0.00644041
Q8IWI9-3;Q8IWI9;H3BP52;H3BTF4	MGA	MAX gene-associated protein	4	3	3	3	1	1	1	315.22	2856	23.4496	24.2364	20.9966	20.5206	23.6504	24.1444	24.1384	24.0939	1.70597	0.223265	0.890565	0.0174817
Q12873;Q12873-3;Q12873-2;A0A5F9ZHX5;I3L229;H7C3H7;H7C0J3	CHD3	Chromodomain-helicase-DNA-binding protein 3	7	28	13	12	15.8	8.2	7.5	226.59	2000	26.2336	24.897	25.1301	25.2266	26.5822	27.3411	27.0997	26.7814	1.57928	0	2.45346	0
A0A7I2V346;A0A7I2V4Z0;A0A7I2YQN2;O60506-4;O60506-3;O60506-2;O60506;A0A7I2V5Q6;B7Z645;A0A7I2V2F2;A0A7I2V309;O60506-5;A0A7I2YQV8;F6UXX1;A0A7I2V4J0	SYNCRIP	Heterogeneous nuclear ribonucleoprotein Q	15	8	5	5	14.9	9.7	9.7	58.647	524	21.7806	21.3408	25.1788	24.6618	24.9084	24.9308	24.712	24.5951	1.54612	0.0415485	0.771553	0.0190502
Q9P2K3;Q9P2K3-3;Q9P2K3-4;Q9P2K3-2;E9PQE5;B4DV59;E9PR63;H0YF22;E9PPC5;H0YDD7	RCOR3	REST corepressor 3	10	10	10	5	22.6	22.6	11.3	55.581	495	25.2712	25.3127	25.2723	25.4571	26.8856	27.0454	26.7899	26.576	1.49592	0	5.06618	0
O60341;O60341-2;R4GMQ1;R4GMP9	KDM1A	Lysine-specific histone demethylase 1A	4	24	24	24	36	36	36	92.902	852	25.8974	25.6862	25.8535	25.9631	27.2846	27.4466	27.3311	27.1986	1.46517	0	5.81682	1.08779e-15
P25398	RPS12	40S ribosomal protein S12	1	2	2	2	17.4	17.4	17.4	14.515	132	23.9808	21.4752	22.8609	24.1643	24.2484	23.9782	25.2982	24.7283	1.44296	0.196662	1.06542	0.189147
A0A7P0S5H5;P60866;P60866-2;E5RIP1;E5RJX2;G3XAN0	RPS20	40S ribosomal protein S20	6	2	2	2	16.9	16.9	16.9	15.312	136	25.952	26.0656	26.3538	21.6947	26.0695	26.2912	26.8056	26.6328	1.43331	0.263278	0.609869	0.0410106
A0A7I2V5S2;A0A7I2YQC0;P06748-2;P06748;P06748-3;A0A7I2V433;A0A7I2V2X9;A0A7I2V3U2;A0A7I2V4G8;A0A7I2V3G5;A0A7I2V579;A0A7I2V5J8;E5RI98;E5RGW4	NPM1	Nucleophosmin	14	12	12	12	45.2	45.2	45.2	33.875	305	29.5489	29.7184	29.9362	29.73	31.1646	31.2075	31.201	31.0934	1.43327	0	5.60208	0
Q86T24	ZBTB33	Transcriptional regulator Kaiso	1	22	22	22	40.2	40.2	40.2	74.484	672	27.7951	27.6184	27.4599	27.8736	28.96	29.2535	29.1726	29.002	1.41026	0	4.73039	0
G3V1M0;Q9Y5A6	ZSCAN21	Zinc finger and SCAN domain-containing protein 21	2	3	3	2	7.3	7.3	5.3	49.338	436	23.4413	21.0409	23.0219	23.3795	24.0566	24.6818	24.245	23.5029	1.40067	0.194318	1.16599	0.191673
Q9UII2	ATPIF1	ATPase inhibitor, mitochondrial	1	1	1	1	9.4	9.4	9.4	12.249	106	22.9779	22.9961	22.1606	21.89	22.0375	25.8345	24.3391	23.4131	1.39991	0.0933469	0.832402	0.150687
O60287	URB1	Nucleolar pre-ribosomal-associated protein 1	1	9	9	9	4.2	4.2	4.2	254.39	2271	23.6228	23.4778	24.0421	24.0039	24.7211	24.5816	25.7724	25.6653	1.39845	0	2.20135	0
P38159-2;P38159;H0Y6E7;H3BT71;H3BUY5;H3BR27;P38159-3;Q96E39;O75526	RBMX	RNA-binding motif protein, X chromosome;RNA-binding motif protein, X chromosome, N-terminally processed	9	4	4	4	11.4	11.4	11.4	40.846	378	24.5982	21.6574	24.6915	24.6237	25.6849	25.3617	24.9676	25.1149	1.38956	0.256723	0.97141	0.208908
A6NNI4;A0A2R8Y478;A0A7I2V3T0;A0A7I2V3T7;G8JLH6;A0A087WU13;F5GXT1;P21926	CD9	Tetraspanin;CD9 antigen	8	1	1	1	6.3	6.3	6.3	17.764	159	23.2575	22.0552	21.6273	20.9138	23.5609	23.4756	23.0503	23.2512	1.37105	0.44351	1.26455	0.0751242
B9EGQ5;A0A669KBG4;M0QXA7;A0A669KBH9;A0A2R8YFV2;A0A669KAV7;O95785-4;O95785-3;O95785;O95785-2	WIZ	Protein Wiz	10	6	6	6	8.5	8.5	8.5	89.054	832	23.4224	23.9679	22.1631	23.7688	24.0159	24.2291	25.9171	24.437	1.31922	0.086215	1.16921	0.0391212
Q56VL3	OCIAD2	OCIA domain-containing protein 2	1	3	3	3	20.8	20.8	20.8	16.953	154	21.5856	21.8412	23.4914	23.3664	23.8489	23.7453	23.4178	24.5012	1.30713	0.275321	1.26061	0.0553706
Q8WUA4;A0A087WZD8;Q8WUA4-2;H0Y4Q6;H7C1A9;H7C318;H7C3X9;C9JNH7	GTF3C2	General transcription factor 3C polypeptide 2	8	12	12	12	15	15	15	100.68	911	24.481	24.6385	24.5539	24.7254	25.8236	25.8002	26.0742	25.7135	1.25317	0	4.96334	0
Q12789-3;Q12789;H3BRD0;H3BU55;H3BU37;I3L1Z3	GTF3C1	General transcription factor 3C polypeptide 1	6	37	37	37	22.1	22.1	22.1	236.28	2084	24.7329	24.8286	24.6954	24.7109	25.4592	25.916	26.315	26.1677	1.22252	0	3.17802	0
O75607	NPM3	Nucleoplasmin-3	1	3	3	3	23.6	23.6	23.6	19.343	178	25.1122	25.1374	24.9554	24.5039	26.167	26.1679	26.072	26.1719	1.21748	0	3.74668	5.43896e-16
A6NJD9;A8MVT4;A8MYK1;Q16540;H7C2P7	MRPL23	39S ribosomal protein L23, mitochondrial	5	3	3	3	22.1	22.1	22.1	18.529	163	25.172	21.9043	25.4252	25.7	25.8268	25.6535	25.8114	25.7767	1.21677	0.152119	0.660816	0.0349853
Q9H9B1;A0A1B0GV09;Q9H9B1-3;A0A1B0GU48;Q9H9B1-4;A0A0C4DGF8;A0A1W2PPZ7;A0A1B0GUD1;A0A1B0GVZ8;A0A0D9SEQ1;A0A1B0GWF6;A0A0D9SEY2;A0A1B0GW79;A0A0D9SFX4;A0A0D9SER9;A0A1B0GTP4;A0A1B0GW12;A0A0D9SFM6;A0A0D9SFD7	EHMT1	Histone-lysine N-methyltransferase EHMT1	19	10	10	9	8.4	8.4	7.6	141.46	1298	21.6095	21.9354	21.5792	20.3391	20.8325	20.9006	24.554	24.008	1.208	0	0.530512	0
P62805	HIST1H4A	Histone H4	1	7	7	7	52.4	52.4	52.4	11.367	103	29.0799	28.3579	28.0687	28.989	29.3238	29.5778	30.215	30.1561	1.1943	0	1.96354	0
D3YTC1;Q9NZE8-2;Q9NZE8	MRPL35	39S ribosomal protein L35, mitochondrial	3	2	2	2	8.5	8.5	8.5	20.072	177	21.4322	27.4578	26.9733	27.019	26.7739	26.8224	27.0348	27.0013	1.18751	0.0715203	0.356766	0.00452415
Q15149;Q15149-7;Q15149-8;Q15149-5;Q15149-4;Q15149-9;Q15149-3;Q15149-2;Q15149-6;H0YDN1;E9PMV1;A0A075B730;P58107;E9PKG0;E9PIA2;A0A5F9ZGX0;E9PQ28	PLEC	Plectin	17	146	146	145	33.6	33.6	33.5	531.78	4684	25.214	25.4123	25.4129	25.4581	26.0338	25.8791	26.8359	27.2947	1.13657	0	1.81116	0
P31689;P31689-2	DNAJA1	DnaJ homolog subfamily A member 1	2	5	5	5	13.9	13.9	13.9	44.868	397	24.1543	22.2794	23.9669	23.6672	25.2531	24.8471	24.2603	24.2462	1.13472	0.101041	1.23054	0.118095
Q00688;G3V5F2	FKBP3	Peptidyl-prolyl cis-trans isomerase FKBP3	2	3	3	3	14.7	14.7	14.7	25.177	224	22.9123	21.8538	24.4463	21.3645	24.2232	24.4255	22.8134	23.5104	1.09891	0.18415	0.652908	0.0700267
H7C469;F8W787;A0A1B0GW44;A0A1B0GV23;A0A1B0GVD5;A0A1B0GWE8;C9JH19;P07339;A0A1B0GVP3;A0A1B0GU92;A0A1B0GU03;F8WD96	CTSD	Cathepsin D;Cathepsin D light chain;Cathepsin D heavy chain	12	3	3	3	8.9	8.9	8.9	35.785	336	24.8955	24.0451	21.7732	24.1361	25.1172	24.9299	24.3917	24.7395	1.08212	0.307581	0.80216	0.152427
P30405	PPIF	Peptidyl-prolyl cis-trans isomerase F, mitochondrial	1	2	2	2	7.7	7.7	7.7	22.04	207	23.97	24.5216	24.735	21.3019	24.6999	24.6767	24.5077	24.8205	1.0441	0.142634	0.627721	0.0325528
Q9NRL2;Q9NRL2-2;A0A087WWN7	BAZ1A	Bromodomain adjacent to zinc finger domain protein 1A	3	10	10	10	9.7	9.7	9.7	178.7	1556	25.3784	25.0669	24.8926	25.117	26.0616	26.1213	26.3336	26.0983	1.03997	0	3.93378	0
Q9UKN8;F2Z356	GTF3C4	General transcription factor 3C polypeptide 4	2	18	18	18	23.8	23.8	23.8	91.981	822	25.2881	25.2927	25.5987	25.2993	26.4862	26.4378	26.4607	26.2308	1.03417	0	4.41622	0
P62244;I3L3P7;H3BVC7	RPS15A	40S ribosomal protein S15a	3	4	4	1	30.8	30.8	6.9	14.839	130	24.4668	24.3418	24.3901	24.2813	25.3829	25.127	25.3357	25.6635	1.00729	0	3.86556	0
P50395;P50395-2;Q5SX91	GDI2	Rab GDP dissociation inhibitor beta	3	2	2	2	4.7	4.7	4.7	50.663	445	23.6767	21.8312	23.6065	23.6267	25.3369	24.0762	23.3838	23.8746	0.982593	0.280929	0.756967	0.0157542
A0A3B3ISR7;E9PIF2;Q13206	DDX10	Probable ATP-dependent RNA helicase DDX10	3	9	9	9	14.9	14.9	14.9	77.798	679	24.1948	24.066	23.7587	24.1771	24.7878	25.1478	25.0869	24.9958	0.955426	0	3.52531	5.43896e-16
Q8N8A6	DDX51	ATP-dependent RNA helicase DDX51	1	3	3	3	3.9	3.9	3.9	72.456	666	21.9235	22.3311	22.2961	22.1396	22.9111	22.4136	23.6769	23.3104	0.905431	0	1.7083	0
A0A087WUK2;O14979;O14979-3;O14979-2	HNRNPDL	Heterogeneous nuclear ribonucleoprotein D-like	4	3	3	3	9.1	9.1	9.1	40.04	363	24.8138	21.7299	25.054	24.9523	25.387	24.8873	24.741	25.1483	0.903377	0.152011	0.5081	0.00910322
B8ZZQ6;B8ZZA1;B8ZZW7;H7C2N1;P06454-2;P06454	PTMA	Prothymosin alpha;Prothymosin alpha, N-terminally processed;Thymosin alpha-1	6	3	3	3	24.3	24.3	24.3	11.758	107	21.4146	22.0748	21.4124	21.1839	23.1356	22.8169	21.8718	21.8478	0.89662	0	1.24603	0
Q15545;A0A096LPC3	TAF7	Transcription initiation factor TFIID subunit 7	2	7	7	7	19.2	19.2	19.2	40.259	349	24.3605	22.0382	24.7427	24.3852	24.6248	24.6435	25.2141	24.6267	0.895654	0.0248774	0.678667	0.00795279
J3QL05;J3KP15;Q01130-2;Q01130;Q9BRL6-2;Q9BRL6	SRSF2	Serine/arginine-rich splicing factor 2	6	5	5	5	45.4	45.4	45.4	15.156	130	26.1784	26.3373	26.4493	26.0675	28.1627	27.0918	26.4946	26.7201	0.859205	0	1.19395	0
P62081;B5MCP9;A0A2R8Y623	RPS7	40S ribosomal protein S7	3	4	4	4	26.3	26.3	26.3	22.127	194	25.4782	25.2828	25.3203	25.3199	26.4743	25.6452	26.3032	26.4152	0.859188	0	2.32941	0
P61981	YWHAG	14-3-3 protein gamma;14-3-3 protein gamma, N-terminally processed	1	6	3	3	22.3	12.1	12.1	28.302	247	23.245	23.2815	23.2648	23.0884	25.4537	24.132	23.5122	23.2063	0.856097	0	0.861196	0
M0R210;P62249;M0R3H0;Q6IPX4;M0R1M5;M0QX76	RPS16	40S ribosomal protein S16	6	5	5	5	34.9	34.9	34.9	14.419	129	24.4635	24.4784	24.5503	24.4762	25.0963	24.7705	25.6527	25.844	0.848777	0	1.84807	0
Q02880-2;Q02880;E9PCY5;H7BZ82	TOP2B	DNA topoisomerase 2-beta;DNA topoisomerase 2	4	32	21	21	22.4	15.4	15.4	182.66	1621	24.9493	24.8747	24.8205	25.2031	25.74	25.84	25.803	25.816	0.837852	0	4.136	0
O94925-3;O94925;H7BZD1;B8ZZC5;B8ZZA8;O94925-2	GLS	Glutaminase kidney isoform, mitochondrial	6	6	6	6	15.1	15.1	15.1	65.459	598	23.341	21.5549	24.2016	23.1987	24.1145	23.9172	23.4305	24.1844	0.837586	0.0550838	0.704289	0.0148793
Q9NPD3;E9PPI9;E9PI41	EXOSC4	Exosome complex component RRP41	3	3	3	3	13.9	13.9	13.9	26.383	245	24.7538	24.6592	21.897	25.1498	24.855	25.3409	24.8153	24.7601	0.827865	0.203916	0.499559	0.0100397
J3KPG5;F8VU39;Q9UIF9-2;Q9UIF9-3;Q9UIF9;A0A0C4DGI9;H0YII3;H0YHL2;H0YHQ7	BAZ2A	Bromodomain adjacent to zinc finger domain protein 2A	9	19	19	19	11.9	11.9	11.9	208.07	1875	25.1828	24.6364	24.5934	25.456	26.113	26.2098	25.5508	25.2365	0.810386	0	1.38289	0
P63244;J3KPE3;D6RHH4;H0YAF8;D6RFX4;D6R9L0;H0Y8W2;D6RAC2;D6R9Z1;D6RFZ9;E9PD14;D6RAU2;D6RBD0;H0YAM7;D6RF23;D6REE5;H0Y9P0;H0Y8R5;D6R909;D6RHJ5;D6RGK8	GNB2L1	Guanine nucleotide-binding protein subunit beta-2-like 1;Guanine nucleotide-binding protein subunit beta-2-like 1, N-terminally processed	21	5	5	5	14.5	14.5	14.5	35.076	317	23.5066	23.6556	23.857	23.8262	24.2361	23.7818	24.9515	25.0012	0.781294	0	1.36607	0
P39019;A0A075B6E2;M0R2L9;M0QYF7;M0R140	RPS19	40S ribosomal protein S19	5	5	5	5	31	31	31	16.06	145	23.9614	23.9327	24.2897	24.1632	24.4183	24.3992	25.0507	25.5039	0.756292	0	1.44706	0
E9PKP7;P17480-2;P17480;H0YDH7	UBTF	Nucleolar transcription factor 1	4	5	5	5	8.1	8.1	8.1	87.435	745	24.2812	24.3743	24.5662	24.4047	25.2456	25.1725	25.1222	25.1036	0.754363	0	4.52177	0
Q14697;Q14697-2;F5H6X6;E9PKU7;E9PNH1	GANAB	Neutral alpha-glucosidase AB	5	6	6	6	7.3	7.3	7.3	106.87	944	23.5503	21.395	24.3805	23.6634	24.4501	24.3496	23.3802	23.824	0.753646	0.0677916	0.498619	0.00137465
Q9Y5Q9;A0A494C1S7;Q9Y5Q9-2;F8WC64;H7C0C0;H0YFI7;H7BZV8	GTF3C3	General transcription factor 3C polypeptide 3	7	11	11	11	14.7	14.7	14.7	101.27	886	23.9932	24.763	24.5853	24.5962	24.3621	24.7299	25.8553	25.9933	0.750722	0	0.858508	0
P62851	RPS25	40S ribosomal protein S25	1	4	4	4	24	24	24	13.742	125	24.944	25.5349	25.7085	25.0437	26.4654	26.0164	25.8678	25.8662	0.746162	0	1.72736	0
Q9NYV4;Q9NYV4-2;J3QSD7;Q9NYV4-3;Q14004;A0A2R8Y4Z0;A0A087X209;A0A2R8YEB7;A0A2R8YF61;Q9BVE2;A0A2R8Y7W5;Q14004-2;A0A2R8Y644;A0A2R8YD28;H0YAZ9;F8VYH9;F5H6Z0;E7ESI2;K7EJ83;F8VZ51;E7EUK8;G3V5T9;E5RGN0;F8VWX7;F8VTV8;A0A087WZU2;A0A590UJE9;F8VZZ0;F8VXD2;Q07002-3;Q96Q40-5;Q00536-3;Q00537;Q00537-2;Q00536-2;Q07002;Q96Q40-3;O94921;O94921-2;Q96Q40;O94921-3;P11802-2;Q96Q40-4;Q96Q40-6;Q00534;Q00526;P11802;P24941…	CDK12	Cyclin-dependent kinase 12	52	5	5	4	4.4	4.4	3.9	164.15	1490	25.8193	21.4002	25.6739	25.9889	25.5908	25.3211	25.5128	25.4226	0.741226	0.217914	0.272	0.0360747
P05141;P12235;V9GYG0;Q9H0C2	SLC25A5	ADP/ATP translocase 2;ADP/ATP translocase 2, N-terminally processed	4	12	12	5	40.3	40.3	19.1	32.852	298	26.4605	26.2666	26.0744	26.3739	27.2575	26.8707	26.8206	27.1611	0.733593	0	2.77975	0
Q5VVC8;P62913-2;P62913	RPL11	60S ribosomal protein L11	3	4	4	4	23.4	23.4	23.4	19.024	167	24.4378	24.5672	24.5085	24.4504	24.8954	24.9208	25.4993	25.5474	0.724788	0	2.15613	0
Q49A26-2;Q49A26-3;Q49A26;K7EMM8;Q49A26-5;Q49A26-4;K7EQB2;K7ELL0;K7EPU6	GLYR1	Putative oxidoreductase GLYR1	9	7	7	7	17.4	17.4	17.4	58.627	536	24.6382	24.404	24.1019	24.3938	24.9601	25.0362	25.1467	25.2442	0.712326	0	2.87692	0
F5GY37;Q99623;A0A7I2V5F0;F5H3X6;J3KPX7;Q99623-2;F5H0C5;F5H2D2;A0A3G2KQ93;F5GWA7	PHB2	Prohibitin-2	10	5	5	5	23.6	23.6	23.6	29.723	267	23.8711	24.0413	23.9238	24.3337	24.9126	24.5738	24.5142	24.9748	0.701363	0	2.38593	0
Q8NHU0;Q5HYN5;Q5DJT8;P0DMV2;P0DMV1;P0DMV0;P0DMU9;P0DMU8;P0DMU7	CT45A3	Cancer/testis antigen family 45 member A3;Cancer/testis antigen family 45 member A1;Cancer/testis antigen family 45 member A2;Cancer/testis antigen family 45 member A9;Cancer/testis antigen family 45 member A8;Cancer/testis antigen family 45 member A7;Cancer/testis antigen family 45 member A10;Cancer/testis antigen family 45 member A5;Cancer/testis antigen family 45 member A6	9	4	4	4	17.5	17.5	17.5	21.33	189	26.1316	26.0328	26.042	26.3262	27.6396	27.4644	26.5216	25.6999	0.698205	0	0.754681	0
F2Z2S8;H0YF32;H0YCJ7;P23396;E9PPU1;P23396-2;E9PQ96;E9PJH4;E9PK82;H0YEU2;E9PL09;H0YES8;E9PQX2	RPS3	40S ribosomal protein S3	13	5	5	5	48.7	48.7	48.7	13.069	117	23.9223	23.7421	23.9367	23.7754	24.0917	23.9792	24.4558	25.6387	0.697224	0	0.926322	1.35974e-16
D6RG13;P61247;D6RAT0;D6RB09;E9PFI5;H0Y9Y4;D6R9B6;H0Y8L7;D6RAS7;D6RED7;D6RI02;D6RGE0	RPS3A	40S ribosomal protein S3a	12	8	8	8	40.8	40.8	40.8	25.608	223	23.6079	23.8735	23.8433	24.0107	24.7467	24.3768	24.3759	24.6121	0.694026	0	2.85634	0
Q9H8H0;J3QKV1;J3QLQ6;J3QR28;Q9H8H0-2	NOL11	Nucleolar protein 11	5	4	4	4	6.8	6.8	6.8	81.123	719	23.7155	23.4744	21.5855	23.801	23.884	23.8527	23.7873	23.7963	0.685936	0.230067	0.64086	0.0678458
Q9NVP1;H7C452	DDX18	ATP-dependent RNA helicase DDX18	2	7	7	7	13.1	13.1	13.1	75.406	670	25.1007	24.8115	24.8774	24.5362	25.5942	25.0896	25.6407	25.7425	0.68534	0	1.98406	0
H0YN88;A0A075B716;H3BNC9;P08708;H0YN73	RPS17	40S ribosomal protein S17	5	2	2	2	15.4	15.4	15.4	15.919	136	24.6514	24.4772	24.4808	24.4937	25.8658	25.5749	24.5782	24.7969	0.678196	0	1.1465	0
P11388;P11388-2;P11388-3;P11388-4;J3KTB7	TOP2A	DNA topoisomerase 2-alpha	5	41	41	30	31.2	31.2	24.3	174.38	1531	26.4073	26.7582	26.687	26.6285	26.9357	26.9955	27.6878	27.5547	0.67318	0	1.76717	0
Q9NR30-2;Q9NR30	DDX21	Nucleolar RNA helicase 2	2	17	17	15	28.5	28.5	24.8	79.656	715	25.5921	25.6641	25.9626	25.6851	26.5171	26.5311	26.1678	26.3306	0.660648	0	2.85095	5.43896e-16
Q96FJ2	DYNLL2	Dynein light chain 2, cytoplasmic	1	5	5	2	58.4	58.4	32.6	10.35	89	29.0778	28.7422	28.6594	28.4292	29.3147	29.4583	29.5511	29.2244	0.659986	0	2.30191	0
A0A0G2JRR0;A0A0G2JRN8;A0A0G2JIS2;A2ABF8;A0A0G2JIR1;A2ABF9;A0A0G2JK64;Q96KQ7-2;Q96KQ7;H0Y4K5	EHMT2	Histone-lysine N-methyltransferase EHMT2	10	6	5	5	6.6	5.5	5.5	99.541	888	22.8518	22.8439	23.028	22.9771	22.6877	22.2198	25.1896	24.0978	0.62355	0.125654	0.418551	0.14655
P62906	RPL10A	60S ribosomal protein L10a	1	7	7	7	31.8	31.8	31.8	24.831	217	26.2636	25.6737	25.7074	26.161	26.7944	26.5113	26.5508	26.3997	0.612648	0	1.90868	0
P67809;H0Y449;C9J5V9;Q9Y2T7	YBX1	Nuclease-sensitive element-binding protein 1	4	11	11	7	46	46	33.6	35.924	324	25.7755	25.7371	25.4556	25.564	26.3734	26.427	26.0672	26.1008	0.609047	0	2.66469	0
E7ESE2;E9PCW0;C9JW96;P35232;C9JZ20;P35232-2	PHB	Prohibitin	6	3	3	3	15.3	15.3	15.3	22.398	202	22.9743	22.5621	22.9497	23.0432	23.8095	23.4051	22.8743	23.861	0.60512	0	1.269	0
I3L4N8;P63261;A0A6Q8PFE4;I3L3I0;I3L1U9;K7EM38;J3KT65;I3L3R2;Q6S8J3;Q562R1;A5A3E0;A0A2R8YEA7;P0CG38;A0A2R8YFE2;Q9BYX7;P0CG39;F8WCH0;A0A7P0TBL1	ACTG1	Actin, cytoplasmic 2;Actin, cytoplasmic 2, N-terminally processed	18	20	20	1	67.2	67.2	4.8	38.975	351	31.7276	31.641	31.9681	31.6789	32.2113	32.1456	32.2283	32.8102	0.594953	0	1.87666	0
Q9H6F5;Q9H6F5-2	CCDC86	Coiled-coil domain-containing protein 86	2	7	7	7	12.5	12.5	12.5	40.235	360	27.286	26.7382	26.3075	27.3392	28.6263	28.7782	26.4631	26.1488	0.586397	0	0.340405	0
P31942-2;P31942;P31942-3;P31942-6;P31942-5;P31942-4	HNRNPH3	Heterogeneous nuclear ribonucleoprotein H3	6	4	3	3	13	10.6	10.6	35.238	331	23.8671	23.7547	23.771	23.7558	24.3793	24.3472	24.154	24.5957	0.581889	0	3.07775	0
P78371;F8VQ14;F5GWF6;P78371-2	CCT2	T-complex protein 1 subunit beta	4	5	5	5	10.3	10.3	10.3	57.488	535	23.7493	22.1381	23.6213	23.5782	24.5055	24.4686	23.0804	23.3395	0.576768	0.0860619	0.490673	0.0241331
B5MCF9;O00541-2;O00541;B3KXD6;H7BYY8;H7C267	PES1	Pescadillo homolog	6	8	8	8	13	13	13	66.077	571	25.2488	25.4554	25.2876	25.3559	26.268	26.5275	25.5021	25.3447	0.573645	0	1.01468	0
J3KT73;J3QL01;P63173;J3KSP2	RPL38	60S ribosomal protein L38	4	4	4	4	39.1	39.1	39.1	7.5649	64	25.185	25.6579	25.4064	25.4272	26.2786	25.9235	25.735	26.0262	0.571686	0	2.06696	0
Q6FI13;Q96KK5;Q99878;Q9BTM1;Q16777;P04908;P0C0S8;P20671;A0A0U1RRH7;Q7L7L0;A0A0U1RR32;Q93077;H0YFX9;A0A3B3IS11;Q9BTM1-2;REV__Q8NB25-3;REV__H0YBA5;REV__A0A087X2A7;REV__Q8NB25-2;REV__Q8NB25;REV__Q8NB25-4;REV__H7BY63;REV__E7EQ67;REV__H0Y672;Q71UI9-5	HIST2H2AA3	Histone H2A type 2-A;Histone H2A type 1-H;Histone H2A type 1-J;Histone H2A.J;Histone H2A type 2-C;Histone H2A type 1-B/E;Histone H2A type 1;Histone H2A type 1-D;Histone H2A type 3;Histone H2A type 1-C;Histone H2A	25	4	1	1	32.3	14.6	14.6	14.095	130	29.8187	30.4545	30.0337	29.7895	30.494	30.0583	31.0554	30.7525	0.565934	0	1.13525	0
O60264	SMARCA5	SWI/SNF-related matrix-associated actin-dependent regulator of chromatin subfamily A member 5	1	34	34	20	30.4	30.4	20.1	121.9	1052	26.5255	26.2577	26.1403	26.7176	26.7878	27.0555	27.0991	26.9395	0.560184	0	2.04278	0
F6U211;A0A2R8Y7H1;A0A2R8YFH6;A0A1W2PQS6;P46783;A0A2R8Y6L3;S4R435;Q9NQ39	RPS10	40S ribosomal protein S10	8	6	6	6	37.2	37.2	37.2	19.868	172	25.1217	25.0891	25.1441	25.2093	25.488	25.4737	25.6611	26.083	0.53544	0	2.00153	0
P00558-2;P00558;P07205	PGK1	Phosphoglycerate kinase 1;Phosphoglycerate kinase 2	3	3	3	3	8.2	8.2	8.2	41.428	389	24.1458	23.8273	23.9518	23.6551	25.0909	24.9587	23.3834	24.2641	0.529275	0	0.621586	0
P07737;K7EJ44;I3L3D5;CON__P02584	PFN1	Profilin-1	4	4	4	4	37.1	37.1	37.1	15.054	140	25.6735	25.9225	26.2326	25.8583	27.066	27.0912	25.5721	26.0551	0.524371	0	0.631904	0
F8W1R7;J3KND3;G8JLA2;G3V1V0;B7Z6Z4;P60660-2;P60660;G3V1Y7;F8VPF3;F8VZU9;F8W1I5;F8W180;P14649	MYL6	Myosin light polypeptide 6	13	3	3	3	25.5	25.5	25.5	16.29	145	24.8322	24.6068	24.7107	24.6525	25.2864	25.1945	25.0587	25.3279	0.516353	0	3.27138	0
A0A286YEY1;P01876;A0A0G2JMB2;A0A286YEY5;P01877	IGHA1	Ig alpha-1 chain C region;Ig alpha-2 chain C region	5	3	3	3	7	7	7	42.848	398	21.3577	25.0557	24.856	24.1191	24.4606	24.7707	23.9116	24.2931	0.511857	0.0876338	0.236235	0.020041
P63167;F8VXI7;F8VXL2;F8VRV5	DYNLL1	Dynein light chain 1, cytoplasmic	4	4	1	1	50.6	24.7	24.7	10.366	89	25.9094	25.7818	25.1694	25.793	26.0046	26.1321	26.4124	26.1475	0.51072	0	1.4598	2.71948e-16
O60832;O60832-2;H7C0M1;C9IYT0;H7C2Q9;H7C2Q2;H7BZF2	DKC1	H/ACA ribonucleoprotein complex subunit 4	7	9	9	9	20.8	20.8	20.8	57.673	514	25.5332	25.4916	25.7504	25.2074	25.9992	26.0257	25.96	26.0071	0.502347	0	2.37191	0
E9PLT0;O75534-2;O75534;O75534-3;O75534-4	CSDE1	Cold shock domain-containing protein E1	5	3	3	3	4.8	4.8	4.8	74.583	668	22.501	21.9611	22.2448	21.8636	23.0451	22.6899	22.3446	22.4915	0.500139	0.0683115	1.21644	0.108839
Q5QNZ2;P24539	ATP5F1	ATP synthase F(0) complex subunit B1, mitochondrial	2	2	2	2	10.3	10.3	10.3	22.275	195	21.4342	21.3193	22.1257	21.5857	22.3148	21.8714	22.0225	22.1837	0.481894	0.0696462	1.34145	0.641793
P19367-4;P19367-2;P19367;P19367-3;E9PB90;P52789;Q2TB90	HK1	Hexokinase-1	7	7	7	7	8.1	8.1	8.1	101.08	905	23.3672	23.4978	24.2743	23.5796	24.3412	24.2516	23.8992	24.1277	0.475235	0	1.10478	0
A0A0A0MSA4;Q9Y2J2;A0A0A0MRA8;Q9Y2J2-2;Q9Y2J2-4;A8K968;Q9Y2J2-3;A0A1B0GTF8;J3KT37;O43491-2;A0A2R8Y5B3;E9PK52;E9PII3;E9PHY5;O43491-3;J3QS55;O43491-4;O43491;P11171-2;A0A3B3IUD6;A0A2R8Y570;A0A2R8Y5Z6;A0A1B0GWG0;A0A3B3IU06;A0A2R8Y4N6;A0A0J9YY18;A0A2R8Y7Y3;A0A2R8YCW8;J3KRD1;J3QKY2;J3QKK4;J3QS83;J3QR33;A0A2R8Y6D0;A0A2R8Y6G5;A0A3B3ITP0;P11171-5;A0A2R8YFR9;J3KS70;A0A2R8YD30;A0A2R8Y420;A0A2R8Y7N0;A0A2R8Y5G…	EPB41L3	Band 4.1-like protein 3;Band 4.1-like protein 3, N-terminally processed	51	7	7	7	6.7	6.7	6.7	116.17	1046	23.2663	21.2988	22.9179	24.0017	23.7108	23.3273	22.9316	23.39	0.46875	0.160415	0.330425	0.0374921
Q9ULK5	VANGL2	Vang-like protein 2	1	9	9	9	17.7	17.7	17.7	59.714	521	25.7489	25.1728	25.0404	25.3014	26.7679	26.6602	24.8342	24.8717	0.467619	0	0.361351	6.7987e-17
Q96QV6;P16104	HIST1H2AA	Histone H2A type 1-A;Histone H2AX	2	4	4	0	35.1	35.1	0	14.233	131	30.6936	30.7338	30.8052	30.0788	31.0896	30.5482	31.3857	31.1444	0.464112	0	0.97628	0
P06576;F8W079;H0YH81;H0YI37;F8W0P7	ATP5B	ATP synthase subunit beta, mitochondrial;ATP synthase subunit beta	5	9	9	9	24.4	24.4	24.4	56.559	529	24.8598	24.2979	24.9797	24.7111	25.2635	25.4594	24.649	25.3214	0.461193	0	1.02146	0
A0A7I2V4I6;P22626;A0A7I2V4N1;A0A7I2V3P1;A0A7I2V323;P22626-2;A0A7I2V4S4;A0A7I2V3P7;A0A087WUI2;A0A024RA28;A0A7I2V4N0;A0A7I2YQN4	HNRNPA2B1	Heterogeneous nuclear ribonucleoproteins A2/B1	12	16	16	15	55.3	55.3	55.3	34.259	318	28.2293	28.0479	28.538	28.0617	28.9485	28.9691	28.2263	28.5767	0.460898	0	1.15258	0
A0A7P0MQR8;H3BPE1;H3BQK9;Q9UPN3-5;Q9UPN3;A0A669KB06;H0Y390;A0A590UJG2;Q9UPN3-4;Q9UPN3-3;Q9UPN3-2	MACF1	Microtubule-actin cross-linking factor 1, isoforms 1/2/3/5	11	2	1	1	0.3	0.2	0.2	837.95	7385	31.45	31.4309	31.0581	31.4274	32.8707	32.0565	31.0569	31.2182	0.458967	0	0.486782	0
U3KQK0;Q99879;Q99877;Q93079;Q5QNW6;P62807;P58876;P57053;O60814;Q5QNW6-2;A0A2R8Y619	HIST1H2BN	Histone H2B;Histone H2B type 1-M;Histone H2B type 1-N;Histone H2B type 1-H;Histone H2B type 2-F;Histone H2B type 1-C/E/F/G/I;Histone H2B type 1-D;Histone H2B type F-S;Histone H2B type 1-K	11	7	2	0	35.5	6	0	18.804	166	27.7834	28.4747	27.9897	27.6742	28.1588	28.2415	28.7864	28.5609	0.456379	0	1.02924	0
P25705;P25705-2;P25705-3;K7ERX7;K7EK77;K7EJP1;K7ENJ4;K7EQH4;K7ESA0	ATP5A1	ATP synthase subunit alpha, mitochondrial	9	13	13	13	29.8	29.8	29.8	59.75	553	25.5842	25.3185	25.7311	25.5049	26.2215	26.0468	25.5472	26.1307	0.451859	0	1.39312	0
Q99714;Q99714-2;Q5H928	HSD17B10	3-hydroxyacyl-CoA dehydrogenase type-2	3	5	5	5	27.2	27.2	27.2	26.923	261	24.2811	24.2733	25.2173	24.4169	24.8283	25.1846	24.8087	25.1656	0.44967	0	0.920754	1.35974e-16
P55084-2;P55084;B5MD38;F5GZQ3;C9JEY0;C9JE81;C9K0M0	HADHB	Trifunctional enzyme subunit beta, mitochondrial;3-ketoacyl-CoA thiolase	7	10	10	10	25	25	25	48.879	452	24.4051	24.8289	25.0658	24.6952	25.2964	25.0746	24.8779	25.5397	0.448401	0	1.19065	0
P32119;A6NIW5	PRDX2	Peroxiredoxin-2	2	6	5	5	26.8	21.2	21.2	21.892	198	24.5963	24.0843	24.7754	24.4203	25.3245	24.9701	24.7588	24.6118	0.447241	0	1.0906	0
Q9HD33;Q9HD33-2;Q9HD33-3	MRPL47	39S ribosomal protein L47, mitochondrial	3	6	6	6	24	24	24	29.45	250	27.1535	27.3628	27.0969	27.3658	27.7782	27.8344	27.7574	27.3692	0.440064	0	1.86775	2.71948e-16
A0A6Q8PFK8;P04792;A0A6Q8PHJ6;A0A6Q8PGK1;A0A6Q8PFE7;A0A6Q8PF43;A0A6Q8PHA6;A0A6Q8PH65;A0A6Q8PGY2;C9J3N8	HSPB1	Heat shock protein beta-1	10	12	12	12	65.7	65.7	65.7	21.882	198	27.7511	27.6044	27.7189	27.8977	28.325	28.3276	28.0528	28.02	0.438311	0	2.26339	0
P18085;U3KQF2;C9JPM4;C9JAK5;F5H1V1;F5H6T5;F8WDB3;F5H0C7;C9J1Z8;P84085	ARF4	ADP-ribosylation factor 4	10	3	3	2	15.6	15.6	9.4	20.511	180	23.6647	23.893	24.4292	23.9653	24.8296	24.45	23.9131	24.5077	0.437069	0	0.888452	1.35974e-16
P62829;C9JD32;J3KT29;J3KTJ3;B9ZVP7;J3QQT9	RPL23	60S ribosomal protein L23	6	4	4	4	37.1	37.1	37.1	14.865	140	25.3252	25.7813	25.4522	25.2094	26.2692	26.0703	25.6223	25.543	0.434202	0	1.05054	0
D6R9P3;D6RD18;D6RBZ0;Q99729-3;Q99729-2;Q99729-4;Q99729	HNRNPAB	Heterogeneous nuclear ribonucleoprotein A/B	7	4	4	4	17.5	17.5	17.5	30.302	280	25.8086	25.6671	26.1398	25.3896	26.3975	26.1922	25.8192	26.3321	0.433963	0	1.11919	0
O95197-3;O95197-4;O95197-7;O95197-2;O95197;O95197-5	RTN3	Reticulon-3	6	2	2	2	9.7	9.7	9.7	25.609	236	24.9556	24.8559	25.1836	24.7358	25.5816	25.0954	25.2574	25.53	0.43342	0	1.56794	0
Q03701	CEBPZ	CCAAT/enhancer-binding protein zeta	1	11	11	11	11.2	11.2	11.2	120.97	1054	23.6585	24.0216	23.7375	23.5416	24.1299	24.088	24.3063	24.1453	0.427595	0	2.04179	0
P60903	S100A10	Protein S100-A10	1	3	3	3	35.1	35.1	35.1	11.203	97	25.6851	25.4037	25.6854	25.813	26.7081	26.4567	25.3485	25.7802	0.426577	0	0.629726	0
Q9H0A0;Q9H0A0-2;A0A087WV29;E9PMU0;E9PJN6	NAT10	N-acetyltransferase 10	5	20	20	20	24.5	24.5	24.5	115.73	1025	25.3877	25.4464	25.464	25.7069	26.0053	26.1427	25.8287	25.7335	0.426297	0	1.99595	0
P49411	TUFM	Elongation factor Tu, mitochondrial	1	8	8	8	21.7	21.7	21.7	49.541	452	24.8975	24.9066	25.4822	24.7916	25.5308	25.5356	25.2361	25.4592	0.420947	0	1.30538	0
P62263;A0A2R8Y811;E5RH77	RPS14	40S ribosomal protein S14	3	3	3	3	22.5	22.5	22.5	16.273	151	24.6392	24.6569	25.0293	24.5658	25.028	24.9615	25.35	25.231	0.419842	0	1.65035	0
O75390;B4DJV2;A0A0C4DGI3;H0YIC4;F8VPA1;H0YH82;F8W4S1;F8W1S4;F8VTT8;F8VPF9;F8VR34;F8W031;F8W642;F8W0J2;F8VRI6;F8VWQ5;F8VX68;F8VRP1;F8VX07;F8VP03;F8VZK9;F8VU34	CS	Citrate synthase, mitochondrial;Citrate synthase	22	8	8	8	17.8	17.8	17.8	51.712	466	26.0741	26.2966	26.5604	26.2612	26.8985	26.9043	26.1629	26.8784	0.41295	0	1.02296	0
P36542-2;P36542	ATP5C1	ATP synthase subunit gamma, mitochondrial	2	3	3	3	11.1	11.1	11.1	32.881	297	23.8801	23.7283	23.6582	23.6769	24.9028	23.851	23.785	24.0536	0.412236	0	0.775087	0
P12273	PIP	Prolactin-inducible protein	1	4	4	4	34.9	34.9	34.9	16.572	146	26.5256	26.055	26.2911	26.5672	27.5711	26.8169	26.3392	26.3592	0.411821	0	0.629528	0
A0A7P0Z497;P23284;A0A7P0TB45;A0A7P0T7U3	PPIB	Peptidyl-prolyl cis-trans isomerase B	4	7	7	7	36.5	36.5	36.5	20.21	181	26.2564	26.9301	27.0244	26.7392	27.3174	27.2703	26.7141	27.2808	0.408138	0	0.928577	0
H3BMH2;H3BSC1;P62491-2;Q15907-2;P62491;Q15907;B4DQU5	RAB11A	Ras-related protein Rab-11A;Ras-related protein Rab-11B	7	4	4	4	26.5	26.5	26.5	17.668	155	24.3283	24.1973	24.548	24.2815	25.0162	25.0661	24.2047	24.6941	0.406489	0	0.985542	0
Q8TAA9-2;Q8TAA9	VANGL1	Vang-like protein 1	2	10	10	10	21.6	21.6	21.6	59.747	522	25.7836	25.5497	25.508	25.6335	26.849	26.4646	25.4224	25.353	0.40355	0	0.482893	0
P62820;E7END7;P62820-2;Q92928;E9PLD0;Q9H0U4;P62820-3;P61006;P51153;Q92930;P61006-2;P59190-2;H0YL94;H0YMN7;A0A2R8YFB8;P59190;H0YNE9;H0YLJ8;G3V196;A0A2R8YDI9	RAB1A	Ras-related protein Rab-1A;Putative Ras-related protein Rab-1C;Ras-related protein Rab-1B	20	4	4	3	19.5	19.5	14.1	22.677	205	25.1888	25.5798	25.7828	25.554	25.9858	26.2274	25.6304	25.8756	0.403452	0	1.21708	0
A0A087WT78;A0A7P0TAE1;H0YIV0;A0A7P0T823;A0A7P0TAT8;P14625;A0A7P0TAY2;A0A7P0T917;A0A7P0TBC2;A0A7P0T8R3;A0A7P0T885;A0A7P0Z405;F8W026;Q58FF3	HSP90B1	Endoplasmin	14	12	11	11	18.5	16.9	16.9	86.589	751	24.2227	24.7894	25.6417	24.7712	25.5296	25.7267	24.4745	25.2952	0.400255	0	0.446356	0
Q9HDC9;H0Y512;Q9HDC9-2	APMAP	Adipocyte plasma membrane-associated protein	3	3	3	3	7.2	7.2	7.2	46.48	416	23.8932	23.9896	24.4105	24.2179	24.9095	24.7124	23.9339	24.5539	0.399637	0	0.829879	0
Q9P0L0;Q9P0L0-2	VAPA	Vesicle-associated membrane protein-associated protein A	2	3	3	3	14.5	14.5	14.5	27.893	249	23.2265	23.5076	23.376	22.9197	24.283	23.6737	23.2697	23.3827	0.394833	0	0.746773	0
P48047;A0A494C0K9;H7C0C1;H7C086;H7C068	ATP5O	ATP synthase subunit O, mitochondrial	5	4	4	4	22.1	22.1	22.1	23.277	213	22.9996	22.9542	23.3616	23.7005	23.7753	23.6678	23.358	23.78	0.391291	0	1.00357	0
P62701;C9JEH7;P22090;Q8TD47	RPS4X	40S ribosomal protein S4, X isoform;40S ribosomal protein S4, Y isoform 1	4	6	6	6	25.5	25.5	25.5	29.597	263	24.663	25.2657	25.2912	24.857	25.4219	25.3127	25.323	25.5598	0.385095	0	1.23256	0
Q9UQR0;B4DRC2	SCML2	Sex comb on midleg-like protein 2	2	5	5	5	10.7	10.7	10.7	77.256	700	25.4492	24.9653	25.2977	25.6781	25.5285	25.6035	26.2463	25.5504	0.384591	0	0.846067	1.35974e-16
P62269;J3JS69;A0A0G2JQH2;Q5GGW2	RPS18	40S ribosomal protein S18	4	6	6	6	34.2	34.2	34.2	17.718	152	24.5817	24.8421	24.9937	24.4901	24.9991	24.6188	25.2604	25.5669	0.384388	0	0.827377	1.35974e-16
Q8TDD1-2	DDX54	ATP-dependent RNA helicase DDX54	1	33	1	1	40.2	1.9	1.9	98.665	882	26.1377	25.7046	25.489	26.0443	27.172	26.6895	25.9122	25.1386	0.384185	0	0.350791	6.7987e-17
P08195-4;P08195;P08195-3;P08195-2;A0A7P0Z4P5;J3KPF3;A0A7P0TAN7;A0A7P0Z4A0;F5GZS6;A0A7P0T9F7;A0A7P0TBF8;F5H056;A0A7P0T8U7;A0A7P0TAS6;F5GZI0;A0A7P0T8F1;A0A7P0TAT7;H0YH36;H0YFS2;F5H0E2;F5H867;A0A7P0T853;F5GZR9	SLC3A2	4F2 cell-surface antigen heavy chain	23	11	11	11	20.6	20.6	20.6	71.122	661	25.055	24.5439	25.2426	25.146	25.4672	25.4534	24.9668	25.5935	0.373352	0	0.909883	0
P05388;F8VWS0;P05388-2;F8VW21;F8VU65;F8VPE8;G3V210;F8VZS0;Q8NHW5;F8VS58;F8VQY6;F8VRK7;F8W1K8;F8VWV4	RPLP0	60S acidic ribosomal protein P0;60S acidic ribosomal protein P0-like	14	7	7	7	32.5	32.5	32.5	34.273	317	24.2429	24.806	24.546	24.5446	24.7946	24.2633	25.0396	25.5219	0.369966	0	0.613688	0
Q9ULW0;Q9ULW0-2	TPX2	Targeting protein for Xklp2	2	19	19	19	25.8	25.8	25.8	85.652	747	25.0943	25.7806	25.6496	25.3407	25.5614	25.7542	26.1929	25.8268	0.367552	0	0.918448	1.35974e-16
P09651;P09651-2;A0A7I2V3R8;F8W6I7;A0A7I2V3W0;P09651-3;A0A7I2YQX9;A0A7I2V2L6;Q32P51;A0A2R8Y4L2;H0YH80;F8VTQ5;F8W646;A0A7I2V2R4;A0A7I2V334;A0A7I2V453;A0A7I2YQY2;A0A7I2V3K5;A0A7I2V5U9;A0A7I2V459;A0A7I2YQ85;A0A7I2V3U8;A0A7I2V2F1;A0A7I2V666;A0A7I2V5N7;A0A7I2V4P7;A0A7I2V2X1;A0A7I2V2M7;A0A7I2V661;A0A7I2V4F8;A0A7I2V520;A0A7I2V2Q7;A0A7I2V4E2;A0A7I2V360;A0A7I2V5P1;A0A7I2V497;A0A7I2V5T1;A0A7I2V5L7;A0A7I2V3W…	HNRNPA1	Heterogeneous nuclear ribonucleoprotein A1;Heterogeneous nuclear ribonucleoprotein A1, N-terminally processed;Heterogeneous nuclear ribonucleoprotein A1-like 2	45	16	15	5	48.1	45.7	14	38.746	372	26.9932	26.9601	27.3291	26.8816	27.6759	27.4663	27.0899	27.4016	0.367429	0	1.24299	0
A0A7I2V428;C9JLB1;A0A7I2V3F3;P19338;A0A7I2V5M5;H7BY16;A0A7I2V349;A0A7I2V506;A0A7I2V2U7;A0A7I2V699;A0A7I2V2S8	NCL	Nucleolin	11	19	19	19	30	30	30	74.739	689	27.0064	26.9185	27.2492	26.8507	27.4555	27.515	27.1768	27.3348	0.364351	0	1.71801	0
P35579;P35579-2;Q5BKV1;P35749-4;P35749-3;P35749;P35749-2;B1AH99;A0A0C4DFM8;Q7Z406-5	MYH9	Myosin-9	10	21	21	16	12.3	12.3	9.6	226.53	1960	25.0796	25.0483	24.5138	25.0439	24.9494	25.2063	25.1975	25.787	0.363628	0	0.808939	1.35974e-16
Q9H0H5;F8VRD2;H0YIK5;F8VZ66;F8VVE5;F8VWY4;F8W1E5;F8VV47;F8W0L1;F8VWX0;F8W1T4;F8VXH1;F8VV37;F8VS54;F8VQZ5;F8VV39;F8VUW9;F8VYH6;F8VQF5;F8VVY0	RACGAP1	Rac GTPase-activating protein 1	20	6	6	6	11.1	11.1	11.1	71.026	632	23.0923	23.7115	23.587	23.3008	23.1077	21.7719	24.8202	25.4135	0.35546	0.185637	0.182077	0.115783
A0A0A0MRP6;B7ZLQ5;P28370-2;P28370	SMARCA1	Probable global transcription activator SNF2L1	4	26	12	12	21.1	10.8	10.8	122.86	1058	25.0295	24.9089	24.7609	25.1901	25.2696	25.2945	25.5792	25.1655	0.354841	0	1.50333	2.71948e-16
O43707;F5GXS2;H7C144;O43707-2;O43707-3;Q08043;A0A494C033;A0A087WSZ2;A0A494C166;A0A494C0Q3;G3V5M4;K7EP19;A0A494C060;C9JY79;G3V2E8;M0QZQ3;Q9H254-2;Q9H254-4;Q9H254	ACTN4	Alpha-actinin-4	19	30	30	22	41.8	41.8	32.7	104.85	911	27.0125	26.8755	27.5215	27.2016	27.8112	27.6558	27.013	27.5333	0.350513	0	0.779119	1.35974e-16
P61927;D6RG19;D6R9X9	RPL37	60S ribosomal protein L37;Ribosomal protein L37	3	4	4	4	34	34	34	11.078	97	28.3647	28.3235	28.0813	28.3664	29.0363	29.1493	28.214	28.1381	0.350431	0	0.603363	0
P02786;G3V0E5;F8WBE5;H7C3V5	TFRC	Transferrin receptor protein 1;Transferrin receptor protein 1, serum form	4	5	5	5	8.6	8.6	8.6	84.87	760	23.3889	24.1247	24.2377	23.7036	24.1025	23.7797	24.3826	24.5821	0.348024	0	0.633689	0
Q16658;C9JPH9;C9JFC0;A0A0A0MSB2	FSCN1	Fascin	4	8	8	8	18.1	18.1	18.1	54.529	493	24.4709	23.8399	24.3844	24.4345	25.3684	25.1994	23.6816	24.2641	0.345981	0	0.349965	0
Q9NR12-2;Q9NR12;D6RAN1;D6RF83;H7BYK4;D6RH06;Q9NR12-3;Q9NR12-5;Q9NR12-6;Q9NR12-4;H0Y8W6	PDLIM7	PDZ and LIM domain protein 7	11	4	4	4	9.5	9.5	9.5	46.51	423	24.8676	25.1131	25.1616	25.1083	25.5514	25.7405	24.8893	25.4266	0.339297	0	0.881778	0
P39748;P39748-2;I3L3E9;F5H1Y3	FEN1	Flap endonuclease 1	4	6	6	6	20.3	20.3	20.3	42.592	380	25.9134	25.6584	25.9345	26.1136	26.621	26.669	25.7808	25.872	0.330747	0	0.615552	0
Q59GN2;P62891	RPL39P5	Putative 60S ribosomal protein L39-like 5;60S ribosomal protein L39	2	2	2	2	19.6	19.6	19.6	6.3225	51	31.2543	31.0912	30.8942	31.455	32.0061	31.9178	31.0603	31.0311	0.330127	0	0.523611	0
P26641;P26641-2	EEF1G	Elongation factor 1-gamma	2	9	9	9	19.5	19.5	19.5	50.118	437	26.0171	25.6347	25.8083	25.9338	27.0219	26.8474	25.0573	25.7774	0.327532	0	0.290178	0
P11387;A0A7P0T852;E5RIC7;Q969P6-2;Q969P6;E5RJ95;E5RFS0	TOP1	DNA topoisomerase 1	7	6	6	6	7.5	7.5	7.5	90.725	765	24.4143	24.2819	24.6771	24.4187	25.0276	24.8741	24.5292	24.6696	0.327123	0	1.25979	0
P46779;H0YMF4;H0YKD8;P46779-4;P46779-5;P46779-2;P46779-3;H0YLP6	RPL28	60S ribosomal protein L28	8	9	9	9	51.1	51.1	51.1	15.747	137	26.9791	27.081	26.8328	27.1355	27.4913	27.5087	27.132	27.1767	0.32009	0	1.42599	0
P30048-2;P30048	PRDX3	Thioredoxin-dependent peroxide reductase, mitochondrial	2	4	4	4	26.9	26.9	26.9	25.838	238	24.8528	25.1629	25.4287	24.6917	25.3788	25.668	24.8604	25.5039	0.318727	0	0.635607	0
O75052-3;O75052;E9PSG0;E9PIP8;O75052-2	NOS1AP	Carboxyl-terminal PDZ ligand of neuronal nitric oxide synthase protein	5	13	13	12	28.9	28.9	27.3	55.568	501	27.2992	27.0335	26.8965	27.3726	27.9384	27.9187	27.1116	26.9015	0.317068	0	0.496256	0
P78346;P78346-2;Q5VU10;Q5VU11	RPP30	Ribonuclease P protein subunit p30	4	8	8	8	35.1	35.1	35.1	29.321	268	24.7796	25.1319	24.9229	24.9207	24.6256	25.1142	25.6784	25.5989	0.315525	0	0.582977	0
Q9HCK8;Q9HCK8-2;A0A2R8Y840;H0YJG4;A0A2R8Y4P3;A0A2R8Y808;A0A2R8YFT4;H3BTW3;Q3L8U1-2;Q3L8U1-3;Q3L8U1;A0A2R8YFI9;H0YJA4;H7C294;Q8TD26-3;A0A087WU44	CHD8	Chromodomain-helicase-DNA-binding protein 8	16	25	25	18	11.5	11.5	9	290.52	2581	25.2649	25.3935	25.1179	25.5001	25.4333	25.6468	25.9123	25.5347	0.312698	0	1.2536	0
Q13416;C9JK08;B8ZZ80	ORC2	Origin recognition complex subunit 2	3	10	10	10	25.5	25.5	25.5	65.971	577	25.8439	25.7892	25.5632	25.8229	25.8687	26.0224	26.1839	26.1873	0.310765	0	1.68051	0
P61313;A0A2R8YEM3;E7EQV9;E7ENU7;E7ERA2;E7EX53;A0A2R8Y738;P61313-2	RPL15	60S ribosomal protein L15;Ribosomal protein L15	8	6	6	6	27.9	27.9	27.9	24.146	204	26.7888	26.8192	26.7613	26.4346	27.2993	27.0639	26.9284	26.7542	0.310463	0	1.11229	0
A0A0D9SF54;A0A0D9SGF6;Q13813-3;Q13813;Q13813-2	SPTAN1	Spectrin alpha chain, non-erythrocytic 1	5	18	18	18	8.2	8.2	8.2	282.83	2457	24.7742	24.6968	24.87	24.9561	25.5074	25.3386	24.565	25.1173	0.30778	0	0.702751	0
Q5H909;Q9UNF1-2;Q9UNF1;Q5H907;A0A087X070;G5E9N2;Q12816-5;Q12816-2;Q12816-3;Q12816-4;Q12816	MAGED2	Melanoma-associated antigen D2	11	10	10	9	23.5	23.5	21.4	63.138	588	25.4393	25.1482	24.8992	25.6937	26.6051	26.3753	24.7244	24.7061	0.307655	0	0.228136	0
A0A7I2V659;A0A087WVQ9;P68104;Q5VTE0;A0A7I2V5N4;A0A087WV01;A0A7I2V3H3;A6PW80;Q5JR01;A0A6Q8PFK6	EEF1A1	Elongation factor 1-alpha 1;Putative elongation factor 1-alpha-like 3;Elongation factor 1-alpha	10	17	17	10	48.1	48.1	32	49.824	459	29.0412	28.8569	29.6127	28.8091	29.6872	29.6921	28.7518	29.4189	0.307491	0	0.48559	0
A0A7P0T8A3;C9JUP7;A0A7P0TAW3;P55072;A0A7P0Z4C6;A0A7P0TAQ1;A0A7P0T8Q5;A0A7I2V540;A0A7I2V2Y2;A0A7I2V5G8;A0A7P0TAY0;A0A7P0T971;A0A7P0T946;A0A7P0Z4D1;A0A7P0TBK7	VCP	Transitional endoplasmic reticulum ATPase	15	16	16	16	27	27	27	84.383	760	24.7394	24.6531	25.1242	24.7355	25.455	25.3918	24.5142	25.1182	0.30675	0	0.607114	0
H3BQN4;J3KPS3;P04075;H3BR04;P04075-2;H3BMQ8;H3BUH7;H3BU78;H3BPS8;H3BR68	ALDOA	Fructose-bisphosphate aldolase;Fructose-bisphosphate aldolase A	10	6	6	6	22.7	22.7	22.7	39.34	361	24.6524	24.4556	25.2767	24.6362	25.6535	25.4983	24.3129	24.7611	0.30123	0	0.358546	0
A0A7I2V621;P26599-3;A6NLN1;P26599-2;P26599;A0A0U1RRM4;K7EKJ7;A0A6Q8PEX4;A0A7I2V4H6;K7ES59;K7ELW5;K7EK45;A0A0D9SF20;A0A087WUW5;O95758-1;A0A087WU68;O95758-6;O95758-2;O95758;O95758-5;O95758-4;O95758-7;X6R242	PTBP1	Polypyrimidine tract-binding protein 1	23	12	12	12	31.8	31.8	31.8	59.832	559	26.5605	26.5935	27.1073	26.5388	26.9834	27.0632	26.6181	27.3386	0.300795	0	0.730036	0
Q13151	HNRNPA0	Heterogeneous nuclear ribonucleoprotein A0	1	5	5	5	21	21	21	30.84	305	24.6182	24.276	24.9378	24.5018	25.2255	25.1157	24.4526	24.7417	0.300405	0	0.639606	0
P31944	CASP14	Caspase-14;Caspase-14 subunit p17, mature form;Caspase-14 subunit p10, mature form;Caspase-14 subunit p20, intermediate form;Caspase-14 subunit p8, intermediate form	1	7	7	7	31.8	31.8	31.8	27.679	242	25.7242	24.7413	24.7928	24.923	25.6925	25.1905	25.3934	25.105	0.300018	0	0.524065	0
O95816;O95816-2	BAG2	BAG family molecular chaperone regulator 2	2	13	13	13	55	55	55	23.772	211	27.4129	26.9173	26.9053	27.2535	27.5538	27.4913	27.2933	27.3486	0.2995	0	1.11878	0
A0A087WVQ6;Q00610-2;Q00610;A0A087WX41;P53675-2;P53675;J3KS13;J3KSQ2;J3QL20;F5H5N6	CLTC	Clathrin heavy chain;Clathrin heavy chain 1	10	16	16	16	12.4	12.4	12.4	192.06	1679	24.5511	24.459	24.9299	24.6031	25.0756	24.842	24.5662	25.2406	0.295334	0	0.824659	0
P62277;J3KMX5;E9PS50	RPS13	40S ribosomal protein S13	3	6	6	6	35.8	35.8	35.8	17.222	151	28.7931	29.3628	28.9555	29.0271	30.0212	29.743	28.8673	28.677	0.292483	0	0.362497	0
Q15050	RRS1	Ribosome biogenesis regulatory protein homolog	1	10	10	10	25.5	25.5	25.5	41.193	365	27.3947	27.9016	27.729	27.3919	28.0418	27.8656	27.9445	27.7161	0.287686	0	1.03048	0
P26038;A0A2R8Y7M3;A0A2R8Y5S7;P35241;P35241-5;P35241-4	MSN	Moesin;Radixin	6	14	14	7	21.7	21.7	12.1	67.819	577	26.9046	26.5865	27.0106	26.8969	27.55	27.4509	26.6189	26.9258	0.286755	0	0.561428	0
P18583-5;P18583-7;P18583;P18583-9;P18583-2;P18583-10;P18583-4;H7C1M2;J3QSZ5;H7C2G8;H7C1S4;H7C257	SON	Protein SON	12	50	50	8	30.7	30.7	4.3	267.03	2459	29.1049	28.8676	28.6076	29.1858	29.2884	29.1983	29.2889	29.1356	0.28632	0	1.10271	0
P07355;P07355-2;H0YMW4;H0YN42;A6NMY6;H0YMU9;H0YMD0;H0YM50;H0YL33;H0YNB8;H0YKS4;A0A7I2V4P4;H0YNP5;H0YMM1;H0YN28;H0YKX9;H0YMT9;H0YLV6;H0YKZ7;H0YKL9;H0YNA0;H0YKV8;H0YMD9;H0YKN4;H0YLE2	ANXA2	Annexin A2;Annexin;Putative annexin A2-like protein	25	26	26	26	74	74	74	38.604	339	30.3316	29.6363	30.1945	30.3147	30.9451	30.8182	29.5932	30.2586	0.284482	0	0.350034	0
Q9BUF5;K7ESM5;K7EL29;K7ESQ3;K7EQT3;K7EJ64;K7ERA8;K7EJZ4;K7EN98;K7EPE5;K7ES63	TUBB6	Tubulin beta-6 chain	11	9	2	2	22	6.1	6.1	49.857	446	23.9096	23.7986	24.0683	24.2246	24.5261	24.5482	24.0589	23.9976	0.282436	0	0.805596	0
P14618;H3BTN5;P14618-2;P14618-3;H3BQ34;B4DNK4;H3BT25;H3BUW1;H3BTJ2;H3BR70;H3BU13;H3BN34;H3BQZ3;P30613-2;P30613	PKM	Pyruvate kinase PKM;Pyruvate kinase	15	15	15	15	36.2	36.2	36.2	57.936	531	25.647	25.4262	25.8537	25.7953	26.638	26.4351	25.0828	25.6917	0.281332	0	0.323348	0
Q9Y3C1;D6RIC3;A0A0C4DGU5;A0A087X2G6;Q9Y3C1-3;Q9Y3C1-2;D6RC60	NOP16	Nucleolar protein 16	7	10	10	10	55.1	55.1	55.1	21.188	178	26.8195	27.4813	27.2438	27.0377	27.875	27.9549	26.9717	26.8934	0.278199	0	0.381961	0
P09874;A0A7I2V3E1;A0A7I2V5E9;A0A7I2V625;A0A7I2V384	PARP1	Poly [ADP-ribose] polymerase 1	5	20	20	20	22.5	22.5	22.5	113.08	1014	26.1599	26.1867	26.4186	26.4223	26.8234	26.7446	26.2441	26.4859	0.277619	0	0.945846	0
P29084;E5RH41;E5RIW4	GTF2E2	Transcription initiation factor IIE subunit beta	3	9	9	9	39.2	39.2	39.2	33.043	291	24.9666	24.4169	24.2915	24.7419	25.1642	25.1539	24.7434	24.4652	0.277459	0	0.566491	0
O75190;O75190-3;A0A0J9YX62;E9PH18;C9J2C4;O75190-2;C9J2P2;F8WCZ4;C9JDX6;C9JB42;C9JDR7;O75190-4;C9JN01;Q8WWF6;Q8NHS0;P25686-2;C9JRD2;P25686;C9JXB9	DNAJB6	DnaJ homolog subfamily B member 6	19	6	6	6	20.6	20.6	20.6	36.087	326	24.0503	24.3574	24.2578	24.2945	24.8277	24.4683	24.3588	24.4112	0.276523	0	1.1592	0
P46013;P46013-2	MKI67	Antigen KI-67	2	106	106	106	44.7	44.7	44.7	358.69	3256	27.7912	28.401	28.1657	27.9408	27.5383	27.6241	29.2334	29.0013	0.27462	0	0.238845	3.39935e-17
Q15573;Q15573-2;Q5JRA7	TAF1A	TATA box-binding protein-associated factor RNA polymerase I subunit A	3	24	24	24	61.1	61.1	61.1	52.675	450	28.5552	28.5854	28.5211	28.5221	29.0508	29.1175	28.6682	28.4309	0.270926	0	0.830763	0
Q32MN6;P20226-2;P20226;Q6SJ96;H0Y6D8;A0A1B0GVC6;Q7Z6S5	TBP	TATA-box-binding protein;TATA box-binding protein-like protein 2	7	9	9	9	32.3	32.3	32.3	31.616	288	28.5972	28.6786	28.4605	28.5837	29.0734	29.0987	28.6928	28.5362	0.270276	0	0.937149	0
Q15717;Q15717-2;M0R055;M0QZR9	ELAVL1	ELAV-like protein 1	4	5	5	5	16.6	16.6	16.6	36.091	326	24.4827	23.9349	24.4602	24.45	25.2025	24.4923	24.2481	24.4617	0.269221	0	0.499744	6.7987e-17
P62280;M0QZC5;M0R1H5	RPS11	40S ribosomal protein S11	3	5	5	5	23.4	23.4	23.4	18.431	158	25.6048	25.7402	25.841	25.4608	26.5943	26.5207	25.1775	25.4268	0.268137	0	0.299334	0
A0A7I2V3Z3;A0A7I2V351;A0A7I2V487;A0A7I2YQE1;P52292;J3QLL0;J3KS65	KPNA2	Importin subunit alpha-1	7	7	7	7	27.1	27.1	27.1	43.541	399	24.4806	24.9274	25.3673	24.5406	25.1928	25.3072	24.8473	25.0406	0.268041	0	0.546728	0
D6RD67	MCCC2		1	18	1	1	78.3	3.1	3.1	31.578	286	24.6272	24.9222	25.0433	24.8414	25.102	25.353	25.1654	24.879	0.266316	0	1.05176	0
Q15084-3;Q15084;Q15084-4;Q15084-5;Q15084-2	PDIA6	Protein disulfide-isomerase A6	5	8	8	8	28.1	28.1	28.1	47.837	437	24.9597	25.4357	25.9797	25.1834	25.2506	26.145	25.2752	25.952	0.266086	0	0.361679	0
Q02539	HIST1H1A	Histone H1.1	1	7	4	4	38.6	28.8	28.8	21.842	215	27.4213	27.9633	27.5745	27.5858	28.2615	28.1835	27.8012	27.3598	0.265231	0	0.51531	0
P43246;A0A2R8YFH0;E9PHA6;A0A2R8Y6P0;A0A2R8YG02;P43246-2;A0A2R8Y7S8;A0A2R8Y713	MSH2	DNA mismatch repair protein Msh2	8	11	11	11	12.4	12.4	12.4	104.74	934	23.7525	24.0426	24.2431	23.9696	24.5731	24.3862	23.7782	24.3299	0.264894	0	0.636551	0
P40926;G3XAL0;P40926-2	MDH2	Malate dehydrogenase, mitochondrial;Malate dehydrogenase	3	11	11	11	38.8	38.8	38.8	35.503	338	25.6172	25.875	26.3651	25.7723	26.401	26.3026	25.6854	26.296	0.263847	0	0.530278	0
Q5JP53;P07437;Q5ST81;A0A075B736;Q5SQY0;A6NNZ2;CON__ENSEMBL:ENSBTAP00000025008;Q9H4B7;G3V2A3;G3V5W4;G3V2R8;G3V3R4;G3V2N6	TUBB	Tubulin beta chain	13	15	15	3	42.3	42.3	10.3	47.766	426	28.0639	27.7589	27.8858	27.8573	28.4943	28.4847	27.712	27.9235	0.262195	0	0.592586	0
Q9P258	RCC2	Protein RCC2	1	4	4	4	8	8	8	56.084	522	23.9952	24.0257	24.5873	24.1159	24.6374	24.5954	24.0292	24.4995	0.259334	0	0.628879	0
P62937;P62937-2;F8WE65;C9J5S7;A0A7I2V4V1;A0A7I2V5J5;P0DN26;A0A0H2UH34;A0A0B4J2A2;A0A075B767;A0A075B759;Q9Y536;F5H284;E5RIZ5;A0A7P0S768;P0DN37	PPIA	Peptidyl-prolyl cis-trans isomerase A;Peptidyl-prolyl cis-trans isomerase A, N-terminally processed;Peptidyl-prolyl cis-trans isomerase	16	11	11	11	69.1	69.1	69.1	18.012	165	27.805	27.5715	27.9931	27.7848	28.3028	28.377	27.5626	27.9436	0.257956	0	0.590136	0
Q9UQR1;C9K0U4;C9J6Y6;C9JRX0	ZNF148	Zinc finger protein 148	4	9	9	9	14	14	14	88.975	794	24.682	24.8205	24.7836	24.7515	24.5506	24.7094	25.5958	25.2128	0.257726	0	0.48726	0
P39023;G5E9G0;H7C422;H7C3M2;B5MCW2;F8WCR1;Q92901	RPL3	60S ribosomal protein L3	7	24	24	24	54.1	54.1	54.1	46.108	403	30.232	29.9985	29.5027	30.0404	30.8082	30.7509	29.672	29.5713	0.257195	0	0.290465	0
Q6DKI1;R4GMU7;Q6DKI1-2	RPL7L1	60S ribosomal protein L7-like 1	3	6	6	6	27.5	27.5	27.5	29.669	255	24.9742	25.6112	25.3174	25.4692	25.8827	25.9406	25.2931	25.2776	0.2555	0	0.517925	0
P50454;E9PJH8;E9PKH2;E9PR70;E9PPV6;E9PQ34;E9PIG2;E9PRS3;E9PNX1;E9PK86;E9PMI5;H0YEP8;E9PLA6	SERPINH1	Serpin H1	13	11	11	11	33.5	33.5	33.5	46.44	418	26.1921	26.3693	27.0204	26.2268	26.9088	26.8854	26.2525	26.7803	0.254624	0	0.465284	0
Q8TDD1;F8VRX4;H0YHH7	DDX54	ATP-dependent RNA helicase DDX54	3	34	34	2	40.4	40.4	2	98.594	881	28.3334	29.2888	28.8854	28.4215	29.488	29.5821	28.5765	28.3003	0.25445	0	0.268214	0
A0A3B3IS95;A0A5F9ZHM4;P07195;A8MW50;C9J7H8;F5H793	LDHB	L-lactate dehydrogenase B chain;L-lactate dehydrogenase	6	6	5	5	25.3	21	21	30.688	281	24.8735	24.6952	25.0545	25.075	25.932	25.7684	24.3594	24.6488	0.252631	0	0.255622	0
O00567;A0A494C128;Q5JXT2;H0Y653;H0YDU4	NOP56	Nucleolar protein 56	5	12	12	12	22.2	22.2	22.2	66.049	594	26.1212	26.4553	26.0944	25.9165	26.6729	26.5457	26.2718	26.1017	0.251176	0	0.71386	0
P27824-2;A0A7P0Z484;P27824;A0A7P0TAE9;A0A7P0T937;A0A7P0TB65;A0A7P0T840;A0A7P0T9L0;A0A7P0T8G1;A0A7P0Z4D6;A0A7P0TAR9;D6RGY2;P27824-3;A0A7P0Z4H2;A0A7P0TAN9;A0A7P0T8N1;D6RAQ8;D6RAU8;D6RFL1;D6RD16	CANX	Calnexin	20	8	8	8	15.2	15.2	15.2	71.502	627	24.9179	25.0564	25.574	25.3242	25.8968	25.5335	24.9908	25.454	0.250666	0	0.481923	0
P42766;F2Z388	RPL35	60S ribosomal protein L35	2	7	7	7	39.8	39.8	39.8	14.551	123	30.9232	30.506	30.4092	30.5411	31.1423	31.2019	30.6083	30.4295	0.250629	0	0.516727	0
Q96A35;X6RJ73	MRPL24	39S ribosomal protein L24, mitochondrial	2	3	3	3	14.8	14.8	14.8	24.915	216	24.9585	25.1323	24.8735	25.1687	25.4812	25.2172	25.3297	25.1009	0.249027	0	1.22612	0
P14923;C9J826;C9JK18;C9JKY1;C9JTX4;A0A2R8Y6G0;A0A2R8Y804;A0A2R8Y543;A0A2R8Y5C3;A0A2R8Y750;A0A2R8Y5Z1;B4DGU4;A0A2R8YCH5;A0A2R8Y7Z0;A0A2R8Y5A3;P35222	JUP	Junction plakoglobin	16	19	19	19	30.3	30.3	30.3	81.744	745	27.1277	26.4286	27.0294	26.4965	27.0182	26.7201	27.0864	27.2304	0.243239	0	0.539022	0
Q32Q12;P22392-2;P22392;J3KPD9;O60361;F6XY72	NME1-NME2	Nucleoside diphosphate kinase;Nucleoside diphosphate kinase B;Putative nucleoside diphosphate kinase	6	6	6	3	35.3	35.3	12	32.642	292	25.2476	25.216	25.5681	25.3708	26.1426	26.2505	24.8168	25.1608	0.242029	0	0.274037	0
O75475-3;O75475-2;O75475;H3BPQ6	PSIP1	PC4 and SFRS1-interacting protein	4	6	6	5	20.4	20.4	17.9	37.267	329	26.112	26.3594	26.1252	25.9538	26.3544	26.7491	26.2303	26.1758	0.239814	0	0.768247	0
P11498;A0A494C016;A0A494C101;A0A494C0T2;P11498-2;E9PRE7;A0A494BZT5	PC	Pyruvate carboxylase, mitochondrial	7	71	71	71	76	76	76	129.63	1178	33.1073	33.0225	32.8768	33.1402	33.3705	33.4485	33.2464	33.0173	0.234001	0	1.09934	0
A6NHR9;A6NHR9-2;J3KTL8;A6NHR9-3;A0A2R8YCU7;J3QSH1;J3KRK8	SMCHD1	Structural maintenance of chromosomes flexible hinge domain-containing protein 1	7	25	25	25	14.1	14.1	14.1	226.37	2005	25.9287	25.7084	25.6194	25.9344	26.0486	26.2158	25.9294	25.9274	0.232599	0	1.16943	0
P08238;Q58FF7;Q58FF8;Q58FF6;Q58FG1	HSP90AB1	Heat shock protein HSP 90-beta	5	18	18	11	28.9	28.9	18.1	83.263	724	26.5194	26.3319	26.8624	26.6364	27.3277	27.2964	26.053	26.5912	0.22954	0	0.294619	0
P34897-3;P34897-2;P34897;G3V2Y4;H0YIZ0;G3V5L0	SHMT2	Serine hydroxymethyltransferase, mitochondrial;Serine hydroxymethyltransferase	6	6	6	6	15.5	15.5	15.5	53.454	483	23.8044	23.774	24.4185	23.692	24.3981	24.2954	23.7743	24.1345	0.22833	0	0.48029	0
A0A7P0TAE3;Q9ULX6-2;Q9ULX6;A0A7P0TAJ5;A0A7P0T847;A0A7P0TBP0;V9GZ50;A0A7P0T9N5;A0A7P0TAD3	AKAP8L	A-kinase anchor protein 8-like	9	6	6	6	10.9	10.9	10.9	68.193	612	24.6359	24.5112	24.2366	24.6106	24.7653	24.4143	25.0761	24.6473	0.227161	0	0.660807	0
Q9NY12	GAR1	H/ACA ribonucleoprotein complex subunit 1	1	6	5	0	22.6	18.9	0	22.348	217	24.7216	24.6152	24.949	24.7933	24.9215	24.9977	24.9762	25.0429	0.214783	0	1.55438	0
P78527;P78527-2;F5GX40	PRKDC	DNA-dependent protein kinase catalytic subunit	3	60	60	60	16.3	16.3	16.3	469.08	4128	26.3081	26.5013	26.6306	26.5223	27.1626	26.824	26.1835	26.6502	0.214477	0	0.448358	6.7987e-17
Q9UQ80;Q9UQ80-2;F8VR77	PA2G4	Proliferation-associated protein 2G4	3	2	2	2	5.1	5.1	5.1	43.786	394	22.983	23.0619	23.805	23.0631	23.5065	23.8467	22.994	23.414	0.212073	0	0.349277	6.7987e-17
P42704;C9JCA9;B8ZZ38;A0A0C4DG06	LRPPRC	Leucine-rich PPR motif-containing protein, mitochondrial	4	22	22	22	17.1	17.1	17.1	157.9	1394	25.1092	25.6937	25.8086	25.2487	25.6216	25.594	25.3992	26.0901	0.211166	0	0.417952	0
Q14974;J3QR48;Q14974-2;J3KTM9;J3QKQ5	KPNB1	Importin subunit beta-1	5	7	7	7	9.6	9.6	9.6	97.169	876	24.0799	24.245	24.7573	24.3582	24.58	24.4948	24.5807	24.6247	0.209927	0	0.693635	0
A0A6Q8PFJ0;P02545-2;P02545-6;P02545;Q3BDU5;P02545-3;A0A6Q8PHQ9;A0A6Q8PF80;Q5TCI8;P02545-5;P02545-4;A0A6Q8PGH0;A0A6Q8PFM1;A0A6Q8PF59;A0A6Q8PFF5;Q03252	LMNA	Prelamin-A/C;Lamin-A/C	16	22	22	21	27.7	27.7	26.5	80.902	729	25.7279	25.9912	26.4017	26.0863	26.4349	26.5095	25.8506	26.2453	0.208294	0	0.463834	0
P07900;P07900-2;Q14568;G3V2J8;Q58FG0	HSP90AA1	Heat shock protein HSP 90-alpha	5	12	6	6	17.5	8.5	8.5	84.659	732	24.2372	24.0763	24.4449	24.4732	25.2268	24.9803	23.821	24.0306	0.206808	0	0.232678	0
A0A7P0T861;K7EL50;P27797;K7EJB9	CALR	Calreticulin	4	4	4	4	12.6	12.6	12.6	40.813	356	23.585	24.084	24.7724	24.0221	24.9049	24.232	23.9205	24.2311	0.206259	0	0.263737	0
Q9HCC0;Q9HCC0-2;D6RDF7;D6R9R1;A0A0G2JM88	MCCC2	Methylcrotonoyl-CoA carboxylase beta chain, mitochondrial	5	33	33	16	77.1	77.1	38.9	61.332	563	31.9691	31.7762	31.7114	31.8633	32.0315	32.1926	32.0748	31.835	0.203497	0	1.14689	0
A0A7I2V4Y4;P12814-2;P12814;P12814-3;P12814-4;H9KV75;G3V2W4;G3V2N5;H7C5W8;H0YJW3;H0YJ11;A0A494C1A0;P35609-2;P35609;G3V2X9	ACTN1	Alpha-actinin-1	15	27	19	19	36.6	27.4	27.4	103.61	895	27.2313	27.2435	27.5797	27.3164	27.8066	27.7227	27.1122	27.5362	0.201725	0	0.534164	0
P82675;P82675-2	MRPS5	28S ribosomal protein S5, mitochondrial	2	7	7	7	17.9	17.9	17.9	48.006	430	30.2144	30.9466	30.7068	29.9304	30.5766	30.7594	30.5693	30.6964	0.200859	0	0.370637	0
P81605;P81605-2	DCD	Dermcidin;Survival-promoting peptide;DCD-1	2	8	8	8	53.6	53.6	53.6	11.284	110	29.6627	28.6123	30.1244	29.1894	29.9014	29.1929	29.8607	29.4338	0.199998	0	0.218378	0
M0R117;Q02543;M0R3D6;M0R1A7;M0R0P7	RPL18A	60S ribosomal protein L18a	5	7	7	7	40.9	40.9	40.9	18.079	154	25.6846	25.9573	25.6403	25.3138	25.9223	25.7696	26.0085	25.6945	0.199749	0	0.636184	0
A0A087WUZ3;Q01082;Q01082-3;Q01082-2;F8W6C1;P11277-3;P11277;P11277-2	SPTBN1	Spectrin beta chain, non-erythrocytic 1	8	18	18	18	8.8	8.8	8.8	274.83	2366	26.0741	26.3162	26.3539	26.4239	26.7141	26.7218	25.9025	26.6153	0.196413	0	0.411436	0
Q08554-2;Q08554	DSC1	Desmocollin-1	2	8	8	8	11.8	11.8	11.8	93.834	840	26.5209	25.4476	26.3517	25.8219	26.3927	26.2096	26.1859	26.139	0.196264	0	0.331419	0
Q9UBD5;Q9UBD5-2;Q9UBD5-3;U3KQL3;O75330-4;O75330-2;O75330;O75330-3	ORC3	Origin recognition complex subunit 3	8	13	13	13	23.3	23.3	23.3	82.253	711	24.9967	24.9536	24.469	25.0547	24.7244	25.0518	25.3134	25.167	0.195685	0	0.483509	0
F8W914;Q9NQC3-2;Q9NQC3-5;Q9NQC3;H7C106;Q9NQC3-3;Q9NQC3-4;Q9NQC3-6;A0A0U1RQR6	RTN4	Reticulon;Reticulon-4	9	7	7	7	24.1	24.1	24.1	37.144	345	24.9745	25.3254	25.5565	25.0787	25.5244	25.4656	25.2361	25.4795	0.192644	0	0.631401	0
Q9UJV9;A0A499FJW5;H0Y8L8;H0YA06;D6RGI7	DDX41	Probable ATP-dependent RNA helicase DDX41	5	7	7	7	10.8	10.8	10.8	69.837	622	24.4162	25.3193	24.9186	24.9349	25.3433	25.2256	25.0274	24.7601	0.191867	0	0.370342	0
H0YFD6;P40939;A0A2R8Y4F5;A0A2R8YG21;A0A2R8Y688	HADHA	Trifunctional enzyme subunit alpha, mitochondrial;Long-chain enoyl-CoA hydratase;Long chain 3-hydroxyacyl-CoA dehydrogenase	5	10	10	10	16.8	16.8	16.8	86.371	792	24.6941	24.8233	25.239	24.9116	25.288	25.0509	24.707	25.3836	0.190346	0	0.44881	0
Q13011;M0R248;M0QZW4;M0QXS7;M0R1A2	ECH1	Delta(3,5)-Delta(2,4)-dienoyl-CoA isomerase, mitochondrial	5	8	8	6	32.6	32.6	21.6	35.816	328	24.499	24.7812	24.6438	24.641	25.0075	24.94	24.7752	24.5846	0.185594	0	0.841245	0
P10599;P10599-2	TXN	Thioredoxin	2	5	5	5	42.9	42.9	42.9	11.737	105	27.3312	25.9192	26.1636	26.0076	27.1102	26.8516	26.4033	25.7946	0.18451	0	0.162476	0
O95478;A0A0A0MQZ6;H0YAI9	NSA2	Ribosome biogenesis protein NSA2 homolog	3	8	8	8	35.4	35.4	35.4	30.065	260	27.1615	27.6528	27.3235	27.4376	27.7042	27.5863	27.6183	27.4045	0.184457	0	0.749162	0
P13639	EEF2	Elongation factor 2	1	21	20	20	33.7	32.5	32.5	95.337	858	25.243	25.1253	25.7247	25.335	25.8209	25.8338	24.9863	25.5209	0.183497	0	0.329415	0
P53999	SUB1	Activated RNA polymerase II transcriptional coactivator p15	1	5	5	5	37.8	37.8	37.8	14.395	127	25.7104	25.7439	26.4948	25.4453	26.2061	26.3135	25.529	26.074	0.182056	0	0.262389	0
P04083;Q5T3N1;Q5T3N0	ANXA1	Annexin A1;Annexin	3	5	5	5	24	24	24	38.714	346	25.2886	24.9841	24.7169	25.5926	25.3727	25.7225	25.0125	25.2024	0.181986	0	0.318216	0
Q13268;C9JZP6;Q13268-2;H0YJG9;H0YJP4	DHRS2	Dehydrogenase/reductase SDR family member 2, mitochondrial	5	10	10	10	55.7	55.7	55.7	29.926	280	26.7017	26.7586	27.3502	27.0336	26.9908	26.8801	27.016	27.6828	0.181365	0	0.327701	0
C9JXB8;C9JNW5;P83731	RPL24	60S ribosomal protein L24	3	12	12	12	64.5	64.5	64.5	14.369	121	31.9592	31.9691	31.7594	31.9352	32.3386	32.3389	31.928	31.7347	0.1793	0	0.517266	0
O95625;C9J2L2	ZBTB11	Zinc finger and BTB domain-containing protein 11	2	7	7	7	6.6	6.6	6.6	119.38	1053	24.6254	25.087	24.8187	25.0183	25.5284	25.7924	24.3408	24.6031	0.178847	0	0.191862	0
Q16778;P33778;P23527;P06899;Q6DRA6;Q6DN03	HIST2H2BE	Histone H2B type 2-E;Histone H2B type 1-B;Histone H2B type 1-O;Histone H2B type 1-J	6	7	7	0	46.8	46.8	0	13.92	126	30.5431	31.1977	30.8204	30.499	30.6168	30.5136	31.4236	31.216	0.177505	0	0.265746	0
P61513;C9J4Z3;Q6P4E4;E9PEL3;M0R0A1;M0R2L6;G5E9R3;A6NKH3	RPL37A	60S ribosomal protein L37a	8	7	7	7	59.8	59.8	59.8	10.275	92	29.4282	29.8593	29.5533	29.5257	30.3028	30.0314	29.4806	29.2612	0.177391	0	0.286118	0
Q13084;A2IDC6;A2IDC7;Q4TT37	MRPL28	39S ribosomal protein L28, mitochondrial	4	5	5	5	26.2	26.2	26.2	30.156	256	25.4309	25.4792	24.9066	25.3574	25.7583	25.6277	25.1019	25.3918	0.176398	0	0.397108	6.7987e-17
Q06830;A0A0A0MSI0;A0A0A0MRQ5	PRDX1	Peroxiredoxin-1	3	10	10	6	46.2	46.2	28.1	22.11	199	26.2923	26.0732	26.4771	26.3471	26.7352	26.9273	25.8721	26.3506	0.173846	0	0.293225	0
G3V5Q1;G3V3M6;P27695;A0A0C4DGK8;G3V3C7;G3V5D9;H7C4A8;G3V5M0;G3V359;G3V2D9	APEX1	DNA-(apurinic or apyrimidinic site) lyase;DNA-(apurinic or apyrimidinic site) lyase, mitochondrial	10	4	4	4	16.9	16.9	16.9	27.125	242	24.5758	24.5735	25.0522	25.0303	25.2078	25.1284	24.6965	24.8935	0.173616	0	0.435622	0
Q02413;Q02413-2	DSG1	Desmoglein-1	2	15	15	15	18.5	18.5	18.5	113.75	1049	26.2872	25.6136	26.1598	25.85	26.2074	26.035	26.256	26.1038	0.172885	0	0.492405	0
X1WI28;P27635;F8W7C6;H7C123;H7C2C5;Q96L21;B8A6G2;A6QRI9;H7C2U2	RPL10	60S ribosomal protein L10;60S ribosomal protein L10-like	9	10	10	10	53.5	53.5	53.5	22.975	200	29.86	30.4237	29.8963	29.9443	30.7477	30.4547	29.9816	29.625	0.171152	0	0.247365	0
Q6NW34;Q6NW34-2;E9PFF8;F8WDL7;F8WBQ8;C9J9E3	C3orf17	Uncharacterized protein C3orf17	6	16	16	16	26.1	26.1	26.1	64.551	567	27.1969	28.1245	27.6262	27.4947	28.0173	28.1657	27.5983	27.3436	0.170685	0	0.258719	0
Q9NWB6-3;Q9NWB6-2;Q9NWB6	ARGLU1	Arginine and glutamate-rich protein 1	3	3	3	3	12.1	12.1	12.1	23.834	198	24.5523	24.8127	24.7796	24.7076	25.2136	24.9808	24.7515	24.5732	0.166714	0	0.507427	0
Q01469;I6L8B7	FABP5	Fatty acid-binding protein, epidermal	2	3	3	3	20	20	20	15.164	135	25.0885	24.8823	25.0818	24.857	25.2782	25.2912	24.637	25.3605	0.164363	0	0.400907	0
Q96GQ7;B7Z6D5;A0A087X059	DDX27	Probable ATP-dependent RNA helicase DDX27	3	11	11	11	13.6	13.6	13.6	89.834	796	26.4547	26.8112	26.6542	26.5	27.0844	27.0904	26.676	26.217	0.161942	0	0.305983	0
Q15365;F8VTZ0;H3BSP4;C9K0A2;F8WC71;C9IZV9;C9J7A9;C9JSA6;C9J5V4;C9JTY5;C9JZY3;H3BSS4;C9J0A4;P57723-2;P57723	PCBP1	Poly(rC)-binding protein 1	15	17	17	12	69.4	69.4	56.2	37.497	356	29.2025	29.0688	28.991	29.1132	29.2582	29.0628	29.4524	29.2444	0.160562	0	0.892249	0
E7ETK0;A0A2R8Y849;A0A2R8YD14;P62847-2;P62847-3;P62847;P62847-4;A0A2R8Y8A0	RPS24	40S ribosomal protein S24	8	5	5	5	35.9	35.9	35.9	15.197	131	29.8446	30.4399	30.023	30.3065	30.7855	30.6653	30.006	29.7934	0.15906	0	0.230314	0
E9PDR0;P05166;C9JQS9;E7EX59;P05166-2;E7ETT1;E7ETT4;E7EUY3;E9PEC3;F8WBI9;E7ENC1;H7C5C9;C9JVY9;C9JVW9;C9JAW3	PCCB	Propionyl-CoA carboxylase beta chain, mitochondrial	15	31	31	31	77.6	77.6	77.6	59.403	550	31.4635	31.2907	31.2469	31.4076	31.6248	31.7158	31.4114	31.2807	0.156006	0	0.678027	0
P52739-2;P52739;D6RJ09;D6RE06;D6RFI6;D6RAT8;D6RBK1;D6RJH2;D6R9I2	ZNF131	Zinc finger protein 131	9	2	2	2	4.2	4.2	4.2	67.301	589	23.3019	21.9043	23.0397	23.6145	23.242	23.5074	23.043	22.6913	0.155828	0.211227	0.111344	0.128816
P62304;A6NHK2	SNRPE	Small nuclear ribonucleoprotein E	2	4	4	4	65.2	65.2	65.2	10.803	92	27.9448	26.9824	27.1941	27.3222	27.272	26.6832	27.8101	28.294	0.153997	0	0.144977	0
P46776;E9PJD9;E9PLL6;E9PLX7	RPL27A	60S ribosomal protein L27a	4	6	6	6	35.1	35.1	35.1	16.561	148	30.8199	31.0545	30.7752	31.0835	31.5273	31.4105	30.8536	30.5555	0.153463	0	0.258442	0
P09382;F8WEI7	LGALS1	Galectin-1	2	9	9	9	71.9	71.9	71.9	14.716	135	27.8361	27.4214	27.966	27.5873	28.0269	27.9638	27.4275	28.0015	0.152231	0	0.347258	0
Q08211;Q08211-2	DHX9	ATP-dependent RNA helicase A	2	28	28	28	24.8	24.8	24.8	140.96	1270	26.0116	25.9824	26.2426	26.2731	26.4063	26.3955	25.9761	26.3403	0.152121	0	0.557654	0
Q8IXM3	MRPL41	39S ribosomal protein L41, mitochondrial	1	6	6	6	62.8	62.8	62.8	15.383	137	24.8469	25.2351	24.9223	25.201	25.3862	25.2279	25.1683	25.0311	0.152024	0	0.584622	0
Q15572-6;Q15572;Q15572-2;Q15572-4;Q15572-5;H3BR71;H3BNH3;H3BR91;H3BUZ7;H3BQZ8;H3BMQ4	TAF1C	TATA box-binding protein-associated factor RNA polymerase I subunit C	11	37	37	37	58	58	58	92.283	843	29.4197	29.4777	29.342	29.4866	29.8371	29.9573	29.4133	29.1262	0.151952	0	0.332491	0
B5MDF5;J3KQE5;P62826;F5H018;H0YFC6;B4DV51	RAN	GTP-binding nuclear protein Ran	6	7	7	7	30.9	30.9	30.9	26.224	233	26.0422	25.7361	26.2486	26.1747	26.5056	26.5633	25.7036	26.0361	0.151736	0	0.268218	0
O43172-2;O43172	PRPF4	U4/U6 small nuclear ribonucleoprotein Prp4	2	10	10	10	23	23	23	58.32	521	24.9247	24.7963	24.8069	25.0235	24.7739	24.8585	25.2917	25.2305	0.150809	0	0.487479	6.7987e-17
Q9Y3U8;J3QSB5;J3KTD3	RPL36	60S ribosomal protein L36	3	4	4	4	30.5	30.5	30.5	12.254	105	26.1547	26.2677	26.3755	26.5283	26.4668	26.615	26.3883	26.4579	0.150454	0	0.806971	0
C9JA69;Q8WY36-2;Q8WY36;C9J8D0;C9JYU6;C9JZA0;Q8WY36-3	BBX	HMG box transcription factor BBX	7	5	5	5	5.8	5.8	5.8	99.328	891	24.1392	24.3414	24.1554	24.5655	24.1555	24.1762	24.8745	24.5918	0.149089	0	0.314629	0
Q9H5J8;E9PM59	TAF1D	TATA box-binding protein-associated factor RNA polymerase I subunit D	2	9	9	9	31.7	31.7	31.7	32.057	278	27.9152	28.02	27.7162	27.9781	28.2338	28.3021	27.9359	27.7503	0.148155	0	0.45823	0
P61353;K7ELC7;K7EQQ9;K7ERY7	RPL27	60S ribosomal protein L27	4	8	8	8	55.1	55.1	55.1	15.798	136	31.1948	31.2766	30.9422	31.2609	31.5237	31.6528	31.1234	30.966	0.147859	0	0.354068	0
P08621;P08621-2;P08621-3;P08621-4;M0QYR1	SNRNP70	U1 small nuclear ribonucleoprotein 70 kDa	5	6	6	6	14.6	14.6	14.6	51.556	437	25.6696	25.5489	25.5377	25.1909	25.6423	25.2989	25.9556	25.634	0.145905	0	0.375277	0
P15924;P15924-3;P15924-2	DSP	Desmoplakin	3	54	54	54	18.6	18.6	18.6	331.77	2871	26.5258	25.5337	26.4583	25.8676	26.1834	25.9739	26.2985	26.4951	0.141374	0	0.214979	0
P62241;Q5JR95	RPS8	40S ribosomal protein S8	2	15	15	15	60.6	60.6	60.6	24.205	208	32.0653	32.0659	31.8639	32.3066	32.5239	32.4597	31.9998	31.8827	0.1411	0	0.323895	0
Q53T94;Q53T94-2;Q53T94-3;F8WE32;U3KQ75;F8WDU0	TAF1B	TATA box-binding protein-associated factor RNA polymerase I subunit B	6	26	26	26	53.2	53.2	53.2	68.831	588	27.9155	28.0611	27.8206	28.0117	28.2811	28.4956	27.8513	27.7419	0.140246	0	0.320172	0
C9JJ19;P82930	MRPS34	28S ribosomal protein S34, mitochondrial	2	2	2	2	6.2	6.2	6.2	26.332	225	25.2963	25.347	25.2962	25.4222	25.6649	25.555	25.3943	25.3049	0.139338	0	0.807626	1.35974e-16
P18124;A8MUD9;C9JIJ5;C9JZ88	RPL7	60S ribosomal protein L7	4	18	18	18	56.9	56.9	56.9	29.225	248	29.9394	30.1115	29.8197	30.1183	30.4244	30.2624	29.9316	29.9181	0.1369	0	0.419775	0
P22087;M0QXL5;M0R0P1;M0R299;M0R2Q4;M0R2U2;M0R1H0;M0R2B0;M0QXC9;A6NHQ2	FBL	rRNA 2-O-methyltransferase fibrillarin	10	7	7	7	34.6	34.6	34.6	33.784	321	25.0667	25.3913	25.5278	25.2242	25.3406	25.5427	25.5619	25.312	0.136792	0	0.527524	0
P60174;P60174-3;P60174-4;U3KPZ0;U3KPS5;U3KQF3	TPI1	Triosephosphate isomerase	6	5	5	5	24.1	24.1	24.1	26.669	249	25.1179	24.6409	24.9594	24.7216	25.8023	25.3777	24.4842	24.3147	0.134778	0	0.136726	0
M0R226;Q9BQ48	MRPL34	Ribosomal protein L34;39S ribosomal protein L34, mitochondrial	2	3	3	3	12.5	12.5	12.5	19.802	184	25.8148	25.9338	25.5659	25.8395	25.9008	25.9419	25.9333	25.9114	0.133335	0	0.845446	0
A0A7I2V2R3;A0A7I2V402;A0A7I2V4J6;P51991;A0A7I2V5D8;A0A7I2V4G0;P51991-2	HNRNPA3	Heterogeneous nuclear ribonucleoprotein A3	7	10	8	8	33.5	29.3	29.3	35.411	331	26.1371	26.5541	26.3399	26.1301	26.6901	26.6619	25.8569	26.4833	0.132783	0	0.247249	0
P06733;A0A2R8Y6G6;P06733-2;K7EM90;A0A2R8YEM5;A0A2R8Y879;K7ERS8;A0A2R8YEG5;A0A2R8Y798;A0A2R8Y6I8;P13929-3;P09104-2;F5H1C3;P13929-2;E5RI09;E5RG95;K7EKN2;P09104;K7EPM1;E5RGZ4;F5H0C8;P13929	ENO1	Alpha-enolase;Enolase	22	13	13	13	37.8	37.8	37.8	47.168	434	26.5599	26.3543	26.8359	26.6895	27.334	27.1581	25.8811	26.5871	0.130146	0	0.144098	0
P31025;Q5VSP4	LCN1	Lipocalin-1	2	5	5	5	30.7	30.7	30.7	19.25	176	27.6424	27.6747	27.5312	27.5134	28.0165	28.1403	27.38	27.3404	0.12886	0	0.246377	0
P30044-2;P30044;P30044-3;P30044-4	PRDX5	Peroxiredoxin-5, mitochondrial	4	4	4	4	30.9	30.9	30.9	17.031	162	23.9698	24.189	24.4707	23.762	24.5117	24.5691	23.6981	24.1169	0.126055	0	0.196755	0
Q16514-2;Q16514	TAF12	Transcription initiation factor TFIID subunit 12	2	2	2	2	14.5	14.5	14.5	14.825	131	25.8709	25.6989	25.7329	26.1326	25.5552	25.676	26.5683	26.1375	0.125449	0	0.196584	0
P16403;P16402;P22492;P16401	HIST1H1C	Histone H1.2;Histone H1.3	4	10	10	2	36.2	36.2	11.7	21.364	213	30.9502	31.2532	30.9523	31.1057	31.81	31.4887	30.9199	30.5405	0.124427	0	0.163636	0
P00505;P00505-2	GOT2	Aspartate aminotransferase, mitochondrial	2	5	5	5	13.5	13.5	13.5	47.517	430	24.9616	25.2692	25.6203	25.0944	25.4117	25.5598	24.9857	25.4831	0.123713	0	0.265201	0
Q9UMN6;A0A669KBI7;A0A669KBD5	KMT2B	Histone-lysine N-methyltransferase 2B	3	8	6	6	3.2	2.7	2.7	293.51	2715	23.6903	23.8192	23.4434	24.3439	23.2374	23.4077	24.7325	24.414	0.123693	0	0.110422	0
P61604;B8ZZL8;S4R3N1;B8ZZ54	HSPE1	10 kDa heat shock protein, mitochondrial	4	7	7	7	54.9	54.9	54.9	10.932	102	27.8409	27.9977	28.4588	27.543	27.883	28.2091	27.8536	28.3854	0.122689	0	0.211928	0
P08758;D6RBE9;D6RBL5;E9PHT9;D6RCN3	ANXA5	Annexin A5;Annexin	5	4	4	4	13.8	13.8	13.8	35.936	320	23.9362	23.6303	24.0945	24.0698	24.482	24.6597	23.2077	23.8622	0.120186	0	0.130513	0
P49207	RPL34	60S ribosomal protein L34	1	6	6	6	36.8	36.8	36.8	13.293	117	27.6517	28.0196	27.3716	27.9717	28.1499	28.0938	27.6287	27.6229	0.120141	0	0.23238	0
P62861;E9PR30;E9PM49	FAU	40S ribosomal protein S30	3	4	4	4	32.2	32.2	32.2	6.6478	59	31.0483	31.1733	30.8243	31.0878	31.6595	31.42	30.7083	30.819	0.118297	0	0.192125	0
Q13148;A0A087WYY0;A0A087X260;G3V162;B1AKP7;A0A087WX29;A0A087WXQ5;K7EN94;A0A0A0N0M3;A0A087WV68;K7EJM5;Q13148-4;A0A087WXV3;A0A087WX67;A0A087WW61;A0A087WZC9;K7EL26;A0A087WYE7;A0A0A0MSV7;K7EJ99;A0A087WTZ4	TARDBP	TAR DNA-binding protein 43	21	7	7	7	21.7	21.7	21.7	44.739	414	26.2349	26.2387	26.5069	26.0784	25.9203	25.887	26.9276	26.793	0.117265	0	0.154009	0
Q9UNX3;E5RIT6;E5RHH1	RPL26L1	60S ribosomal protein L26-like 1	3	10	2	2	45.5	11.7	11.7	17.256	145	26.2994	26.6947	26.3704	26.2233	26.9479	26.8042	26.37	25.9327	0.116726	0	0.181005	3.39935e-17
Q96AG4	LRRC59	Leucine-rich repeat-containing protein 59	1	5	5	5	17.3	17.3	17.3	34.93	307	25.1471	25.3295	25.7358	24.9805	25.4054	25.2816	25.2696	25.7008	0.116102	0	0.24779	0
P68363;P68363-2;P68366-2;P68366	TUBA1B	Tubulin alpha-1B chain;Tubulin alpha-4A chain	4	15	15	1	43	43	2.9	50.151	451	28.5476	28.3455	28.5109	28.5172	28.9586	28.8679	28.1507	28.4043	0.115034	0	0.23626	0
J3KQN4;P83881;H0Y5B4;H7BZ11;R4GN19;H7BY91;H0Y3V9	RPL36A	60S ribosomal protein L36a	7	8	2	2	35.2	7	7	16.378	142	27.6333	28.175	27.7089	27.8956	28.2678	28.3484	27.6094	27.6328	0.111408	0	0.18768	0
Q96RQ3;E9PHF7;F5GYT8;E9PG35;G5E9X5;F8WDI3;F2Z3E2	MCCC1	Methylcrotonoyl-CoA carboxylase subunit alpha, mitochondrial	7	39	39	39	71.4	71.4	71.4	80.472	725	31.9545	31.919	31.8372	31.9358	32.0794	32.2385	31.99	31.7838	0.111316	0	0.521855	0
Q5W0H4;A0A0B4J2C3;P13693;J3KPG2;E9PJF7;P13693-2;Q9HAU6;Q56UQ5	TPT1	Translationally-controlled tumor protein	8	4	4	4	19.7	19.7	19.7	21.525	188	24.4573	24.7447	25.0339	24.5343	24.4953	25.392	24.3143	25.0111	0.110627	0	0.152525	0
P00338-3;P00338;P00338-4;P00338-5;P00338-2;F5GXY2;F5GYU2;F5GXH2;F5H6W8;F5H5J4;F5H5G7;Q6ZMR3;P07864;G3XAP5;F5H155;A0A087WUM2;F5H245;F5GZQ4	LDHA	L-lactate dehydrogenase A chain	18	9	9	8	27.1	27.1	23.8	39.837	361	26.2812	26.0722	26.4097	26.6061	27.229	26.888	25.4597	26.2316	0.109779	0	0.0991331	0
P29083;C9IYL4;E9PER7	GTF2E1	General transcription factor IIE subunit 1	3	5	5	5	12.3	12.3	12.3	49.452	439	24.655	24.6082	24.6151	25.3164	25.1687	25.2967	24.7976	24.3707	0.109749	0	0.155465	0
P61254;J3QRI7;J3QQQ9;J3QQV1;J3QRC4;J3KSS0;J3KS10	RPL26	60S ribosomal protein L26	7	10	10	2	45.5	45.5	11.7	17.258	145	30.1861	30.3955	30.1099	30.2528	30.8063	30.765	30.0482	29.7626	0.109443	0	0.156782	0
Q92769-3;Q92769;H3BM24;E5RFI6;E5RJ04;E5RGV4;E5RHE7;E5RH52;E5RG37;E5RFP9;E5RK19;E7ESJ6	HDAC2	Histone deacetylase 2	12	15	15	10	42.1	42.1	30.3	51.998	458	28.016	28.1834	28.0311	28.1485	27.8673	28.2238	28.4526	28.2716	0.109081	0	0.364785	6.7987e-17
P05165;P05165-2;P05165-3;A0A1B0GU58;A0A1B0GWI4;A0A1B0GUX9;A0A1B0GWA1;A0A1B0GTR1;Q5JTW6;H0Y5U0;Q5JVH2;H0Y4B9;H0Y798;A0A2R8Y725	PCCA	Propionyl-CoA carboxylase alpha chain, mitochondrial	14	45	45	45	69.4	69.4	69.4	80.058	728	30.9862	30.8231	30.7669	31.0532	31.1076	31.2897	30.9699	30.6915	0.107275	0	0.317625	0
Q00839;Q00839-2;A0A1W2PPS1;A0A1X7SBS1;A0A1W2PP35;Q5RI18;A0A1W2PPL4;A0A1W2PPH7;A0A1W2PP34;A0A1W2PQL0;A0A1W2PQD4;A0A1W2PQ74;A0A1W2PRZ7;A0A1W2PPE9;A0A1W2PP22;A0A1W2PRI6;A0A087WVI9	HNRNPU	Heterogeneous nuclear ribonucleoprotein U	17	15	15	15	19	19	19	90.583	825	26.8289	26.7622	27.1436	27.0064	27.3593	27.0363	26.68	27.0938	0.10711	0	0.268623	0
P82914	MRPS15	28S ribosomal protein S15, mitochondrial	1	5	5	5	16.7	16.7	16.7	29.842	257	25.2104	25.8279	25.6173	26.0452	26.2959	25.6096	25.7779	25.4403	0.105656	0	0.158119	0
Q969Q0	RPL36AL	60S ribosomal protein L36a-like	1	8	8	2	47.2	47.2	9.4	12.469	106	32.1233	32.3514	31.9838	32.092	32.606	32.4428	31.9707	31.9473	0.10406	0	0.22797	0
P62979;A0A2R8Y422;P0CG48;B4DV12;Q96C32;Q5PY61;J3QKN0;F5GXK7;F5H747;F5H388;F5H265;F5H2Z3;F5GYU3;F5H6Q2;J3QTR3;J3QS39;P0CG47;M0R1V7;F5GZ39;J3QSA3	RPS27A	Ubiquitin-40S ribosomal protein S27a;Ubiquitin;40S ribosomal protein S27a;Polyubiquitin-C;Ubiquitin;Polyubiquitin-B;Ubiquitin	20	6	6	2	48.1	48.1	20.5	17.965	156	28.2002	28.283	28.2906	27.9945	28.5246	28.4307	27.9417	28.2864	0.103795	0	0.299616	0
Q6UWP8;K7ESC4;Q6UWP8-2	SBSN	Suprabasin	3	5	5	5	23.1	23.1	23.1	60.54	590	23.948	22.9628	24.1413	22.9824	23.9912	22.9086	23.8673	23.6779	0.102596	0	0.0947716	0
O95631	NTN1	Netrin-1	1	6	6	6	7.9	7.9	7.9	67.748	604	23.708	24.7728	24.3446	24.1151	24.084	24.4814	24.5106	24.2643	0.0999325	0	0.157275	0
Q96P63;Q96P63-2	SERPINB12	Serpin B12	2	5	5	5	15.8	15.8	15.8	46.276	405	25.7393	25.3465	25.734	25.5393	25.9567	25.5933	25.6552	25.5521	0.0995701	0	0.322713	0
E9PND2;E9PP21;P21291;E9PS42	CSRP1	Cysteine and glycine-rich protein 1	4	5	5	5	43.1	43.1	43.1	16.115	153	24.536	24.3219	24.8982	24.5739	24.6237	24.8887	24.4487	24.7642	0.0988208	0	0.26793	0
A0A2U3TZL8;H7BYN4;A0A7I2V5Y5;Q02241-2;Q02241;Q02241-3;H0YME6;H0YMJ4;A0A2R8Y531	KIF23	Kinesin-like protein;Kinesin-like protein KIF23	9	8	8	8	12.1	12.1	12.1	92.682	810	24.5778	24.9764	25.0209	24.6959	24.0531	23.9353	25.6147	26.0579	0.0975019	0	0.0628532	0
P14866;M0QXS5;A0A3B3ITJ4;P14866-2;M0R1W6;B4DVF8;M0QYL7;M0R076	HNRNPL	Heterogeneous nuclear ribonucleoprotein L	8	12	12	8	35.3	35.3	21.7	64.132	589	26.775	26.2817	26.68	26.3225	26.7817	26.6313	26.2297	26.7977	0.0952839	0	0.208474	0
E7EX29;P63104;E7ESK7;E5RIR4;E9PD24;E7EVZ2;B0AZS6;E5RGE1;B7Z2E6;H0YB80;P63104-2;F8WEB6;A2IDB1;A2IDB2	YWHAZ	14-3-3 protein zeta/delta	14	10	10	6	44.3	44.3	30.1	28.036	246	26.9508	26.7144	27.291	27.0912	27.4557	27.5551	26.3638	27.0483	0.0938836	0	0.117933	0
Q14498;Q14498-2;Q14498-3;G3XAC6;A0A0U1RQH7;H0Y4X3;Q5QP23;A0A0U1RQW2;Q5QP22;Q86U06;Q86U06-2;Q86U06-5;Q86U06-4;G3XAP0;F2Z3E6;H0YJJ3;F8WF24;G3V5Z6;F8WF73;F2Z2Z5;Q86U06-3;A8MYG5;G3V546;A0A087X122	RBM39	RNA-binding protein 39	24	17	17	17	38.9	38.9	38.9	59.379	530	26.7132	27.2687	27.0124	26.4513	26.6455	26.6629	27.3553	27.157	0.0938015	0	0.141261	0
Q16666-3;Q16666-2;Q16666;Q16666-6;H3BM18;X6RHM1;H3BVE6;X6RHR0;H3BR88;A0A0A0MRB1;Q6K0P9-6;Q6K0P9-5;Q6K0P9-4;Q6K0P9-3;Q6K0P9-2;Q6K0P9	IFI16	Gamma-interferon-inducible protein 16	16	6	6	6	10.3	10.3	10.3	75.935	673	23.7809	23.6246	23.6446	23.4515	23.3619	23.8608	23.7749	23.8609	0.0892419	0	0.268194	0
P30101;H7BZJ3	PDIA3	Protein disulfide-isomerase A3	2	8	8	8	19	19	19	56.782	505	24.6552	25.0766	25.4357	24.8726	25.0226	25.3094	24.5422	25.5219	0.0889935	0	0.123685	0
P62266;D6RD47;D6RDJ2;D6RIX0;D6R9I7	RPS23	40S ribosomal protein S23	5	7	7	7	49	49	49	15.807	143	30.2641	30.7453	30.4407	30.3198	31.0487	30.655	30.2697	30.1498	0.0883319	0	0.14609	0
Q12830-4;Q12830-2;Q12830;E7ETD6;E9PE19;A0A2R8Y7Q1;F5GXF5;A0A0A0MR81;J3QQQ8;J3KSK9;J3QQK4;J3KSY0	BPTF	Nucleosome-remodeling factor subunit BPTF	12	26	26	26	10.3	10.3	10.3	322.21	2903	25.2026	24.9232	24.663	25.2745	25.0217	25.1046	25.19	25.0939	0.0867247	0	0.244684	0
Q5SY16	NOL9	Polynucleotide 5-hydroxyl-kinase NOL9	1	12	12	12	18.1	18.1	18.1	79.322	702	28.1343	28.2372	28.1321	28.2057	28.425	28.3009	28.3042	28.0239	0.0861497	0	0.431926	0
P05089;P05089-2;A0A5F9ZH78;A0A5F9ZGN6;P05089-3	ARG1	Arginase-1	5	5	5	5	16.5	16.5	16.5	34.735	322	24.3974	24.0635	24.5207	24.1696	24.4356	24.2927	24.0229	24.74	0.0850075	0	0.182313	0
Q99575;E5RK39	POP1	Ribonucleases P/MRP protein subunit POP1	2	7	7	7	7.8	7.8	7.8	114.71	1024	23.4558	23.8303	23.9585	23.7376	24.255	21.6777	25.0952	24.285	0.0827206	0.0605211	0.0403969	0.0304868
J3KTL2;Q07955;Q07955-3;Q07955-2;J3QQV5;J3KSW7;J3KSR8	SRSF1	Serine/arginine-rich splicing factor 1	7	8	8	7	29.2	29.2	26.5	28.329	253	26.1034	26.0441	26.1185	25.9477	26.1588	25.8445	26.1616	26.3681	0.0798374	0	0.290224	0
Q9BRT6	LLPH	Protein LLP homolog	1	6	6	6	45	45	45	15.225	129	30.0371	30.1354	29.9421	29.9078	30.2305	30.1353	30.0467	29.9156	0.076425	0	0.3984	0
Q13363-2;Q13363;D6RAX2;E7ESU7;E7EPF8;E9PGB1;H0Y8W7;H0Y9M9;P56545;P56545-3;P56545-2;A0A087WYL1;E7EUB3	CTBP1	C-terminal-binding protein 1	13	7	7	7	15.4	15.4	15.4	46.404	429	25.0654	25.1917	25.1882	24.8584	25.3107	25.0695	24.944	25.281	0.0753829	0	0.264015	0
D6R9A6;P26583	HMGB2	High mobility group protein B2	2	4	3	3	41	32.1	32.1	15.404	134	24.8217	24.8569	25.2607	25.0792	25.6178	25.1591	24.623	24.913	0.0735974	0	0.116884	1.69967e-17
P26368;P26368-2;K7ENG2	U2AF2	Splicing factor U2AF 65 kDa subunit	3	5	5	5	10.7	10.7	10.7	53.5	475	25.4509	25.5529	25.694	25.2815	25.484	25.6075	25.2463	25.9352	0.0734121	0	0.169505	0
P46781;B5MCT8;C9JM19;F2Z3C0;A8MXK4	RPS9	40S ribosomal protein S9	5	15	15	15	46.4	46.4	46.4	22.591	194	27.1512	28.2736	27.6486	27.4197	27.9788	27.7106	27.5738	27.5197	0.0724146	0	0.102192	0
Q6ZMU1	C3P1	Putative protein C3P1	1	2	2	2	5.8	5.8	5.8	40.197	363	25.5639	26.0963	26.0379	25.9446	26.3607	26.1211	25.7117	25.7178	0.0671725	0	0.126221	0
A0A7P0T965;A0A7P0Z3Z5;A0A7P0TAK7;F5GY55;A0A7P0Z4B9;Q16531;A0A7P0TB30;A0A7P0T870;F5H2L3;A0A7P0Z4L2;F5GWI0;Q16531-2	DDB1	DNA damage-binding protein 1	12	3	3	3	2.7	2.7	2.7	118.09	1061	23.0627	23.0874	23.447	23.4636	23.3137	23.6472	22.9375	23.4269	0.0661494	0	0.135203	0
P21675-4;P21675-7;P21675-3;P21675-12;P21675-2;P21675;P21675-5;P21675-9;P21675-6;P21675-8;P21675-11;P21675-10;Q8IZX4;H7BY98;H7C2K9;H0Y8N6;H0Y9L7	TAF1	Transcription initiation factor TFIID subunit 1;Transcription initiation factor TFIID subunit 1-like	17	22	22	22	12.7	12.7	12.7	216.45	1906	26.2281	26.3728	25.9478	26.3331	25.6979	26.0082	26.864	26.5641	0.0630998	0	0.0811719	0
A0A494C0J7;Q08188	TGM3	Protein-glutamine gamma-glutamyltransferase E;Protein-glutamine gamma-glutamyltransferase E 50 kDa catalytic chain;Protein-glutamine gamma-glutamyltransferase E 27 kDa non-catalytic chain	2	7	7	7	9.7	9.7	9.7	78.856	712	25.168	24.9008	25.1507	24.7688	25.4585	24.7495	25.1208	24.9109	0.0628828	0	0.130286	0
P25311;C9JEV0;H7BZJ8	AZGP1	Zinc-alpha-2-glycoprotein	3	10	10	10	39.9	39.9	39.9	34.258	298	25.4811	24.8114	25.2528	25.472	25.9534	25.4621	25.1065	24.7459	0.0626393	0	0.0745136	0
E9PC52;Q16576;Q16576-2;Q5JP02;Q5JP01;H0YF10;H0YCT5;H0YDK2;H0YEU5;Q5JNZ6;C9JAJ9	RBBP7	Histone-binding protein RBBP7	11	12	5	5	35.3	22.6	22.6	46.938	416	26.263	26.3103	26.0543	25.9475	26.0955	25.9269	26.4966	26.3058	0.0624686	0	0.159182	0
P26373;P26373-2;J3QSB4;H3BTH3;J3KS98;H3BUK8	RPL13	60S ribosomal protein L13	6	11	11	11	44.1	44.1	44.1	24.261	211	29.9349	30.1034	29.7533	30.1293	30.227	30.2342	29.8015	29.8875	0.0573187	0	0.153989	0
J3KN67;A0A494C0P6;A0A2R2Y2Q3;P06753;H0YKP3;D6RGJ6;A0A087WTJ7;H0YLS7	TPM3	Tropomyosin alpha-3 chain	8	10	2	0	30.9	8.1	0	33.222	285	22.7745	22.8308	23.7798	22.8115	23.0373	23.0275	22.874	23.4864	0.0571427	0	0.0738863	0
P31947;P31947-2	SFN	14-3-3 protein sigma	2	8	5	5	33.1	23	23	27.774	248	27.3148	27.2218	27.4977	27.4309	27.7055	27.8105	26.8141	27.3613	0.056537	0	0.0882589	0
P10809;A0A7I2V2X6;A0A7I2V599;A0A7I2YQK6;A0A7I2V5M1;A0A7I2V5K3;A0A7I2YQ71;A0A7I2V369;E7EXB4;E7ESH4;P10809-2;C9JL25;C9JL19;C9JCQ4;C9J0S9	HSPD1	60 kDa heat shock protein, mitochondrial	15	25	25	25	50.8	50.8	50.8	61.054	573	28.9487	28.8322	29.4099	28.8803	28.9581	29.0393	28.932	29.3543	0.0531364	0	0.120444	1.69967e-17
Q9NQT5;Q9NQT5-2	EXOSC3	Exosome complex component RRP40	2	2	2	2	6.5	6.5	6.5	29.572	275	23.8679	24.1833	23.9661	24.4082	24.2238	24.2321	24.0484	24.1048	0.0458977	0	0.134807	0
P31949	S100A11	Protein S100-A11;Protein S100-A11, N-terminally processed	1	3	3	3	32.4	32.4	32.4	11.74	105	25.446	24.8869	25.3125	25.6346	25.6472	25.8473	24.944	25.0192	0.0443857	0	0.0568313	0
Q9BWF3;E9PB51;Q9BQ04;Q9BWF3-4;E9PLB0;E9PM61;D6R9K7;U3KQD5;J3QRR5;Q9BWF3-3;Q9BWF3-2	RBM4	RNA-binding protein 4;RNA-binding protein 4B	11	11	11	8	35.7	35.7	20.1	40.313	364	25.2061	25.3988	25.2675	25.2982	24.9071	25.038	25.8011	25.581	0.0391582	0	0.0639155	0
P42285;H0YAC4	SKIV2L2	Superkiller viralicidic activity 2-like 2	2	24	24	24	25.6	25.6	25.6	117.8	1042	27.1728	27.0844	26.901	27.1909	27.2081	26.9763	27.2741	27.0413	0.0376542	0	0.149389	0
P09234;A0A0A0MRR7;Q5TAL2	SNRPC	U1 small nuclear ribonucleoprotein C	3	3	3	3	24.5	24.5	24.5	17.394	159	24.6937	24.4154	24.7044	24.5091	24.5711	24.522	24.6927	24.6837	0.0367352	0	0.172631	3.39935e-17
O43390-3;O43390;B4DT28;O43390-2;A0A6Q8PH31;O43390-4;A0A6Q8PEX7;A0A6Q8PH35;A0A6Q8PHG0;A0A286YEZ8	HNRNPR	Heterogeneous nuclear ribonucleoprotein R	10	15	15	12	25	25	20.5	66.979	595	26.1972	25.8574	26.1325	26.1232	26.232	26.2458	25.7877	26.1734	0.0321726	0	0.0885326	0
J3QR09;J3KTE4;A0A7I2YQG2;P84098;A0A7I2V4U6;A0A7I2V2L0;A0A7I2V512;A0A7I2V638	RPL19	Ribosomal protein L19;60S ribosomal protein L19	8	12	12	12	37.8	37.8	37.8	23.134	193	32.9631	33.1887	32.891	33.2825	33.2488	33.4459	32.9607	32.7911	0.0303057	0	0.0622112	0
Q96HI0-2;Q96HI0	SENP5	Sentrin-specific protease 5	2	6	6	6	7.9	7.9	7.9	81.309	709	25.3037	26.3427	25.9912	25.4832	26.0249	25.9699	25.7478	25.4983	0.0300104	0	0.0391253	0
Q5JTH9-2;Q5JTH9-3;Q5JTH9;A0A087WYW2;H7C1M8;A0A087X1U8;A0A087X0G0	RRP12	RRP12-like protein	7	10	10	10	9.6	9.6	9.6	132.71	1197	27.4247	27.7044	27.5226	27.3213	28.0635	27.6056	27.2496	27.1657	0.027859	0	0.0441227	8.49837e-18
Q6PCB5-2;Q6PCB5;H7C2D3;C9JM20	RSBN1L	Round spermatid basic protein 1-like protein	4	7	7	5	11.8	11.8	8.3	65.581	576	25.36	25.5698	25.4492	25.3846	25.7153	25.7475	25.3526	25.0493	0.0252745	0	0.0516509	0
P13010;C9JZ81	XRCC5	X-ray repair cross-complementing protein 5	2	14	14	14	20.2	20.2	20.2	82.704	732	25.2352	25.0984	25.4713	25.2252	25.5733	25.5745	24.8009	25.1787	0.0242957	0	0.0420299	0
E9PD53;Q9NTJ3-2;Q9NTJ3	SMC4	Structural maintenance of chromosomes protein;Structural maintenance of chromosomes protein 4	3	2	2	2	1.5	1.5	1.5	144.45	1263	22.5898	22.0713	23.0067	22.6736	23.2301	22.8415	21.9003	22.4608	0.0228046	0	0.0226504	0
Q9NWB1-3;A0A087X2B1;A0A0G2JRA5;J3KNW3;A0A6Q8PFM4;B7Z1U7;F8VZG9;A0A6Q8PH77;B0QYV1;O43251;A0A286YEU2;A0A6Q8PGE0;O43251-9;O43251-4;S4R469;O43251-5;O43251-10;O43251-2;F8VR27;Q9NWB1-4;Q9NWB1;O43251-8;O43251-6;Q9NWB1-5;Q9NWB1-2;O43251-7;F8VZY7;A0A6Q8PHA3;B0QYY4;I3L1D4;J3QRF4;A0A3B3ITL7;F8VRS4;O43251-3;A6NFN3-2;A6NFN3;A0A0G2JSB3;B0QYY7;J3QQZ2;B0QYY6;A0A0G2JRD1;S4R3K7;F5H0M1	RBFOX1	RNA binding protein fox-1 homolog 1;RNA binding protein fox-1 homolog;RNA binding protein fox-1 homolog 2;RNA binding protein fox-1 homolog 3	43	6	6	6	12.7	12.7	12.7	40.005	370	24.6271	24.6726	24.6078	24.5344	23.794	24.0875	25.4676	25.1752	0.0206044	0	0.0170941	0
D3YTB1;F8W727;P62910;D3YTI8	RPL32	60S ribosomal protein L32	4	9	9	9	57.9	57.9	57.9	15.616	133	28.4367	28.6429	28.472	28.5347	28.5167	28.6052	28.6065	28.43	0.0180405	0	0.107749	1.69967e-17
Q5T749	KPRP	Keratinocyte proline-rich protein	1	10	10	10	13.6	13.6	13.6	64.135	579	25.3786	24.6912	25.0247	25.0643	24.8166	24.8077	25.3961	25.208	0.0173572	0	0.029344	0
Q96JM3;A0A2R8Y4S6;S4R3K0;A0A2R8Y735	CHAMP1	Chromosome alignment-maintaining phosphoprotein 1	4	9	9	9	10.5	10.5	10.5	89.098	812	25.0869	24.9996	24.992	25.3601	25.2107	25.1199	25.2274	24.9477	0.0167726	0	0.0549972	0
P04406;P04406-2;E7EUT5;O14556	GAPDH	Glyceraldehyde-3-phosphate dehydrogenase	4	14	14	14	64.2	64.2	64.2	36.053	335	27.7789	27.4869	28.0535	27.8747	28.3077	28.0692	27.1709	27.7105	0.0160727	0	0.0199323	0
Q92522	H1FX	Histone H1x	1	4	4	4	22.5	22.5	22.5	22.487	213	25.4461	25.2839	25.7209	25.4804	25.955	25.7315	25.0402	25.2554	0.0126786	0	0.0187955	0
P56537;B7ZBH1;A0A0U1RQV5;P56537-2	EIF6	Eukaryotic translation initiation factor 6	4	3	3	3	17.6	17.6	17.6	26.599	245	24.1188	24.5472	24.7055	24.1044	24.2821	24.7615	24.3611	24.1217	0.0126446	0	0.0210854	0
A0A087WWU8;P06753-5;P06753-2;P06753-4;P06753-3;P06753-6;P06753-7;D6R904;Q5VU61;H0YL80;A0A494C0G0	TPM3	Tropomyosin alpha-3 chain	11	10	10	2	39.6	39.6	11	26.42	227	25.6945	25.8984	26.129	25.6199	26.1326	25.9234	25.2971	26.0356	0.0117203	0	0.0180548	0
H0Y488;A0A1B0GTU5;O14497-3;O14497;O14497-2;A0A087WUV6	ARID1A	AT-rich interactive domain-containing protein 1A	6	11	11	11	7	7	7	205.83	1901	24.7058	24.6017	24.356	24.6305	24.6068	24.8359	24.4715	24.4237	0.0109792	0	0.0316367	0
P06702	S100A9	Protein S100-A9	1	6	6	6	51.8	51.8	51.8	13.242	114	27.1285	26.7056	26.7282	28.1248	27.4686	27.0659	26.4195	27.7723	0.00977691	0	0.007407	0
P14174	MIF	Macrophage migration inhibitory factor	1	2	2	2	17.4	17.4	17.4	12.476	115	26.142	25.6087	26.1997	26.35	26.4048	26.7482	25.32	25.8627	0.00882853	0	0.00840983	0
Q13868;A3KFL1;A3KFL2;Q13868-3;A3KFL5;Q13868-2	EXOSC2	Exosome complex component RRP4	6	6	6	6	30.4	30.4	30.4	32.789	293	24.6708	25.066	24.7284	24.8966	24.684	24.6095	25.0937	25.003	0.00710909	0	0.0162387	0
Q49AN9;F5H013;P62308;A8MWD9;C9JVQ0	SNRPG	Small nuclear ribonucleoprotein G;Putative small nuclear ribonucleoprotein G-like protein 15	5	2	2	2	29.7	29.7	29.7	7.1013	64	28.0567	27.6927	27.647	27.6112	27.4507	27.3242	28.1376	28.1185	0.00583757	0	0.00820514	0
Q9NW64-2;Q9NW64;E5RJW4;E5RHA8	RBM22	Pre-mRNA-splicing factor RBM22	4	4	4	4	10.8	10.8	10.8	41.151	371	25.3395	24.965	24.8939	24.6715	24.8382	24.7436	25.2391	25.0717	0.0056437	0	0.0106319	0
O43395;O43395-3	PRPF3	U4/U6 small nuclear ribonucleoprotein Prp3	2	9	9	9	13	13	13	77.528	683	24.5495	24.7592	24.7579	24.6518	24.4008	24.4984	25.1139	24.727	0.00542862	0	0.0109938	0
Q9H9J4;Q9H9J4-2;C9JPC9	USP42	Ubiquitin carboxyl-terminal hydrolase 42	3	5	5	5	4.8	4.8	4.8	145.39	1324	25.0426	24.7924	24.5727	24.737	24.9718	24.7317	25.0059	24.4533	0.00449369	0	0.00939045	0
U3KQC1;A0A0A0MQU0;Q9BV38;K7EIR0;K7EML4	WDR18	WD repeat-containing protein 18	5	6	6	6	21.6	21.6	21.6	43.237	394	24.6733	25.1861	24.8729	24.5109	24.4919	24.1825	25.3463	25.2384	0.00395469	0	0.00414345	0
C9J0E4;P01040	CSTA	Cystatin-A;Cystatin-A, N-terminally processed	2	4	4	4	65.1	65.1	65.1	7.0861	63	25.2852	25.1812	25.239	25.0336	25.7914	25.4346	24.762	24.7543	0.00079728	0	0.00100875	0
P35251-2;P35251;E0CX09;A0A1W2PP02;D6RAD2;H0Y8U4	RFC1	Replication factor C subunit 1	6	9	9	9	8.6	8.6	8.6	128.18	1147	25.127	25.2582	25.1845	25.2047	24.9958	25.0949	25.3518	25.3179	-0.00349078	0	0.013022	0
J3KR72;P49848;P49848-3;P49848-4;P49848-2;C9JFL8;C9JTY6;C9J088;C9JIS2;C9JHQ8;F8WEJ7;C9J7C4;E5RHA1;E5RKA5	TAF6	Transcription initiation factor TFIID subunit 6	14	24	24	24	40.7	40.7	40.7	78.948	734	26.6913	26.6396	26.6134	26.8833	26.2338	26.3492	27.2785	26.934	-0.00802524	0	0.0106281	0
Q96QA5;J3KRG2	GSDMA	Gasdermin-A	2	4	4	4	7.2	7.2	7.2	49.364	445	24.9447	24.497	24.6645	24.3603	24.9632	24.8331	24.35	24.2857	-0.00861786	0	0.0137514	2.12459e-18
Q8WXI9;A0A0U1RRM1;A0A0U1RR30;A0A0U1RR34;A0A0U1RRK3;A0A1B0GW07	GATAD2B	Transcriptional repressor p66-beta	6	13	13	12	26	26	24.1	65.26	593	25.1591	25.2023	24.7801	25.483	25.2304	25.1096	25.1854	25.0568	-0.0105418	0	0.0240668	0
F5GXR3;P20962	PTMS		2	3	3	3	39.4	39.4	39.4	12.074	104	25.3713	26.0951	25.6741	25.5701	25.5308	25.5444	25.9031	25.6897	-0.0106676	0	0.0206805	0
P31943;G8JLB6;E9PCY7;D6RBM0;D6RIU0;H0YB39;D6RIT2;D6RAM1;E7EN40;D6RIH9;D6RJ04;D6RDU3;D6RFM3;D6R9T0;E5RGV0;E7EQJ0;H0YBD7;H0YBG7;D6RDL0;E5RGH4;H0YAQ2;D6RF17;D6R9D3;E5RJ94	HNRNPH1	Heterogeneous nuclear ribonucleoprotein H;Heterogeneous nuclear ribonucleoprotein H, N-terminally processed	24	17	17	9	47.9	47.9	28.1	49.229	449	29.3616	29.2221	29.3388	29.1884	28.785	28.8309	29.6958	29.7549	-0.0110661	0	0.0139079	0
Q15542;Q15542-2;A0A087X098;H3BNJ6;O60303	TAF5	Transcription initiation factor TFIID subunit 5	5	21	21	21	39.9	39.9	39.9	86.829	800	26.9115	27.0434	26.7824	27.084	26.4795	26.6034	27.4737	27.218	-0.0116743	0	0.0158718	0
E7EQR4;P15311;V9GZ54;E9PQ82;E9PNV3;A0A2R8Y5P0;P35241-3	EZR	Ezrin	7	11	4	4	15.9	6.5	6.5	69.371	586	25.0746	24.9373	25.2545	25.2374	25.3185	25.4435	24.5667	25.1242	-0.0127453	0	0.0208883	0
Q13085;Q13085-4;Q13085-2;Q13085-3;Q59FY4;O00763;O00763-2;O00763-3;A0A0C4DGT1;A0A087X0W4;F8W8T8;A0A087WWN5;S4R3S7;H0YGH5;A0A087WYK6;A0A087X126;A0A087X2F8;A0A087WVR6;A0A087WYS8	ACACA	Acetyl-CoA carboxylase 1;Biotin carboxylase	19	126	126	126	65.8	65.8	65.8	265.55	2346	30.9869	30.4015	30.2621	30.948	31.1612	31.3906	30.1156	29.8783	-0.0132336	0	0.010632	0
Q9Y5Q8;Q9Y5Q8-2;Q9Y5Q8-3;Q5T7U1;H7BY84;Q5T7U4;Q5T7U0;H0Y5D2	GTF3C5	General transcription factor 3C polypeptide 5	8	13	13	13	26.4	26.4	26.4	59.57	519	24.6701	24.6694	24.3782	24.5256	21.6737	24.2146	26.1599	26.1374	-0.0144198	0.134776	0.0306387	0.0179798
Q9NZM5;M0QZ34;M0QX73;M0QYZ9;M0QZU5	GLTSCR2	Glioma tumor suppressor candidate region gene 2 protein	5	8	8	8	19.5	19.5	19.5	54.389	478	24.7488	25.9475	25.5344	24.7721	25.193	25.0442	25.4802	25.2103	-0.0187765	0	0.0206699	0
P11142;E9PKE3;P11142-2;E9PNE6;E9PN89;A8K7Q2;E9PLF4;E9PQQ4;E9PQK7;E9PK54;E9PPY6;P54652;E9PI65;E9PS65;E9PN25;E9PM13	HSPA8	Heat shock cognate 71 kDa protein	16	30	30	25	47.2	47.2	41.6	70.897	646	29.1449	29.0611	29.0393	29.2798	29.0335	29.0005	29.2152	29.1898	-0.0215182	0	0.102972	0
Q5T7C4;P09429;B2RPK0;P23497	HMGB1	High mobility group protein B1;Putative high mobility group protein B1-like 1	4	9	9	8	57.6	57.6	50	18.311	158	27.937	28.0002	28.32	28.0893	28.3744	28.3408	27.4509	28.0896	-0.02269	0	0.03406	0
Q9Y4W2-2;Q9Y4W2;A0A7I2V3Q3;Q9Y4W2-3;A0A7I2V3R6;A0A7I2V653;A0A7I2YQI7;A0A7I2V5R7;A0A7I2V4E5;Q9Y4W2-4;A0A7I2V4V0	LAS1L	Ribosomal biogenesis protein LAS1L	11	16	16	16	27.6	27.6	27.6	81.242	717	26.0139	26.4464	26.317	26.1151	26.1522	25.8806	26.6023	26.1634	-0.0234916	0	0.0459972	0
P23528;G3V1A4;E9PP50;E9PK25;E9PS23;E9PQB7;E9PLJ3;Q9Y281-3;Q9Y281	CFL1	Cofilin-1	9	10	10	10	68.7	68.7	68.7	18.502	166	27.2112	27.0293	27.6939	27.1981	27.6971	27.681	26.553	27.1007	-0.0251425	0	0.0279765	4.24919e-18
Q13838-2;Q13838;Q5STU3;A0A0G2JJZ9;A0A140T9X3;F6WLT2;F6S4E6;F6TRA5;A0A0A0MT12;A0A140T996;F6UJC5;A0A140TA18;A0A140T9X9;A0A140T973;H0Y400;A0A140T9K1;A0A140T9L4;H0YCC6	DDX39B	Spliceosome RNA helicase DDX39B	18	10	10	3	24.4	24.4	9.3	50.679	443	26.631	26.4897	27.0604	26.5483	26.6352	26.753	26.342	26.8971	-0.0255525	0	0.0512674	8.49837e-18
A0A1B0GV63;A0A1B0GWJ2;A0A1B0GTJ8;A0A1B0GVK1;H0Y7H8;A0A3F2YNW7;A0A6Q8NVI4;Q8NFD5-4;Q8NFD5;Q8NFD5-2;Q8NFD5-3;A0A1B0GTI6	ARID1B	AT-rich interactive domain-containing protein 1B	12	4	4	4	3.3	3.3	3.3	148.23	1349	24.4398	24.2582	24.0058	24.4083	24.6104	24.5225	24.0209	23.8505	-0.0269684	0	0.0445845	8.49837e-18
J3KMZ8;Q92785-2;Q92785;E9PN04	DPF2	Zinc finger protein ubi-d4	4	4	4	4	12.8	12.8	12.8	45.78	405	24.8732	25.078	25.013	25.2443	25.0949	25.481	24.9722	24.551	-0.02733	0	0.046234	0
A0A7I2YQA8;A0A7I2V5F1;A0A7I2YQQ0;A0A7I2V5D0;A0A7I2V490;P26358;P26358-2;P26358-3;K7ENW7;A0A7I2V5F6;A0A7I2V311;K7ENQ6;A0A7I2V2G5	DNMT1	DNA (cytosine-5)-methyltransferase 1	13	7	7	7	4.3	4.3	4.3	179.16	1577	25.746	25.8351	26.0699	25.8964	25.8457	25.971	25.8234	25.7957	-0.0278997	0	0.133861	0
Q15417-3;Q15417;Q15417-2;E9PDU6;K7ES69;Q99439-2	CNN3	Calponin-3;Calponin	6	7	7	6	27.6	27.6	23.7	31.38	283	25.3196	25.7592	26.0308	25.2965	25.665	25.9851	24.965	25.6774	-0.0284107	0	0.0350447	0
Q86V81;E9PB61	ALYREF	THO complex subunit 4	2	4	4	4	15.2	15.2	15.2	26.888	257	26.0001	26.555	26.8056	26.1926	26.3698	26.7549	25.8922	26.4157	-0.0301459	0	0.0413912	0
A0A0U1RRI6;P0DPI3;A0A0U1RR11	CENPVL3		3	6	6	6	25.8	25.8	25.8	31.261	287	25.9232	26.4573	25.966	26.0903	26.4459	26.6769	25.5142	25.6743	-0.0313683	0	0.0349669	0
O60563;A0A1W2PQ16;O60563-2	CCNT1	Cyclin-T1	3	4	4	4	6.1	6.1	6.1	80.684	726	22.1554	22.3886	22.2306	22.0407	22.0971	22.1901	22.3616	22.0328	-0.0334228	0	0.122346	0
C9JFV4;Q8IZL8;E7EV54;I3L445;I3L4P1;I3L1P4;I3L4M7	PELP1	Proline-, glutamic acid- and leucine-rich protein 1	7	10	10	10	11.2	11.2	11.2	124.94	1180	25.3225	25.7002	25.6386	25.1949	25.1471	24.8955	25.8202	25.8536	-0.034919	0	0.0450834	8.49837e-18
A0A0G2JIW1;P0DMV9;P0DMV8;P0DMV8-2;V9GZ37	HSPA1B	Heat shock 70 kDa protein 1B;Heat shock 70 kDa protein 1A	5	20	17	9	36.4	32.2	17.1	70.108	642	27.2087	26.9726	26.9285	27.3444	27.0138	27.0555	27.2232	27.0138	-0.0369456	0	0.125353	0
Q99496;Q99496-2	RNF2	E3 ubiquitin-protein ligase RING2	2	2	2	1	6.2	6.2	2.1	37.655	336	25.4914	25.5761	25.4634	25.4727	25.1958	25.2285	25.9066	25.5219	-0.0377031	0	0.0815156	0
Q9H7B2;Q5VXN0;U3KQN5;Q5VXM9	RPF2	Ribosome production factor 2 homolog	4	9	9	9	28.8	28.8	28.8	35.582	306	26.4269	27.331	27.058	26.7645	26.7814	26.3932	27.2677	26.9855	-0.0381094	0	0.0499342	0
A2A2D0;P16949;P16949-2;E5RGX5;Q93045;Q93045-2;E5RIR6;E7EVN3;Q9H169-3;Q9H169;Q9H169-4;Q9H169-2	STMN1	Stathmin;Stathmin-2	12	4	4	4	44.7	44.7	44.7	9.7931	85	24.3373	23.9555	24.7156	24.0975	24.4997	24.9372	23.5669	23.9381	-0.0409873	0	0.0412732	0
B1AHC9;P12956;P12956-2	XRCC6	X-ray repair cross-complementing protein 6	3	11	11	11	26.1	26.1	26.1	64.283	559	25.4696	25.4328	25.5876	25.4855	25.803	25.6887	24.8448	25.4743	-0.0411655	0	0.0678512	0
Q2TAY7;Q2TAY7-2	SMU1	WD40 repeat-containing protein SMU1;WD40 repeat-containing protein SMU1, N-terminally processed	2	5	5	5	12.7	12.7	12.7	57.543	513	24.9252	24.653	24.7736	24.5492	24.4672	24.4147	24.8004	25.0518	-0.0417192	0	0.0891882	0
P18077;C9K025;F8WBS5;F8WB72	RPL35A	60S ribosomal protein L35a	4	7	7	7	52.7	52.7	52.7	12.538	110	29.0192	29.1446	28.9708	28.8422	29.3224	29.1631	28.8117	28.4955	-0.0460125	0	0.0854608	0
B0QZK4;Q5SSJ5-3;Q5SSJ5-2;Q5SSJ5;Q5SWC8	HP1BP3	Heterochromatin protein 1-binding protein 3	5	6	6	6	30	30	30	28.515	253	24.4555	24.7325	24.3525	24.7187	24.7448	24.7571	24.5827	23.9787	-0.0489568	0	0.0858605	0
P37802;P37802-2;X6RJP6;C9J5W6;Q9UI15	TAGLN2	Transgelin-2	5	15	15	15	78.9	78.9	78.9	22.391	199	26.5625	26.7858	27.268	26.844	26.9803	27.0952	26.3932	26.7945	-0.0492699	0	0.0836458	1.69967e-17
V9GZ56;Q9Y4Z0;M0QXB0;U3KQK1	LSM4	U6 snRNA-associated Sm-like protein LSm4	4	3	3	3	12.2	12.2	12.2	25.733	238	24.9637	25.5935	25.3482	25.5352	25.6017	25.3637	24.8853	25.3823	-0.051894	0	0.0911184	1.69967e-17
Q14103-3;Q14103;H0YA96;H0Y8G5;Q14103-4;Q14103-2;D6RAF8;D6RD83;D6RF44;D6RBQ9	HNRNPD	Heterogeneous nuclear ribonucleoprotein D0	10	6	6	6	19.6	19.6	19.6	32.834	306	26.8984	26.9457	27.4083	26.8898	26.9871	26.9912	26.7984	27.1565	-0.0522645	0	0.136455	0
P40937-2;P40937;C9JH72;F5H304;E9PEP3;F5H5S0;F5H0U6	RFC5	Replication factor C subunit 5	7	7	7	7	27	27	27	36.104	319	25.035	24.6723	25.066	24.7901	24.5355	24.6684	25.1566	24.9696	-0.0583376	0	0.128599	0
Q13547;Q5TEE2	HDAC1	Histone deacetylase 1	2	14	9	9	37.3	26.1	26.1	55.102	482	29.0943	29.3117	28.8656	29.1252	28.7994	28.9474	29.3355	29.0796	-0.0587211	0	0.153996	0
Q5QJE6	DNTTIP2	Deoxynucleotidyltransferase terminal-interacting protein 2	1	8	8	8	9.1	9.1	9.1	84.468	756	27.5894	27.7516	27.5369	27.4627	27.6328	27.0909	27.7184	27.6621	-0.0590775	0	0.141414	0
P40429;A0A7I2V5L3;A0A7I2V2L9;M0QYS1;Q8J015;Q6NVV1;M0QZU1;A0A096LPE0	RPL13A	60S ribosomal protein L13a	8	12	12	12	48.8	48.8	48.8	23.577	203	29.5723	29.8463	29.5533	29.5074	29.7387	29.7732	29.494	29.2308	-0.060642	0	0.157983	0
O00268;A0A0G2JRY5;V9GY03;V9GY14;J3KTH2;Q92750	TAF4	Transcription initiation factor TFIID subunit 4	6	16	16	16	19.8	19.8	19.8	110.11	1085	26.9232	26.9373	26.7538	27.0374	26.1868	26.5545	27.4113	27.256	-0.060746	0	0.0736683	0
P60842;Q14240-2;Q14240;P60842-2;E7EQG2;J3KT12;J3QS69;J3QL43;J3KTB5;J3KSZ0;J3KS25;J3QR64;J3QLN6;J3QKZ9;J3KTN0;J3KSN7;J3KS93;E7EMV8;J3KT04	EIF4A1	Eukaryotic initiation factor 4A-I;Eukaryotic initiation factor 4A-II;Eukaryotic initiation factor 4A-II, N-terminally processed	19	9	6	6	19.7	15.5	15.5	46.153	406	25.4114	25.5788	26.223	25.9762	25.9706	25.7582	25.2601	25.9522	-0.0620928	0	0.0911241	0
Q9BW19	KIFC1	Kinesin-like protein KIFC1	1	3	3	3	5.2	5.2	5.2	73.747	673	22.5436	22.9356	23.0818	23.1386	21.3941	23.1328	23.6805	23.2404	-0.0629762	0.13296	0.049297	0.0626006
P62424;Q5T8U3;Q5T8U2	RPL7A	60S ribosomal protein L7a	3	17	17	17	53.8	53.8	53.8	29.995	266	30.1386	30.9868	30.6364	30.4263	30.8044	30.7523	30.1932	30.174	-0.0660472	0	0.0975039	0
Q02878;F8VZ45;U3KQR5;F8VR69;F8VZA3;F8VWR1;F8VU16	RPL6	60S ribosomal protein L6	7	14	14	14	47.6	47.6	47.6	32.728	288	30.3089	30.7378	30.5929	30.4799	30.5404	30.611	30.4269	30.2641	-0.0692726	0	0.237468	0
J3KTA4;P17844;P17844-2;A0A0G2JLI4;A0A7I2V507;A0A7I2V2S0;A0A7I2V5F5;J3QSF1;J3KRZ1;J3QRQ7;J3KTQ4;J3QR02;X6RLV5;J3QRN5	DDX5	Probable ATP-dependent RNA helicase DDX5	14	28	28	21	49.7	49.7	39.6	69.086	614	27.7125	27.8454	28.0055	27.7236	27.4892	27.4213	27.9694	28.1272	-0.0699789	0	0.141492	0
Q13823;H0YG10	GNL2	Nucleolar GTP-binding protein 2	2	14	14	14	17.8	17.8	17.8	83.654	731	25.3023	26.0519	25.9062	25.4251	25.6507	25.8584	25.6093	25.2819	-0.0713021	0	0.122549	0
A0A0B4J1Z1;C9JAB2;Q16629-3;Q16629-2;Q16629-4;Q16629;F8WEA1	SRSF7	Serine/arginine-rich splicing factor 7	7	7	7	6	49.6	49.6	39.4	15.763	137	26.972	26.6091	26.7676	26.8744	26.2885	25.935	27.4697	27.2421	-0.0719509	0	0.0679983	0
F8WCU9;Q68CP9-3;Q68CP9;F8W108;F8VWP4;A0A087WY37	ARID2	AT-rich interactive domain-containing protein 2	6	12	12	12	7.2	7.2	7.2	188.95	1762	24.4438	24.4625	24.2327	24.723	24.2776	24.5337	24.45	24.3058	-0.0737033	0	0.257486	0
Q9Y2X3;H7BZ72	NOP58	Nucleolar protein 58	2	7	7	7	19.5	19.5	19.5	59.578	529	25.0492	25.3353	25.2145	25.3835	25.3646	24.936	25.2002	25.1841	-0.0744009	0	0.264725	0
Q8N3U4;Q8N3U4-2;B1AMT4;C9J3T3;D6W5U7;Q9UJ98-2;Q9UJ98-3;Q9UJ98	STAG2	Cohesin subunit SA-2	8	7	3	3	6.9	4.2	4.2	141.32	1231	24.2438	23.7176	24.3679	24.2122	24.3341	23.979	23.9647	23.9652	-0.0746328	0	0.170276	0
B7WP74;Q9HCG8	CWC22	Pre-mRNA-splicing factor CWC22 homolog	2	5	5	5	7.4	7.4	7.4	85.576	745	24.7136	24.0671	24.2056	24.4199	23.7803	24.1658	24.5738	24.5835	-0.0757099	0	0.118574	1.69967e-17
P29508-2;P29508;H0Y5H9;P48594	SERPINB3	Serpin B3;Serpin B4	4	4	4	4	10.9	10.9	10.9	38.549	338	24.4623	24.3695	24.1217	24.3493	24.8197	24.5364	23.5192	24.1226	-0.07624	0	0.0955957	0
A0A494C0M1;P52701;P52701-4;P52701-3;A0A087WWJ1;P52701-2;A0A087WYT6;C9JH55;C9J8Y8;C9J7Y7;F8WAX8	MSH6	DNA mismatch repair protein Msh6	11	12	12	12	10.4	10.4	10.4	142.85	1261	25.5968	25.4496	25.6543	25.7762	25.6233	25.5624	25.4861	25.4909	-0.0785478	0	0.472804	0
A0A2R8Y6J3;P46777;Q5T7N0;A0A2R8Y4A2	RPL5	60S ribosomal protein L5	4	8	8	8	42.4	42.4	42.4	27.045	238	25.591	26.1225	25.582	25.5128	25.7569	25.2659	25.6891	25.7776	-0.0796909	0	0.165872	0
Q8WVM7-2;Q8WVM7;Q68DW7;H7C595	STAG1	Cohesin subunit SA-1	4	9	9	5	7	7	4.3	140.09	1221	25.2244	25.0599	24.8229	25.4892	24.9836	25.3799	25.0304	24.8701	-0.0831115	0	0.182295	3.39935e-17
Q9BVC6	TMEM109	Transmembrane protein 109	1	2	2	2	7.8	7.8	7.8	26.21	243	22.3935	22.6797	22.9959	22.4378	22.5951	22.588	22.4074	22.5766	-0.0849916	0	0.236586	3.39935e-17
P05109	S100A8	Protein S100-A8;Protein S100-A8, N-terminally processed	1	4	4	4	39.8	39.8	39.8	10.834	93	26.9524	26.5873	26.5126	28.2291	27.3143	26.9791	26.2621	27.385	-0.0852152	0	0.0639165	0
P52272-2;P52272;A0A087X0X3;M0QZM1;M0R019;M0R2T0;M0R2I7;M0R0N3;M0QYQ7;M0QY96;M0R0Y6;M0QYL3	HNRNPM	Heterogeneous nuclear ribonucleoprotein M	12	49	49	49	76.7	76.7	76.7	73.62	691	28.9347	28.8776	28.7039	28.816	28.2844	28.2521	29.2667	29.1618	-0.0917863	0	0.123286	1.69967e-17
P62995-3;P62995;H7BXF3;H7C2L4	TRA2B	Transformer-2 protein homolog beta	4	10	10	8	58.5	58.5	49.5	21.935	188	27.4771	27.0064	26.984	27.0824	26.1454	26.2545	27.8624	27.9203	-0.0918255	0	0.065015	0
Q01780;Q01780-2;K7EJ37	EXOSC10	Exosome component 10	3	9	9	9	11.8	11.8	11.8	100.83	885	25.9333	26.3207	26.3039	26.1455	25.9649	25.836	26.2614	26.2626	-0.0946107	0	0.279729	0
Q8WTT2	NOC3L	Nucleolar complex protein 3 homolog	1	13	13	13	21.1	21.1	21.1	92.547	800	27.0172	27.6636	27.359	27.158	26.9413	27.3008	27.4574	27.1139	-0.0961001	0	0.213555	0
P62753;A2A3R5;A2A3R7	RPS6	40S ribosomal protein S6	3	14	14	14	43.8	43.8	43.8	28.68	249	31.21	31.6474	31.2494	31.4233	31.4647	31.4062	31.1051	31.1673	-0.0966808	0	0.305519	0
O00571;A0A2R8Y7T2;A0A2R8Y645;A0A2R8Y4A4;A0A2R8YFS5;A0A2U3TZJ9;A0A2R8YFR4;A0A2R8YCW1;A0A0D9SG12;A0A2R8YF78;A0A0D9SFB3;A0A2R8Y5G6;A0A2R8YDT5;A0A0D9SF53;O00571-2;F6S8Q4;A0A2R8YDH3;O15523-2;O15523;A0A0J9YVQ7;A0A087WVZ1;O15523-3;C9J081;C9J8G5;A0A2R8Y4D2	DDX3X	ATP-dependent RNA helicase DDX3X;ATP-dependent RNA helicase DDX3Y	25	12	11	11	21	19.3	19.3	73.243	662	25.2682	25.5459	26.0296	25.5018	25.4082	25.2208	25.4971	25.8304	-0.0972501	0	0.186352	0
Q9NXF1;Q9NXF1-2;A0A0A0MSR3	TEX10	Testis-expressed sequence 10 protein	3	5	5	5	5	5	5	105.67	929	24.5733	25.114	24.8348	24.6787	24.4004	24.3174	25.146	24.9391	-0.0994647	0	0.163778	0
P11940;A0A7I2YQ88;E7EQV3;H0YAR2;A0A7I2V649;P11940-2;A0A7I2V4N4;A0A087WTT1;E7ERJ7;A0A7I2YQE4;A0A7I2YQ90;Q9H361;H0YBN4;A0A6Q8JFT6;H0YB86;Q4VXU2;E5RGH3;H0YB75;H0YAP2;E5RJB9;H0YAS6;Q4VXU2-2;E5RH24;A0A6I8PS38;H0YAS7;A0A6I8PLA1;H0YAW6;A0A6Q8JFV4;E5RHG7;E5RGC4;H0YC10;A0A7I2V3J9;Q96DU9-2;Q96DU9;E5RFD8	PABPC1	Polyadenylate-binding protein 1;Polyadenylate-binding protein	35	23	23	15	41	41	25	70.67	636	27.2585	26.6454	26.7385	27.1407	26.6308	26.4474	27.1636	27.1412	-0.100069	0	0.164324	0
Q9NZT1	CALML5	Calmodulin-like protein 5	1	2	2	2	9.6	9.6	9.6	15.892	146	25.1107	24.2792	24.4022	24.4281	25.2726	24.1782	24.324	24.0415	-0.100968	0	0.111167	1.69967e-17
Q14847;Q14847-2;C9J9W2;Q14847-3;F6S2S5;K7ESD6	LASP1	LIM and SH3 domain protein 1	6	7	7	7	28	28	28	29.717	261	25.1549	25.4762	25.9406	25.3781	25.7058	25.5326	24.8311	25.4683	-0.103027	0	0.156349	0
Q8IY81;J3KS36;J3QSE2;J3KS74	FTSJ3	pre-rRNA processing protein FTSJ3	4	27	27	27	41.8	41.8	41.8	96.557	847	27.8155	28.6449	28.5458	27.7332	28.0894	27.978	28.3517	27.9078	-0.103096	0	0.153135	0
P42166;P42167-3	TMPO	Lamina-associated polypeptide 2, isoform alpha;Thymopoietin;Thymopentin	2	11	11	9	24.4	24.4	19.7	75.491	694	24.9895	24.8102	25.1516	25.0264	24.5823	25.0485	25.0875	24.8411	-0.104587	0	0.327865	0
Q86U86-5;Q86U86-4;Q86U86-7;Q86U86-9;Q86U86-2;Q86U86-8;Q86U86;Q86U86-3;E7EVG2;H0Y5B5;Q86U86-6;C9JPI5;C9JQF1;C9JCJ2;C9J053	PBRM1	Protein polybromo-1	15	30	30	30	19.3	19.3	19.3	182.12	1582	25.6498	25.5212	25.1777	25.7869	25.2725	25.3753	25.6633	25.4051	-0.104867	0	0.28133	0
Q13263-2;Q13263;M0R0K9;M0R2I3;M0R3C0	TRIM28	Transcription intermediary factor 1-beta	5	7	7	7	7.7	7.7	7.7	79.473	753	24.8122	25.0592	24.8869	24.9052	24.9317	25.2255	24.6273	24.4422	-0.109184	0	0.247077	0
P07305;P07305-2	H1F0	Histone H1.0;Histone H1.0, N-terminally processed	2	12	12	12	35.1	35.1	35.1	20.863	194	33.8177	34.0958	33.6873	34.0559	33.8025	33.7895	33.8101	33.8174	-0.109347	0	0.515162	0
E9PJL7;E9PRA8;P02511;E9PNH7;A0A024R3B9;E9PS12	CRYAB	Alpha-crystallin B chain	6	3	3	3	23.3	23.3	23.3	15.348	129	24.1046	23.6675	23.4783	24.2777	24.5121	24.911	23.9948	21.6683	-0.11046	0.0329546	0.0515096	0.013826
H3BPE7;P35637-2;P35637	FUS	RNA-binding protein FUS	3	4	4	2	9.3	9.3	7.6	53.496	527	26.6935	27.0343	27.1073	26.6498	26.5221	26.7279	26.7249	27.0629	-0.111771	0	0.288075	0
Q5SVZ6;Q5SVZ7	ZMYM1	Zinc finger MYM-type protein 1	2	6	6	6	6.1	6.1	6.1	128.72	1142	24.5507	24.4141	24.5887	24.5572	24.5822	24.4006	24.4296	24.2495	-0.11225	0	0.69404	0
P07237;A0A7P0TA71;A0A7P0TA35;A0A7P0TB26;A0A7P0T8C0;H7BZ94;A0A7P0T9K9;I3L4M2;A0A7P0T8J3;A0A7P0T8X1;A0A7P0TA97;I3L3P5;I3L0S0;H0Y3Z3;A0A7P0T9U6;A0A7P0T9D6;I3L514;B3KTQ9;A0A7P0Z4J0;A0A7P0Z4S2;A0A7P0TAX9;I3NI03;A0A7P0TBP8;A0A7P0Z476;I3L3U6;A0A7P0T9S9;A0A7P0T9E3;I3L1Y5;A0A7P0T940;A0A7P0Z4B2;A0A7P0TBA3;A0A7P0Z4F8	P4HB	Protein disulfide-isomerase	32	11	11	11	21.9	21.9	21.9	57.116	508	24.6676	25.2017	25.5419	24.499	24.7869	25.193	24.5456	24.9349	-0.112468	0	0.15625	0
A0A7I2V2G2;D6RCD7;P38646;A0A7I2V2S7;A0A7I2YQB2;A0A7I2V3F7;H0Y8K0;A0A3B3ITI4;H0Y8S0	HSPA9	Stress-70 protein, mitochondrial	9	24	24	24	40	40	40	66.601	610	27.4231	27.676	27.5999	27.5278	27.2339	27.3567	27.6514	27.5207	-0.116005	0	0.499328	0
Q5JRI1;O75494-5;O75494-4;O75494-6;O75494-3;O75494-2;O75494;Q8WXF0;Q6IQ42;R4GMP8	SRSF10	Serine/arginine-rich splicing factor 10;Serine/arginine-rich splicing factor 12	10	6	6	6	36	36	36	20.913	172	26.9094	26.3253	26.5547	26.4502	25.8182	25.4848	27.3106	27.1561	-0.117483	0	0.0890516	1.69967e-17
P62750;H7BY10;K7EJV9;K7ERT8;A8MUS3;K7EMA7	RPL23A	60S ribosomal protein L23a	6	11	11	11	49.4	49.4	49.4	17.695	156	31.6148	32.52	32.2825	31.8405	32.0337	31.829	32.0174	31.8927	-0.121262	0	0.231202	3.39935e-17
J3KR35;Q8WUD4;C9JUN5;S4R331	CCDC12	Coiled-coil domain-containing protein 12	4	4	4	4	23.5	23.5	23.5	20.501	179	24.8265	24.7305	24.6001	24.832	24.5295	24.3099	24.8544	24.8072	-0.122	0	0.385348	6.7987e-17
Q14980;Q14980-4;Q14980-3;Q14980-5;F5H4J1;F5H6Y5;F5H2F3;F5H3L6;F5H0Z7;F5H763;F5GZW1;F5H1L0;F8W6T3;F5GWK2;F5H073;F5H068	NUMA1	Nuclear mitotic apparatus protein 1	16	114	114	1	57.6	57.6	0.6	238.26	2115	29.6992	29.3755	29.0085	29.6984	29.1958	29.3961	29.4412	29.2459	-0.125636	0	0.302134	0
J3QQ67;Q07020;G3V203;H0YHA7;Q07020-2;F8VUA6;F8VYV2;A0A075B7A0;F8VXR6	RPL18	60S ribosomal protein L18	9	7	7	7	41.6	41.6	41.6	21.728	190	27.4224	27.296	27.1868	27.3519	27.0732	27.2278	27.2071	27.2438	-0.126281	0	1.03282	0
P35250-2;P35250;A0A087WVY3;H7C5P4;H7C5S7;H7C5P1;H7C5Q7;F8WC37;H7C5A0;H7C5G4	RFC2	Replication factor C subunit 2	10	7	7	7	25.9	25.9	25.9	35.243	320	24.2146	24.4826	24.5864	24.2856	24.0277	23.9002	24.528	24.5923	-0.130252	0	0.277201	0
P51532;A0A2R8Y4P4;P51532-5;P51532-2;P51532-3;A0A2R8Y7S2;P51532-4;Q9HBD4;A0A0A0MT49;A0A2R8YGG3;A0A2R8YG32;A0A2R8Y440;A0A2R8Y4C5;A0A2R8Y7F3;A0A2R8Y6N0;A0A2R8YF58;A0A2R8Y6V2;A0A2R8YDA1;A0A2R8YF80;A0A2R8Y526;A0A2R8Y7Y7;A0A2R8YGP5;A0A2R8Y523;A0A2R8Y5K3;A0A2R8YFK5;K7EQF0;A0A2R8YCY3;K7EP28;A0A2R8YFV8;A0A2R8Y4R6;A0A0U1RRG6;A0A0U1RQE1;A0A2R8Y7R0;A0A0U1RRF5;B1ALG1;A0A0U1RRF8;F6UH26;A0A0U1RQU0;A0A0U1RR09;A0…	SMARCA4	Transcription activator BRG1	54	30	30	17	20.3	20.3	12.5	184.64	1647	26.406	26.2004	25.8927	26.4133	26.0425	26.0645	26.2174	26.0553	-0.133179	0	0.466724	0
Q12931-2;Q12931;I3L0K7;I3L239	TRAP1	Heat shock protein 75 kDa, mitochondrial	4	3	3	3	4.3	4.3	4.3	74.267	651	22.6793	22.5857	22.895	22.6096	21.1281	23.4765	22.5537	23.0775	-0.133473	0.0416325	0.0931505	0.0248222
Q07666;Q07666-2;Q07666-3;Q5VWX1;A0A6Q8PGH5;E5RG12;H0YAQ3;A0A0A0MRT5;H0YAQ1;Q5STV6;E5RJZ9;O75525;O75525-2;Q9UBC1-2;Q9UBC1-3;Q9UBC1;Q9H6N6	KHDRBS1	KH domain-containing, RNA-binding, signal transduction-associated protein 1	17	7	7	7	16.7	16.7	16.7	48.227	443	25.9602	25.9506	26.3055	25.8556	25.7333	25.9703	25.7684	26.0646	-0.133826	0	0.47881	6.7987e-17
A0A087WXM6;J3QQT2;J3KRX5;A0A0A6YYL6;P18621;P18621-3;J3QLC8;A0A0A0MRF8;P18621-2;J3KRB3;A0A087WWH0;J3QS96;A0A087WY81;J3KSJ0	RPL17	60S ribosomal protein L17	14	8	8	8	50.9	50.9	50.9	19.586	169	27.4875	28.1409	27.7909	27.6274	27.756	27.6021	27.7114	27.4153	-0.140463	0	0.383447	0
A0A590UJK4;A0A590UK01;A0A590UJP7;A0A590UK80;Q13247-3;Q13247;Q13247-2	SRSF6	Serine/arginine-rich splicing factor 6	7	5	5	3	19.5	19.5	10.2	26.306	226	27.0387	27.0847	27.1891	27.0967	26.3515	26.5476	27.4829	27.4535	-0.143401	0	0.188455	0
O94906-2;O94906	PRPF6	Pre-mRNA-processing factor 6	2	12	12	12	14.4	14.4	14.4	102.43	901	24.4611	24.4492	24.4942	24.4306	24.2277	24.5449	24.3796	24.1021	-0.145201	0	0.735745	0
P52597;A0A1B0GW42	HNRNPF	Heterogeneous nuclear ribonucleoprotein F;Heterogeneous nuclear ribonucleoprotein F, N-terminally processed	2	12	10	10	38.8	32.3	32.3	45.671	415	27.6415	27.9128	27.8363	27.5963	27.0081	27.1527	28.2057	28.0397	-0.145206	0	0.180691	0
Q9C005	DPY30	Protein dpy-30 homolog	1	4	4	4	52.5	52.5	52.5	11.25	99	28.1034	28.1659	28.0617	27.8607	27.3929	27.8023	28.3403	28.06	-0.149038	0	0.294089	0
O75643;A0A494C1A5;O75643-2	SNRNP200	U5 small nuclear ribonucleoprotein 200 kDa helicase	3	77	77	77	44.3	44.3	44.3	244.5	2136	27.4557	27.1124	26.8779	27.1734	26.5508	26.3847	27.5792	27.5048	-0.150003	0	0.174409	0
E7EQY4;E7EV10;Q9BTC8-2;Q9BTC8;F6RRE2;E9PCS8;Q13330-2	MTA3	Metastasis-associated protein MTA3	7	10	6	5	18.5	12.5	10.5	58.726	514	24.3112	24.3396	24.1518	24.5006	24.4229	24.2748	24.1298	23.8672	-0.1521	0	0.503798	0
Q9BVP2-2;Q9BVP2;C9JZT7;B4DMU5;C9JYH9;Q5T376;Q9P2Q2	GNL3	Guanine nucleotide-binding protein-like 3	7	36	36	36	58.7	58.7	58.7	60.54	537	30.208	30.4889	30.3355	30.3553	30.0814	30.0725	30.4175	30.1999	-0.154122	0	0.770383	0
J3KMX2;B9EGA3;Q92925-3;Q92925-2;Q92925;J3QWB6;C9JYI7	SMARCD2	SWI/SNF-related matrix-associated actin-dependent regulator of chromatin subfamily D member 2	7	15	15	12	38.8	38.8	30.9	52.238	456	25.4696	25.5777	25.2882	25.5714	25.2854	25.4098	25.4924	25.0988	-0.155122	0	0.688975	0
G5E975;Q12824-2;Q12824;A0A0G2JRV3;C9JTA6;A0A0U1RQQ2;B5MCL5;A0A2R8YEE8;A0A0G2JSE9;A0A0U1RRB8;A0A2R8Y5N5	SMARCB1	SWI/SNF-related matrix-associated actin-dependent regulator of chromatin subfamily B member 1	11	9	9	9	27.4	27.4	27.4	45.05	394	26.2004	26.0966	25.963	26.1491	25.9526	26.088	25.9913	25.7364	-0.160188	0	0.900832	1.35974e-16
P51572;P51572-2;A0A2R8Y5M6;C9JM14;C9JMD7;C9JSP1;C9JQ75;C9J0M4	BCAP31	B-cell receptor-associated protein 31	8	3	3	3	10.6	10.6	10.6	27.991	246	23.1839	23.3643	24.3184	23.2644	23.3952	23.3124	23.313	23.4477	-0.16567	0	0.254052	0
P50479;P50479-2;C9J542	PDLIM4	PDZ and LIM domain protein 4	3	7	7	7	26.4	26.4	26.4	35.398	330	24.9917	25.6413	25.764	25.3921	25.1215	25.792	24.9755	25.2347	-0.166344	0	0.279569	0
P46063;F5H4P4;F5H3W0;F5H2L2;F8WA66;F8WD97	RECQL	ATP-dependent DNA helicase Q1	6	2	2	2	2.9	2.9	2.9	73.457	649	23.831	23.8959	24.2344	24.1393	24.0757	24.1308	23.556	23.6696	-0.167117	0	0.429784	6.7987e-17
A0A7N4I394;O75400-2;O75400-3;O75400;F5H578	PRPF40A	Pre-mRNA-processing factor 40 homolog A	5	8	8	8	7.9	7.9	7.9	112.4	994	25.9514	25.7377	25.7329	25.7864	25.7785	25.5161	25.7036	25.5417	-0.16715	0	1.06531	0
Q01196;Q01196-9;Q01196-10;Q01196-2;Q01196-8;A8MZI9;H9KVB1;Q01196-7;Q01196-3;Q01196-4;Q01196-11;C9JWM1;Q01196-6;Q01196-5	RUNX1	Runt-related transcription factor 1	14	3	3	3	8.2	8.2	8.2	48.736	453	24.1094	24.3891	24.374	24.2531	23.8525	23.8071	24.5475	24.2304	-0.172054	0	0.408588	0
Q96A72;F5H6N1;F5H3U9;F5H124	MAGOHB	Protein mago nashi homolog 2	4	10	10	1	75	75	6.1	17.276	148	28.5729	28.1255	28.3389	28.1556	27.6115	27.1536	28.8295	28.8925	-0.176447	0	0.149995	0
P36578;H3BM89;H3BTP7;H3BU31	RPL4	60S ribosomal protein L4	4	22	22	22	48.9	48.9	48.9	47.697	427	30.8393	31.3568	31.0574	31.0772	30.9246	31.0594	30.8299	30.8065	-0.177593	0	0.718087	0
O94776;O94776-2;H7C3F3;H0YIT0;E9PF88	MTA2	Metastasis-associated protein MTA2	5	13	13	9	20.5	20.5	15.9	75.022	668	25.9094	25.8287	25.836	26.0303	25.6401	25.6272	25.8669	25.7549	-0.178799	0	1.30182	0
P38919;I3L3H2;J3QL52;C9JUF0;J3QQP0;E9PBH4;F8WE11	EIF4A3	Eukaryotic initiation factor 4A-III;Eukaryotic initiation factor 4A-III, N-terminally processed	7	22	22	19	49.6	49.6	45.5	46.871	411	28.0431	27.8061	27.9567	27.6847	27.124	26.8271	28.4788	28.3441	-0.179157	0	0.161402	0
P31151;Q86SG5	S100A7	Protein S100-A7;Protein S100-A7A	2	4	4	4	34.7	34.7	34.7	11.471	101	25.4956	25.2296	24.8087	25.6816	25.6921	25.5408	24.7029	24.5331	-0.18665	0	0.213993	0
Q12905;B4DY09;X6R6Z1;A0A0A0MRL0	ILF2	Interleukin enhancer-binding factor 2	4	10	10	10	38.2	38.2	38.2	43.062	390	26.2876	26.2591	26.2678	26.1118	25.5466	25.7137	26.3319	26.5686	-0.191359	0	0.329294	0
Q13123;E7EQZ7;D6REL4;A0A0C4DGW5	IK	Protein Red	4	8	8	8	15.1	15.1	15.1	65.601	557	25.2275	25.3069	25.1274	25.1253	24.6236	24.8727	25.2006	25.3225	-0.191885	0	0.540738	0
Q9NPI1-2;Q9NPI1;I3L4V5	BRD7	Bromodomain-containing protein 7	3	6	6	6	12.9	12.9	12.9	74.266	652	23.9814	23.8004	23.9332	24.085	23.7227	23.7982	23.8477	23.6598	-0.192894	0	1.43414	0
A0A1X7SBZ2;A0A5H1ZRQ2;Q92841-1;Q92841-3;Q92841;Q92841-2;A0A0U1RQJ0	DDX17	Probable ATP-dependent RNA helicase DDX17	7	18	11	11	25.7	17.1	17.1	80.253	729	25.4317	25.6426	25.876	25.5446	25.1348	25.1108	25.6786	25.7851	-0.196412	0	0.436657	6.7987e-17
E7ER27;A0A2R8YD50;P51659;P51659-3;P51659-2;A0A2R8YDT8;A0A2R8YF45;E7EPL9;A0A2R8Y7L2;E7ET17;A0A2R8YEG2	HSD17B4	Peroxisomal multifunctional enzyme type 2;(3R)-hydroxyacyl-CoA dehydrogenase;Enoyl-CoA hydratase 2	11	4	4	4	10.8	10.8	10.8	53.928	500	22.7845	22.5093	22.9843	22.821	21.6601	23.0074	22.4578	23.1698	-0.201017	0.0940911	0.219053	0.0575254
Q6P2Q9;I3L0J9;I3L3Z8;I3L1T8	PRPF8	Pre-mRNA-processing-splicing factor 8	4	70	70	70	34.5	34.5	34.5	273.6	2335	27.6927	27.4095	27.3188	27.4962	26.872	26.7617	27.7409	27.7302	-0.203108	0	0.307707	0
O95239;O95239-2;Q2VIQ3	KIF4A	Chromosome-associated kinesin KIF4A	3	25	25	25	21.8	21.8	21.8	139.88	1232	26.2269	26.3798	26.1708	26.4526	25.9822	26.1176	26.2746	26.028	-0.20693	0	1.18541	0
Q96GM5;Q96GM5-2;F8VRQ4;F8VUB0;H0YHV1;F8VZ70;F8VW95	SMARCD1	SWI/SNF-related matrix-associated actin-dependent regulator of chromatin subfamily D member 1	7	11	9	9	21	16.3	16.3	58.232	515	25.4386	25.0835	25.2123	25.6494	25.29	25.2295	25.0459	24.9906	-0.206962	0	0.697096	1.35974e-16
Q9Y5K5-2;Q9Y5K5-4;Q9Y5K5-3;Q9Y5K5;Q5LJB0;Q5LJA5;Q5LJA9;H0Y6Y4;H0Y4E0;H0Y4K0;H0Y636	UCHL5	Ubiquitin carboxyl-terminal hydrolase isozyme L5;Ubiquitin carboxyl-terminal hydrolase	11	7	7	7	21.5	21.5	21.5	36.079	316	23.9452	23.8151	24.0037	24.3665	23.6725	23.829	23.9848	23.8089	-0.20883	0	0.767315	0
P47929	LGALS7	Galectin-7	1	4	4	4	39	39	39	15.075	136	24.1961	24.0176	24.6306	24.008	23.7831	23.85	23.7452	24.6269	-0.211783	0	0.357913	6.7987e-17
P29692;P29692-3;P29692-2;E9PQ49;E9PRY8;E9PK01;E9PI39;E9PL71;P29692-4;A0A087X1X7;E9PQZ1;E9PPR1;E9PL12;E9PN91;E9PMW7;H0YCK7;E9PK06;E9PIZ1;E9PKK3;H0YE72;E9PK72;H0YE58;E9PJD0;E9PNW6	EEF1D	Elongation factor 1-delta	24	7	7	6	37.4	37.4	34.9	31.121	281	25.7698	25.525	25.613	26.0896	26.216	26.1817	24.6527	25.0991	-0.212003	0	0.204024	3.39935e-17
P49959;P49959-3;F8W7U8;P49959-2;F5GXT0;F5H742;F5H256	MRE11A	Double-strand break repair protein MRE11A	7	17	17	17	26.8	26.8	26.8	80.592	708	26.7125	26.4637	26.2449	26.6736	26.4254	26.5973	26.2543	25.9643	-0.213366	0	0.580279	0
H7C2Q8;Q99848	EBNA1BP2	Probable rRNA-processing protein EBP2	2	21	21	21	43.5	43.5	43.5	40.684	361	30.474	31.0341	30.7487	30.4845	30.3808	30.4591	30.6595	30.3874	-0.213633	0	0.703433	0
P35249;C9JZI1;P35249-2;H7C1P0;C9J8M3;C9JXZ7;C9JW34;C9JGY5;F8WE44	RFC4	Replication factor C subunit 4	9	6	6	6	22.9	22.9	22.9	39.681	363	24.9022	25.4077	25.054	24.8203	24.4713	24.5829	25.1433	25.1108	-0.218954	0	0.451579	6.7987e-17
Q96PK6;Q96PK6-2;A0A0A6YYI9;F8WDX3;A0A0A0MSL8;B8ZZ74;Q96PK6-3;Q96PK6-4	RBM14	RNA-binding protein 14	8	12	12	9	19.3	19.3	14.8	69.491	669	25.6611	26.1515	25.9904	25.7848	25.0591	24.7731	26.4878	26.3788	-0.22223	0	0.191799	3.39935e-17
Q15029-2;Q15029-3;Q15029;K7EP67;K7EJ74;K7EIT3;K7EIV5	EFTUD2	116 kDa U5 small nuclear ribonucleoprotein component	7	38	38	37	55.3	55.3	54.2	105.38	937	27.3489	27.2024	27.2145	27.3988	26.7469	26.5487	27.5667	27.395	-0.226827	0	0.396561	0
P61978;P61978-2;S4R457;S4R359	HNRNPK	Heterogeneous nuclear ribonucleoprotein K	4	18	18	1	50.1	50.1	7.8	50.976	463	28.2353	28.4193	28.7652	28.3736	28.1506	28.1329	28.0874	28.4995	-0.230718	0	0.774017	0
Q29RF7;Q29RF7-3;H0Y9L9;H0Y9L6	PDS5A	Sister chromatid cohesion protein PDS5 homolog A	4	8	8	8	7.1	7.1	7.1	150.83	1337	23.5043	23.6571	23.4344	23.9162	23.4593	23.3725	23.2538	23.5032	-0.230795	0	0.987601	0
Q8TDN6	BRIX1	Ribosome biogenesis protein BRX1 homolog	1	31	31	31	73.4	73.4	73.4	41.401	353	32.1715	32.6154	32.3053	31.8985	31.9115	31.8879	32.2387	32.0232	-0.232351	0	0.660339	0
Q9UQE7	SMC3	Structural maintenance of chromosomes protein 3	1	28	28	28	27.4	27.4	27.4	141.54	1217	25.7345	25.6211	25.5203	25.7376	25.6218	25.5642	25.3295	25.1535	-0.236113	0	1.01361	0
J3QLE5;P14678-2;P63162;P14678;P63162-2;P14678-3;J3KRY3;S4R3P3	SNRPN	Small nuclear ribonucleoprotein-associated proteins B and B;Small nuclear ribonucleoprotein-associated protein N	8	7	7	7	34.9	34.9	34.9	17.546	169	28.0654	27.9883	28.1701	28.0885	27.5528	27.478	28.0917	28.2418	-0.236975	0	0.569679	0
P41223;P41223-2;C9JCD9;F8WCN7	BUD31	Protein BUD31 homolog	4	6	6	6	41	41	41	17	144	24.9992	25.1498	25.0285	25.1332	24.5834	24.0937	25.3734	25.3083	-0.237959	0	0.327863	0
Q9Y224;G3V4C6;G3V4E7;H0YJB9	C14orf166	UPF0568 protein C14orf166	4	4	4	4	23	23	23	28.068	244	25.1911	24.9915	25.3816	25.2815	24.8599	25.0152	25.0444	24.9685	-0.239421	0	1.3867	0
Q9Y265;Q9Y265-2;E7ETR0;H7C4G5;J3QLR1;H7C4I3	RUVBL1	RuvB-like 1	6	19	19	19	53.7	53.7	53.7	50.227	456	27.904	27.8641	27.7465	27.8628	27.496	27.5393	27.8069	27.5632	-0.24303	0	1.69008	0
Q8WUU5;A0A2R8Y4H1	GATAD1	GATA zinc finger domain-containing protein 1	2	5	5	5	25.3	25.3	25.3	28.69	269	25.7194	25.3104	25.1959	25.7709	24.9502	25.2449	25.4324	25.3894	-0.244949	0	0.649077	0
Q9Y230;Q9Y230-2;M0R0Y3;X6R2L4;M0QXI6;M0R0Z0;A0A1W2PS48	RUVBL2	RuvB-like 2	7	19	19	19	44.5	44.5	44.5	51.156	463	27.9349	27.9409	27.8806	27.9414	27.4759	27.7168	27.8464	27.6771	-0.245427	0	1.69788	0
Q12906-5;Q12906-4;Q12906-2;Q12906-6;Q12906-3;Q12906;Q12906-7;K7EQR9;K7EKJ9;Q96SI9-2;Q96SI9	ILF3	Interleukin enhancer-binding factor 3	11	11	11	11	16.2	16.2	16.2	74.606	690	26.0396	26.112	26.4959	26.224	25.7409	25.4154	26.2644	26.4673	-0.245873	0	0.418279	0
P55081	MFAP1	Microfibrillar-associated protein 1	1	7	7	7	20.7	20.7	20.7	51.958	439	25.0675	25.2275	25.2855	25.337	24.3527	24.2795	25.8238	25.4748	-0.246661	0	0.254699	0
P62316;P62316-2;K7ERG4;K7EJB5	SNRPD2	Small nuclear ribonucleoprotein Sm D2	4	7	7	7	61	61	61	13.527	118	27.8566	27.9007	28.0192	27.8934	27.3857	27.2842	27.9984	28.0136	-0.246965	0	0.587057	0
Q15424-2;Q15424;Q15424-4;Q15424-3;Q14151;K7EII0	SAFB	Scaffold attachment factor B1;Scaffold attachment factor B2	6	6	6	6	7.8	7.8	7.8	95.18	848	24.4171	24.0621	24.3369	24.3022	24.5292	24.0455	23.7002	23.8314	-0.253009	0	0.606881	0
O60306;H0YH15;H0YLN9	AQR	Intron-binding protein aquarius	3	27	27	27	24.9	24.9	24.9	171.29	1485	26.8972	26.645	26.6048	26.5562	26.1183	25.6946	26.9237	26.9484	-0.254574	0	0.342033	6.7987e-17
Q16594;D6RIV9;D6RIE8;D6RGK3;D6RIY1;D6RHW1	TAF9	Transcription initiation factor TFIID subunit 9	6	9	9	4	29.9	29.9	12.5	28.974	264	26.4164	26.3734	25.723	26.7402	25.591	25.994	26.2288	26.4144	-0.256204	0	0.407462	0
P11021;A0A7P0TB36;A0A7P0TAI0	HSPA5	78 kDa glucose-regulated protein	3	21	20	20	39.8	39.8	39.8	72.332	654	26.9947	27.0208	27.1056	27.0128	26.6197	26.7397	26.7712	26.9706	-0.258186	0	1.81658	0
E7EVA0;P27816-4;P27816-2;P27816-6;P27816;H7C4C5;B5MEG9;P27816-5;H0Y2V1	MAP4	Microtubule-associated protein;Microtubule-associated protein 4	9	6	6	2	3.3	3.3	0.8	245.44	2297	24.767	24.5585	24.8039	24.5822	24.3433	24.6767	24.3224	24.3321	-0.259239	0	1.2929	0
Q9Y5S9;Q9Y5S9-2;A0A0J9YW13	RBM8A	RNA-binding protein 8A	3	7	7	7	54	54	54	19.889	174	27.7752	27.5766	27.5926	27.4313	26.6183	26.3438	28.2174	28.147	-0.262287	0	0.208783	0
G5EA36;P30260;P30260-2;I3L394;I3L2Z8;I3L328;I3L3H6;F6QPS0	CDC27	Cell division cycle protein 27 homolog	8	5	5	5	6.6	6.6	6.6	91.737	823	24.2689	24.0746	24.0789	24.6529	24.2065	24.1728	23.9375	23.6985	-0.265004	0	0.71834	1.35974e-16
Q9UMY1;H7C2B1;Q9UMY1-2	NOL7	Nucleolar protein 7	3	6	6	6	22.6	22.6	22.6	29.426	257	26.8449	27.9436	27.6775	27.0829	26.7831	26.7184	27.5838	27.3961	-0.266916	0	0.341104	0
O96019;O96019-2;H7C5S0;C9JQT2;O94805	ACTL6A	Actin-like protein 6A	5	10	10	10	28.4	28.4	28.4	47.46	429	28.7018	28.5497	28.3957	28.4105	28.0915	28.2256	28.3836	28.2834	-0.268361	0	1.53885	2.71948e-16
P08133-2;P08133;E5RK69;E7EMC6;H0YC77;E5RFF0	ANXA6	Annexin A6;Annexin	6	9	9	9	17.2	17.2	17.2	72.423	641	25.5844	24.1264	24.7364	25.4687	25.7065	25.6977	23.2978	24.1296	-0.271056	0	0.150273	0
E7EQB2;E7ER44;P02788-2;P02788	LTF	Lactotransferrin;Lactoferricin-H;Kaliocin-1;Lactoferroxin-A;Lactoferroxin-B;Lactoferroxin-C	4	2	2	2	2.7	2.7	2.7	76.625	696	23.8015	23.4096	23.7946	23.2917	23.8977	24.0184	23.5148	21.7577	-0.277174	0.0943804	0.198661	0.0446637
E9PEB5;Q96AE4;Q96AE4-2;C9JSZ1	FUBP1	Far upstream element-binding protein 1	4	10	10	8	17.7	17.7	15.1	68.903	655	25.6683	26.0101	26.2507	25.6673	25.5414	25.6459	25.4929	25.7987	-0.27936	0	0.897595	0
Q09028-3;Q09028;Q09028-2;Q09028-4;E9PNS6;E9PNS2;E9PIC4;C9JPP3;E9PND5	RBBP4	Histone-binding protein RBBP4	9	16	16	9	59	59	46.1	46.158	410	28.2288	28.2941	28.1752	28.1528	27.6594	27.7773	28.1982	28.0913	-0.28119	0	1.12082	0
P50990-2;P50990;P50990-3;H7C4C8;H7C2U0	CCT8	T-complex protein 1 subunit theta	5	7	7	7	15.7	15.7	15.7	57.645	529	24.4689	24.1201	24.4783	24.7628	24.3021	24.3337	24.1141	23.9432	-0.284272	0	0.901169	0
Q92576-2;Q92576;E7EVH3;E7ER40;E9PE34;A0A1B0GX99;D6R9X2	PHF3	PHD finger protein 3	7	8	8	8	4.7	4.7	4.7	219.81	1951	24.4774	24.8111	24.0807	24.5614	24.3126	24.2218	24.2694	23.9848	-0.285469	0	0.851393	0
P62314;J3QLI9;J3QLR7	SNRPD1	Small nuclear ribonucleoprotein Sm D1	3	5	5	5	54.6	54.6	54.6	13.281	119	29.1516	29.1391	29.658	29.078	28.7155	28.4338	29.381	29.3521	-0.286087	0	0.477944	0
P07910;G3V2Q1;G3V4C1;B2R5W2;P07910-2;B4DY08;G3V4W0;G3V576;P07910-4;G3V575;P07910-3;G3V555;G3V5V7;G3V2D6;B4DSU6;G3V251;G3V3K6;G3V5X6;O60812;P0DMR1;B7ZW38;B2RXH8;A0A0G2JNQ3;A0A0G2JPF8;G3V4M8;G3V2H6;E5RG71;B3KT61;Q86SE5-3;Q86SE5	HNRNPC	Heterogeneous nuclear ribonucleoproteins C1/C2	30	16	16	16	41.2	41.2	41.2	33.67	306	30.0792	29.7475	29.7178	29.5924	28.7207	28.4039	30.4121	30.4535	-0.286694	0	0.205404	0
Q14683;G8JLG1;A0A6Q8PHC3;V9GY57;V9GYN9	SMC1A	Structural maintenance of chromosomes protein 1A;Structural maintenance of chromosomes protein	5	22	22	22	20.3	20.3	20.3	143.23	1233	25.3	25.3	25.2514	25.7239	25.2162	25.1972	25.0182	24.9958	-0.286979	0	1.21289	0
A0A7P0T8N8;O14776-2;O14776;G3V220	TCERG1	Transcription elongation regulator 1	4	8	8	8	7.3	7.3	7.3	126	1115	24.8154	25.0165	25.5909	25.3969	24.9109	24.7568	24.958	25.0343	-0.289924	0	0.770465	0
Q92922;F8WE13;Q5SYV2;A0A0A0MT55;Q9UL12-2;Q9UL12	SMARCC1	SWI/SNF complex subunit SMARCC1	6	31	31	20	32.6	32.6	22.3	122.87	1105	27.2446	27.292	26.9427	27.3515	26.828	26.9483	27.021	26.8548	-0.294689	0	1.56986	0
O60885;O60885-3;O60885-2;M0QZD9;M0QYW0;M0R0H4;Q15059;P25440-3;P25440;Q58F21-5;Q58F21-4;A0A0G2JHN8;Q58F21-3;Q58F21-2;P25440-2;H0Y6K2;A0A140T9E9;P25440-4;A0A0G2JK44;Q15059-2;A0A140T9I1;Q58F21	BRD4	Bromodomain-containing protein 4	22	15	15	15	11.1	11.1	11.1	152.22	1362	26.3773	26.3931	25.9834	26.5199	26.1586	25.9528	26.0423	25.93	-0.297509	0	1.23698	0
Q15428;K7EMT0	SF3A2	Splicing factor 3A subunit 2	2	7	7	7	16.4	16.4	16.4	49.255	464	24.3648	24.5224	24.5345	24.3266	24.2167	23.6031	24.3354	24.3911	-0.300484	0	0.786931	0
G3V1Q4;E7ES33;E7EPK1;Q16181-2;Q16181;A0A0U1RRM2;A0A0U1RRH9;A0A0U1RRE1;Q5JXL7;A0A5F9ZGZ7;Q6ZU15	SEPT7	Septin-7	11	9	9	9	23.9	23.9	23.9	46.566	401	25.2504	25.077	25.4971	24.9565	24.8979	24.8185	24.6978	25.1589	-0.301985	0	1.02131	0
Q96DI7;Q96DI7-2;Q9NSS8	SNRNP40	U5 small nuclear ribonucleoprotein 40 kDa protein	3	14	14	14	44.3	44.3	44.3	39.31	357	27.0054	26.9407	26.8943	27.0057	26.419	25.9484	27.1538	27.1016	-0.305822	0	0.477746	6.7987e-17
Q13573;G3V3A4;G3V4X8;G3V5R3	SNW1	SNW domain-containing protein 1	4	17	17	17	41.2	41.2	41.2	61.494	536	27.4713	27.5658	27.4176	27.4491	26.6527	26.638	27.7339	27.6544	-0.306243	0	0.451065	6.7987e-17
Q5JY65;Q9BZJ0-2;Q9BZJ0-3;Q9BZJ0	CRNKL1	Crooked neck-like protein 1	4	15	15	15	19.3	19.3	19.3	99.172	836	26.0125	25.819	25.9215	26.0133	25.2591	25.144	26.1654	25.9649	-0.308231	0	0.557338	0
Q9H7L9	SUDS3	Sin3 histone deacetylase corepressor complex component SDS3	1	5	5	5	18.3	18.3	18.3	38.136	328	25.6657	25.6618	25.5085	25.6996	24.9374	24.9863	25.8392	25.5392	-0.308389	0	0.665411	0
Q9H307;G3V5F0;G3V579	PNN	Pinin	3	13	13	13	20.1	20.1	20.1	81.627	717	25.9547	25.8782	25.9117	25.9877	25.1806	25.1218	26.2317	25.9531	-0.311258	0	0.512719	0
P49756;P49756-2;P49756-3;E9PQU5;H0YE46	RBM25	RNA-binding protein 25	5	14	14	14	19.6	19.6	19.6	100.18	843	26.657	26.7477	26.4282	26.7556	26.3231	26.2458	26.4696	26.2818	-0.31706	0	1.88853	0
O75683	SURF6	Surfeit locus protein 6	1	15	15	15	45.2	45.2	45.2	41.45	361	29.3563	29.7774	29.4146	29.2578	28.6238	28.8046	29.6377	29.4603	-0.319956	0	0.548417	0
Q969G3;Q969G3-2;B4DGM3;A0A2R8Y855;A0A2R8Y7I9;Q969G3-4;Q969G3-3;Q969G3-5;Q969G3-6;A0A2R8Y4T4;A0A2R8Y7U4;A0A2R8Y765;A0A2U3TZQ7;A0A2R8YES3;J3QKS7;J3QR61;A0A2R8YD78;J3KT85;J3QL66;J3QKX6;A0A2R8YEB8;A0A2R8YDQ4	SMARCE1	SWI/SNF-related matrix-associated actin-dependent regulator of chromatin subfamily E member 1	22	12	12	12	29.7	29.7	29.7	46.649	411	26.2194	26.2484	26.2868	26.3167	25.8681	26.0148	25.9666	25.9224	-0.324867	0	3.86038	0
E9PRG8;E9PLD3;A0A494BXY3	C11orf98	Uncharacterized protein C11orf98	3	10	10	10	47.2	47.2	47.2	14.234	123	31.6439	32.5588	32.1642	31.8493	31.539	31.7254	31.9468	31.7015	-0.325837	0	0.738372	1.35974e-16
A0A087WTP3;M0R0C6;Q92945;M0R0I5;M0QXW7;M0QYH3;M0R3J3	KHSRP	Far upstream element-binding protein 2	7	8	7	7	11.8	10.7	10.7	73.027	711	25.2986	25.6892	25.7515	25.4794	25.471	25.0385	24.9879	25.4163	-0.326253	0	1.04009	0
B3KTM8;Q9UBU8-2;H0YMJ0;H0YLJ3;Q9UBU8;Q9UBU8-3;H0YM21;H0YMT8;H0YNE0;H0YLV1;H0YNX3;Q15014	MORF4L1	Mortality factor 4-like protein 1	12	10	10	10	37.4	37.4	37.4	40.028	348	25.9576	26.1666	25.8751	26.0573	25.5562	25.4385	25.8178	25.9293	-0.328699	0	1.35067	0
P61964;V9GZ59;V9GYQ5	WDR5	WD repeat-containing protein 5	3	7	7	7	25.7	25.7	25.7	36.588	334	26.4751	26.4021	26.2292	26.3126	25.4843	25.8902	26.3871	26.3398	-0.3294	0	0.737329	0
Q7Z3K3-5;Q7Z3K3-7;Q7Z3K3-2;Q7Z3K3-3;Q7Z3K3-6;Q7Z3K3;H0YCT3	POGZ	Pogo transposable element with ZNF domain	7	5	5	5	3.6	3.6	3.6	145.29	1315	24.4083	24.4682	24.426	24.5241	21.7961	24.8078	25.3004	24.6	-0.330611	0.115791	0.15789	0.0362446
C9J4X5;Q9H160-2;Q9H160	ING2	Inhibitor of growth protein 2	3	2	1	1	15.2	10.1	10.1	16.069	138	24.2706	23.582	23.1329	23.8145	23.2504	21.5462	24.2356	24.4314	-0.334078	0.0986108	0.183845	0.0398381
O75152;E9PQ61;E9PBY7;A0A1B0GTU1;A0A494C0C4;A0A1W2PPR9	ZC3H11A	Zinc finger CCCH domain-containing protein 11A	6	10	10	10	14.6	14.6	14.6	89.13	810	25.882	25.9562	26.1213	26.1541	25.7019	25.7459	25.5581	25.7492	-0.339602	0	2.288	0
Q12874	SF3A3	Splicing factor 3A subunit 3	1	9	9	9	20	20	20	58.848	501	26.3758	26.4396	26.2476	26.4862	25.6605	25.7061	26.4297	26.3889	-0.341007	0	0.780245	0
P08579	SNRPB2	U2 small nuclear ribonucleoprotein B	1	7	7	6	40	40	36.9	25.486	225	27.2867	27.3045	27.2283	27.3758	26.5193	26.4409	27.4671	27.3902	-0.344455	0	0.586477	0
Q09161;X6R941;F2Z2T1	NCBP1	Nuclear cap-binding protein subunit 1	3	13	13	13	18.6	18.6	18.6	91.838	790	25.5982	25.3307	25.7066	25.7006	24.8352	24.7608	25.6532	25.6622	-0.356148	0	0.64658	0
Q13428-3;Q13428-8;E7ETY2;Q13428-7;A0A6I8PRA0;A0A3B3IS06;A0A2R8Y857	TCOF1	Treacle protein	7	30	30	1	24	24	0.8	152.2	1489	26.9172	26.9633	26.8163	26.9306	26.7144	26.7772	26.5396	26.1574	-0.359682	0	1.34281	0
O75182-2;O75182;M0QYC5;O75182-3;M0R271	SIN3B	Paired amphipathic helix protein Sin3b	5	29	29	29	27.3	27.3	27.3	129.36	1130	26.3525	26.5521	26.2106	26.5532	25.6089	25.5991	26.5911	26.4075	-0.365449	0	0.636521	0
Q15906-2;Q15906;A0A1W2PPT2	VPS72	Vacuolar protein sorting-associated protein 72 homolog	3	4	4	4	9.6	9.6	9.6	41.847	375	25.3802	25.3315	25.2179	25.5712	24.828	24.8548	25.2647	25.0863	-0.366783	0	1.55901	0
Q9UHD8;Q9UHD8-5;Q9UHD8-2;Q9UHD8-7;Q9UHD8-3;Q9UHD8-4;A0A6Q8PHC2;K7EL40;Q9UHD8-9;Q9UHD8-8;K7EK18;K7ER52;K7EQD7;K7EIE4;K7EN52;K7EJZ2;K7EKN4;K7ENQ5;K7ER14;K7EJV0;K7ENL0;K7EPY1;K7EQ08;K7EJ51	SEPT9	Septin-9	24	10	10	10	19.3	19.3	19.3	65.401	586	24.6645	24.7772	24.8037	24.6004	24.2758	24.5535	23.9739	24.5632	-0.369865	0	1.3371	0
C9JQD4;O43447;H0YEL5;A0A7I2YQS4;O43447-2;A0A7I2V5V0;A0A7I2V2H6;A0A7I2V343	PPIH	Peptidyl-prolyl cis-trans isomerase;Peptidyl-prolyl cis-trans isomerase H	8	4	4	4	25.8	25.8	25.8	16.549	151	24.2933	24.2517	24.5016	24.3849	24.1501	22.287	25.0484	24.46	-0.371491	0.14056	0.245606	0.0547692
Q99459	CDC5L	Cell division cycle 5-like protein	1	17	17	17	26.2	26.2	26.2	92.25	802	26.3499	26.1217	26.1302	26.17	25.536	25.4286	26.2304	26.0844	-0.373107	0	0.92371	0
Q9Y3C6	PPIL1	Peptidyl-prolyl cis-trans isomerase-like 1	1	4	4	4	31.3	31.3	31.3	18.237	166	25.455	25.4145	25.4802	25.5916	24.4552	24.5943	25.7032	25.6853	-0.375864	0	0.505142	0
A0A0D9SEN2;Q9UQ88-4;Q5QPR4;Q5QPR3;A0A0D9SEI3;P21127-8;Q9UQ88;P21127-2;P21127-3;Q9UQ88-2;A0A0D9SER5;Q9UQ88-3;Q9UQ88-5;P21127-9;P21127-6;P21127-10;P21127-5;P21127-4;Q9UQ88-10;P21127-12;P21127;Q9UQ88-9;Q9UQ88-8	CDK11B	Cyclin-dependent kinase 11A;Cyclin-dependent kinase 11B	23	3	3	3	3.8	3.8	3.8	90.625	785	23.6657	23.5894	24.0123	23.977	23.4013	23.4359	23.3491	23.5489	-0.377308	0	1.76864	0
J3KPD3;Q9Y580;I3L521;F5GXV8;F5GY08;F5H606;G3V1T9;F5H674	RBM7	RNA-binding protein 7	8	4	4	4	14.6	14.6	14.6	30.59	267	24.8802	24.9536	25.0773	25.1406	24.5809	24.5887	24.765	24.5849	-0.383037	0	2.68141	0
Q03164-2;Q03164;Q03164-3;A0A3B3ITZ1;E9PR05	KMT2A	Histone-lysine N-methyltransferase 2A;MLL cleavage product N320;MLL cleavage product C180	5	9	9	7	2.5	2.5	2.1	427.73	3931	23.3529	23.4256	23.1999	23.5516	22.6497	22.5356	23.4554	23.3535	-0.383911	0	0.764674	0
O95619;F8W0J4;F8W1B9;F8VTR4	YEATS4	YEATS domain-containing protein 4	4	7	7	7	35.2	35.2	35.2	26.499	227	26.7037	26.2475	26.3802	26.6413	26.0055	25.8497	26.4758	26.1033	-0.384595	0	1.1817	0
Q92993-2;Q92993-4;Q92993;Q92993-3;E9PJI1;E9PRM3;E9PRL6;H0YEP0;E9PRS1;E9PMG8;H0YEG3	KAT5	Histone acetyltransferase KAT5;Histone acetyltransferase	11	8	8	8	18.7	18.7	18.7	53.076	461	24.1544	24.5037	24.3606	24.4632	23.8058	23.9652	24.0456	24.094	-0.392815	0	2.10379	0
Q9UBL3-3;Q9UBL3;F5H8F7;Q9UBL3-2;H0YBF6;H0YAQ0;E5RFH5	ASH2L	Set1/Ash2 histone methyltransferase complex subunit ASH2	7	9	9	9	18.2	18.2	18.2	60.207	534	25.9012	25.4687	25.3435	25.8328	25.1909	24.9711	25.7766	25.0282	-0.394844	0	0.867689	0
O60216;E5RJW1;E5RJK5;E5RFV8;E5RIN7;A0A140T8W2;Q9H4I0-2;Q9H4I0	RAD21	Double-strand-break repair protein rad21 homolog	8	7	7	7	12.7	12.7	12.7	71.689	631	24.7273	24.8192	24.8385	25.0283	24.432	24.6337	24.621	24.1438	-0.395691	0	1.63631	0
Q6P4R8-3;Q6P4R8;Q6P4R8-2;E9PQ59;E9PJG2;E9PJU3	NFRKB	Nuclear factor related to kappa-B-binding protein	6	11	11	11	9	9	9	138.87	1298	23.7452	23.8416	23.4996	23.8917	23.0911	23.2465	23.4838	23.5345	-0.405566	0	1.61597	0
O60508;Q5SRN1	CDC40	Pre-mRNA-processing factor 17	2	9	9	9	19.9	19.9	19.9	65.521	579	25.5292	25.1043	25.1066	25.4652	24.1565	24.2025	25.6505	25.5533	-0.410616	0	0.428261	0
A0A499FI31;Q15020-4;Q15020;Q15020-2;F8VVK9;F8VZM2;A0A494C0L2;F8W667	SART3	Squamous cell carcinoma antigen recognized by T-cells 3	8	5	5	5	6.1	6.1	6.1	111.96	981	23.2846	23.5841	23.58	23.7353	22.5503	23.36	23.3259	23.2995	-0.412082	0.0609103	0.990296	0.133423
Q9HCM4-2;Q9HCM4-4;Q9HCM4-3;Q9HCM4	EPB41L5	Band 4.1-like protein 5	4	9	9	8	21.4	21.4	19.8	57.885	505	26.2682	26.7658	26.5501	26.1981	25.5793	25.3946	26.5818	26.5564	-0.417544	0	0.574251	0
Q13951;J3KS23;A0A494C0A9;Q13951-2;H3BSC0;J3KRT0	CBFB	Core-binding factor subunit beta	6	4	4	4	23.6	23.6	23.6	21.508	182	24.033	23.8621	24.2625	24.3348	22.0697	24.2699	24.3379	24.1445	-0.417586	0.166868	0.30722	0.0498642
H0Y4W2;Q9Y4A5-2;Q9Y4A5;F2Z2U4;A0A2R8YFJ4	TRRAP	Transformation/transcription domain-associated protein	5	79	79	79	23.5	23.5	23.5	438.92	3873	26.1347	26.1637	26.0009	26.2129	25.3916	25.537	26.0543	25.8136	-0.42889	0	1.49718	0
A0A3B3ITT5;P47914	RPL29	60S ribosomal protein L29	2	2	2	2	13.8	13.8	13.8	18.512	167	30.8831	31.6563	31.4801	31.6195	30.9898	31.3858	31.065	30.4826	-0.428939	0	0.826544	0
P22735;P22735-2;H0YMQ8	TGM1	Protein-glutamine gamma-glutamyltransferase K	3	5	5	5	6.6	6.6	6.6	89.786	817	24.9509	24.3122	25.6278	24.8871	24.1828	24.6797	24.4393	24.7	-0.44408	0	0.736726	0
Q9UMS4;F5GY56;H0YGF3;F5H2I0;H0YGZ5	PRPF19	Pre-mRNA-processing factor 19	5	13	13	13	31.5	31.5	31.5	55.18	504	28.9331	28.9043	28.9351	28.954	28.0246	28.0888	28.9248	28.9045	-0.445971	0	0.911605	1.35974e-16
F8VXC8;Q8TAQ2-2;Q8TAQ2-3;Q8TAQ2;F8VZW6	SMARCC2	SWI/SNF complex subunit SMARCC2	5	26	15	15	21.5	12.4	12.4	136.18	1245	25.8343	25.8012	25.6675	26.1006	25.2637	25.3374	25.6228	25.3938	-0.446467	0	2.01767	0
P09661;H0YKK0;H0YMA0;H0YLR3	SNRPA1	U2 small nuclear ribonucleoprotein A	4	11	11	11	38.8	38.8	38.8	28.415	255	28.2989	28.0881	28.0474	28.4939	27.6204	27.1589	28.1399	28.222	-0.446809	0	0.833009	1.35974e-16
A0A2U3TZH3;Q05639;A0A2R8Y488;A0A2R8Y660;A0A2R8YDN5	EEF1A2	Elongation factor 1-alpha 2	5	10	3	3	27.8	12.9	12.9	54.34	496	24.9801	24.532	25.417	24.8163	25.2878	25.1189	22.5599	24.9868	-0.448002	0.01116	0.276007	0.00296491
O00422;O00422-2;H7BZW6;U3KQ12;U3KPY7	SAP18	Histone deacetylase complex subunit SAP18	5	8	8	8	39.2	39.2	39.2	17.561	153	26.7065	26.5209	26.6725	26.702	25.7627	25.7527	26.6625	26.6283	-0.448924	0	0.869425	0
A0A0A0MSJ0;Q86XP3-2;Q86XP3	DDX42	ATP-dependent RNA helicase DDX42	3	8	8	8	12.9	12.9	12.9	77.813	708	24.8855	24.8003	24.599	24.8718	24.3335	24.4278	24.5674	24.0117	-0.454031	0	1.81564	2.71948e-16
Q05682-5;Q05682-4;E9PGZ1;E7EX44;Q05682-3;Q05682-6;Q05682-2;Q05682;C9J813;A0A6Q8PGI1	CALD1	Caldesmon	10	12	12	12	22.6	22.6	22.6	61.212	532	24.7865	24.9816	25.0775	24.7242	24.4554	24.7192	24.0805	24.4919	-0.455721	0	1.57593	0
O75446	SAP30	Histone deacetylase complex subunit SAP30	1	2	2	2	9.5	9.5	9.5	23.306	220	26.326	26.5266	26.3789	27.0603	26.0915	25.9927	26.1933	26.1793	-0.458748	0	1.41038	0
Q92878;Q92878-2;A0A1W2PQ90;Q92878-3;A0A494C1B7;A0A494BZX5;A0A494C122;E7EN38;E7ESD9;A0A494C0Y7;A0A494BZX8;E9PM98;C9JNH8;H7C0V2;H7C0P8;A0A494BZW0	RAD50	DNA repair protein RAD50	16	30	30	30	21.1	21.1	21.1	153.89	1312	25.7404	25.5662	25.4874	25.8276	25.44	25.0369	25.1735	25.0858	-0.471356	0	2.12822	0
H0YIQ8;F8VXI8;F8VX10;Q9H9L4;H0YHR2;H0YID1;F8VUX5	KANSL2	KAT8 regulatory NSL complex subunit 2	7	3	3	2	10.6	10.6	7.1	38.441	340	23.1108	23.136	23.0619	22.7425	21.9914	21.9924	23.1267	23.0535	-0.471785	0.313866	0.591712	0.173773
Q15291-2;Q15291	RBBP5	Retinoblastoma-binding protein 5	2	3	3	3	6.6	6.6	6.6	55.071	500	26.3309	26.7953	26.3442	26.605	25.6247	25.7966	26.3956	26.3494	-0.477244	0	1.11121	0
O94842-3;O94842-2;O94842;A0A669KB71;O15405-2;O15405;Q96NM4-3;Q96NM4;Q96NM4-4;Q96NM4-2;O94900	TOX4	TOX high mobility group box family member 4	11	9	9	9	22.9	22.9	22.9	63.594	595	26.798	26.9343	26.6301	27.1251	26.3739	26.3448	26.5056	26.3159	-0.486797	0	2.2981	0
Q9H1A4;H0Y564;F8WAS1	ANAPC1	Anaphase-promoting complex subunit 1	3	7	7	7	4.7	4.7	4.7	216.5	1944	23.9182	23.1714	23.3066	24.0959	23.4865	23.1238	22.957	22.9729	-0.487961	0	0.970462	0
Q9UKM9-2;Q9UKM9;Q5QPL9;Q5QPM1;Q5QPM0;Q5QPM2	RALY	RNA-binding protein Raly	6	13	13	13	56.2	56.2	56.2	30.364	290	27.8649	27.9435	27.8945	27.757	26.3698	26.1717	28.5304	28.4281	-0.48998	0	0.324951	0
Q96QT6;Q96QT6-4;Q96QT6-5;Q96QT6-3;C9J9G2;Q96QT6-2;K7EPF7;K7EJN7;K7ERZ4	PHF12	PHD finger protein 12	9	11	11	11	14.3	14.3	14.3	109.7	1004	25.152	25.2496	24.9836	25.2266	24.3344	24.5393	25.0129	24.7406	-0.496149	0	1.71102	0
P62136;P62136-2;A0A7I2V4F7;E9PMD7;P62136-3	PPP1CA	Serine/threonine-protein phosphatase PP1-alpha catalytic subunit;Serine/threonine-protein phosphatase	5	14	14	4	49.4	49.4	12.7	37.512	330	27.9973	28.0249	27.8661	27.9699	27.2312	27.19	27.703	27.7477	-0.496585	0	1.75452	0
Q5TG40;Q9NPF5;Q5TG38;Q5TG39;Q5TG37;Q5TG36	DMAP1	DNA methyltransferase 1-associated protein 1	6	12	12	12	46	46	46	35.389	302	25.5363	25.8235	25.5062	25.7288	24.9569	24.9132	25.4784	25.2221	-0.506047	0	1.80449	0
P62917;E9PKZ0;E9PKU4;G3V1A1;E9PP36	RPL8	60S ribosomal protein L8	5	11	11	11	40.1	40.1	40.1	28.024	257	29.2093	30.1323	29.8474	29.3186	28.7451	28.7776	29.4706	29.4528	-0.515364	0	0.871818	1.35974e-16
Q9BWJ5	SF3B5	Splicing factor 3B subunit 5	1	4	4	4	55.8	55.8	55.8	10.135	86	25.9659	26.1601	26.2002	26.081	25.1995	25.1738	26.0863	25.881	-0.516649	0	1.12827	0
Q13162;H7C3T4;A6NG45	PRDX4	Peroxiredoxin-4	3	5	2	2	18.8	9.6	9.6	30.54	271	22.9396	22.6164	23.3671	22.7953	22.0276	23.1132	22.5841	21.9183	-0.518764	0.14794	0.731779	0.114174
Q96QD9;Q96QD9-2;Q96QD9-3;H9KVC6;Q96QD9-4;H9KVC1;H9KVD1;H9KVD5	FYTTD1	UAP56-interacting factor	8	9	9	9	26.7	26.7	26.7	35.818	318	26.3588	26.9157	26.7221	26.4191	25.4387	25.4209	26.83	26.6371	-0.522244	0	0.6199	0
P09493-10;P09493-3;P09493-4;P09493-8;A0A0S2Z4G6;Q6ZN40;P09493-9;P09493;P09493-6;P09493-7;P09493-2;H7BYY1;F5H7S3;B7Z596;H0YKX5;P09493-5;H0YK48;H0YKJ4;A0A494BZZ2;H0YL42;A0A494C0V8	TPM1	Tropomyosin alpha-1 chain	21	8	4	4	24.3	9.9	9.9	32.865	284	23.7089	23.7572	24.0122	23.3264	23.999	21.6081	23.0781	24.0222	-0.524304	0.191444	0.380921	0.0465703
Q96ST3;H3BP90;H3BMA2;H3BT34;H3BQ76;H3BQ88;H3BNA0;H3BNZ3;H3BQL7	SIN3A	Paired amphipathic helix protein Sin3a	9	33	33	33	30.3	30.3	30.3	145.17	1273	27.3271	27.3839	27.1508	27.5671	26.5063	26.7124	27.1653	26.9375	-0.526861	0	1.71563	2.71948e-16
E9PKY5;Q9UNP9-2;Q9UNP9;Q9UNP9-3;E9PEQ6;E9PIB0;E9PK21	PPIE	Peptidyl-prolyl cis-trans isomerase;Peptidyl-prolyl cis-trans isomerase E	7	4	4	4	21.6	21.6	21.6	23.833	213	23.9585	24.2573	24.1877	24.338	23.2654	23.4059	24.1593	23.7651	-0.536453	0	1.32232	0
Q9ULV4;Q9ULV4-2;Q9ULV4-3;B4E3S0;F8VV53;F8W1H8;F8VUX3;F8VSA4;F8VRE9;H0YHL7;F8VTT6;F8VVB7	CORO1C	Coronin-1C;Coronin	12	7	7	7	15.6	15.6	15.6	53.248	474	25.5357	25.6384	25.5953	25.6777	25.2427	25.235	24.781	25.0312	-0.539325	0	2.51111	0
A0A0U1RRM6;Q8N8S7-3;Q8N8S7-2;Q8N8S7;A0A075B6E5;A0A0U1RQP7	ENAH	Protein enabled homolog	6	4	4	4	5.5	5.5	5.5	87.399	802	23.9633	23.9603	24.5439	24.0993	24.157	22.0421	23.9905	24.2075	-0.542427	0.0844843	0.451346	0.0034284
O43660-2;O43660;H0YA24;H0YAA2;D6RA26	PLRG1	Pleiotropic regulator 1	5	6	6	6	13.9	13.9	13.9	56.289	505	25.7119	25.9584	25.776	25.9904	24.7698	24.9682	25.8147	25.7065	-0.544373	0	1.04297	0
O75369-2;O75369-9;O75369;O75369-8;O75369-6;O75369-3;O75369-5;O75369-4;E7EN95;O75369-7;H7C5L4;A0A0A0MT44;A0A0C4DGA1	FLNB	Filamin-B	13	46	34	34	18.4	14.9	14.9	275.66	2578	25.0234	24.8818	25.1204	25.2429	24.8296	24.8123	23.9181	24.4566	-0.562982	0	1.32266	0
Q14315-2;Q14315	FLNC	Filamin-C	2	51	39	39	22.3	18.4	18.4	287.28	2692	27.0258	27.1045	27.1928	27.2174	26.5748	26.8103	26.2868	26.6079	-0.565162	0	2.54855	0
P11279;P11279-2	LAMP1	Lysosome-associated membrane glycoprotein 1	2	3	3	3	6	6	6	44.882	417	24.8913	24.7599	25.0862	24.9638	25.0498	25.2892	22.0045	25.0816	-0.569064	0.035699	0.302826	0.00651376
H7BXF5;A0A2R8YDB8;Q9H0E3;Q9H0E3-3;Q9H0E3-2;C9J683	SAP130	Histone deacetylase complex subunit SAP130	6	12	12	12	13.5	13.5	13.5	111.28	1056	25.8072	26.0545	25.855	26.0614	24.9213	25.177	25.799	25.5679	-0.578217	0	1.50233	2.71948e-16
O75533;H7C341;B4DGZ4;A0A494C1M2;O75533-2	SF3B1	Splicing factor 3B subunit 1	5	46	46	46	47.2	47.2	47.2	145.83	1304	27.3564	27.0379	27.0712	27.2017	26.192	25.8246	27.1756	27.1598	-0.578816	0	0.824443	0
Q9NQW6-2;Q9NQW6;H7C1K5;C9JJT6;H7C3S1;H7C1C2	ANLN	Actin-binding protein anillin	6	8	8	8	8.5	8.5	8.5	120.01	1087	23.8237	24.9668	24.6586	24.3723	23.3557	23.0719	24.5592	24.5089	-0.581423	0	0.603301	0
Q15393;Q15393-2;Q15393-3;J3QL37;I3L4G7;H3BMB0;J3QRB2	SF3B3	Splicing factor 3B subunit 3	7	32	32	32	35.1	35.1	35.1	135.58	1217	27.3624	27.0863	27.2254	27.2292	26.0642	26.1094	27.2334	27.1637	-0.583167	0	0.906134	0
A0A087WVP4;A0A087X1R1;P53814-5;P53814;P53814-6;P53814-2;A0A096LNK9;H7BZZ8;B5MCI0	SMTN	Smoothelin	9	7	7	7	7.9	7.9	7.9	104.84	971	24.487	24.5465	24.3213	24.4305	21.6662	24.4165	24.766	24.5688	-0.591963	0.0953949	0.344736	0.0126902
O43143;A0A140T947;F5H658;O60231;Q14562	DHX15	Pre-mRNA-splicing factor ATP-dependent RNA helicase DHX15	5	37	37	37	50.3	50.3	50.3	90.932	795	28.5906	28.4959	28.5164	28.4405	27.0342	26.7434	29.0438	28.7905	-0.60786	0	0.463654	0
Q9HCS7	XAB2	Pre-mRNA-splicing factor SYF1	1	18	18	18	20.9	20.9	20.9	100.01	855	26.6514	26.5475	26.5557	26.8105	25.4921	25.5221	26.5871	26.5104	-0.613374	0	1.03181	0
A0A7I2V4L7;B1ANR0;Q13310-2;Q13310;Q13310-3;A0A7I2V5W9;A0A7I2V598;H0Y5F5;H0YEU6;A0A7I2V4V6;B1ANR1;H0YEQ8;H0YER0;H0Y6X6;H0YCC8;P0CB38	PABPC4	Polyadenylate-binding protein;Polyadenylate-binding protein 4	16	14	7	6	26.6	11.5	10	66.499	601	24.3803	24.0404	24.3156	24.4643	24.188	21.9575	24.332	24.2686	-0.613631	0.0437144	0.476165	0.0014979
P43243;A8MXP9;A0A0R4J2E8;D6REM6;D6R991;H0Y8T4;P43243-2;B3KM87;D6R8Z5;D6RBK5;D6RIA2;D6RE02;D6RB45;A0A1B0GX04;D6REK4;D6RCM3;D6RBS2;D6R9F3;D6RBI2;D6RAY2;D6RAM9	MATR3	Matrin-3	21	22	22	22	33.5	33.5	33.5	94.622	847	28.7899	28.9721	28.955	28.9226	27.6439	27.5564	29.0413	28.9287	-0.617315	0	0.753473	0
Q96L91-3;Q96L91-5;Q96L91-2;Q96L91;Q96L91-4;A0A0A0MR80;A0A0A0MR70;A0A0A0MR72	EP400	E1A-binding protein p400	8	45	45	45	19.2	19.2	19.2	335.8	3086	25.6045	25.6764	25.5166	25.6469	24.6337	24.8249	25.3416	25.1588	-0.621329	0	2.04732	0
P23246;P23246-2;H0Y9K7;H0Y9U2	SFPQ	Splicing factor, proline- and glutamine-rich	4	25	25	24	42.1	42.1	41	76.149	707	28.4008	28.5114	28.7157	28.3336	27.7489	27.8605	27.814	28.0241	-0.628505	0	3.07326	0
Q9Y3B4	SF3B6	Splicing factor 3B subunit 6	1	4	4	4	34.4	34.4	34.4	14.585	125	25.472	25.6219	25.6118	25.6745	24.3866	24.4011	25.546	25.5115	-0.633761	0	0.984399	0
P40938;P40938-2;A0A087X270	RFC3	Replication factor C subunit 3	3	4	4	4	16	16	16	40.556	356	24.4444	24.7513	24.5134	24.7385	21.856	24.3844	24.7405	24.9113	-0.638846	0.167111	0.386082	0.0188202
A0A3B3ITZ9;Q9Y2W1	THRAP3	Thyroid hormone receptor-associated protein 3	2	17	17	17	19.3	19.3	19.3	103.52	910	26.6299	26.6192	26.6088	26.6439	25.8331	25.6346	26.2661	26.2103	-0.639436	0	2.25195	0
Q96QC0	PPP1R10	Serine/threonine-protein phosphatase 1 regulatory subunit 10	1	27	27	27	33	33	33	99.057	940	28.184	28.1665	28.0213	28.3331	27.3036	27.3644	27.9294	27.5466	-0.640252	0	2.2158	0
A0A7I2V4J2;A0A7I2V5Y7;A0A7I2V535;Q15233;Q15233-2;A0A7P0MRW0;A0A7I2V4K9;A0A7I2V4N2;A0A7I2V464;H7C367;C9JYS8;C9IZL7;C9J4X2;A0A7I2YQK8	NONO	Non-POU domain-containing octamer-binding protein	14	21	20	20	47.9	46.2	46.2	53.818	468	28.1319	28.1087	28.2736	28.1218	27.4936	27.643	27.3364	27.5948	-0.642042	0	3.76223	5.43896e-16
E9PJF5;H0YCF7;G5E9I4;Q9HCU9;E9PPD1	BRMS1	Breast cancer metastasis-suppressor 1	5	2	2	2	6.6	6.6	6.6	28.306	244	24.0909	23.9523	23.6434	24.1555	21.8523	23.6625	23.8645	23.8277	-0.65877	0.040187	0.630748	0.0134855
Q7RTV0	PHF5A	PHD finger-like domain-containing protein 5A	1	4	4	4	41.8	41.8	41.8	12.405	110	27.4054	27.5909	27.7929	27.3109	26.2822	26.3101	27.3141	27.5213	-0.6681	0	1.00108	0
Q9H981;Q9H981-2;H0Y849;Q9H981-3	ACTR8	Actin-related protein 8	4	6	6	6	10.9	10.9	10.9	70.483	624	23.6374	23.4924	23.3781	23.6371	21.1213	23.5455	23.4718	23.3017	-0.676179	0.117949	0.536884	0.0164369
P12270;P12270-2;Q5SWX9	TPR	Nucleoprotein TPR	3	121	121	121	48.7	48.7	48.7	267.29	2363	29.6371	29.7679	29.3998	29.6996	28.8149	29.046	29.0808	28.8374	-0.681324	0	3.18119	0
Q15459;Q15459-2;H7C1L2;F8WC79;F8WB66	SF3A1	Splicing factor 3A subunit 1	5	16	16	16	26.4	26.4	26.4	88.885	793	27.0886	27.3156	27.2008	27.3955	26.2254	25.9754	27.1519	26.913	-0.683726	0	1.26712	0
Q6I9Y2;A0A5S6STF9;F8WF22	THOC7	THO complex subunit 7 homolog	3	5	5	5	23	23	23	23.743	204	24.1266	23.7934	23.7915	23.8073	23.3231	23.4131	23.0984	22.9472	-0.684293	0	2.65284	0
A6NEM2;P51610-4;P51610-2;P51610;P51610-3;H7C1C4	HCFC1	Host cell factor 1;HCF N-terminal chain 1;HCF N-terminal chain 2;HCF N-terminal chain 3;HCF N-terminal chain 4;HCF N-terminal chain 5;HCF N-terminal chain 6;HCF C-terminal chain 1;HCF C-terminal chain 2;HCF C-terminal chain 3;HCF C-terminal chain 4;HCF C-terminal chain 5;HCF C-terminal chain 6	6	34	34	33	21.2	21.2	20.8	213.47	2080	27.5834	27.6146	27.4454	27.8073	26.7278	26.8715	27.0905	26.8881	-0.718178	0	3.30806	0
O15294;O15294-3;O15294-2;O15294-4;C9JZL3	OGT	UDP-N-acetylglucosamine--peptide N-acetylglucosaminyltransferase 110 kDa subunit	5	15	15	15	18.5	18.5	18.5	116.92	1046	25.7101	25.8007	25.7515	25.9085	24.8381	24.8277	25.4521	25.1728	-0.720043	0	2.44356	0
A0A3B3IRU2;A0A3B3ISH1	SNU13		2	3	3	1	57.5	57.5	27.4	8.0444	73	24.5327	25.1382	25.1537	24.7347	21.6993	24.9346	24.9946	25.0409	-0.722463	0.216402	0.371217	0.0233283
Q8WW12;Q8WW12-2;Q8WW12-3	PCNP	PEST proteolytic signal-containing nuclear protein	3	4	4	4	28.1	28.1	28.1	18.925	178	24.3882	24.2426	24.217	24.7654	24.3925	24.2431	22.2072	23.8746	-0.723922	0.0343282	0.674108	0.0123414
Q8WYP5;Q8WYP5-3;Q8WYP5-2	AHCTF1	Protein ELYS	3	16	16	16	10.1	10.1	10.1	252.5	2266	26.1758	25.8813	25.5331	26.2682	25.4996	25.1694	25.267	25.0217	-0.725158	0	2.0176	0
H0YF33;Q5T624;P49321-2;P49321-4;P49321;P49321-3;H0YDS9;E9PRH9	NASP	Nuclear autoantigenic sperm protein	8	3	3	3	8.3	8.3	8.3	31.677	288	22.9884	22.8545	22.3308	24.3514	23.9305	21.5604	22.0653	22.0511	-0.729419	0.117078	0.480199	0.0508992
Q13435;E9PPJ0;E9PJ04;E9PJT3;H0YCG1;H0YEX5	SF3B2	Splicing factor 3B subunit 2	6	17	17	17	21.2	21.2	21.2	100.23	895	27.5571	27.8998	27.875	28.0007	26.6364	26.486	27.7096	27.5625	-0.734507	0	1.17946	0
Q14966;Q14966-3;Q14966-4;Q14966-2;Q14966-6;Q14966-5;A0A096LPB4;A0A096LPI0;C9JWN0;A0A096LNR2;A0A096LNX0;A0A096LNQ0;A0A096LNS4;A0A096LPK8	ZNF638	Zinc finger protein 638	14	42	42	42	26.9	26.9	26.9	220.62	1978	27.7064	27.9417	27.5844	27.7786	26.7183	26.8013	27.3779	27.1458	-0.74194	0	2.31616	0
Q9H6W3;Q9H6W3-2	NO66	Bifunctional lysine-specific demethylase and histidyl-hydroxylase NO66	2	23	23	23	60.7	60.7	60.7	71.085	641	28.1175	29.0381	28.9578	28.1994	26.6154	26.8757	29.0486	28.8028	-0.742553	0	0.500428	0
Q92830;Q92830-2;Q92831;K7ERS6	KAT2A	Histone acetyltransferase KAT2A	4	8	8	8	11.2	11.2	11.2	93.924	837	24.3651	24.4207	24.1612	24.5048	23.3673	23.2126	24.0408	23.8382	-0.748226	0	1.94417	0
Q96EU6-2;Q96EU6	RRP36	Ribosomal RNA processing protein 36 homolog	2	3	3	2	8.3	8.3	5.5	29.129	253	24.1065	23.9252	23.9695	24.3983	24.1378	21.4739	24.0172	23.6726	-0.774493	0.15895	0.575996	0.0267246
Q9UHX1;Q9UHX1-2;A0A0J9YXX5;A0A0J9YVP6;Q9UHX1-5;Q9UHX1-3;Q9UHX1-6;Q9UHX1-4;A0A0J9YXJ8;A0A0J9YYL3;A0A0J9YWM1;A0A0J9YVR6;E9PQ56;H0YEM1;E9PN18;E9PMU7;E9PL19;H0YCP8	PUF60	Poly(U)-binding-splicing factor PUF60	18	9	9	9	23.1	23.1	23.1	59.875	559	28.7346	28.3671	28.2945	28.3623	27.7203	27.152	27.8098	27.8945	-0.795494	0	2.1842	0
H9KVB4;O15417-2;O15417;O15417-3	TNRC18	Trinucleotide repeat-containing gene 18 protein	4	6	6	6	2.6	2.6	2.6	314.46	2968	23.0496	23.6975	22.8652	23.2873	21.3178	21.615	23.5115	23.2677	-0.796912	0.0894309	0.625626	0.0263977
O43290;E9PQI8	SART1	U4/U6.U5 tri-snRNP-associated protein 1	2	11	11	11	14.8	14.8	14.8	90.254	800	24.9994	25.8471	25.5761	25.4128	24.0469	24.2506	25.3091	25.0228	-0.801487	0	1.20606	0
Q5JWT2;Q9ULK4-4;Q9ULK4-5;Q9ULK4-3;Q9ULK4;Q9ULK4-2;Q9ULK4-6	MED23	Mediator of RNA polymerase II transcription subunit 23	7	6	6	6	5.5	5.5	5.5	157.11	1374	25.0309	24.9917	24.4658	24.7249	23.8667	23.8314	24.1811	24.1228	-0.802848	0	2.63873	0
Q7Z589-2;Q7Z589;Q7Z589-5;Q7Z589-7;E9PMC9;Q7Z589-4;Q7Z589-6;H0YCS3;H0YET8;E9PPE6;Q7Z589-3	EMSY	Protein EMSY	11	18	18	17	19.2	19.2	18.2	123.91	1155	25.5192	25.4552	25.5497	25.7529	24.1	24.5641	25.3586	25.0312	-0.805782	0	1.53803	0
H7C179;B5MCW3;H7C127;Q9H0E9-4;Q9H0E9-2;Q9H0E9;H7C128;Q9H0E9-3;F8WBH2;C9JV05;H0YAH7;F8WDX5;D6RID0;F8WCS7;H7C2P4;H0YA84	BRD8	Bromodomain-containing protein 8	16	6	6	6	7.3	7.3	7.3	93.834	861	23.8095	24.2955	23.754	23.9202	22.3829	22.9623	23.5612	23.5921	-0.820195	0.10155	1.42265	0.194392
A0A087X1N3;O75818-2;O75818;F8WC38;X6RLL4	RPP40	Ribonuclease P protein subunit p40	5	4	4	4	15.6	15.6	15.6	36.783	321	24.1865	24.1856	24.1345	24.0304	20.6798	21.7308	25.2927	25.5487	-0.821247	0.295909	0.268708	0.0690971
Q8WXF1-2;Q8WXF1;X6RDA4;A0A0U1RQF9	PSPC1	Paraspeckle component 1	4	8	8	8	26.2	26.2	26.2	45.57	393	26.0615	25.6179	25.8871	25.894	25.1029	25.0367	24.8785	25.1348	-0.826881	0	3.58559	5.43896e-16
Q9H9F9	ACTR5	Actin-related protein 5	1	3	3	3	5.6	5.6	5.6	68.297	607	23.8438	23.8553	23.6401	24.1492	20.9446	23.7146	23.9755	23.5299	-0.830925	0.215722	0.544773	0.0229542
P84090;G3V279	ERH	Enhancer of rudimentary homolog	2	5	5	5	45.2	45.2	45.2	12.259	104	29.075	29.0537	29.3563	28.999	27.459	27.7396	28.9295	29.0069	-0.837258	0	1.06689	0
Q9ULM3	YEATS2	YEATS domain-containing protein 2	1	13	13	13	10.9	10.9	10.9	150.78	1422	25.5729	25.2429	25.0222	25.5468	23.9942	24.6713	24.7596	24.5978	-0.840464	0	2.077	0
Q9Y5B6;Q9Y5B6-2;Q9Y5B6-4;Q9Y5B6-3	PAXBP1	PAX3- and PAX7-binding protein 1	4	8	8	8	12.1	12.1	12.1	104.8	917	25.139	25.109	25.2357	25.3016	24.3322	24.1525	24.6902	24.2402	-0.842525	0	3.26494	0
Q14676-2;Q14676;Q14676-3;Q14676-4;A2AB05;A2AB07;H0Y6Z8;A2AB06;A0A087X0R2	MDC1	Mediator of DNA damage checkpoint protein 1	9	19	19	19	14	14	14	197.6	1825	26.8397	27.243	27.0102	27.0851	24.8081	25.764	27.3204	26.9138	-0.842929	0	0.713446	1.35974e-16
Q8IX12-2;Q8IX12;A0A0C4DGG8;F5H3E1;F5H2E6;F5H1H2;F5H7M9	CCAR1	Cell division cycle and apoptosis regulator protein 1	7	5	5	5	4.2	4.2	4.2	131.04	1135	23.6657	23.6168	23.6875	24.1361	21.8647	23.2603	23.2375	23.2966	-0.861779	0.0754648	1.24482	0.139644
A0A0C4DG89;Q7L014;D6RJA6;H0Y9U3	DDX46	Probable ATP-dependent RNA helicase DDX46	4	21	21	21	20.6	20.6	20.6	117.46	1032	25.7323	25.4021	25.4679	25.9173	24.9426	25.0405	24.6367	24.4488	-0.862783	0	2.50271	0
M0R3F6;M0R2Z9;Q8IX01-4;Q8IX01-3;Q8IX01	SUGP2	SURP and G-patch domain-containing protein 2	5	10	10	10	15.5	15.5	15.5	93.859	841	25.1272	25.4288	25.3652	25.3399	24.0334	23.5708	25.1151	25.0846	-0.864284	0	1.15749	0
P54198;P54198-2	HIRA	Protein HIRA	2	11	11	11	13.9	13.9	13.9	111.83	1017	24.561	25.0103	24.9165	25.3902	23.6084	23.449	24.8451	24.5009	-0.868696	0	1.20686	0
Q6UXN9;C9JBU3;C9J355	WDR82	WD repeat-containing protein 82	3	10	10	10	32.3	32.3	32.3	35.079	313	27.5957	27.5237	27.5475	27.6845	26.3117	26.2895	27.2545	26.9676	-0.882021	0	1.95351	0
F6VDE0;P51531-2;P51531;A0A0U1RQZ9;A0A0U1RRJ8;F6RS74;A0A0A0MT03;A0A1B0GWA8;A0A1B0GU54	SMARCA2	Probable global transcription activator SNF2L2	9	16	3	3	12.2	3	3	172.59	1514	24.5482	23.8468	24.0185	24.8078	23.5838	21.8694	24.2244	24.0141	-0.882403	0.05917	0.748085	0.0210998
Q13610;B4DJV5;F8VZ56;Q13610-2	PWP1	Periodic tryptophan protein 1 homolog	4	7	7	7	20.4	20.4	20.4	55.827	501	25.6888	26.6068	26.464	26.0157	24.5783	24.4963	26.1994	25.95	-0.887814	0	0.912117	0
O43809;H3BND3;H3BV41	NUDT21	Cleavage and polyadenylation specificity factor subunit 5	3	12	12	12	59	59	59	26.227	227	27.5979	27.4385	27.5267	27.9274	26.8363	26.7922	26.5919	26.7165	-0.888429	0	3.51857	5.43896e-16
O60244;H7C3E5;H7C017	MED14	Mediator of RNA polymerase II transcription subunit 14	3	6	6	6	4.2	4.2	4.2	160.6	1454	24.3629	24.0979	23.8259	24.153	22.148	23.8121	23.4746	23.4059	-0.899783	0.183956	1.34075	0.426443
F5H669;Q8N684-2;Q8N684;Q8N684-3;J3QT54;F5H6M0;F5H047;C9JM38;C9J286;C9J323	CPSF7	Cleavage and polyadenylation specificity factor subunit 7	10	4	4	4	11.2	11.2	11.2	41.265	374	24.9041	24.653	24.7669	25.0095	22.2741	24.4312	24.4351	24.5846	-0.902109	0.204209	0.837729	0.154022
A0A0A0MRA5;B7Z4B8;Q9BUJ2-4;Q9BUJ2-2;Q9BUJ2;M0R3F1;Q9BUJ2-3;M0QYZ0;M0R203;M0QYM5;M0QZV6;M0R0K8;M0QYI8	HNRNPUL1	Heterogeneous nuclear ribonucleoprotein U-like protein 1	13	10	10	10	16.4	16.4	16.4	85.939	766	25.6401	25.7515	25.8119	25.9526	25.324	22.5669	25.9657	25.6753	-0.906073	0.206199	0.536578	0.021017
P62140;E7ETD8;C9JP48;C9J9S3	PPP1CB	Serine/threonine-protein phosphatase PP1-beta catalytic subunit;Serine/threonine-protein phosphatase	4	14	5	5	48.9	16.2	16.2	37.186	327	25.1588	25.317	25.3623	25.6117	24.1715	24.2742	24.7435	24.6282	-0.908131	0	2.80356	0
Q9NPG3-2;Q9NPG3;K7EQR1;K7EJT1	UBN1	Ubinuclein-1	4	6	6	6	6.2	6.2	6.2	118.55	1104	23.4594	23.8341	23.4663	23.4595	21.7682	21.8786	23.4619	23.4645	-0.911519	0.0928552	0.85916	0.0702194
A0A1W2PQ43;E9PK09;E9PQN2;E9PKI6;E9PK91;Q9NYF8-3;Q9NYF8-2;Q9NYF8;Q9NYF8-4;E9PJA7;H0YF00	BCLAF1	Bcl-2-associated transcription factor 1	11	10	10	10	15.4	15.4	15.4	80.618	703	26.6942	26.678	26.6693	26.654	25.2692	25.0768	26.3794	26.2611	-0.927254	0	1.49045	0
Q9C0J8;Q9C0J8-3;B9A053;Q9C0J8-2;C9J8B4	WDR33	pre-mRNA 3 end processing protein WDR33	5	9	9	9	7.4	7.4	7.4	145.89	1336	25.4838	25.2179	24.9949	25.1562	24.1828	24.4743	24.4692	24.0044	-0.930513	0	3.03797	0
Q9BSJ8;Q9BSJ8-2	ESYT1	Extended synaptotagmin-1	2	2	2	2	2.5	2.5	2.5	122.85	1104	23.686	23.4077	24.1295	23.4672	21.2237	22.0681	23.4333	24.2328	-0.933149	0.223653	0.632554	0.0636434
Q14257;Q14257-2;A8MXP8;H0YL43	RCN2	Reticulocalbin-2	4	3	3	3	11.4	11.4	11.4	36.876	317	24.3147	24.4706	24.4292	23.9883	21.9194	22.3583	24.6487	24.5066	-0.942484	0.298233	0.606362	0.0458341
O15042-2;O15042;E7ET15;O15042-3;E7EW00;H0Y8D9;U3KPT1;C9JDJ7;C9J5L1	U2SURP	U2 snRNP-associated SURP motif-containing protein	9	15	15	15	15.4	15.4	15.4	118.23	1028	26.1393	26.0025	25.9993	26.4207	24.9724	24.9145	25.5455	25.3333	-0.948989	0	2.72917	0
A0A590UJ53;Q9P2N6-2;Q9P2N6-3;Q9P2N6;Q9P2N6-6;Q9P2N6-5;Q9P2N6-4;Q9P2N6-8;F8WEN2;F8WB58;C9J491;F8WD76;M0R3B6;C9J5A4	KANSL3	KAT8 regulatory NSL complex subunit 3	14	5	5	5	4.9	4.9	4.9	95.864	903	23.6933	24.1167	23.8203	24.1688	21.5318	23.226	23.8137	23.3685	-0.964748	0.0458907	0.963565	0.0408273
A0A5H1ZRP4;Q8WX92;Q8WX92-2	NELFB	Negative elongation factor B	3	4	4	4	9.4	9.4	9.4	70.038	628	24.071	23.9425	24.359	24.0086	21.3839	23.5366	23.9748	23.6209	-0.966274	0.124458	0.816227	0.0819732
Q9UK61-3;Q9UK61-4;Q9UK61;Q9UK61-2;A0A087X0F1	FAM208A	Protein FAM208A	5	15	15	15	11	11	11	170.81	1512	25.7314	25.5218	25.149	25.9121	24.3825	24.5496	24.8269	24.5945	-0.990218	0	2.7265	5.43896e-16
S4R3H4;E7EQT4;Q9UKV3-5;Q9UKV3;G3V3B0;Q9UKV3-3;Q9UKV3-2;G3V3T3	ACIN1	Apoptotic chromatin condensation inducer in the nucleus	8	10	10	10	8.7	8.7	8.7	145.44	1283	25.7758	25.4253	25.2317	25.565	24.1028	24.1197	24.9465	24.8266	-1.00054	0	2.12749	0
Q9BTC0;Q9BTC0-1;Q9BTC0-2;Q9BTC0-3	DIDO1	Death-inducer obliterator 1	4	14	14	14	7.1	7.1	7.1	243.87	2240	24.8426	25.0014	24.885	25.2849	23.5865	23.7193	24.549	24.1453	-1.00345	0	2.23568	0
A0A087WWW8;Q9Y6J0-2;Q9Y6J0;B5MEB3;C9JT60;C9J068	CABIN1	Calcineurin-binding protein cabin-1	6	6	6	6	3	3	3	240.76	2170	23.8391	23.8503	23.7585	23.8304	21.0514	23.0144	23.8448	23.2845	-1.02082	0.281024	0.883797	0.165767
Q15648;Q15648-3;J3QKZ7	MED1	Mediator of RNA polymerase II transcription subunit 1	3	7	7	7	5.1	5.1	5.1	168.48	1581	25.4963	25.3327	25.1373	25.3661	24.2067	24.2223	24.5877	24.224	-1.02296	0	3.87282	0
A0A0A0MRM9;Q14978;Q14978-3;Q14978-2;S4R402;S4R341;S4R349	NOLC1	Nucleolar and coiled-body phosphoprotein 1	7	3	3	3	4.9	4.9	4.9	74.543	708	26.2539	26.6528	26.5948	26.0959	22.1762	26.1852	27.1249	25.9692	-1.03546	0.208996	0.415437	0.0092813
Q93074-3;Q93074;Q93074-2;Q7Z3Z5	MED12	Mediator of RNA polymerase II transcription subunit 12	4	12	12	12	5.9	5.9	5.9	242.95	2176	25.0803	24.9271	24.5756	25.079	23.378	23.785	24.2483	24.0785	-1.04311	0	2.45267	0
P04179-4;P04179;F5H3C5;F5H4R2;F5GYZ5;P04179-3;P04179-2;G8JLJ2	SOD2	Superoxide dismutase [Mn], mitochondrial	8	3	3	3	21	21	21	19.73	176	24.3201	24.1697	24.316	24.3173	21.9164	24.3849	21.8136	24.7601	-1.06205	0.370454	0.623676	0.0877603
Q9BU76-4;Q9BU76;Q9BU76-2;Q9BU76-3	MMTAG2	Multiple myeloma tumor-associated protein 2	4	2	2	2	12.7	12.7	12.7	20.536	189	23.76	23.883	23.7394	23.7261	21.4697	22.0389	23.8644	23.4837	-1.06295	0.156015	0.921928	0.0409295
Q52LR7;C9J1X4;E7ETK1	EPC2	Enhancer of polycomb homolog 2	3	5	5	5	6.1	6.1	6.1	91.094	807	24.5356	24.6702	24.3616	24.0434	21.4075	23.722	24.0172	24.2023	-1.06541	0.18885	0.811735	0.097228
Q86VM9;E7ERS3;H3BRN6	ZC3H18	Zinc finger CCCH domain-containing protein 18	3	3	3	3	3.7	3.7	3.7	106.38	953	23.3786	23.6449	23.7847	23.58	21.3276	21.5262	23.6177	23.5901	-1.08166	0.0624322	0.853571	0.00453399
A0A087WZ71;A0A7I2V430;A0A7I2V2M5;A0A7I2V4F0;Q92499-3;Q92499-2;Q92499;A0A7I2V4J3;A0A087X2G1;A0A7I2YQ77;A0A7I2V421;A0A7I2V5X8	DDX1	ATP-dependent RNA helicase DDX1	12	7	7	7	12.7	12.7	12.7	72.638	648	24.7031	24.8992	24.9083	25.0947	24.6149	21.5786	24.3303	24.7181	-1.09086	0.0777083	0.70637	0.0273455
P29375-2;P29375;E7EV89;H7BZF9;E9PFH2;P41229-4;Q9BY66-2;P41229-3;Q9BY66;P41229-2;P41229-5;P41229;Q9BY66-3	KDM5A	Lysine-specific demethylase 5A	13	5	5	5	3.7	3.7	3.7	186.29	1636	24.2137	24.047	23.5473	24.4625	21.9352	21.9369	24.0973	23.9051	-1.09898	0.226581	0.876937	0.0140844
P55145	MANF	Mesencephalic astrocyte-derived neurotrophic factor	1	2	2	2	13.7	13.7	13.7	20.7	182	22.9819	23.6105	23.4968	23.1728	21.8051	21.556	21.9251	23.4775	-1.12458	0.112789	1.26936	0.065817
A0A286YEX4;P08651-4;P08651-5;P08651-3;P08651-6;P08651-2;P08651	NFIC	Nuclear factor 1 C-type	7	4	4	2	7.5	7.5	3.6	58.203	530	24.3339	24.5842	24.4703	24.2676	21.4211	21.6262	25.0728	25.0101	-1.13149	0.16023	0.50385	0.0314386
Q8IWZ8;V9GZ08;K7EM86;B4DVK3;Q8IWZ8-2	SUGP1	SURP and G-patch domain-containing protein 1	5	6	6	6	11.9	11.9	11.9	72.47	645	24.2327	24.6904	24.0925	24.555	21.6936	22.6435	24.446	24.0412	-1.18655	0.177307	0.917904	0.0644979
O14519-2;O14519;F5GZF0;O75956;E9PKR4	CDK2AP1	Cyclin-dependent kinase 2-associated protein 1;Cyclin-dependent kinase 2-associated protein 2	5	3	3	3	35.6	35.6	35.6	9.6008	87	25.4225	25.598	25.4159	25.8447	21.2669	25.2156	25.4547	25.5081	-1.20892	0.0792139	0.540194	0.00696125
Q9BR76;A0A087WW53;F5H390;F5H0D2	CORO1B	Coronin-1B;Coronin	4	11	11	11	23.1	23.1	23.1	54.234	489	27.6586	27.358	27.4214	27.6686	26.3708	26.3593	26.332	26.173	-1.21785	0	4.9291	0
Q99549;Q99549-2	MPHOSPH8	M-phase phosphoprotein 8	2	4	4	4	6.4	6.4	6.4	97.181	860	23.6381	23.4881	23.8462	23.4685	21.3454	22.5701	22.8637	22.7885	-1.21831	0.193395	1.5506	0.421158
Q96KR1;H0Y8W1	ZFR	Zinc finger RNA-binding protein	2	15	15	15	15.9	15.9	15.9	117.01	1074	24.4524	24.7071	24.5422	24.9002	21.5656	23.9317	24.1213	24.0648	-1.22962	0.115036	1.02109	0.0962878
A0A2R8YDI1;A0A2R8Y852;P39880-6;P39880-4;P39880-5;P39880-2;P39880;P39880-3;Q13948-10;Q13948;P39880-9;Q13948-2;Q13948-9;A0A2R8Y8D0	CUX1	Homeobox protein cut-like 1;Protein CASP	14	8	8	8	6.7	6.7	6.7	148.57	1358	24.518	24.4906	24.6762	24.2526	21.3503	22.1003	24.9827	24.5085	-1.2489	0.159872	0.658958	0.0622426
A0A590UJN0;Q9H2F5-2;Q9H2F5;Q9H2F5-3;A0A590UJ87;A0A590UJ89	EPC1	Enhancer of polycomb homolog 1	6	6	6	6	11.9	11.9	11.9	67.296	586	23.9645	24.3734	23.9297	24.1568	21.4391	22.9354	23.6893	23.3112	-1.26233	0.183025	1.38379	0.254564
F8WJN3;Q16630-3;Q16630;Q16630-2	CPSF6	Cleavage and polyadenylation specificity factor subunit 6	4	3	3	3	8.4	8.4	8.4	52.269	478	24.726	25.1701	24.8479	25.2287	23.9754	24.5977	22.2593	23.9376	-1.30066	0.0380202	1.347	0.0562917
A0A1W2PNZ9;Q15652-2;Q15652-3;Q15652;H7BXU7	JMJD1C	Probable JmjC domain-containing histone demethylation protein 2C	5	17	17	17	8.5	8.5	8.5	263.14	2358	24.8083	24.8958	25.2206	25.2219	23.3307	22.6741	24.6047	24.3144	-1.30568	0	1.53416	0
Q10570;A0A087X101;E9PIM1;A0A087WTV4	CPSF1	Cleavage and polyadenylation specificity factor subunit 1	4	17	17	17	14.4	14.4	14.4	160.88	1443	25.706	25.556	25.529	25.7847	24.0062	24.2819	24.4497	24.5807	-1.31434	0	4.11463	0
F8W126;Q96EZ8-3;Q96EZ8;Q96EZ8-2;F8VP44;F8W0I9;F8VVA6;Q96EZ8-4;H0YI67;H0YIA0	MCRS1	Microspherule protein 1	10	5	5	5	16.7	16.7	16.7	35.683	318	24.53	24.8761	24.7427	24.4883	21.8443	22.2262	24.6578	24.4712	-1.35941	0.0732039	0.907479	0.0445106
C9JE98;C9J0Q5;Q9Y618-5;Q9Y618-4;Q9Y618;C9J7T7;A0A384DVL6;C9JQE8;H0YGK8;C9J330;A0A088AWL3;Q9Y618-2;O75376-2;O75376	NCOR2	Nuclear receptor corepressor 2	14	10	10	10	4.5	4.5	4.5	268.04	2458	24.4718	24.8749	24.7154	24.341	22.4718	22.6723	24.222	23.5615	-1.36887	0	1.74813	0
Q5UIP0-2;Q5UIP0;H7C2B5;H7BZN3	RIF1	Telomere-associated protein RIF1	4	30	30	30	15	15	15	271.69	2446	26.1119	26.9354	26.4551	26.2331	24.4579	24.1238	25.8605	25.7804	-1.37821	0	1.53828	2.71948e-16
P46060;H0Y4Q3;B0QYT5;B0QYT4	RANGAP1	Ran GTPase-activating protein 1	4	6	6	6	11.8	11.8	11.8	63.541	587	23.1902	23.6113	23.6148	24.0177	22.0443	21.6969	22.046	23.0777	-1.39227	0.0799038	2.09321	0.244167
A0A1W2PS69;E9PM72;A0A1W2PS27;A0A1W2PRB8;Q9NVC6;A0A1W2PQ48;A0A1W2PNW7;A0A1W2PRX4;A0A1W2PPP8;A0A1W2PR99;A0A1W2PNF3;A0A1W2PQE4;E9PKQ4;A0A1W2PPC8;Q9NVC6-2	MED17	Mediator of RNA polymerase II transcription subunit 17	15	7	7	7	14.8	14.8	14.8	55.948	500	25.3086	25.0062	24.9719	25.2912	22.4154	24.5328	24.1249	23.8548	-1.41249	0.10087	1.64706	0.203807
Q5T8T7;E7EN96;Q5T8T8;Q15528-2;Q15528;E9PGW7	MED22	Mediator of RNA polymerase II transcription subunit 22	6	3	3	3	23.9	23.9	23.9	15.855	134	23.9086	24.3888	24.2694	24.2318	22.3684	22.7744	23.2998	22.7053	-1.41267	0.0646503	3.17659	0.313767
S4R3N2;A0A087X1L0;S4R2X9;Q9NS73-2;Q9NS73-5;Q9NS73;Q9NS73-3;S4R3P6;S4R3Y0	MBIP	MAP3K12-binding inhibitory protein 1	9	4	4	4	15.3	15.3	15.3	32.057	281	24.2426	23.708	24.0802	23.6164	22.1212	21.6933	22.7184	23.4077	-1.42663	0.26808	1.9065	0.393553
E7EPB3;P50914	RPL14	60S ribosomal protein L14	2	2	2	2	18.5	18.5	18.5	14.558	124	25.2227	25.0344	25.1294	25.2351	22.059	21.8	25.5985	25.4136	-1.43763	0.205293	0.665191	0.0243923
Q5W011;Q5W010;Q96I25;Q5W012;H0Y6J6	RBM17	Splicing factor 45	5	4	4	4	19.8	19.8	19.8	24.176	212	25.4844	25.4691	25.8777	25.5016	24.6739	21.6791	25.1758	24.8319	-1.49303	0.0476836	0.932166	0.0289395
G3V5E1;O75909-2;O75909-1;O75909;O75909-4;G3V2Q3;G3V235	CCNK	Cyclin-K	7	4	4	4	12.4	12.4	12.4	43.404	378	24.9193	24.9581	24.5538	24.8161	23.7406	22.0006	23.7356	23.7491	-1.50536	0.118281	1.88361	0.377344
Q8WX93-3;Q8WX93;Q8WX93-4;Q8WX93-8;Q8WX93-2;Q8WX93-9;Q8WX93-5;A0A3B3ISX8;D6R9F5;F8WA26;Q8WX93-7	PALLD	Palladin	11	4	4	4	3.5	3.5	3.5	108.63	1001	23.492	23.9572	23.94	23.7794	21.2706	21.2885	23.1391	23.4048	-1.51639	0.0381872	1.31918	0.062709
Q92797;A0A087WUE9;M0R3C7;Q92797-2;M0R033	SYMPK	Symplekin	5	6	6	6	4.1	4.1	4.1	141.15	1274	23.8163	23.8286	24.0246	24.6407	21.2703	22.9508	23.0209	22.9754	-1.52318	0.0873159	1.7694	0.213248
Q96RN5-3;Q96RN5-2;Q96RN5;G3V1P5;F8WDM6;F2Z2B7;H7C308	MED15	Mediator of RNA polymerase II transcription subunit 15	7	4	4	4	6.6	6.6	6.6	75.926	677	23.6575	23.5518	23.5554	23.833	21.5978	21.7217	23.0563	22.1198	-1.52553	0.215121	2.07097	0.398828
O75934	BCAS2	Pre-mRNA-splicing factor SPF27	1	7	7	7	36.4	36.4	36.4	26.131	225	26.249	26.1428	26.1449	26.1638	22.1248	24.9794	25.5842	25.7787	-1.55835	0.127576	0.942548	0.0683494
P09012;M0R268;M0R0G9;M0QXK2;M0R221;M0R2B8;M0QZG7	SNRPA	U1 small nuclear ribonucleoprotein A	7	4	3	3	15.6	13.1	13.1	31.279	282	25.2445	25.2206	25.4437	25.3767	21.7083	22.5208	25.3298	25.4626	-1.56598	0.130696	0.804988	0.0187645
Q8NI27;A0A0C4DG98;H0Y815;F2Z2V2	THOC2	THO complex subunit 2	4	11	11	11	7.3	7.3	7.3	182.77	1593	25.2474	25.2045	24.9419	25.3248	24.3049	21.9029	24.1497	23.9568	-1.60106	0.0953112	1.52998	0.169066
Q9UBB9;Q9UBB9-2;H0Y4U8;F6UQ07;F6UKU9;F6SQZ1;F6XM96	TFIP11	Tuftelin-interacting protein 11	7	11	11	11	14	14	14	96.819	837	24.2637	24.8217	24.5937	24.9335	22.0613	21.8459	24.3024	23.9	-1.62575	0.226247	1.31494	0.0293121
G5E9W3;Q9UKF6	CPSF3	Cleavage and polyadenylation specificity factor subunit 3	2	9	9	9	18.4	18.4	18.4	73.476	647	25.4157	25.9389	25.618	25.7563	23.8053	23.8737	24.2241	24.301	-1.63121	0	4.19346	0
Q15427;Q5SZ64	SF3B4	Splicing factor 3B subunit 4	2	3	3	3	12.7	12.7	12.7	44.385	424	25.7886	25.4363	25.6016	25.0377	21.6369	21.7514	25.8523	26.0372	-1.64658	0.293889	0.631239	0.0314078
P49336-2;P49336;Q5JQZ9;Q9BWU1-2;Q9BWU1;F5H6D4;A0A0D9SFZ2;F6QTA4	CDK8	Cyclin-dependent kinase 8;Cyclin-dependent kinase 19	8	4	4	4	9.7	9.7	9.7	53.155	463	24.4011	24.3097	24.3481	24.4873	21.7831	21.5351	23.6859	23.9254	-1.65416	0.241121	1.39394	0.0744958
E9PLP8;Q12996	CSTF3	Cleavage stimulation factor subunit 3	2	4	4	4	6.4	6.4	6.4	86.272	749	24.4455	24.3086	24.6814	24.2998	22.2355	22.2867	22.2817	24.2768	-1.66363	0.378606	1.6064	0.12876
A0A087X0H9;Q5T8P6-5;Q5T8P6-4;Q5T8P6-3;Q5T8P6-2;Q5T8P6;E2PSN0	RBM26	RNA-binding protein 26	7	6	6	5	6.7	6.7	5.6	113.79	1009	24.2899	24.3296	24.6995	25.0442	23.1103	21.875	23.4851	23.0633	-1.70737	0.094452	2.34471	0.306134
Q7Z5K2;Q7Z5K2-2;Q7Z5K2-3;F6QZY1	WAPAL	Wings apart-like protein homolog	4	8	8	8	7.4	7.4	7.4	132.94	1190	25.8056	25.6764	25.7501	25.6038	21.8123	23.833	25.2025	25.1294	-1.71467	0.132652	1.13826	0.0945454
Q9UQ35;Q9UQ35-2;I3L4D8;I3L0N7;I3L1I8;I3L182;Q9UQ35-3	SRRM2	Serine/arginine repetitive matrix protein 2	7	7	7	7	3.1	3.1	3.1	299.61	2752	24.1637	24.6113	24.696	24.6594	21.5115	21.3757	24.2171	24.0777	-1.7371	0.277415	1.12601	0.0473627
Q9Y5K6	CD2AP	CD2-associated protein	1	3	3	3	4.4	4.4	4.4	71.45	639	24.1076	23.6875	23.907	23.5373	21.5997	21.55	21.9341	23.0479	-1.77694	0.043923	2.42854	0.147766
A0A7P0T9U7;Q15637-4;Q15637-6;Q15637-7;Q15637-3;Q15637-2;Q15637;Q15637-5;C9J792;H7C561	SF1	Splicing factor 1	10	5	5	5	8.9	8.9	8.9	80.369	764	25.2745	26.1428	26.0992	25.6733	21.4916	24.3596	25.0732	25.1123	-1.78828	0.226161	1.07625	0.169047
P49750-1;P49750;H0YIQ2;P49750-3;F8VU51;H0YI23	YLPM1	YLP motif-containing protein 1	6	7	7	7	3.8	3.8	3.8	219.98	1951	24.3352	24.6318	24.5057	24.27	21.3679	21.7711	23.761	23.6723	-1.79262	0.166403	1.50957	0.135756
P98175-4;P98175-3;P98175-2;P98175;P98175-5;E9PGM9;P78332-2;P78332	RBM10	RNA-binding protein 10	8	7	7	7	9.5	9.5	9.5	94.369	852	24.8843	25.21	24.8783	24.8675	21.6757	21.7951	24.5799	24.5671	-1.80563	0.153946	1.15044	0.0295858
A0A0D9SF63;Q9BZK7;A0A2R8YFW3;Q9BQ87;O60907-2;O60907;A0A1B0GVH3;C9JLJ1;C9JCK0;C9JBN1;A0A0D9SF25;A0A1B0GUU2;A0A494C153;C9IYU9	TBL1XR1	F-box-like/WD repeat-containing protein TBL1XR1;F-box-like/WD repeat-containing protein TBL1Y;F-box-like/WD repeat-containing protein TBL1X	14	5	5	5	15.4	15.4	15.4	51.556	474	24.7798	25.6808	25.6767	24.8094	21.9969	21.6673	24.8128	25.1534	-1.82904	0.173108	0.97392	0.00668933
A0A669KB03;H0Y818;P40692;A0A669KAW3;P40692-3;A0A087WX20;A0A669KBK2;P40692-2;A0A669KBB4;F2Z298;E9PF25;H0Y806;H0Y5L7;E7EUC9	MLH1	DNA mismatch repair protein Mlh1	14	6	6	6	13.7	13.7	13.7	57.532	512	24.7375	24.6108	24.4803	24.9949	21.6734	21.5225	24.128	24.1308	-1.84217	0.356045	1.31629	0.106592
Q96G25-2;Q96G25;Q96G25-3	MED8	Mediator of RNA polymerase II transcription subunit 8	3	4	4	4	17.3	17.3	17.3	32.818	301	24.9519	24.7421	24.6182	24.6995	21.2898	22.2941	23.9412	24.077	-1.85241	0.30539	1.49797	0.307053
K7EIE8;O95983-2;O95983;A0A087WT34;A0A087X1H1;A0A0A0MTS6	MBD3	Methyl-CpG-binding domain protein 3	6	3	3	3	19.1	19.1	19.1	26.322	235	24.841	25.2722	25.0538	25.4614	21.3368	21.7286	25.0482	25.1026	-1.85306	0.0851412	0.901579	0.0179177
H0YAA8;Q9H204	MED28	Mediator of RNA polymerase II transcription subunit 28	2	2	2	2	12.8	12.8	12.8	19.655	179	23.994	24.0206	24.0449	24.0055	21.6934	21.8737	23.561	21.498	-1.85971	0.0963627	2.00822	0.153795
Q9BTT4	MED10	Mediator of RNA polymerase II transcription subunit 10	1	3	3	3	28.9	28.9	28.9	15.688	135	25.1073	25.0916	24.9456	25.3482	22.2402	21.9352	24.463	24.2974	-1.88924	0.246236	1.46896	0.0463344
J3QK89;Q8IWX8	CHERP	Calcium homeostasis endoplasmic reticulum protein	2	7	7	7	10.1	10.1	10.1	104.93	927	25.6613	25.5631	25.6983	25.8383	24.1521	21.4698	24.8215	24.7313	-1.89661	0.170143	1.29769	0.198251
Q8NFC6	BOD1L1	Biorientation of chromosomes in cell division protein 1-like 1	1	6	6	6	2.7	2.7	2.7	330.46	3051	24.0589	24.1091	24.1167	24.4844	21.6288	22.1677	22.7617	22.5735	-1.90936	0.209552	2.93318	0.520262
Q5T911;Q9NPJ6;Q9NPJ6-2	MED4	Mediator of RNA polymerase II transcription subunit 4	3	3	3	3	15.5	15.5	15.5	27.077	238	25.5882	25.6564	25.3038	25.5187	21.4727	23.9055	24.8674	24.1082	-1.92831	0.0190129	1.39668	0.0221434
Q5VUA4;Q5VUA4-2	ZNF318	Zinc finger protein 318	2	10	10	10	5	5	5	251.11	2279	23.8095	24.7272	24.298	24.0208	22.0859	21.7393	22.0145	23.1747	-1.96027	0.421218	2.44898	0.245505
P26006-1;P26006;D6R9X8	ITGA3	Integrin alpha-3;Integrin alpha-3 heavy chain;Integrin alpha-3 light chain	3	3	3	3	2.9	2.9	2.9	118.75	1066	25.6697	26.0958	25.7997	25.8117	26.1591	21.7469	25.573	22.0023	-1.97386	0.208321	0.849684	0.00696818
Q96Q89-4;Q96Q89-3;Q96Q89;Q96Q89-2;A0A0A0MSJ5;Q96Q89-5	KIF20B	Kinesin-like protein KIF20B	6	12	12	12	9.2	9.2	9.2	199.81	1722	25.0983	25.8676	25.0902	24.857	22.6426	21.6093	24.5092	24.2122	-1.98495	0.0915759	1.49148	0.0798202
Q9P2I0;H0YJF4;G3V3T7	CPSF2	Cleavage and polyadenylation specificity factor subunit 2	3	12	12	12	21.6	21.6	21.6	88.486	782	25.1824	25.2581	25.0673	25.1271	22.3481	21.8908	23.6564	23.5105	-2.30727	0.268152	2.59579	0.155054
A1L170-2;A1L170;F8W6W0	C1orf226	Uncharacterized protein C1orf226	3	5	5	4	28.9	28.9	20	33.692	315	26.4575	26.0149	25.7205	26.2547	21.3753	21.5999	26.2116	25.9278	-2.33328	0.0618437	0.877168	0.00504917
P21333-2;P21333;A0A7P0NMY4;F8WE98;A0A087WWY3;A0A7I2V3E6;H0Y5C6;H0Y5F3;A0A669KBC6;H7C2E7	FLNA	Filamin-A	10	137	137	1	67.4	67.4	0.6	280.01	2639	30.5126	30.4282	30.3716	30.6958	28.1937	28.2974	28.008	28.171	-2.33455	0	6.58799	1.08779e-15
O95639-3;O95639-2;O95639;C9JEV9;B7Z7B0;F8WEL7;C9K0K2;H7C419;H7C016	CPSF4	Cleavage and polyadenylation specificity factor subunit 4	9	5	5	5	21.8	21.8	21.8	27.419	243	25.2208	25.3438	25.1133	25.5928	23.0164	21.8688	23.4038	23.3705	-2.40282	0.0407023	3.1801	0.189515
P84103;P84103-2;A0A087X2D0	SRSF3	Serine/arginine-rich splicing factor 3	3	6	5	5	32.9	24.4	24.4	19.329	164	26.216	26.3797	26.3628	26.4251	21.2823	21.6146	26.4662	26.3183	-2.42555	0.169827	0.848129	0.00849221
Q6UN15-3;Q6UN15-5;Q6UN15;Q6UN15-4;A0A0B4J203;H0Y8P7	FIP1L1	Pre-mRNA 3-end-processing factor FIP1	6	6	6	6	19.4	19.4	19.4	58.375	520	25.4176	24.8804	25.3288	25.6963	21.6021	22.3853	23.7528	23.645	-2.48447	0.293829	2.4754	0.408125
Q9BUE0	MED18	Mediator of RNA polymerase II transcription subunit 18	1	3	3	3	15.4	15.4	15.4	23.662	208	25.8219	25.6874	26.0861	26.1305	21.3655	21.6506	25.4144	25.3039	-2.49785	0.18699	1.17274	0.0249465
P49454;A0A087WTY4	CENPF	Centromere protein F	2	25	25	25	8.3	8.3	8.3	357.52	3114	24.6263	25.8584	25.7207	25.0098	21.6101	21.7869	23.8748	23.7579	-2.54636	0.0918796	2.01463	0.0537963
Q09666;E9PJZ0;E9PKR9;E9PJC6;E9PLK4;Q09666-2;E9PQE3	AHNAK	Neuroblast differentiation-associated protein AHNAK	7	209	209	208	61.2	61.2	61.2	629.09	5890	30.7662	30.5146	30.2804	30.9808	27.9883	28.0454	27.8826	27.9917	-2.65853	0	5.58778	0
X6RJS7;P46736-2;P46736-3;P46736;A0A087WZR3;H9KVA9;A0A0D9SF50;P46736-4;A0A0A0MS96;P46736-5	BRCC3	Lys-63-specific deubiquitinase BRCC36	10	3	3	3	19	19	19	25.756	226	24.2637	24.5931	24.6293	25.0388	21.394	21.5201	21.9442	22.369	-2.8244	0.266049	3.88594	0.99206
Q14207	NPAT	Protein NPAT	1	3	3	3	2.2	2.2	2.2	154.29	1427	24.7643	25.0694	24.9965	24.6972	21.2944	22.0489	23.175	21.4683	-2.8852	0.0941256	3.03153	0.161388
Q86W42;Q86W42-2;Q86W42-3	THOC6	THO complex subunit 6 homolog	3	6	6	6	20.2	20.2	20.2	37.535	341	25.3338	25.9623	25.5625	25.7534	21.3777	21.8681	25.2996	21.8069	-3.06494	0.0563623	1.7787	0.0241357
Q9ULH7-4;Q9ULH7;Q9ULH7-5;I3L2S3;Q9ULH7-2;Q9ULH7-3	MKL2	MKL/myocardin-like protein 2;Phosphatase and actin regulator	6	7	7	7	10.6	10.6	10.6	114.12	1049	25.4278	25.1909	24.9017	25.5844	21.2649	21.7147	22.2685	21.8536	-3.50082	0.419368	4.90396	0.118151
A0A2R8YH03;Q5VWN6;Q5VWN6-2	FAM208B	Protein FAM208B	3	14	14	14	6.7	6.7	6.7	293.55	2645	29.2162	29.3628	29.2205	29.3338	22.1572	21.6769	28.3063	28.0056	-4.24681	0.111395	1.24155	0.0171163
Q8IVF2-3;Q8IVF2	AHNAK2	Protein AHNAK2	2	9	8	8	10.9	10.5	10.5	605.64	5695	26.123	26.1597	25.8486	26.232	21.1241	22.0652	22.0466	21.9638	-4.2909	0.407218	4.87841	0.419778
Q12888;Q12888-2;A6NNK5;Q12888-3;C9JXV0;H7C3N7;H7BZY0;M0R142;H7C151	TP53BP1	Tumor suppressor p53-binding protein 1	9	45	45	45	32.2	32.2	32.2	213.57	1972	28.0408	28.2528	28.0052	28.3993	21.2338	22.2139	25.2083	25.3821	-4.66498	0	2.35068	0
P29590;P29590-11;P29590-4;P29590-2;P29590-5;P29590-9;P29590-3;P29590-8;H3BVD2;H3BT29;H3BT57;P29590-14;P29590-10;P29590-12;P29590-13	PML	Protein PML	15	4	4	4	5.1	5.1	5.1	97.55	882	26.7793	26.882	27.1169	27.3333	21.0237	21.9133	21.8702	22.2833	-5.25527	0.416279	5.39017	1.14412
