# Supplementary material for: ZNF524 directly interacts with telomeric DNA and supports telomere integrity
Source: Nat Commun. 2023 Dec 12;14:8252. doi: 10.1038/s41467-023-43397-7 (PMC10716145; doi:10.1038/s41467-023-43397-7)
Supplement: Supplementary file 6 — Supplementary Data 3 [file 41467_2023_43397_MOESM6_ESM.xlsx]

## Sheet: Suppl. Table 7 proteome
my_label	Protein.IDs	Link	Protein.names	Gene.names	Peptides	Razor...unique.peptides	Unique.peptides	Sequence.coverage....	Mol..weight..kDa.	Sequence.length	log2.LFQ.intensity.KO_1	log2.LFQ.intensity.KO_2	log2.LFQ.intensity.KO_3	log2.LFQ.intensity.KO_4	log2.LFQ.intensity.KO_5	log2.LFQ.intensity.WT_1	log2.LFQ.intensity.WT_2	log2.LFQ.intensity.WT_3	log2.LFQ.intensity.WT_4	log2.LFQ.intensity.WT_5	imputed.log2.LFQ.intensity.KO_1	imputed.log2.LFQ.intensity.KO_2	imputed.log2.LFQ.intensity.KO_3	imputed.log2.LFQ.intensity.KO_4	imputed.log2.LFQ.intensity.KO_5	imputed.log2.LFQ.intensity.WT_1	imputed.log2.LFQ.intensity.WT_2	imputed.log2.LFQ.intensity.WT_3	imputed.log2.LFQ.intensity.WT_4	imputed.log2.LFQ.intensity.WT_5	mean2_naimp_meas_KO	mean2_naimp_meas_WT	value_count_KO	value_count_WT	pvalue_WT_KO	log10.pvalue_WT_KO	difference_WT_KO	enriched_WT_KO
CCDC55;NSRP1	A0A024QZ33;Q9H0G5;K7ERM9;K7EK40;K7EMD8	https://www.uniprot.org/uniprot/?query=a0a024qz33+OR+q9h0g5+OR+k7erm9+OR+k7ek40+OR+k7emd8	Nuclear speckle splicing regulatory protein 1	CCDC55;NSRP1	8	8	8	16.9	60.441	504	29.3195	29.0271	29.5383	28.6389	28.9688	29.3445	29.5597		29.1974	29.3326	29.3195	29.0271	29.5383	28.6389	28.9688	29.3445	29.5597	27.4746	29.1974	29.3326	29.0985	28.9818	5	4	0.787297	0.103861	-0.116749	FALSE
SERPINB6	A0A024QZX5;A0A087X1N8;P35237;A0A2R8YD12;A0A2R8Y6A7;A0A2R8YDD0;A0A2R8Y517	https://www.uniprot.org/uniprot/?query=a0a024qzx5+OR+a0a087x1n8+OR+p35237+OR+a0a2r8yd12+OR+a0a2r8y6a7+OR+a0a2r8ydd0+OR+a0a2r8y517	Serpin B6	SERPINB6	19	19	18	59.5	43.024	380	33.6118	32.7868	33.8404	33.5795	33.783	33.9859	33.1938	33.8615	33.6694	33.7802	33.6118	32.7868	33.8404	33.5795	33.783	33.9859	33.1938	33.8615	33.6694	33.7802	33.5203	33.6982	5	5	0.470747	0.327212	0.177852	FALSE
HDLBP	A0A024R4E5;Q00341;Q00341-2;H0Y394;H7C0A4;C9JIZ1;C9J5E5;H7C2D1;H7BZC3;C9JZI8;C9JHZ8;C9JES8;C9JHS7;C9JK79;C9JT62;C9JHN6;C9JEJ8;C9JBS3;C9JQ82;C9JMQ6;H7C3D0;C9J739;C9JHS9	https://www.uniprot.org/uniprot/?query=a0a024r4e5+OR+q00341+OR+q00341-2+OR+h0y394+OR+h7c0a4+OR+c9jiz1+OR+c9j5e5+OR+h7c2d1+OR+h7bzc3+OR+c9jzi8+OR+c9jhz8+OR+c9jes8+OR+c9jhs7+OR+c9jk79+OR+c9jt62	Vigilin	HDLBP	66	66	66	58.1	141.44	1268	35.4355	35.4494	35.4825	35.3899	35.4884	35.3792	35.6821	35.2508	35.6656	35.534	35.4355	35.4494	35.4825	35.3899	35.4884	35.3792	35.6821	35.2508	35.6656	35.534	35.4491	35.5023	5	5	0.562954	0.249527	0.0532062	FALSE
TMEM120A;TMPIT	A0A087WZA9;A0A024R4K9;A0A087X266;Q9BXJ8-2;Q9BXJ8	https://www.uniprot.org/uniprot/?query=a0a087wza9+OR+a0a024r4k9+OR+a0a087x266+OR+q9bxj8-2+OR+q9bxj8	Transmembrane protein 120A	TMEM120A;TMPIT	4	4	4	23.6	20.459	174		28.0814		28.0763		27.8525	28.1086				27.3282	28.0814	27.5947	28.0763	27.3991	27.8525	28.1086	27.1277	27.825	27.3178	27.6959	27.6463	2	2	0.843988	0.0736638	-0.0496468	FALSE
PSMA2	A0A024RA52;P25787;C9JCK5;H3BT36;H7C402	https://www.uniprot.org/uniprot/?query=a0a024ra52+OR+p25787+OR+c9jck5+OR+h3bt36+OR+h7c402	Proteasome subunit alpha type;Proteasome subunit alpha type-2	PSMA2	19	19	19	87.2	25.898	234	36.2331	36.2246	36.0833	36.1421	36.0953	36.1304	36.2035	35.9945	36.0506	36.3379	36.2331	36.2246	36.0833	36.1421	36.0953	36.1304	36.2035	35.9945	36.0506	36.3379	36.1557	36.1434	5	5	0.862164	0.0644103	-0.0123013	FALSE
TCEB3	A0A024RAC6;Q14241	https://www.uniprot.org/uniprot/?query=a0a024rac6+OR+q14241	Transcription elongation factor B polypeptide 3	TCEB3	16	16	16	21.1	87.229	772	29.2876	30.3915	29.5436	29.6036	29.7112	29.8965	29.3282	30.1142	29.8381	30.0734	29.2876	30.3915	29.5436	29.6036	29.7112	29.8965	29.3282	30.1142	29.8381	30.0734	29.7075	29.8501	5	5	0.557016	0.254132	0.142587	FALSE
NUDT4	A0A024RBG1;Q9NZJ9-2;Q9NZJ9;Q9NZJ9-3;F8VRL4;F8VRR0;A0A0C4DGJ4	https://www.uniprot.org/uniprot/?query=a0a024rbg1+OR+q9nzj9-2+OR+q9nzj9+OR+q9nzj9-3+OR+f8vrl4+OR+f8vrr0+OR+a0a0c4dgj4	Diphosphoinositol polyphosphate phosphohydrolase 2	NUDT4	6	3	3	45.9	20.434	181		29.6264	29.1415	29.3195	29.5423	29.2637	29.7144		28.9854	28.7902	27.7842	29.6264	29.1415	29.3195	29.5423	29.2637	29.7144	27.3793	28.9854	28.7902	29.0828	28.8266	4	4	0.634129	0.197823	-0.256172	FALSE
PPT2;hCG_1999928	Q9UMR5-3;G8JLL2;A0A140T8X7;A0A024RCQ8;A0A0G2JH76;A0A0G2JLA3;A0A0G2JLL3;A0A140T9Y1;A0A0G2JKR3;A0A0G2JHB6;A0A0G2JK02;A0A0G2JIU6;Q9UMR5-2;Q9UMR5;A0A0G2JLK6;A2ABN7;A0A0G2JID8;A0A0G2JK07;A0A0G2JLK3	https://www.uniprot.org/uniprot/?query=q9umr5-3+OR+g8jll2+OR+a0a140t8x7+OR+a0a024rcq8+OR+a0a0g2jh76+OR+a0a0g2jla3+OR+a0a0g2jll3+OR+a0a140t9y1+OR+a0a0g2jkr3+OR+a0a0g2jhb6+OR+a0a0g2jk02+OR+a0a0g2jiu6+OR+q9umr5-2+OR+q9umr5+OR+a0a0g2jlk6	Lysosomal thioesterase PPT2	PPT2;hCG_1999928	4	4	4	15.9	34.819	308	29.1817	29.9134	29.586	29.1791	29.5178			29.5725		29.4217	29.1817	29.9134	29.586	29.1791	29.5178	27.4366	26.8936	29.5725	27.7537	29.4217	29.4756	28.2156	5	2	0.0795203	1.09952	-1.25994	FALSE
BAG6;BAT3	P46379-3;P46379;P46379-2;A0A0G2JK23;A0A024RCR6;P46379-5;A0A0G2JL47;P46379-4;A0A0G2JJM1;X6REW1;F6S6P2;F6VEM6;F6UR09;A0A0G2JJR8;F6U341;F6X9W3;A0A1B0GX79;F6WML8;F6XTU0;F6U1F2;F6TC96;H0Y710;H0Y4L1;A0A0G2JIB3;A0A0G2JIA9;A0A0G2JJ92;H0Y759;H0Y7K4	https://www.uniprot.org/uniprot/?query=p46379-3+OR+p46379+OR+p46379-2+OR+a0a0g2jk23+OR+a0a024rcr6+OR+p46379-5+OR+a0a0g2jl47+OR+p46379-4+OR+a0a0g2jjm1+OR+x6rew1+OR+f6s6p2+OR+f6vem6+OR+f6ur09+OR+a0a0g2jjr8+OR+f6u341	Large proline-rich protein BAG6	BAG6;BAT3	35	35	35	41.4	122.34	1162	34.1497	34.4441	34.2842	34.2897	34.3904	34.3955	34.6312	34.1249	34.335	34.2315	34.1497	34.4441	34.2842	34.2897	34.3904	34.3955	34.6312	34.1249	34.335	34.2315	34.3116	34.3436	5	5	0.757174	0.120804	0.0320152	FALSE
AMBRA1	A0A075B6T1;Q9C0C7-4;Q9C0C7-2;Q9C0C7-3;Q9C0C7;Q9C0C7-5;Q9C0C7-6;H0YE34	https://www.uniprot.org/uniprot/?query=a0a075b6t1+OR+q9c0c7-4+OR+q9c0c7-2+OR+q9c0c7-3+OR+q9c0c7+OR+q9c0c7-5+OR+q9c0c7-6+OR+h0ye34	Activating molecule in BECN1-regulated autophagy protein 1	AMBRA1	9	9	9	9.9	129.6	1179	28.8758	28.7884	28.8921	28.8158	29.0939	28.4753	28.7404		28.6602	29.0115	28.8758	28.7884	28.8921	28.8158	29.0939	28.4753	28.7404	27.5689	28.6602	29.0115	28.8932	28.4913	5	4	0.17975	0.74533	-0.401936	FALSE
KBTBD4	A0A075B6T4;Q9NVX7;Q9NVX7-2;E9PJ66;E9PJY1;E9PM58;E9PL18;E9PQ38	https://www.uniprot.org/uniprot/?query=a0a075b6t4+OR+q9nvx7+OR+q9nvx7-2+OR+e9pj66+OR+e9pjy1+OR+e9pm58+OR+e9pl18+OR+e9pq38	Kelch repeat and BTB domain-containing protein 4	KBTBD4	4	4	4	9.6	61.009	543	28.4487	28.5006				28.6548	27.9181				28.4487	28.5006	27.0401	27.1812	27.8286	28.6548	27.9181	27.2851	27.4137	27.3884	27.7998	27.732	2	2	0.869272	0.0608441	-0.0678137	FALSE
BCL2L12	A0A087WSV0;Q9HB09;Q9HB09-3;I6LJZ7;M0QZM6;M0R1Z8;I6LJZ9;I6LK00	https://www.uniprot.org/uniprot/?query=a0a087wsv0+OR+q9hb09+OR+q9hb09-3+OR+i6ljz7+OR+m0qzm6+OR+m0r1z8+OR+i6ljz9+OR+i6lk00	Bcl-2-like protein 12	BCL2L12	8	8	6	33.6	26.907	250	29.3957	29.1685	28.5374	29.5183	28.9267	29.1405	29.5688		29.5723	28.6094	29.3957	29.1685	28.5374	29.5183	28.9267	29.1405	29.5688	27.7003	29.5723	28.6094	29.1093	28.9183	5	4	0.644701	0.190642	-0.19104	FALSE
TXNRD1	Q16881;Q16881-3;Q16881-4;A0A087WSY9;A0A087WSW9;Q16881-6;Q16881-2;Q16881-5;A0A182DWI3;F8W809;E9PIR7;Q16881-7;E2QRB9;E9PKD3;A0A0B4J225;E9PIZ5;E9PKI4;E9PLT3;E9PQI3;E9PRI8;E9PJU2	https://www.uniprot.org/uniprot/?query=q16881+OR+q16881-3+OR+q16881-4+OR+a0a087wsy9+OR+a0a087wsw9+OR+q16881-6+OR+q16881-2+OR+q16881-5+OR+a0a182dwi3+OR+f8w809+OR+e9pir7+OR+q16881-7+OR+e2qrb9+OR+e9pkd3+OR+a0a0b4j225	Thioredoxin reductase 1, cytoplasmic	TXNRD1	34	34	33	59.3	70.905	649	36.0409	35.8576	36.1279	36.2903	35.6351	35.6651	35.9863	35.5375	35.8096	35.4761	36.0409	35.8576	36.1279	36.2903	35.6351	35.6651	35.9863	35.5375	35.8096	35.4761	35.9904	35.6949	5	5	0.0791393	1.10161	-0.295446	FALSE
GPX4	A0A087X2I2;A0A087WT12;P36969-2;P36969;K7ERP4;K7EJ20;K7EKX7;K7ENB4;R4GNE4;A0A0A0MTT1;A0A087X247	https://www.uniprot.org/uniprot/?query=a0a087x2i2+OR+a0a087wt12+OR+p36969-2+OR+p36969+OR+k7erp4+OR+k7ej20+OR+k7ekx7+OR+k7enb4+OR+r4gne4+OR+a0a0a0mtt1+OR+a0a087x247	Glutathione peroxidase;Phospholipid hydroperoxide glutathione peroxidase, mitochondrial	GPX4	11	11	11	53.6	22.024	196	32.9442	31.4685	32.9791	33.6786	32.9011	32.812	32.0211	32.4536	32.6902	32.6082	32.9442	31.4685	32.9791	33.6786	32.9011	32.812	32.0211	32.4536	32.6902	32.6082	32.7943	32.517	5	5	0.504144	0.297446	-0.277284	FALSE
DCAF13	A0A087WT20;Q9NV06;B3KME9;E5RHM4;A0A087X1F8;Q9NV06-2	https://www.uniprot.org/uniprot/?query=a0a087wt20+OR+q9nv06+OR+b3kme9+OR+e5rhm4+OR+a0a087x1f8+OR+q9nv06-2	DDB1- and CUL4-associated factor 13	DCAF13	22	22	22	36.9	67.55	597	33.4422	33.3864	33.1674	33.1036	33.1441	32.8631	33.1705	32.4986	33.0436	33.5372	33.4422	33.3864	33.1674	33.1036	33.1441	32.8631	33.1705	32.4986	33.0436	33.5372	33.2488	33.0226	5	5	0.272661	0.564377	-0.226169	FALSE
HMOX2	A0A087WT44;P30519;P30519-2;I3L159;I3L1F5;I3L276;I3L4P8;A0A1B0GXH0;I3L463;I3L1Y2	https://www.uniprot.org/uniprot/?query=a0a087wt44+OR+p30519+OR+p30519-2+OR+i3l159+OR+i3l1f5+OR+i3l276+OR+i3l4p8+OR+a0a1b0gxh0+OR+i3l463+OR+i3l1y2	Heme oxygenase 2	HMOX2	14	14	14	47.6	41.669	370	32.7386	32.9741	32.2404	32.2423	32.2978	32.2248	32.6694	32.9014	31.9963	32.4491	32.7386	32.9741	32.2404	32.2423	32.2978	32.2248	32.6694	32.9014	31.9963	32.4491	32.4986	32.4482	5	5	0.824141	0.0839983	-0.050439	FALSE
ROBO1	A0A087WTM1;Q9Y6N7-6;Q9Y6N7-5;Q9Y6N7-4;Q9Y6N7-3;Q9Y6N7;Q9Y6N7-2;A0A087WZ85;A0A0A0MSX4	https://www.uniprot.org/uniprot/?query=a0a087wtm1+OR+q9y6n7-6+OR+q9y6n7-5+OR+q9y6n7-4+OR+q9y6n7-3+OR+q9y6n7+OR+q9y6n7-2+OR+a0a087wz85+OR+a0a0a0msx4	Roundabout homolog 1	ROBO1	7	7	5	7.7	175.85	1606	29.8461	29.778	29.7659		29.6991		29.3704		29.7435	29.9154	29.8461	29.778	29.7659	27.1252	29.6991	27.3621	29.3704	27.3598	29.7435	29.9154	29.2429	28.7502	4	3	0.545998	0.262809	-0.492619	FALSE
ALMS1	A0A087WV20;A0A087WTU9;Q8TCU4-3;Q8TCU4-2;Q8TCU4;H7C1D9;A0A494BZW1	https://www.uniprot.org/uniprot/?query=a0a087wv20+OR+a0a087wtu9+OR+q8tcu4-3+OR+q8tcu4-2+OR+q8tcu4+OR+h7c1d9+OR+a0a494bzw1	Alstrom syndrome protein 1	ALMS1	9	9	9	3.7	425.23	3859	29.1847		28.8886				29.3261			29.136	29.1847	27.9904	28.8886	27.9469	26.9321	27.403	29.3261	27.0017	27.7134	29.136	28.1885	28.116	2	2	0.909194	0.0413433	-0.0725115	FALSE
UHRF1	A0A087WVR3;A0A087WTW0;Q96T88;Q96T88-2;A0A087WWG9	https://www.uniprot.org/uniprot/?query=a0a087wvr3+OR+a0a087wtw0+OR+q96t88+OR+q96t88-2+OR+a0a087wwg9	E3 ubiquitin-protein ligase UHRF1	UHRF1	27	27	26	41.9	91.099	806	33.3527	33.4278	33.1923	33.6087	33.3444	33.3412	32.9695	33.072	33.4219	33.0985	33.3527	33.4278	33.1923	33.6087	33.3444	33.3412	32.9695	33.072	33.4219	33.0985	33.3852	33.1806	5	5	0.100095	0.999589	-0.204568	FALSE
ZNF732;ZNF519;ZNF721	A0A087WTY0;B4DXR9;K7ERG6;E5RGH0;K7EJG2;B4E159;D6RGC2;Q8TB69;A0A2R8Y4V3;D6RB60;Q3SXZ3	https://www.uniprot.org/uniprot/?query=a0a087wty0+OR+b4dxr9+OR+k7erg6+OR+e5rgh0+OR+k7ejg2+OR+b4e159+OR+d6rgc2+OR+q8tb69+OR+a0a2r8y4v3+OR+d6rb60+OR+q3sxz3	Zinc finger protein 732;Zinc finger protein 519	ZNF732;ZNF519;ZNF721	5	4	1	9.9	67.707	584			29.1828		29.2403	29.0882		29.4625	28.8701		27.5061	27.3795	29.1828	27.3863	29.2403	29.0882	27.5606	29.4625	28.8701	27.4504	28.139	28.4864	2	3	0.57963	0.236849	0.347356	FALSE
ERGIC2	A0A087WU02;Q96RQ1;H0YI50;F8VPA6;F8W0R1;F8VR88;F8VUZ2;H0YI58;H0YHJ8	https://www.uniprot.org/uniprot/?query=a0a087wu02+OR+q96rq1+OR+h0yi50+OR+f8vpa6+OR+f8w0r1+OR+f8vr88+OR+f8vuz2+OR+h0yi58+OR+h0yhj8	Endoplasmic reticulum-Golgi intermediate compartment protein 2	ERGIC2	8	8	8	29.5	43.432	386	30.7841	30.9632	30.6729	30.4235	30.5141	30.6331	29.9939	30.4463	30.7114	30.7909	30.7841	30.9632	30.6729	30.4235	30.5141	30.6331	29.9939	30.4463	30.7114	30.7909	30.6716	30.5151	5	5	0.392194	0.406499	-0.156446	FALSE
MINOS1;MINOS1-NBL1	A0A087WU07;Q5TGZ0;R4GNA1;Q5TGZ0-2;A0A3B3IRY5;R4GMY4;R4GMM1	https://www.uniprot.org/uniprot/?query=a0a087wu07+OR+q5tgz0+OR+r4gna1+OR+q5tgz0-2+OR+a0a3b3iry5+OR+r4gmy4+OR+r4gmm1	MICOS complex subunit MIC10	MINOS1;MINOS1-NBL1	5	5	5	88.7	7.036	62	34.7676		34.183	34.6154	34.167	34.7885	34.5196	34.4083	34.3916	33.6807	34.7676	27.7911	34.183	34.6154	34.167	34.7885	34.5196	34.4083	34.3916	33.6807	33.1048	34.3578	4	5	0.402895	0.394808	1.25295	FALSE
MAGT1	A0A087WU53;Q9H0U3;Q9H0U3-2	https://www.uniprot.org/uniprot/?query=a0a087wu53+OR+q9h0u3+OR+q9h0u3-2	Magnesium transporter protein 1	MAGT1	9	9	9	21.5	41.531	367	32.3324	32.6685	32.6565	32.5406	32.7391	32.3924	31.8985	32.1208	32.4065	32.1359	32.3324	32.6685	32.6565	32.5406	32.7391	32.3924	31.8985	32.1208	32.4065	32.1359	32.5874	32.1908	5	5	0.0114192	1.94236	-0.39659	FALSE
CTNNBL1	A0A087WUB9;Q8WYA6;Q8WYA6-4;Q8WYA6-3;Q8WYA6-2;A2A2P1	https://www.uniprot.org/uniprot/?query=a0a087wub9+OR+q8wya6+OR+q8wya6-4+OR+q8wya6-3+OR+q8wya6-2+OR+a2a2p1	Beta-catenin-like protein 1	CTNNBL1	21	21	21	35.2	65.702	568	32.9869	33.0123	32.9022	33.1292	33.1871	33.226	33.3904	33.203	33.4298	33.1559	32.9869	33.0123	32.9022	33.1292	33.1871	33.226	33.3904	33.203	33.4298	33.1559	33.0435	33.281	5	5	0.0128897	1.88976	0.237503	FALSE
SPCS2	A0A087WUC6;Q15005;E9PL01;E9PI68;E9PRB9;H0YE04	https://www.uniprot.org/uniprot/?query=a0a087wuc6+OR+q15005+OR+e9pl01+OR+e9pi68+OR+e9prb9+OR+h0ye04	Signal peptidase complex subunit 2	SPCS2	16	16	16	60.8	25.09	227	35.0607	35.1814	34.9266	35.117	34.9663	35.2463	34.9769	34.9711	34.8475	34.9484	35.0607	35.1814	34.9266	35.117	34.9663	35.2463	34.9769	34.9711	34.8475	34.9484	35.0504	34.9981	5	5	0.539168	0.268276	-0.0523692	FALSE
HNRNPDL	A0A087WUK2;O14979	https://www.uniprot.org/uniprot/?query=a0a087wuk2+OR+o14979	Heterogeneous nuclear ribonucleoprotein D-like	HNRNPDL	21	19	4	40.8	40.04	363	34.6055	34.5731	34.66	34.4484	34.5324	35.0174	34.7231	34.9768	34.9231	34.7943	34.6055	34.5731	34.66	34.4484	34.5324	35.0174	34.7231	34.9768	34.9231	34.7943	34.5639	34.8869	5	5	0.00190976	2.71902	0.323086	FALSE
GPX1	A0A087WUQ6;P07203;A0A2R8Y6B6;A0A494C1C9;A0A494C118;P07203-2	https://www.uniprot.org/uniprot/?query=a0a087wuq6+OR+p07203+OR+a0a2r8y6b6+OR+a0a494c1c9+OR+a0a494c118+OR+p07203-2	Glutathione peroxidase;Glutathione peroxidase 1	GPX1	14	14	14	76.7	21.938	202	34.0999	32.6893	33.4741	34.224	33.9219	33.5862	33.0182	33.0395	33.4832	34.0862	34.0999	32.6893	33.4741	34.224	33.9219	33.5862	33.0182	33.0395	33.4832	34.0862	33.6818	33.4427	5	5	0.505766	0.29605	-0.239194	FALSE
CAMK1D	A0A087WUR6;Q8IU85-2;Q8IU85	https://www.uniprot.org/uniprot/?query=a0a087wur6+OR+q8iu85-2+OR+q8iu85	Calcium/calmodulin-dependent protein kinase type 1D	CAMK1D	10	6	6	42.3	32.472	291	29.1662					29.0858		28.9163	28.9407	29.2585	29.1662	27.2942	26.8231	26.885	26.7272	29.0858	27.3011	28.9163	28.9407	29.2585	27.3791	28.7005	1	4	0.0537982	1.26923	1.32135	FALSE
EIF5B	A0A087WUT6;O60841	https://www.uniprot.org/uniprot/?query=a0a087wut6+OR+o60841	Eukaryotic translation initiation factor 5B	EIF5B	71	71	70	53	138.68	1220	36.3041	36.4117	36.2334	36.0032	36.1901	35.7549	36.3781	36.2217	36.2406	36.4119	36.3041	36.4117	36.2334	36.0032	36.1901	35.7549	36.3781	36.2217	36.2406	36.4119	36.2285	36.2014	5	5	0.848226	0.0714886	-0.0270481	FALSE
IKBKG	A0A087X0G7;A0A087WUW6;A0A087X1B1;Q9Y6K9;Q9Y6K9-2;Q9Y6K9-3;C9JN51;A0A087WV30;C9J2V2;C9JH59;C9JCG6;A0A087X1K7	https://www.uniprot.org/uniprot/?query=a0a087x0g7+OR+a0a087wuw6+OR+a0a087x1b1+OR+q9y6k9+OR+q9y6k9-2+OR+q9y6k9-3+OR+c9jn51+OR+a0a087wv30+OR+c9j2v2+OR+c9jh59+OR+c9jcg6+OR+a0a087x1k7	NF-kappa-B essential modulator	IKBKG	10	10	10	31.9	47.256	411	30.5918	30.466	30.5559	30.4441	30.3594	30.4196	30.3277	29.9323	30.4106	30.6483	30.5918	30.466	30.5559	30.4441	30.3594	30.4196	30.3277	29.9323	30.4106	30.6483	30.4834	30.3477	5	5	0.323118	0.490638	-0.135731	FALSE
ARL15	A0A087WUW9;Q9NXU5;A0A0B4J222;R4GN67	https://www.uniprot.org/uniprot/?query=a0a087wuw9+OR+q9nxu5+OR+a0a0b4j222+OR+r4gn67	ADP-ribosylation factor-like protein 15	ARL15	9	9	9	77.9	22.876	204	30.6265	30.0064	31.2135	29.8717	30.7537	31.0292	29.9411	30.5928	30.5408	29.9742	30.6265	30.0064	31.2135	29.8717	30.7537	31.0292	29.9411	30.5928	30.5408	29.9742	30.4943	30.4156	5	5	0.813133	0.0898383	-0.0787152	FALSE
MYCBP	Q99417;A0A087WV05;A0A0D9SEI7	https://www.uniprot.org/uniprot/?query=q99417+OR+a0a087wv05+OR+a0a0d9sei7	C-Myc-binding protein	MYCBP	11	11	11	74.8	11.967	103	36.105	36.9444	36.5607	36.6217	36.4093	36.3391	36.5431	36.5735	36.351	36.1646	36.105	36.9444	36.5607	36.6217	36.4093	36.3391	36.5431	36.5735	36.351	36.1646	36.5282	36.3942	5	5	0.423144	0.373511	-0.133971	FALSE
SMAP2	X6RCC3;A0A087WV97;Q8WU79-2;Q8WU79;Q8WU79-3	https://www.uniprot.org/uniprot/?query=x6rcc3+OR+a0a087wv97+OR+q8wu79-2+OR+q8wu79+OR+q8wu79-3	Stromal membrane-associated protein 2	SMAP2	4	3	3	23.6	20.605	174	29.9505							29.5693	29.7504		29.9505	27.5652	27.197	27.3149	27.9468	27.6581	27.2503	29.5693	29.7504	26.8572	27.9949	28.2171	1	2	0.78506	0.105097	0.222196	FALSE
SELT	P62341;A0A087WVA1;Q6IAK0	https://www.uniprot.org/uniprot/?query=p62341+OR+a0a087wva1+OR+q6iak0	Selenoprotein T	SELT	4	4	4	27.2	22.324	195	29.1065	28.4817	29.1045	29.2459						29.9889	29.1065	28.4817	29.1045	29.2459	28.1311	27.5454	27.7123	27.5327	27.4388	29.9889	28.814	28.0436	4	1	0.203452	0.691538	-0.770362	FALSE
TEX2	A0A087WVA8;Q8IWB9;Q8IWB9-2;J3KRZ8	https://www.uniprot.org/uniprot/?query=a0a087wva8+OR+q8iwb9+OR+q8iwb9-2+OR+j3krz8	Testis-expressed sequence 2 protein	TEX2	10	10	10	9.1	125.38	1127	30.2546	30.1251	29.4926	29.8566	29.8759	29.45	29.9368	30.0904	29.4472	29.5274	30.2546	30.1251	29.4926	29.8566	29.8759	29.45	29.9368	30.0904	29.4472	29.5274	29.9209	29.6903	5	5	0.254931	0.593577	-0.230588	FALSE
ITSN2	A0A087WVF7;Q9NZM3-2;Q9NZM3;Q9NZM3-4;Q9NZM3-3;E7EPJ2;H7BZD4;F8W719	https://www.uniprot.org/uniprot/?query=a0a087wvf7+OR+q9nzm3-2+OR+q9nzm3+OR+q9nzm3-4+OR+q9nzm3-3+OR+e7epj2+OR+h7bzd4+OR+f8w719	Intersectin-2	ITSN2	26	26	24	19.9	191.6	1680	32.2981	32.1497	31.9964	30.5936	31.9908	31.845	32.7428		32.4824	32.7666	32.2981	32.1497	31.9964	30.5936	31.9908	31.845	32.7428	27.9086	32.4824	32.7666	31.8057	31.5491	5	4	0.803165	0.0951954	-0.256653	FALSE
COG1	A0A087WVI0;E9PBL8;Q8WTW3;J3QKY9;J3QLT5;J3KSY3;J3KRP4	https://www.uniprot.org/uniprot/?query=a0a087wvi0+OR+e9pbl8+OR+q8wtw3+OR+j3qky9+OR+j3qlt5+OR+j3ksy3+OR+j3krp4	Conserved oligomeric Golgi complex subunit 1	COG1	14	14	14	21.8	104.79	940	29.7258	29.9787	29.7149	29.832	29.7797	29.8924	29.4277	28.4108	29.1551	30.0987	29.7258	29.9787	29.7149	29.832	29.7797	29.8924	29.4277	28.4108	29.1551	30.0987	29.8062	29.397	5	5	0.242639	0.615039	-0.40927	FALSE
CLK1	A0A087WVK0;P49759;P49759-3;B8ZZR0;F8WBF5;P49759-2	https://www.uniprot.org/uniprot/?query=a0a087wvk0+OR+p49759+OR+p49759-3+OR+b8zzr0+OR+f8wbf5+OR+p49759-2	Dual specificity protein kinase CLK1	CLK1	4	4	4	9.3	53.794	454	30.4026	29.2758	30.7523		30.6394		30.1325				30.4026	29.2758	30.7523	27.6413	30.6394	27.0046	30.1325	27.586	26.9562	27.1619	29.7423	27.7682	4	1	0.0467785	1.32995	-1.97404	FALSE
CLTC	A0A087WVQ6;Q00610-2;Q00610;J3KS13;K7EJJ5;J3KRF5;J3KSQ2;J3QL20;A0A087WV74;F5H5N6	https://www.uniprot.org/uniprot/?query=a0a087wvq6+OR+q00610-2+OR+q00610+OR+j3ks13+OR+k7ejj5+OR+j3krf5+OR+j3ksq2+OR+j3ql20+OR+a0a087wv74+OR+f5h5n6	Clathrin heavy chain;Clathrin heavy chain 1	CLTC	122	122	100	78.1	192.06	1679	38.8769	38.9348	38.7982	38.8702	38.9787	38.8422	38.8727	38.649	38.8659	38.9157	38.8769	38.9348	38.7982	38.8702	38.9787	38.8422	38.8727	38.649	38.8659	38.9157	38.8918	38.8291	5	5	0.298759	0.524679	-0.0626545	FALSE
MOB2	A0A087WVS8;Q70IA6;Q70IA6-3;Q70IA6-2	https://www.uniprot.org/uniprot/?query=a0a087wvs8+OR+q70ia6+OR+q70ia6-3+OR+q70ia6-2	MOB kinase activator 2	MOB2	6	6	6	20.1	26.575	234	29.7551	29.4457	29.294	29.4809	29.7631	29.5783	29.9475	29.8564	29.3264	29.7831	29.7551	29.4457	29.294	29.4809	29.7631	29.5783	29.9475	29.8564	29.3264	29.7831	29.5478	29.6983	5	5	0.327823	0.48436	0.15058	FALSE
SH3GLB1	A0A087WW40;Q9Y371;Q9Y371-2;Q9Y371-3	https://www.uniprot.org/uniprot/?query=a0a087ww40+OR+q9y371+OR+q9y371-2+OR+q9y371-3	Endophilin-B1	SH3GLB1	14	14	13	36.5	44.26	394	32.3776	32.4451	32.3995	32.6108	32.4166	32.2026	32.4691	32.5469	32.556	32.4346	32.3776	32.4451	32.3995	32.6108	32.4166	32.2026	32.4691	32.5469	32.556	32.4346	32.4499	32.4419	5	5	0.919125	0.0366253	-0.00805228	FALSE
EPT1	Q9C0D9;A0A087WW58;C9JAG1	https://www.uniprot.org/uniprot/?query=q9c0d9+OR+a0a087ww58+OR+c9jag1	Ethanolaminephosphotransferase 1	EPT1	4	4	4	13.9	45.228	397	30.3371	30.41			30.8804	29.9805	30.5736	30.4994	30.0714	30.4788	30.3371	30.41	27.4033	27.9303	30.8804	29.9805	30.5736	30.4994	30.0714	30.4788	29.3922	30.3207	3	5	0.266404	0.574458	0.928506	FALSE
NCAM1	P13591;P13591-1;A0A087WWD4;A0A087WV75;A0A087WX77;A0A087WTF6;P13591-4;A0A087WTE4;P13591-3;H7BYX6;A0A087WWJ5;A0A0D9SF98;P13591-5;A0A087WVU1;A0A087X1V2;P13591-6;A0A087WZS4;A0A0C4DGS4;A0A087WTR3	https://www.uniprot.org/uniprot/?query=p13591+OR+p13591-1+OR+a0a087wwd4+OR+a0a087wv75+OR+a0a087wx77+OR+a0a087wtf6+OR+p13591-4+OR+a0a087wte4+OR+p13591-3+OR+h7byx6+OR+a0a087wwj5+OR+a0a0d9sf98+OR+p13591-5+OR+a0a087wvu1+OR+a0a087x1v2	Neural cell adhesion molecule 1	NCAM1	16	16	12	21.6	94.573	858	32.3493	31.2463	31.7811	30.3732	32.0473	32.1208	30.8892	30.4517	31.413	31.6412	32.3493	31.2463	31.7811	30.3732	32.0473	32.1208	30.8892	30.4517	31.413	31.6412	31.5594	31.3032	5	5	0.587754	0.230804	-0.256248	FALSE
SELM	A0A087WWF1;Q8WWX9	https://www.uniprot.org/uniprot/?query=a0a087wwf1+OR+q8wwx9	Selenoprotein M	SELM	4	4	4	36.1	16.081	144	31.6128	30.2539	30.8296	31.5883	31.0541	29.9348	29.9898	30.5512	30.6268	30.7449	31.6128	30.2539	30.8296	31.5883	31.0541	29.9348	29.9898	30.5512	30.6268	30.7449	31.0677	30.3695	5	5	0.0560078	1.25175	-0.698223	FALSE
CDKN3	A0A087WWK3;H7C0S3;Q16667;F8WD24;G3V2J7;Q16667-2;F5H232;G3V1K6	https://www.uniprot.org/uniprot/?query=a0a087wwk3+OR+h7c0s3+OR+q16667+OR+f8wd24+OR+g3v2j7+OR+q16667-2+OR+f5h232+OR+g3v1k6	Cyclin-dependent kinase inhibitor 3	CDKN3	4	4	4	22.7	23.107	207	28.241		28.9737	28.0465	28.8775	29.0376	29.1154	28.3845	28.8689	28.3172	28.241	27.6839	28.9737	28.0465	28.8775	29.0376	29.1154	28.3845	28.8689	28.3172	28.3645	28.7447	4	5	0.241317	0.617413	0.380213	FALSE
GMPR2	Q9P2T1-2;Q9P2T1;H0YNJ6;F8WAN9;A0A087WWM4;H0YLV5;H0YMB3;Q9P2T1-3;H0YK13;H0YK71;H0YLB8;H0YNH0;H0YN22;H0YNS9;H0YMV5;H0YMR9;H0YMW6;H0YN74;H0YKK3;H0YMG3;A0A0B4J281;H0YL68	https://www.uniprot.org/uniprot/?query=q9p2t1-2+OR+q9p2t1+OR+h0ynj6+OR+f8wan9+OR+a0a087wwm4+OR+h0ylv5+OR+h0ymb3+OR+q9p2t1-3+OR+h0yk13+OR+h0yk71+OR+h0ylb8+OR+h0ynh0+OR+h0yn22+OR+h0yns9+OR+h0ymv5	GMP reductase 2;GMP reductase	GMPR2	8	8	8	23	39.804	366	29.1413	28.8951	30.2379	30.4233	29.9364	28.9288	29.9609	29.5128	29.057	29.1852	29.1413	28.8951	30.2379	30.4233	29.9364	28.9288	29.9609	29.5128	29.057	29.1852	29.7268	29.329	5	5	0.300606	0.522003	-0.397843	FALSE
RBM15	A0A494C001;A0A499FJY3;A0A087WWP4;Q96T37-4;Q96T37-2;Q96T37-3;Q96T37	https://www.uniprot.org/uniprot/?query=a0a494c001+OR+a0a499fjy3+OR+a0a087wwp4+OR+q96t37-4+OR+q96t37-2+OR+q96t37-3+OR+q96t37	Putative RNA-binding protein 15	RBM15	29	29	29	36.6	98.013	896	32.8303	32.3625	32.5048	32.2155	32.29	32.9104	32.3763	32.6399	32.4134	32.8721	32.8303	32.3625	32.5048	32.2155	32.29	32.9104	32.3763	32.6399	32.4134	32.8721	32.4406	32.6424	5	5	0.230384	0.637549	0.201805	FALSE
RSBN1	A0A087WWP8;Q5VWQ0;A0A0C4DGT8;A0A0C4DH79;Q5VWQ0-4	https://www.uniprot.org/uniprot/?query=a0a087wwp8+OR+q5vwq0+OR+a0a0c4dgt8+OR+a0a0c4dh79+OR+q5vwq0-4	Round spermatid basic protein 1	RSBN1	7	5	5	11.1	84.975	754	28.9053	28.4682		28.0367	28.5883		28.9415	29.1403		28.9684	28.9053	28.4682	27.6486	28.0367	28.5883	27.1632	28.9415	29.1403	27.4837	28.9684	28.3294	28.3394	4	3	0.983795	0.00709519	0.0100198	FALSE
MAZ	I3L2Z5;A0A087WWR2;P56270-3;P56270;P56270-2;H3BQI4;H3BQS2;P56270-4;I3L411;I3L4Y2;H3BPU3;I3L0M3	https://www.uniprot.org/uniprot/?query=i3l2z5+OR+a0a087wwr2+OR+p56270-3+OR+p56270+OR+p56270-2+OR+h3bqi4+OR+h3bqs2+OR+p56270-4+OR+i3l411+OR+i3l4y2+OR+h3bpu3+OR+i3l0m3	Myc-associated zinc finger protein	MAZ	5	4	4	24.8	22.187	202	28.9793		29.8019	28.7754	29.4001	29.3785	29.1458		29.315	28.5457	28.9793	27.7611	29.8019	28.7754	29.4001	29.3785	29.1458	27.0609	29.315	28.5457	28.9436	28.6892	4	4	0.658456	0.181473	-0.254392	FALSE
THOC1	A0A087WWS1;Q96FV9;Q96FV9-2;A0A087WY84;R4GMN4;J3KT14;R4GN58;J3KRD7;J3QQZ3	https://www.uniprot.org/uniprot/?query=a0a087wws1+OR+q96fv9+OR+q96fv9-2+OR+a0a087wy84+OR+r4gmn4+OR+j3kt14+OR+r4gn58+OR+j3krd7+OR+j3qqz3	THO complex subunit 1	THOC1	22	22	22	35.2	75.651	657	31.0076	31.1809	31.0122	31.1253	31.3563	31.1905	31.2992	30.9721	31.2067	31.202	31.0076	31.1809	31.0122	31.1253	31.3563	31.1905	31.2992	30.9721	31.2067	31.202	31.1365	31.1741	5	5	0.666195	0.176399	0.0376402	FALSE
SEPW1	A0A087WX02;F8WB74;P63302;M0QYX1	https://www.uniprot.org/uniprot/?query=a0a087wx02+OR+f8wb74+OR+p63302+OR+m0qyx1	Selenoprotein W	SEPW1	6	6	6	51.2	9.2978	86			30.1866	30.9546	30.379	31.0108		29.7512		31.0737	27.5368	27.9646	30.1866	30.9546	30.379	31.0108	27.1654	29.7512	26.8073	31.0737	29.4043	29.1617	3	3	0.838656	0.076416	-0.242639	FALSE
NDUFA10	A0A087WXC5;E7ESZ7;O95299;O95299-2;H7C2W5;H7C1Y7;C9J6X0;Q8N1B9	https://www.uniprot.org/uniprot/?query=a0a087wxc5+OR+e7esz7+OR+o95299+OR+o95299-2+OR+h7c2w5+OR+h7c1y7+OR+c9j6x0+OR+q8n1b9	NADH dehydrogenase [ubiquinone] 1 alpha subcomplex subunit 10, mitochondrial	NDUFA10	19	19	12	49.6	40.836	355	33.1118	33.096	32.2546	32.3051	33.4391	33.6943	33.1757	33.8966	30.5481	32.8954	33.1118	33.096	32.2546	32.3051	33.4391	33.6943	33.1757	33.8966	30.5481	32.8954	32.8413	32.842	5	5	0.999149	0.000369849	0.000722621	FALSE
MSRB1	A0A087WXE3;H3BS64;A8MYR2;Q9NZV6	https://www.uniprot.org/uniprot/?query=a0a087wxe3+OR+h3bs64+OR+a8myr2+OR+q9nzv6	Methionine-R-sulfoxide reductase B1	MSRB1	3	3	3	47	12.61	115	29.2846				29.0345	29.4467					29.2846	27.4296	27.5023	26.6509	29.0345	29.4467	27.9735	27.6401	28.1397	26.9938	27.9804	28.0388	2	1	0.930326	0.0313648	0.0584216	FALSE
FAM83D	A0A087WXK8;Q9H4H8;Q9H4H8-2	https://www.uniprot.org/uniprot/?query=a0a087wxk8+OR+q9h4h8+OR+q9h4h8-2	Protein FAM83D	FAM83D	10	10	10	16.9	67.664	615	29.8989	30.1598	29.2707	30.2968	29.6696	29.5867	30.0639		29.0907		29.8989	30.1598	29.2707	30.2968	29.6696	29.5867	30.0639	27.0397	29.0907	26.9752	29.8592	28.5512	5	3	0.114605	0.940796	-1.30794	FALSE
RPL17;RPL17-C18orf32	A0A087WXM6;J3QQT2;J3KRX5;A0A0A6YYL6;P18621;P18621-3;J3QLC8;A0A0A0MRF8;P18621-2;J3KRB3;A0A087WWH0;J3QS96;A0A087WY81;J3KSJ0	https://www.uniprot.org/uniprot/?query=a0a087wxm6+OR+j3qqt2+OR+j3krx5+OR+a0a0a6yyl6+OR+p18621+OR+p18621-3+OR+j3qlc8+OR+a0a0a0mrf8+OR+p18621-2+OR+j3krb3+OR+a0a087wwh0+OR+j3qs96+OR+a0a087wy81+OR+j3ksj0	60S ribosomal protein L17	RPL17;RPL17-C18orf32	15	15	15	66.3	19.586	169	36.7425	36.9861	36.6733	36.7968	36.6675	37.0073	37.1393	36.8999	36.8525	37.1303	36.7425	36.9861	36.6733	36.7968	36.6675	37.0073	37.1393	36.8999	36.8525	37.1303	36.7732	37.0059	5	5	0.0224546	1.64869	0.232636	FALSE
MTSS1L	A0A087WXN9;Q765P7	https://www.uniprot.org/uniprot/?query=a0a087wxn9+OR+q765p7	MTSS1-like protein	MTSS1L	3	3	3	9.1	79.797	746				28.5029	28.13	28.7972	28.8446				27.714	27.7014	27.5569	28.5029	28.13	28.7972	28.8446	26.9585	27.9964	27.2504	27.921	27.9694	2	2	0.913231	0.0394195	0.0483524	FALSE
ASNA1	O43681;A0A087WXS7;K7ERW9	https://www.uniprot.org/uniprot/?query=o43681+OR+a0a087wxs7+OR+k7erw9	ATPase ASNA1	ASNA1	12	12	12	48.9	38.792	348	33.8151	33.968	33.9541	34.0638	33.8779	34.0039	33.6925	34.3681	33.5856	33.7756	33.8151	33.968	33.9541	34.0638	33.8779	34.0039	33.6925	34.3681	33.5856	33.7756	33.9358	33.8851	5	5	0.742325	0.129406	-0.0506373	FALSE
RMND1	A0A087WXU0;Q9NWS8;A0A2R8Y4J4;Q9NWS8-2;A0A2R8Y4P5;A0A2R8YFC3	https://www.uniprot.org/uniprot/?query=a0a087wxu0+OR+q9nws8+OR+a0a2r8y4j4+OR+q9nws8-2+OR+a0a2r8y4p5+OR+a0a2r8yfc3	Required for meiotic nuclear division protein 1 homolog	RMND1	12	12	12	57	32.26	279	30.4644	30.4313	30.3276	30.3949	30.6404	30.3503	30.0936	30.7181	30.9215	30.5435	30.4644	30.4313	30.3276	30.3949	30.6404	30.3503	30.0936	30.7181	30.9215	30.5435	30.4517	30.5254	5	5	0.649734	0.187264	0.0736517	FALSE
MYO5A	A0A087WY00;G3V394;F8WE88;F8W6H6;Q9Y4I1-2;Q9Y4I1;Q9Y4I1-3;E7ERV5;H0YM96;Q9UES5;O95317;H0YMK3;Q9NQX4-2	https://www.uniprot.org/uniprot/?query=a0a087wy00+OR+g3v394+OR+f8we88+OR+f8w6h6+OR+q9y4i1-2+OR+q9y4i1+OR+q9y4i1-3+OR+e7erv5+OR+h0ym96+OR+q9ues5+OR+o95317+OR+h0ymk3+OR+q9nqx4-2	Unconventional myosin-Va	MYO5A	9	9	7	6.7	212.2	1828		29.7934	30.3098	30.6556	30.549	30.5092	30.5295	30.5088		31.1378	27.9927	29.7934	30.3098	30.6556	30.549	30.5092	30.5295	30.5088	27.6326	31.1378	29.8601	30.0636	4	4	0.803558	0.0949826	0.203476	FALSE
VTA1	A0A087WY55;Q9NP79;Q5TGM0;Q9NP79-2	https://www.uniprot.org/uniprot/?query=a0a087wy55+OR+q9np79+OR+q5tgm0+OR+q9np79-2	Vacuolar protein sorting-associated protein VTA1 homolog	VTA1	12	12	12	51.1	31.102	280	32.693	33.2085	33.526	33.3123	33.3679	33.1703	33.2515	33.3093	32.9923	32.7218	32.693	33.2085	33.526	33.3123	33.3679	33.1703	33.2515	33.3093	32.9923	32.7218	33.2215	33.0891	5	5	0.477566	0.320967	-0.132488	FALSE
Em:AP000351.3;GSTT2;GSTT2B	Q6ICJ4;A0A087WY67;P0CG30;P0CG29	https://www.uniprot.org/uniprot/?query=q6icj4+OR+a0a087wy67+OR+p0cg30+OR+p0cg29	Glutathione S-transferase theta-2B;Glutathione S-transferase theta-2	Em:AP000351.3;GSTT2;GSTT2B	7	7	7	33.9	25.948	230		30.0743	30.6836	30.8955	30.7487	31.2305	30.5246	30.5927	30.8764	29.844	27.6562	30.0743	30.6836	30.8955	30.7487	31.2305	30.5246	30.5927	30.8764	29.844	30.0117	30.6136	4	5	0.39406	0.404438	0.601966	FALSE
AP2M1	A0A087WY71;Q96CW1-2;Q96CW1;E9PFW3;C9JJ47;C9JGT8;C9JJD3;C9JTK4;C9JPV8;H7C4C3	https://www.uniprot.org/uniprot/?query=a0a087wy71+OR+q96cw1-2+OR+q96cw1+OR+e9pfw3+OR+c9jj47+OR+c9jgt8+OR+c9jjd3+OR+c9jtk4+OR+c9jpv8+OR+h7c4c3	AP-2 complex subunit mu	AP2M1	24	24	24	63.6	49.526	434	33.9496	34.2757	34.2652	34.5405	34.5355	34.4242	34.3845	34.1024	34.3207	34.1387	33.9496	34.2757	34.2652	34.5405	34.5355	34.4242	34.3845	34.1024	34.3207	34.1387	34.3133	34.2741	5	5	0.766851	0.115289	-0.0392064	FALSE
APOOL	Q6UXV4;A0A087WYF7;A0A087WUX8	https://www.uniprot.org/uniprot/?query=q6uxv4+OR+a0a087wyf7+OR+a0a087wux8	MICOS complex subunit MIC27	APOOL	11	11	11	54.9	29.159	268	31.8173	31.8662	31.6229	31.6252	31.5006	31.5957	31.3716	31.766	31.5927	31.9169	31.8173	31.8662	31.6229	31.6252	31.5006	31.5957	31.3716	31.766	31.5927	31.9169	31.6864	31.6486	5	5	0.749186	0.12541	-0.0378597	FALSE
MED6	G3V4A5;A0A087WYL7;O75586;O75586-2;O75586-3	https://www.uniprot.org/uniprot/?query=g3v4a5+OR+a0a087wyl7+OR+o75586+OR+o75586-2+OR+o75586-3	Mediator of RNA polymerase II transcription subunit 6	MED6	6	6	6	27.3	28.723	249	29.366		29.2982	30.075	29.3661		30.8674	29.4826	29.4741	29.298	29.366	28.1072	29.2982	30.075	29.3661	27.3872	30.8674	29.4826	29.4741	29.298	29.2425	29.3019	4	4	0.928922	0.0320207	0.0593985	FALSE
DHX29	Q7Z478;A0A087WYN9;H0Y8L1	https://www.uniprot.org/uniprot/?query=q7z478+OR+a0a087wyn9+OR+h0y8l1	ATP-dependent RNA helicase DHX29	DHX29	42	42	41	38.1	155.23	1369	32.8397	32.71	32.7817	32.8744	32.8297	32.9097	32.9783	32.9346	32.7468	32.4083	32.8397	32.71	32.7817	32.8744	32.8297	32.9097	32.9783	32.9346	32.7468	32.4083	32.8071	32.7956	5	5	0.919645	0.0363796	-0.0115315	FALSE
C11orf31;SELH	A0A087WYP2;Q8IZQ5;H0YE28;H3BV83	https://www.uniprot.org/uniprot/?query=a0a087wyp2+OR+q8izq5+OR+h0ye28+OR+h3bv83	Selenoprotein H	C11orf31;SELH	7	7	7	56.2	13.303	121	31.3479	30.2886	31.068	31.6275	31.3909	31.1747	30.1921	30.59	30.8506	31.2622	31.3479	30.2886	31.068	31.6275	31.3909	31.1747	30.1921	30.59	30.8506	31.2622	31.1446	30.8139	5	5	0.308617	0.51058	-0.330647	FALSE
UGP2	A0A087WYS1;E7EUC7;Q16851;C9JQU9;C9J6Q0	https://www.uniprot.org/uniprot/?query=a0a087wys1+OR+e7euc7+OR+q16851+OR+c9jqu9+OR+c9j6q0	UTP--glucose-1-phosphate uridylyltransferase	UGP2	36	36	1	81.9	56.967	508	35.8227	35.7005	36.0854	35.8126	35.9141	35.7007	35.7056	35.3554	35.8665	35.7979	35.8227	35.7005	36.0854	35.8126	35.9141	35.7007	35.7056	35.3554	35.8665	35.7979	35.8671	35.6852	5	5	0.137314	0.862285	-0.181823	FALSE
PTGES3	A0A087WYT3;Q15185-4;Q15185;Q15185-3;B4DDC6;Q15185-2	https://www.uniprot.org/uniprot/?query=a0a087wyt3+OR+q15185-4+OR+q15185+OR+q15185-3+OR+b4ddc6+OR+q15185-2	Prostaglandin E synthase 3	PTGES3	11	11	11	59.1	19.155	164	36.3189	36.0896	36.1381	36.1374	36.373	36.4667	36.3269	36.1329	36.1452	36.2783	36.3189	36.0896	36.1381	36.1374	36.373	36.4667	36.3269	36.1329	36.1452	36.2783	36.2114	36.27	5	5	0.503172	0.298283	0.0586066	FALSE
RAVER1	A0A087WZ13;E9PAU2;Q8IY67-2;Q8IY67;K7EKR9;K7EQG2;Q8IY67-3	https://www.uniprot.org/uniprot/?query=a0a087wz13+OR+e9pau2+OR+q8iy67-2+OR+q8iy67+OR+k7ekr9+OR+k7eqg2+OR+q8iy67-3	Ribonucleoprotein PTB-binding 1	RAVER1	30	30	30	65.2	77.843	739	33.4901	33.5995	33.6098	33.8294	33.4989	33.6553	33.7251	33.6385	33.4625	33.7267	33.4901	33.5995	33.6098	33.8294	33.4989	33.6553	33.7251	33.6385	33.4625	33.7267	33.6055	33.6416	5	5	0.656395	0.182835	0.0360624	FALSE
ALG9	A0A087WZ62;Q9H6U8;Q9H6U8-3;H0YCW6;Q9H6U8-2;Q9H6U8-4	https://www.uniprot.org/uniprot/?query=a0a087wz62+OR+q9h6u8+OR+q9h6u8-3+OR+h0ycw6+OR+q9h6u8-2+OR+q9h6u8-4	Alpha-1,2-mannosyltransferase ALG9	ALG9	8	8	6	14.1	95.921	844	28.9238	28.8857		29.1836	29.1652	29.2579	28.6922		28.952	29.1899	28.9238	28.8857	27.6957	29.1836	29.1652	29.2579	28.6922	26.877	28.952	29.1899	28.7708	28.5938	4	4	0.743787	0.128551	-0.177002	FALSE
ARHGEF18	A0A3B3IPE9;A0A087WZG4;Q6ZSZ5-2;Q6ZSZ5-1;Q6ZSZ5-6;Q6ZSZ5-5;Q6ZSZ5;M0QZS0;A0A590UK10	https://www.uniprot.org/uniprot/?query=a0a3b3ipe9+OR+a0a087wzg4+OR+q6zsz5-2+OR+q6zsz5-1+OR+q6zsz5-6+OR+q6zsz5-5+OR+q6zsz5+OR+m0qzs0+OR+a0a590uk10	Rho guanine nucleotide exchange factor 18	ARHGEF18	11	11	11	13.6	125.44	1119	30.935	31.2319	30.9148	31.1595	30.6097	30.8879	30.7142	30.415	30.5097	30.6156	30.935	31.2319	30.9148	31.1595	30.6097	30.8879	30.7142	30.415	30.5097	30.6156	30.9702	30.6285	5	5	0.0390154	1.40876	-0.341738	FALSE
IDH3B	A0A087WZN1;O43837;A0A087X2E5;O43837-2;O43837-3;A0A0D9SG66	https://www.uniprot.org/uniprot/?query=a0a087wzn1+OR+o43837+OR+a0a087x2e5+OR+o43837-2+OR+o43837-3+OR+a0a0d9sg66	Isocitrate dehydrogenase [NAD] subunit, mitochondrial;Isocitrate dehydrogenase [NAD] subunit beta, mitochondrial	IDH3B	21	21	21	55.3	42.41	387	33.1233	33.4976	33.1312	33.3021	33.3878	32.9903	33.1432	33.4487	32.7758	33.1842	33.1233	33.4976	33.1312	33.3021	33.3878	32.9903	33.1432	33.4487	32.7758	33.1842	33.2884	33.1084	5	5	0.218372	0.660802	-0.179955	FALSE
SAMD4B	A0A087WZT0;M0QZ22;Q5PRF9;M0QY61;M0R0X3;M0QXV2	https://www.uniprot.org/uniprot/?query=a0a087wzt0+OR+m0qz22+OR+q5prf9+OR+m0qy61+OR+m0r0x3+OR+m0qxv2	Protein Smaug homolog 2	SAMD4B	13	13	12	30.9	72.413	663	29.9773	30.0189	29.8672	30.5147	30.2406	30.3633	30.3601	30.4627	30.1455	29.9241	29.9773	30.0189	29.8672	30.5147	30.2406	30.3633	30.3601	30.4627	30.1455	29.9241	30.1238	30.2511	5	5	0.422194	0.374488	0.127376	FALSE
METTL7B	A0A087WZT2;Q6UX53	https://www.uniprot.org/uniprot/?query=a0a087wzt2+OR+q6ux53	Methyltransferase-like protein 7B	METTL7B	8	8	8	30.4	31.288	276	29.2433	28.6048	30.0674		30.2465	30.1643		29.8839	29.3326		29.2433	28.6048	30.0674	27.521	30.2465	30.1643	27.6438	29.8839	29.3326	27.0825	29.1366	28.8214	4	3	0.702197	0.153541	-0.315178	FALSE
PPIP5K2	O43314-2;O43314;A0A087WZV0;D6RBU4;Q6PFW1;Q6PFW1-2;B7WPL9;F8W9A8;Q6PFW1-4;Q6PFW1-3;Q6PFW1-7;Q6PFW1-5;Q6PFW1-6;H0Y9M0;D6RFG4;H0Y9S9;K7EPT7	https://www.uniprot.org/uniprot/?query=o43314-2+OR+o43314+OR+a0a087wzv0+OR+d6rbu4+OR+q6pfw1+OR+q6pfw1-2+OR+b7wpl9+OR+f8w9a8+OR+q6pfw1-4+OR+q6pfw1-3+OR+q6pfw1-7+OR+q6pfw1-5+OR+q6pfw1-6+OR+h0y9m0+OR+d6rfg4	Inositol hexakisphosphate and diphosphoinositol-pentakisphosphate kinase 2	PPIP5K2	10	10	10	9.7	138.1	1222	28.9962	29.004	29.2263	29.6226	29.1659		29.2035		28.7821	29.0841	28.9962	29.004	29.2263	29.6226	29.1659	27.3366	29.2035	27.3909	28.7821	29.0841	29.203	28.3594	5	3	0.110538	0.956488	-0.843578	FALSE
BCL9L	A0A087WZX0;Q86UU0-4;Q86UU0-2;Q86UU0;Q86UU0-3	https://www.uniprot.org/uniprot/?query=a0a087wzx0+OR+q86uu0-4+OR+q86uu0-2+OR+q86uu0+OR+q86uu0-3	B-cell CLL/lymphoma 9-like protein	BCL9L	12	12	12	10.1	153.09	1462	29.6052	29.77	29.7478		29.8515	29.6119	29.9385	29.8133	29.856	29.7532	29.6052	29.77	29.7478	27.8174	29.8515	29.6119	29.9385	29.8133	29.856	29.7532	29.3584	29.7946	4	5	0.325033	0.488073	0.436174	FALSE
KIF3A	J3KPF9;A0A087X011;E9PES4;Q9Y496;H7C2F6;C9J9X2	https://www.uniprot.org/uniprot/?query=j3kpf9+OR+a0a087x011+OR+e9pes4+OR+q9y496+OR+h7c2f6+OR+c9j9x2	Kinesin-like protein;Kinesin-like protein KIF3A	KIF3A	23	22	20	36.2	80.354	702	31.3342	31.0993	31.3989	31.2055	30.7039	31.238	31.2841	28.4865	31.4128	31.3407	31.3342	31.0993	31.3989	31.2055	30.7039	31.238	31.2841	28.4865	31.4128	31.3407	31.1483	30.7524	5	5	0.5295	0.276134	-0.395949	FALSE
HYOU1	A0A087X054;A0A494C039;Q9Y4L1;E9PJ21;A0A087WWI4;K7EQK2;Q9Y4L1-2;J3KTF1;J3QL06;Q9BST8;J3QQH7;J3QLE9;A0A087WW13;A0A087X214	https://www.uniprot.org/uniprot/?query=a0a087x054+OR+a0a494c039+OR+q9y4l1+OR+e9pj21+OR+a0a087wwi4+OR+k7eqk2+OR+q9y4l1-2+OR+j3ktf1+OR+j3ql06+OR+q9bst8+OR+j3qqh7+OR+j3qle9+OR+a0a087ww13+OR+a0a087x214	Hypoxia up-regulated protein 1	HYOU1	53	53	52	58.2	104.78	937	35.9834	36.0842	35.9534	36.1152	36.142	36.0109	35.9926	35.6468	36.035	35.9452	35.9834	36.0842	35.9534	36.1152	36.142	36.0109	35.9926	35.6468	36.035	35.9452	36.0556	35.9261	5	5	0.158322	0.800459	-0.129506	FALSE
WDR13	A0A087X091;Q9H1Z4-2;Q9H1Z4	https://www.uniprot.org/uniprot/?query=a0a087x091+OR+q9h1z4-2+OR+q9h1z4	WD repeat-containing protein 13	WDR13	6	6	6	36.4	20.602	187	28.8946	28.6088	29.0083	28.6647	28.665	29.1582	29.2265		28.7678	28.616	28.8946	28.6088	29.0083	28.6647	28.665	29.1582	29.2265	27.176	28.7678	28.616	28.7683	28.5889	5	4	0.659222	0.180968	-0.179359	FALSE
OXA1L	A0A087X0L7;J3KNA0;Q15070-2;Q15070;E7EVY0;C9JC63;Q15070-3	https://www.uniprot.org/uniprot/?query=a0a087x0l7+OR+j3kna0+OR+q15070-2+OR+q15070+OR+e7evy0+OR+c9jc63+OR+q15070-3	Mitochondrial inner membrane protein OXA1L	OXA1L	9	9	9	20	48.519	435	31.2052	31.1792	31.3533	31.0398	31.2189	31.4381	30.9497	31.14	30.9339	31.4077	31.2052	31.1792	31.3533	31.0398	31.2189	31.4381	30.9497	31.14	30.9339	31.4077	31.1993	31.1739	5	5	0.838481	0.076507	-0.0254125	FALSE
SLC4A1AP	A0A087X0M4;Q9BWU0;A0A087WWF4;H7C256	https://www.uniprot.org/uniprot/?query=a0a087x0m4+OR+q9bwu0+OR+a0a087wwf4+OR+h7c256	Kanadaptin	SLC4A1AP	29	29	29	41.8	82.89	742	32.5535	32.4281	32.5127	32.491	32.3198	32.4818	32.1228	32.4292	32.2352	32.6386	32.5535	32.4281	32.5127	32.491	32.3198	32.4818	32.1228	32.4292	32.2352	32.6386	32.461	32.3815	5	5	0.459337	0.337869	-0.0794884	FALSE
CENPE	A0A087X0P0;Q02224-3;Q02224	https://www.uniprot.org/uniprot/?query=a0a087x0p0+OR+q02224-3+OR+q02224	Kinesin-like protein;Centromere-associated protein E	CENPE	7	7	7	3	312.1	2664	28.2976	28.5301	28.2965	28.3096	28.2374	28.0356	28.4172				28.2976	28.5301	28.2965	28.3096	28.2374	28.0356	28.4172	27.6319	27.9784	27.4637	28.3342	27.9054	5	2	0.0596563	1.22434	-0.428875	FALSE
YTHDF3	A0A087X0Q1;Q7Z739;A0A024R7W5;A0A087WY31;A0A087X0C3;S4R373	https://www.uniprot.org/uniprot/?query=a0a087x0q1+OR+q7z739+OR+a0a024r7w5+OR+a0a087wy31+OR+a0a087x0c3+OR+s4r373	YTH domain-containing family protein 3	YTHDF3	20	20	12	38.3	63.674	583	33.8957	33.6963	33.3208	33.5197	33.522	33.6087	33.4828	33.6272	33.5881	33.5312	33.8957	33.6963	33.3208	33.5197	33.522	33.6087	33.4828	33.6272	33.5881	33.5312	33.5909	33.5676	5	5	0.826212	0.0829083	-0.0232957	FALSE
SELO	A0A087X0Q9;Q9BVL4	https://www.uniprot.org/uniprot/?query=a0a087x0q9+OR+q9bvl4	Selenoprotein O	SELO	8	8	8	18.1	73.338	668	28.8316							28.8909	28.9669	28.0109	28.8316	28.1622	27.8518	27.8962	27.4595	27.7147	27.0833	28.8909	28.9669	28.0109	28.0403	28.1333	1	3	0.832745	0.0794881	0.0930673	FALSE
SNX12	A0A087X0R6;Q9UMY4;Q9UMY4-1;Q9UMY4-3	https://www.uniprot.org/uniprot/?query=a0a087x0r6+OR+q9umy4+OR+q9umy4-1+OR+q9umy4-3	Sorting nexin-12	SNX12	16	16	14	77.3	19.825	172	34.2239	33.9557	34.1059	34.051	33.9659	34.3179	34.1471	33.8094	34.1764	34.2936	34.2239	33.9557	34.1059	34.051	33.9659	34.3179	34.1471	33.8094	34.1764	34.2936	34.0605	34.1489	5	5	0.42489	0.371723	0.0884228	FALSE
COL6A1	A0A087X0S5;P12109	https://www.uniprot.org/uniprot/?query=a0a087x0s5+OR+p12109	Collagen alpha-1(VI) chain	COL6A1	10	10	10	14.3	108.34	1026	29.6611			29.447	28.7967		29.2611			29.3201	29.6611	27.2942	27.2058	29.447	28.7967	27.2415	29.2611	27.481	27.9566	29.3201	28.4809	28.2521	3	2	0.74631	0.127081	-0.228879	FALSE
ACOT2;ACOT1	A0A087X0W7;A0A087WT95;Q86TX2;P49753;G3V4F2;P49753-2;A0A2R8Y7H3	https://www.uniprot.org/uniprot/?query=a0a087x0w7+OR+a0a087wt95+OR+q86tx2+OR+p49753+OR+g3v4f2+OR+p49753-2+OR+a0a2r8y7h3	Acyl-coenzyme A thioesterase 1;Acyl-coenzyme A thioesterase 2, mitochondrial	ACOT2;ACOT1	24	24	24	68.2	46.292	421	33.1854	33.5846	33.7698	32.8204	33.2976	33.4282	33.5383	33.6483	33.8397	33.0415	33.1854	33.5846	33.7698	32.8204	33.2976	33.4282	33.5383	33.6483	33.8397	33.0415	33.3316	33.4992	5	5	0.45175	0.345102	0.167621	FALSE
OTUD6B	A0A087X0W9;Q8N6M0;Q8N6M0-2;A0A0C4DH76	https://www.uniprot.org/uniprot/?query=a0a087x0w9+OR+q8n6m0+OR+q8n6m0-2+OR+a0a0c4dh76	OTU domain-containing protein 6B	OTUD6B	6	6	6	29.7	37.325	323	30.7707	31.0639	30.9523	31.0621	31.1097	31.1099	30.9704	31.0123	30.7191	30.9816	30.7707	31.0639	30.9523	31.0621	31.1097	31.1099	30.9704	31.0123	30.7191	30.9816	30.9917	30.9586	5	5	0.719655	0.142876	-0.0330868	FALSE
SEPT8	A0A087X142;A6NMH6;A6NFQ9;F8W8I8;Q92599-2;Q92599-4;Q92599;Q92599-3;C9JV02;C9J4G8;A0A0A0MRP8	https://www.uniprot.org/uniprot/?query=a0a087x142+OR+a6nmh6+OR+a6nfq9+OR+f8w8i8+OR+q92599-2+OR+q92599-4+OR+q92599+OR+q92599-3+OR+c9jv02+OR+c9j4g8+OR+a0a0a0mrp8	Septin-8	SEPT8	18	13	13	46.5	49.355	426	32.4667	32.4659	32.161	32.1757	32.0805	32.2446	31.828	31.6976	31.8831	31.8955	32.4667	32.4659	32.161	32.1757	32.0805	32.2446	31.828	31.6976	31.8831	31.8955	32.27	31.9097	5	5	0.0186788	1.72865	-0.360218	FALSE
ARFIP2	A0A087X1E4;P53365-3;P53365;P53365-2;E9PRV8;E9PPY7	https://www.uniprot.org/uniprot/?query=a0a087x1e4+OR+p53365-3+OR+p53365+OR+p53365-2+OR+e9prv8+OR+e9ppy7	Arfaptin-2	ARFIP2	11	11	11	34.8	41.595	374	30.6586	30.8772	30.9028	30.4895	30.8128	30.9268	30.7167	31.1325	30.6373	30.704	30.6586	30.8772	30.9028	30.4895	30.8128	30.9268	30.7167	31.1325	30.6373	30.704	30.7482	30.8235	5	5	0.54718	0.26187	0.0752728	FALSE
SEP15	A0A087X1G7;O60613;A0A0J9YX89;A0A3B3IT39;A0A087WXL0;A8MZD0;O60613-2	https://www.uniprot.org/uniprot/?query=a0a087x1g7+OR+o60613+OR+a0a0j9yx89+OR+a0a3b3it39+OR+a0a087wxl0+OR+a8mzd0+OR+o60613-2	15 kDa selenoprotein	SEP15	7	7	7	37.2	17.942	164	33.5835	34.0126	33.4956	34.4789	34.0241	33.1199	33.7764	33.2851	33.523	34.2325	33.5835	34.0126	33.4956	34.4789	34.0241	33.1199	33.7764	33.2851	33.523	34.2325	33.9189	33.5874	5	5	0.244492	0.611735	-0.331557	FALSE
ACAP2	A0A087X1H5;Q15057;H7C3K3;A0A0U1RQT1;A0A5F9ZHJ9;H7C3Q8	https://www.uniprot.org/uniprot/?query=a0a087x1h5+OR+q15057+OR+h7c3k3+OR+a0a0u1rqt1+OR+a0a5f9zhj9+OR+h7c3q8	Arf-GAP with coiled-coil, ANK repeat and PH domain-containing protein 2	ACAP2	3	3	3	4.4	88.02	777	28.3769	28.6642		29.0253	28.4194	28.7436	28.4099	28.6098	29.198		28.3769	28.6642	27.8428	29.0253	28.4194	28.7436	28.4099	28.6098	29.198	26.9018	28.4657	28.3726	4	4	0.837889	0.0768133	-0.0931087	FALSE
CADM1	A0A087X1W8;A0A0A0MTJ8;X5DQS5;Q9BY67-5;Q9BY67;Q9BY67-4;Q9BY67-3;A0A087X0T8;Q9BY67-2;F5H125;H0YG94	https://www.uniprot.org/uniprot/?query=a0a087x1w8+OR+a0a0a0mtj8+OR+x5dqs5+OR+q9by67-5+OR+q9by67+OR+q9by67-4+OR+q9by67-3+OR+a0a087x0t8+OR+q9by67-2+OR+f5h125+OR+h0yg94	Cell adhesion molecule 1	CADM1	5	5	5	18.7	45.676	412	30.8896	30.4657		30.7347	30.2961	30.2909	29.5827	29.8547	30.3748	30.0366	30.8896	30.4657	28.0242	30.7347	30.2961	30.2909	29.5827	29.8547	30.3748	30.0366	30.0821	30.0279	4	5	0.924958	0.0338781	-0.0541293	FALSE
PSME2	A0A087X1Z3;Q9UL46;H0YKU2;H0YLG1;H0YLD2	https://www.uniprot.org/uniprot/?query=a0a087x1z3+OR+q9ul46+OR+h0yku2+OR+h0ylg1+OR+h0yld2	Proteasome activator complex subunit 2	PSME2	15	15	2	64.2	29.126	254	36.7008	36.0737	36.0147	35.8745	36.1143	36.2222	36.0866	35.9048	36.0396	36.6989	36.7008	36.0737	36.0147	35.8745	36.1143	36.2222	36.0866	35.9048	36.0396	36.6989	36.1556	36.1904	5	5	0.864428	0.0632714	0.034804	FALSE
KIAA1033	A0A087X256;Q2M389;Q2M389-2;F8VYH7;F8W1W1;F8VNZ5	https://www.uniprot.org/uniprot/?query=a0a087x256+OR+q2m389+OR+q2m389-2+OR+f8vyh7+OR+f8w1w1+OR+f8vnz5	WASH complex subunit 7	KIAA1033	29	29	29	29.9	136.5	1174	31.8636	31.8141	31.9011	31.8271	31.8669	31.975	32.0368	31.5672	31.8818	31.9129	31.8636	31.8141	31.9011	31.8271	31.8669	31.975	32.0368	31.5672	31.8818	31.9129	31.8545	31.8747	5	5	0.818783	0.0868313	0.0201715	FALSE
WDR6	A0A087X295;Q9NNW5;E9PDU5;E9PBK6;Q6PKC6;C9K020;C9JFP6;V9GYU1;V9GZ65;E5RFX3;F8WE36	https://www.uniprot.org/uniprot/?query=a0a087x295+OR+q9nnw5+OR+e9pdu5+OR+e9pbk6+OR+q6pkc6+OR+c9k020+OR+c9jfp6+OR+v9gyu1+OR+v9gz65+OR+e5rfx3+OR+f8we36	WD repeat-containing protein 6	WDR6	26	26	26	31.4	125	1151	31.8428	31.398	31.581	31.6785	31.5158	31.8278	31.9794	31.7294	31.5598	31.512	31.8428	31.398	31.581	31.6785	31.5158	31.8278	31.9794	31.7294	31.5598	31.512	31.6032	31.7217	5	5	0.330706	0.480557	0.118484	FALSE
MRPL45	A0A087X2D5;Q9BRJ2;A0A0G2JMS5;A0A087WU62	https://www.uniprot.org/uniprot/?query=a0a087x2d5+OR+q9brj2+OR+a0a0g2jms5+OR+a0a087wu62	39S ribosomal protein L45, mitochondrial	MRPL45	16	16	16	58.8	35.29	306	33.3648	32.3714	32.0867	31.7665	32.4829	32.4673	32.4448	32.9759	32.7926	32.5164	33.3648	32.3714	32.0867	31.7665	32.4829	32.4673	32.4448	32.9759	32.7926	32.5164	32.4144	32.6394	5	5	0.468493	0.329297	0.224962	FALSE
HECTD1	A0A087X2H1;Q9ULT8;H0YJP0;G3V4V5;H0YJD4;A0A087WVU6;H0YJ72;H0YJV8	https://www.uniprot.org/uniprot/?query=a0a087x2h1+OR+q9ult8+OR+h0yjp0+OR+g3v4v5+OR+h0yjd4+OR+a0a087wvu6+OR+h0yj72+OR+h0yjv8	E3 ubiquitin-protein ligase HECTD1	HECTD1	46	46	46	21.1	289.63	2614	32.0218	32.2028	32.1464	32.2334	32.0406	32.3366	32.3028	31.8063	32.1075	31.9316	32.0218	32.2028	32.1464	32.2334	32.0406	32.3366	32.3028	31.8063	32.1075	31.9316	32.129	32.097	5	5	0.784277	0.10553	-0.0320428	FALSE
PSMC6	A0A087X2I1;P62333;H0YJC0;H0YJS8;H0YJX2;H0YJE9;H0YJT1;H0YJD2;H0YJY8	https://www.uniprot.org/uniprot/?query=a0a087x2i1+OR+p62333+OR+h0yjc0+OR+h0yjs8+OR+h0yjx2+OR+h0yje9+OR+h0yjt1+OR+h0yjd2+OR+h0yjy8	26S protease regulatory subunit 10B	PSMC6	29	29	29	67.7	45.796	403	35.8058	36.3291	36.133	35.847	36.159	36.0639	36.0552	36.3819	36.1525	36.0369	35.8058	36.3291	36.133	35.847	36.159	36.0639	36.0552	36.3819	36.1525	36.0369	36.0548	36.1381	5	5	0.504542	0.297103	0.0832822	FALSE
DOCK1	A0A096LNH6;Q14185	https://www.uniprot.org/uniprot/?query=a0a096lnh6+OR+q14185	Dedicator of cytokinesis protein 1	DOCK1	16	14	14	9.8	217.75	1886	30.3819	28.8262	29.6574	29.8792	30.0855	30.1109	30.0554		29.5834	29.4453	30.3819	28.8262	29.6574	29.8792	30.0855	30.1109	30.0554	27.8158	29.5834	29.4453	29.766	29.4022	5	4	0.485659	0.313669	-0.363888	FALSE
LINC00493	A0A096LPB2;A0A096LP01	https://www.uniprot.org/uniprot/?query=a0a096lpb2+OR+a0a096lp01		LINC00493	6	5	5	57.4	10.809	94		31.8845	31.1038	30.6308	31.4776	32.4859	31.6526	31.97	30.8939	31.9617	27.2736	31.8845	31.1038	30.6308	31.4776	32.4859	31.6526	31.97	30.8939	31.9617	30.4741	31.7928	4	5	0.19113	0.718671	1.31877	FALSE
ALG13	A0A096LP10;Q9NP73-2;A0A096LNJ4;A0A087WX43;D6RE84;A0A087WTT9;A0A096LNL2;A0A087WT15	https://www.uniprot.org/uniprot/?query=a0a096lp10+OR+q9np73-2+OR+a0a096lnj4+OR+a0a087wx43+OR+d6re84+OR+a0a087wtt9+OR+a0a096lnl2+OR+a0a087wt15	Putative bifunctional UDP-N-acetylglucosamine transferase and deubiquitinase ALG13	ALG13	5	5	1	32.1	17.801	162						29.1711	29.0898			29.2699	27.8793	27.5196	27.8761	27.623	27.3026	29.1711	29.0898	27.3843	27.3103	29.2699	27.6401	28.4451	0	3	0.149063	0.826631	0.804936	FALSE
AAK1	A0A096LP25;Q6ZSR9;A0A096LNZ0;A0A096LP60	https://www.uniprot.org/uniprot/?query=a0a096lp25+OR+q6zsr9+OR+a0a096lnz0+OR+a0a096lp60	Uncharacterized protein FLJ45252	AAK1	17	15	15	47.2	54.448	511	30.3227	30.4242	30.8255	30.6069	30.608	30.3633	30.6561	30.3954	30.4956	30.8743	30.3227	30.4242	30.8255	30.6069	30.608	30.3633	30.6561	30.3954	30.4956	30.8743	30.5575	30.5569	5	5	0.996863	0.00136462	-0.00051928	FALSE
CIC	A0A0A0MQR4;Q96RK0;I3L135;I3L1Q4	https://www.uniprot.org/uniprot/?query=a0a0a0mqr4+OR+q96rk0+OR+i3l135+OR+i3l1q4	Protein capicua homolog	CIC	15	15	1	16.3	163.68	1606	29.2042	29.8199	29.7065	29.1344	29.8134	30.1709	30.1125		29.8592	29.8714	29.2042	29.8199	29.7065	29.1344	29.8134	30.1709	30.1125	27.4493	29.8592	29.8714	29.5357	29.4926	5	4	0.939382	0.0271578	-0.0430277	FALSE
CLASRP	F5H0Q6;A0A0A0MQS2;Q8N2M8;Q8N2M8-3;Q8N2M8-4;K7EKC9;K7EP11;K7EM61	https://www.uniprot.org/uniprot/?query=f5h0q6+OR+a0a0a0mqs2+OR+q8n2m8+OR+q8n2m8-3+OR+q8n2m8-4+OR+k7ekc9+OR+k7ep11+OR+k7em61	CLK4-associating serine/arginine rich protein	CLASRP	3	3	3	4.9	74.824	655			27.7747	28.3878		28.3462				27.9634	27.6877	27.5676	27.7747	28.3878	27.9857	28.3462	27.7902	27.502	27.4692	27.9634	27.8807	27.8142	2	2	0.766633	0.115412	-0.0664966	FALSE
RBP1	A0A0A0MQT0;P09455-2;P09455-3	https://www.uniprot.org/uniprot/?query=a0a0a0mqt0+OR+p09455-2+OR+p09455-3	Retinol-binding protein 1	RBP1	15	15	1	60.9	22.31	197	33.2164	31.7557	32.4117	31.0912	32.8075	31.5967	33.0903	33.4527	33.1171	32.4764	33.2164	31.7557	32.4117	31.0912	32.8075	31.5967	33.0903	33.4527	33.1171	32.4764	32.2565	32.7467	5	5	0.35652	0.447916	0.490161	FALSE
SCLY	A0A0A0MQU4;Q96I15;H7C3V9;H7C277;Q96I15-2;H7C1N7;C9JNL5;H7C280;H7C4A1	https://www.uniprot.org/uniprot/?query=a0a0a0mqu4+OR+q96i15+OR+h7c3v9+OR+h7c277+OR+q96i15-2+OR+h7c1n7+OR+c9jnl5+OR+h7c280+OR+h7c4a1	Selenocysteine lyase	SCLY	7	7	7	23	48.793	453	29.6441		29.8812	29.6984	29.4992	29.3093	29.1056	29.4157		30.1888	29.6441	27.496	29.8812	29.6984	29.4992	29.3093	29.1056	29.4157	27.7044	30.1888	29.2438	29.1448	4	4	0.872708	0.0591311	-0.0990064	FALSE
MBNL1	C9JP00;A0A0A0MQX8;Q9NR56;Q9NR56-7;Q86VM6;B1AKI6;Q9NUK0-2;Q9NUK0;C9J4T8;C9JCX1;H7C4Y1;Q9NUK0-4;Q9NUK0-3	https://www.uniprot.org/uniprot/?query=c9jp00+OR+a0a0a0mqx8+OR+q9nr56+OR+q9nr56-7+OR+q86vm6+OR+b1aki6+OR+q9nuk0-2+OR+q9nuk0+OR+c9j4t8+OR+c9jcx1+OR+h7c4y1+OR+q9nuk0-4+OR+q9nuk0-3	Muscleblind-like protein 1	MBNL1	10	10	2	35.1	37.898	348	33.0459	33.1102	33.1684	32.9088	33.0992	33.4265	32.9578	33.3497	33.0331	33.1025	33.0459	33.1102	33.1684	32.9088	33.0992	33.4265	32.9578	33.3497	33.0331	33.1025	33.0665	33.1739	5	5	0.331159	0.479964	0.107408	FALSE
SEC11C;SEC11L3	A0A0A0MR04;B4DI03;K7EJQ7;Q9BY50	https://www.uniprot.org/uniprot/?query=a0a0a0mr04+OR+b4di03+OR+k7ejq7+OR+q9by50	Signal peptidase complex catalytic subunit SEC11;Signal peptidase complex catalytic subunit SEC11C	SEC11C;SEC11L3	5	5	5	62.6	10.944	99	29.7576	31.0739	30.179	29.7914	29.9758	30.1594	29.6601	29.6824	30.1117	29.2746	29.7576	31.0739	30.179	29.7914	29.9758	30.1594	29.6601	29.6824	30.1117	29.2746	30.1556	29.7776	5	5	0.235922	0.627232	-0.37792	FALSE
MYEF2	A0A0A0MR39;A0A087WUT0;A0A0A0MQW0;Q9P2K5;Q9P2K5-2;H0YN19;A0A0C4DGV1;H0YKS1;Q9P2K5-3;A0A087WWC8;Q9P2K5-4	https://www.uniprot.org/uniprot/?query=a0a0a0mr39+OR+a0a087wut0+OR+a0a0a0mqw0+OR+q9p2k5+OR+q9p2k5-2+OR+h0yn19+OR+a0a0c4dgv1+OR+h0yks1+OR+q9p2k5-3+OR+a0a087wwc8+OR+q9p2k5-4	Myelin expression factor 2	MYEF2	15	15	15	28.2	64.149	600	30.0492	30.899	30.9713	30.3572	30.8142	31.2799	29.9229	29.5157	30.9176	31.1893	30.0492	30.899	30.9713	30.3572	30.8142	31.2799	29.9229	29.5157	30.9176	31.1893	30.6182	30.5651	5	5	0.898376	0.046542	-0.0531009	FALSE
CEP192	A0A0A0MR42;K7ENP4;Q8TEP8-1;Q8TEP8;H0Y966;Q8TEP8-2;K7EPA2;K7ELX0;C9JT09	https://www.uniprot.org/uniprot/?query=a0a0a0mr42+OR+k7enp4+OR+q8tep8-1+OR+q8tep8+OR+h0y966+OR+q8tep8-2+OR+k7epa2+OR+k7elx0+OR+c9jt09	Centrosomal protein of 192 kDa	CEP192	8	8	8	4.3	226.99	2062				27.9058	27.5671		27.6298	27.8727			27.5373	27.7659	26.9252	27.9058	27.5671	27.7662	27.6298	27.8727	27.6477	27.0564	27.5402	27.5946	2	2	0.810985	0.0909871	0.0543229	FALSE
FADS1	A0A0A0MR51;O60427;O60427-2;F5H3P6;F5H3U5;H7C2V0;H0YB97;F5H8G5	https://www.uniprot.org/uniprot/?query=a0a0a0mr51+OR+o60427+OR+o60427-2+OR+f5h3p6+OR+f5h3u5+OR+h7c2v0+OR+h0yb97+OR+f5h8g5	Fatty acid desaturase 1	FADS1	9	8	8	17.8	57.885	501		30.5309	30.8966	30.9056	30.6954	29.996	30.1965	30.1781	30.2825	29.5339	27.4648	30.5309	30.8966	30.9056	30.6954	29.996	30.1965	30.1781	30.2825	29.5339	30.0987	30.0374	4	5	0.931771	0.0306907	-0.0612791	FALSE
PTPRS	G8JL96;A0A0A0MR60;Q13332-7;Q13332-5;Q13332-6;Q13332-3;Q13332-4;Q13332-2;Q13332	https://www.uniprot.org/uniprot/?query=g8jl96+OR+a0a0a0mr60+OR+q13332-7+OR+q13332-5+OR+q13332-6+OR+q13332-3+OR+q13332-4+OR+q13332-2+OR+q13332	Protein-tyrosine-phosphatase;Receptor-type tyrosine-protein phosphatase S	PTPRS	5	2	2	4.4	168.43	1501							30.6698	30.7192			27.5291	27.2834	27.619	27.1747	27.5847	27.8086	30.6698	30.7192	27.2637	27.3169	27.4382	28.7557	0	2	0.174129	0.75913	1.31749	FALSE
MADD	A0A0A0MRB5;Q8WXG6-3;Q8WXG6-2;Q8WXG6-8;Q8WXG6-5;Q8WXG6-4;Q8WXG6;Q8WXG6-6;Q8WXG6-7;C9J6B0;A0A0U1RR25;C9JM97;C9JLZ9;C9K0L0;F8W8U2	https://www.uniprot.org/uniprot/?query=a0a0a0mrb5+OR+q8wxg6-3+OR+q8wxg6-2+OR+q8wxg6-8+OR+q8wxg6-5+OR+q8wxg6-4+OR+q8wxg6+OR+q8wxg6-6+OR+q8wxg6-7+OR+c9j6b0+OR+a0a0u1rr25+OR+c9jm97+OR+c9jlz9+OR+c9k0l0+OR+f8w8u2	MAP kinase-activating death domain protein	MADD	10	10	10	8.7	176.55	1588	29.0268	28.7877	28.9226	28.8863	29.2262	29.3059	29.1411	29.3946	28.5314	28.8657	29.0268	28.7877	28.9226	28.8863	29.2262	29.3059	29.1411	29.3946	28.5314	28.8657	28.9699	29.0477	5	5	0.671483	0.172965	0.0778128	FALSE
GPSM1	A0A0A0MSK4;A0A0A0MRC4;Q86YR5-4;Q86YR5;A0A087WVF5;Q86YR5-3;Q86YR5-2	https://www.uniprot.org/uniprot/?query=a0a0a0msk4+OR+a0a0a0mrc4+OR+q86yr5-4+OR+q86yr5+OR+a0a087wvf5+OR+q86yr5-3+OR+q86yr5-2	G-protein-signaling modulator 1	GPSM1	14	14	13	23.7	74.481	675	28.4299		29.807	29.3224	28.6173	29.4258	29.4877		29.5475	28.8789	28.4299	28.2534	29.807	29.3224	28.6173	29.4258	29.4877	27.4619	29.5475	28.8789	28.886	28.9604	4	4	0.883518	0.0537844	0.0743727	FALSE
ASAP1	A0A0A0MRE5;Q9ULH1;Q9ULH1-2;H0YBF7;H0YBM4;E5RFD9;E5RHD7;A0A286YFG8;O43150-2;O43150	https://www.uniprot.org/uniprot/?query=a0a0a0mre5+OR+q9ulh1+OR+q9ulh1-2+OR+h0ybf7+OR+h0ybm4+OR+e5rfd9+OR+e5rhd7+OR+a0a286yfg8+OR+o43150-2+OR+o43150	Arf-GAP with SH3 domain, ANK repeat and PH domain-containing protein 1	ASAP1	29	29	29	29.1	124.77	1122	31.2776	31.1524	31.1368	31.704	31.6882	31.6486	31.4835	31.276	31.5771	31.4398	31.2776	31.1524	31.1368	31.704	31.6882	31.6486	31.4835	31.276	31.5771	31.4398	31.3918	31.485	5	5	0.535533	0.271213	0.0931995	FALSE
TEAD4	A0A0A0MRF3;Q53GI4;Q15561-3;Q15561;Q15561-2	https://www.uniprot.org/uniprot/?query=a0a0a0mrf3+OR+q53gi4+OR+q15561-3+OR+q15561+OR+q15561-2	Transcriptional enhancer factor TEF-3	TEAD4	6	3	3	17.1	44.039	391	29.2289								28.7997	29.086	29.2289	28.0532	27.0415	27.3727	27.1571	27.9111	27.3286	27.0409	28.7997	29.086	27.7707	28.0333	1	2	0.656482	0.182777	0.262588	FALSE
AKAP9	A0A0A0MRF6;Q99996-5;Q99996-3;Q99996;Q99996-1;Q99996-6;A0A0A0MRE9;A0A087WX84;H7BYL6;Q99996-4;H7BZV6;A0A2R8Y590;Q6PJH3;H0Y6Q0	https://www.uniprot.org/uniprot/?query=a0a0a0mrf6+OR+q99996-5+OR+q99996-3+OR+q99996+OR+q99996-1+OR+q99996-6+OR+a0a0a0mre9+OR+a0a087wx84+OR+h7byl6+OR+q99996-4+OR+h7bzv6+OR+a0a2r8y590+OR+q6pjh3+OR+h0y6q0	A-kinase anchor protein 9	AKAP9	38	38	38	12.4	453.49	3910	31.5202	30.9955	31.2308	32.0387	31.4816	31.5714	32.1011	29.4049	31.1829	30.094	31.5202	30.9955	31.2308	32.0387	31.4816	31.5714	32.1011	29.4049	31.1829	30.094	31.4534	30.8709	5	5	0.315817	0.500564	-0.582485	FALSE
SNX6	A0A0A0MRI2;Q9UNH7;Q9UNH7-2;G3V5X9;G3V2U1;H0YJF8;G3V4Z5;Q86XE0-2;Q86XE0	https://www.uniprot.org/uniprot/?query=a0a0a0mri2+OR+q9unh7+OR+q9unh7-2+OR+g3v5x9+OR+g3v2u1+OR+h0yjf8+OR+g3v4z5+OR+q86xe0-2+OR+q86xe0	Sorting nexin-6;Sorting nexin-6, N-terminally processed	SNX6	18	17	17	42.8	47.804	418	32.2477	32.0813	32.3595	32.6198	32.4529	32.3754	32.4344	32.255	32.531	32.4546	32.2477	32.0813	32.3595	32.6198	32.4529	32.3754	32.4344	32.255	32.531	32.4546	32.3522	32.4101	5	5	0.591967	0.227702	0.0578316	FALSE
PCMT1	A0A0A0MRJ6;H7BY58;P22061;P22061-2;F6S8N6;A0A3F2YNX8;F8WDT3;F8WAV5;F8WAX2;C9J0F2;H7C4X2	https://www.uniprot.org/uniprot/?query=a0a0a0mrj6+OR+h7by58+OR+p22061+OR+p22061-2+OR+f6s8n6+OR+a0a3f2ynx8+OR+f8wdt3+OR+f8wav5+OR+f8wax2+OR+c9j0f2+OR+h7c4x2	Protein-L-isoaspartate O-methyltransferase;Protein-L-isoaspartate(D-aspartate) O-methyltransferase	PCMT1	15	15	15	56.5	30.315	285	34.8329	35.6418	35.3531	35.2441	35.2834	35.6895	35.4617	35.4738	35.3474	35.0493	34.8329	35.6418	35.3531	35.2441	35.2834	35.6895	35.4617	35.4738	35.3474	35.0493	35.271	35.4043	5	5	0.448092	0.348633	0.133276	FALSE
MYO6	A0A0A0MRM8;Q9UM54-5;Q9UM54-6;Q9UM54-2;Q9UM54;Q9UM54-1;Q9UM54-4;A0A1Y0BRN3;E7EW20;A0A590UJ40;A0A0D9SGC1;A0A590UJ75;A0A590UKB0;A0A590UK22;A0A590UK86;A0A590UJY4;A0A5F9ZI03;A0A590UK71;A0A590UJW9;Q5JVM0	https://www.uniprot.org/uniprot/?query=a0a0a0mrm8+OR+q9um54-5+OR+q9um54-6+OR+q9um54-2+OR+q9um54+OR+q9um54-1+OR+q9um54-4+OR+a0a1y0brn3+OR+e7ew20+OR+a0a590uj40+OR+a0a0d9sgc1+OR+a0a590uj75+OR+a0a590ukb0+OR+a0a590uk22+OR+a0a590uk86	Unconventional myosin-VI	MYO6	56	56	56	48.6	145.01	1253	33.6578	33.4437	33.4812	33.539	33.3503	33.4734	33.58	33.3402	33.4981	33.8771	33.6578	33.4437	33.4812	33.539	33.3503	33.4734	33.58	33.3402	33.4981	33.8771	33.4944	33.5538	5	5	0.58469	0.233075	0.0593452	FALSE
NOLC1	A0A0A0MRM9;Q14978-2;Q14978;Q14978-3;S4R349;S4R402;S4R341;S4R3C2	https://www.uniprot.org/uniprot/?query=a0a0a0mrm9+OR+q14978-2+OR+q14978+OR+q14978-3+OR+s4r349+OR+s4r402+OR+s4r341+OR+s4r3c2	Nucleolar and coiled-body phosphoprotein 1	NOLC1	25	25	25	27.7	74.543	708	34.336	33.9285	33.8151	33.0659	33.2775	33.4559	33.3332	33.7197	34.0181	33.8893	34.336	33.9285	33.8151	33.0659	33.2775	33.4559	33.3332	33.7197	34.0181	33.8893	33.6846	33.6832	5	5	0.99604	0.00172316	-0.00135608	FALSE
MAP7D3	A0A0A0MRP0;Q8IWC1-2;Q8IWC1;Q8IWC1-3	https://www.uniprot.org/uniprot/?query=a0a0a0mrp0+OR+q8iwc1-2+OR+q8iwc1+OR+q8iwc1-3	MAP7 domain-containing protein 3	MAP7D3	8	8	1	11	90.131	802	29.6761		29.7758	29.4337	29.4629	30.0417	30.0013			29.8936	29.6761	27.8825	29.7758	29.4337	29.4629	30.0417	30.0013	27.0913	27.3206	29.8936	29.2462	28.8697	4	3	0.639787	0.193964	-0.376503	FALSE
ABI1	A0A0A0MRT6;Q8IZP0-2;Q8IZP0-4;Q8IZP0-3;Q8IZP0-5;Q8IZP0-6;Q8IZP0-9;Q8IZP0;B6VEX4;Q8IZP0-10;Q8IZP0-8;Q8IZP0-7;Q8IZP0-12;Q8IZP0-11	https://www.uniprot.org/uniprot/?query=a0a0a0mrt6+OR+q8izp0-2+OR+q8izp0-4+OR+q8izp0-3+OR+q8izp0-5+OR+q8izp0-6+OR+q8izp0-9+OR+q8izp0+OR+b6vex4+OR+q8izp0-10+OR+q8izp0-8+OR+q8izp0-7+OR+q8izp0-12+OR+q8izp0-11	Abl interactor 1	ABI1	17	17	12	39.8	51.769	475	32.9624	32.8742	33.0903	33.0728	32.9174	32.7101	33.1286	32.6908	33.2185	33.1822	32.9624	32.8742	33.0903	33.0728	32.9174	32.7101	33.1286	32.6908	33.2185	33.1822	32.9834	32.986	5	5	0.983996	0.00700646	0.00263355	FALSE
ELAVL2;ELAVL4	Q12926;Q12926-2;A0A0A0MRX1;B1AM48;C9JB16;P26378-1;P26378-5;P26378-4;A0A494C0F8;P26378-3;A0A494C015;A0A494C1D9;A0A0R4J2E6;A0A494C173;B1APY9;A0A494C147;P26378;P26378-2;Q14576;Q14576-2	https://www.uniprot.org/uniprot/?query=q12926+OR+q12926-2+OR+a0a0a0mrx1+OR+b1am48+OR+c9jb16+OR+p26378-1+OR+p26378-5+OR+p26378-4+OR+a0a494c0f8+OR+p26378-3+OR+a0a494c015+OR+a0a494c1d9+OR+a0a0r4j2e6+OR+a0a494c173+OR+b1apy9	ELAV-like protein 2;ELAV-like protein;ELAV-like protein 4	ELAVL2;ELAVL4	8	7	7	25.9	39.503	359	29.3797	29.1579	29.39	29.3243	28.9185	29.5166	29.0716	29.6138	29.6319	29.2591	29.3797	29.1579	29.39	29.3243	28.9185	29.5166	29.0716	29.6138	29.6319	29.2591	29.234	29.4186	5	5	0.228655	0.64082	0.184528	FALSE
TNIP1	A0A0A0MRZ4;Q15025-7;Q15025-8;Q15025-5;Q15025-6;Q15025-4;Q15025-2;Q15025;E7EMV7;Q15025-3;E7EW15;H0YC17;E7EWG2;E7EW68	https://www.uniprot.org/uniprot/?query=a0a0a0mrz4+OR+q15025-7+OR+q15025-8+OR+q15025-5+OR+q15025-6+OR+q15025-4+OR+q15025-2+OR+q15025+OR+e7emv7+OR+q15025-3+OR+e7ew15+OR+h0yc17+OR+e7ewg2+OR+e7ew68	TNFAIP3-interacting protein 1	TNIP1	8	8	8	14.5	70.074	619	28.5019	28.8631	28.7108	28.7318	28.6578	28.5431	28.452		28.4699	28.5821	28.5019	28.8631	28.7108	28.7318	28.6578	28.5431	28.452	27.6883	28.4699	28.5821	28.6931	28.3471	5	4	0.10737	0.969118	-0.346007	FALSE
COG4	A0A0A0MS45;J3KNI1;Q9H9E3;Q9H9E3-3;Q9H9E3-2;H3BMV9;H3BQB2;J3KRB5;J3QLW1;E9PRT5;H3BSD2	https://www.uniprot.org/uniprot/?query=a0a0a0ms45+OR+j3kni1+OR+q9h9e3+OR+q9h9e3-3+OR+q9h9e3-2+OR+h3bmv9+OR+h3bqb2+OR+j3krb5+OR+j3qlw1+OR+e9prt5+OR+h3bsd2	Conserved oligomeric Golgi complex subunit 4	COG4	22	22	22	31.8	87.183	768	30.3901	30.5378	30.3562	30.5974	30.343	30.4109	30.6183	30.2055	30.243	30.1223	30.3901	30.5378	30.3562	30.5974	30.343	30.4109	30.6183	30.2055	30.243	30.1223	30.4449	30.32	5	5	0.264161	0.578131	-0.124888	FALSE
PRKACB	P22694-2;P22694-4;A0A0A0MS54;P22694-9;P22694-6;P22694-7;P22694-5;P22694;P22694-3;A0A087WVC4;P22694-10;B1APG0;B1APG1;P22694-8;B1APG3;B1APF9;B1APF8;B1APG2;B1APF7	https://www.uniprot.org/uniprot/?query=p22694-2+OR+p22694-4+OR+a0a0a0ms54+OR+p22694-9+OR+p22694-6+OR+p22694-7+OR+p22694-5+OR+p22694+OR+p22694-3+OR+a0a087wvc4+OR+p22694-10+OR+b1apg0+OR+b1apg1+OR+p22694-8+OR+b1apg3	cAMP-dependent protein kinase catalytic subunit beta	PRKACB	17	3	3	37.9	46.235	398	29.4033		29.2973			29.3653		29.2474	29.3618	28.9035	29.4033	27.5484	29.2973	27.606	27.2099	29.3653	27.9733	29.2474	29.3618	28.9035	28.213	28.9703	2	4	0.206886	0.68427	0.757272	FALSE
PVR	A0A0A0MSA9;A0A0C4DG49;P15151-3;P15151-2;P15151-4;P15151	https://www.uniprot.org/uniprot/?query=a0a0a0msa9+OR+a0a0c4dg49+OR+p15151-3+OR+p15151-2+OR+p15151-4+OR+p15151	Poliovirus receptor	PVR	6	6	6	15.6	42.882	392	31.2687	32.7313	32.1224	32.6117	32.3476	32.4518	32.478	32.6723	32.2607	31.5352	31.2687	32.7313	32.1224	32.6117	32.3476	32.4518	32.478	32.6723	32.2607	31.5352	32.2164	32.2796	5	5	0.851344	0.0698949	0.0632121	FALSE
EXOC7	A0A0A0MSB8;Q9UPT5-2;Q9UPT5-5;Q9UPT5-1;Q9UPT5-6;Q9UPT5;B4DJ07;A0A0A0MRE1;Q9UPT5-4;B5MCY9;K7ERQ5;C9JME6;C9JKC2	https://www.uniprot.org/uniprot/?query=a0a0a0msb8+OR+q9upt5-2+OR+q9upt5-5+OR+q9upt5-1+OR+q9upt5-6+OR+q9upt5+OR+b4dj07+OR+a0a0a0mre1+OR+q9upt5-4+OR+b5mcy9+OR+k7erq5+OR+c9jme6+OR+c9jkc2	Exocyst complex component 7	EXOC7	28	28	28	50.8	78.808	693	32.3549	32.216	32.5376	32.4102	32.4412	32.3986	32.4493	32.5593	32.394	32.3168	32.3549	32.216	32.5376	32.4102	32.4412	32.3986	32.4493	32.5593	32.394	32.3168	32.392	32.4236	5	5	0.648084	0.188369	0.0315925	FALSE
PHC2	B3KPJ4;A0A0A0MSI2;Q8IXK0-2;Q8IXK0-4;Q8IXK0;Q8IXK0-5;Q8IXK0-3	https://www.uniprot.org/uniprot/?query=b3kpj4+OR+a0a0a0msi2+OR+q8ixk0-2+OR+q8ixk0-4+OR+q8ixk0+OR+q8ixk0-5+OR+q8ixk0-3	Polyhomeotic-like protein 2	PHC2	8	8	7	19.2	50.403	464	30.8284	30.9078	30.4268	30.5295	30.9555	30.5041	30.3213	30.5265	30.4593	30.5094	30.8284	30.9078	30.4268	30.5295	30.9555	30.5041	30.3213	30.5265	30.4593	30.5094	30.7296	30.4641	5	5	0.0646056	1.18973	-0.265474	FALSE
PET100	A0A0A0MSK2;P0DJ07;M0QZ55;M0QY33;M0QYU6;M0R2T5;M0R022	https://www.uniprot.org/uniprot/?query=a0a0a0msk2+OR+p0dj07+OR+m0qz55+OR+m0qy33+OR+m0qyu6+OR+m0r2t5+OR+m0r022	Protein PET100 homolog, mitochondrial	PET100	4	4	4	38.6	5.5534	44		33.3422	32.8648	32.0753	32.782	34.3026	33.4049	33.5289	33.1833	33.3551	28.112	33.3422	32.8648	32.0753	32.782	34.3026	33.4049	33.5289	33.1833	33.3551	31.8352	33.555	4	5	0.146112	0.835313	1.71971	FALSE
AKR1C3	A0A0A0MSS8;P42330;S4R3Z2;S4R3D5;P42330-2;P17516;P52895-2	https://www.uniprot.org/uniprot/?query=a0a0a0mss8+OR+p42330+OR+s4r3z2+OR+s4r3d5+OR+p42330-2+OR+p17516+OR+p52895-2	Aldo-keto reductase family 1 member C3	AKR1C3	12	12	6	48.3	36.867	323	30.7796	32.2551	31.5759	30.163	29.3942	30.6044	31.8605	31.5471	31.3163	30.715	30.7796	32.2551	31.5759	30.163	29.3942	30.6044	31.8605	31.5471	31.3163	30.715	30.8336	31.2086	5	5	0.528544	0.276918	0.375063	FALSE
TAPBP	A0A0G2JKZ1;A2AB90;A0A0G2JH37;A0A0A0MSV9;O15533;O15533-3;O15533-2;Q6P1N7;A0A0A0MT98;O15533-4;C9JA35;A0A140T9B2;A0A0G2JJI5	https://www.uniprot.org/uniprot/?query=a0a0g2jkz1+OR+a2ab90+OR+a0a0g2jh37+OR+a0a0a0msv9+OR+o15533+OR+o15533-3+OR+o15533-2+OR+q6p1n7+OR+a0a0a0mt98+OR+o15533-4+OR+c9ja35+OR+a0a140t9b2+OR+a0a0g2jji5	Tapasin	TAPBP	7	7	7	21.9	47.606	448	31.8042	31.0774	30.8034	30.6734	31.0625	30.6377	30.8951	30.7709	30.6692	31.8983	31.8042	31.0774	30.8034	30.6734	31.0625	30.6377	30.8951	30.7709	30.6692	31.8983	31.0842	30.9743	5	5	0.729119	0.137202	-0.109929	FALSE
LIPA	A0A0A0MT32;P38571-2;P38571;Q5T073	https://www.uniprot.org/uniprot/?query=a0a0a0mt32+OR+p38571-2+OR+p38571+OR+q5t073	Lysosomal acid lipase/cholesteryl ester hydrolase	LIPA	2	2	2	9.5	32.57	283	28.8873	28.8374	28.4713		28.9342			28.1665	28.0561	28.3969	28.8873	28.8374	28.4713	27.4338	28.9342	27.5209	27.8174	28.1665	28.0561	28.3969	28.5128	27.9915	4	3	0.152951	0.815448	-0.521268	FALSE
SCAF8	A0A0A0MT33;Q9UPN6;Q9UPN6-2	https://www.uniprot.org/uniprot/?query=a0a0a0mt33+OR+q9upn6+OR+q9upn6-2	Protein SCAF8	SCAF8	21	21	18	20	148.86	1349	31.8763	32.3547	32.2226	32.1022	32.2153	32.3731	32.4521	32.278	32.2871	31.6151	31.8763	32.3547	32.2226	32.1022	32.2153	32.3731	32.4521	32.278	32.2871	31.6151	32.1542	32.2011	5	5	0.791912	0.101323	0.0468502	FALSE
FAM213B	A0A0A0MT35;Q8TBF2-3;A0A2P0CTB1;Q8TBF2;J3QKK8;J3KPF5;J3KPF6;A0A0G2JRR6;A0A0G2JSF1;A0A2P0CU24;A0A0A0MRV4;J3KRV9;A0A2P0CTH9;Q8TBF2-2;Q8TBF2-7;Q8TBF2-4;Q8TBF2-6	https://www.uniprot.org/uniprot/?query=a0a0a0mt35+OR+q8tbf2-3+OR+a0a2p0ctb1+OR+q8tbf2+OR+j3qkk8+OR+j3kpf5+OR+j3kpf6+OR+a0a0g2jrr6+OR+a0a0g2jsf1+OR+a0a2p0cu24+OR+a0a0a0mrv4+OR+j3krv9+OR+a0a2p0cth9+OR+q8tbf2-2+OR+q8tbf2-7	Prostamide/prostaglandin F synthase	FAM213B	7	7	7	28.9	26.41	246	29.7559	29.4313	29.5843	29.7855	29.7882	30.0979	29.3311	29.364	29.7559	29.0834	29.7559	29.4313	29.5843	29.7855	29.7882	30.0979	29.3311	29.364	29.7559	29.0834	29.669	29.5265	5	5	0.490322	0.309519	-0.142576	FALSE
CCM2	C9JUH3;A0A0A0MT72;Q9BSQ5-3;Q9BSQ5;Q9BSQ5-2;Q9BSQ5-4;A0A3B3IRS0;E9PEC4	https://www.uniprot.org/uniprot/?query=c9juh3+OR+a0a0a0mt72+OR+q9bsq5-3+OR+q9bsq5+OR+q9bsq5-2+OR+q9bsq5-4+OR+a0a3b3irs0+OR+e9pec4	Cerebral cavernous malformations 2 protein	CCM2	8	8	8	30.8	38.818	347	28.8085	29.6253	29.8843	29.9595	29.9439	29.616	29.3649	29.0448	30.1991	29.4578	28.8085	29.6253	29.8843	29.9595	29.9439	29.616	29.3649	29.0448	30.1991	29.4578	29.6443	29.5365	5	5	0.718833	0.143372	-0.107798	FALSE
IVD	A0A0A0MT83;P26440;A0A0S2Z4K7;P26440-2;H0YLC3;H7C4G6;H0YKV0;H0YN10;A0A087WVD3	https://www.uniprot.org/uniprot/?query=a0a0a0mt83+OR+p26440+OR+a0a0s2z4k7+OR+p26440-2+OR+h0ylc3+OR+h7c4g6+OR+h0ykv0+OR+h0yn10+OR+a0a087wvd3	Isovaleryl-CoA dehydrogenase, mitochondrial	IVD	13	13	13	32.6	46.319	423	32.3609	32.8253	32.681	32.5857	32.8393	32.611	32.4507	32.9548	32.3899	32.3267	32.3609	32.8253	32.681	32.5857	32.8393	32.611	32.4507	32.9548	32.3899	32.3267	32.6584	32.5466	5	5	0.4573	0.339799	-0.11184	FALSE
WDR36	A0A0A0MTB8;Q8NI36	https://www.uniprot.org/uniprot/?query=a0a0a0mtb8+OR+q8ni36	WD repeat-containing protein 36	WDR36	37	37	37	48.8	99.365	895	33.5691	33.6886	33.4088	33.4511	33.5758	33.3486	33.1144	33.3073	33.1149	33.3448	33.5691	33.6886	33.4088	33.4511	33.5758	33.3486	33.1144	33.3073	33.1149	33.3448	33.5387	33.246	5	5	0.00409322	2.38793	-0.292678	FALSE
RNF213	A0A0A0MTR7;A0A0A0MTC1;Q63HN8;Q63HN8-4;Q63HN8-5;Q63HN8-6;I3L3H9	https://www.uniprot.org/uniprot/?query=a0a0a0mtr7+OR+a0a0a0mtc1+OR+q63hn8+OR+q63hn8-4+OR+q63hn8-5+OR+q63hn8-6+OR+i3l3h9	E3 ubiquitin-protein ligase RNF213	RNF213	123	123	122	29.6	591.4	5207	33.2101	31.2923	33.4519	32.8352	32.7513	33.0364	33.8351	32.5274	33.6873	33.5326	33.2101	31.2923	33.4519	32.8352	32.7513	33.0364	33.8351	32.5274	33.6873	33.5326	32.7082	33.3238	5	5	0.21136	0.674977	0.61559	FALSE
ILK	A0A0A0MTH3;Q13418;Q13418-3;A0A087WWY6;E9PQ52;A0A087WW45	https://www.uniprot.org/uniprot/?query=a0a0a0mth3+OR+q13418+OR+q13418-3+OR+a0a087wwy6+OR+e9pq52+OR+a0a087ww45	Integrin-linked protein kinase	ILK	23	23	5	49.1	54.611	483	34.7355	34.4408	34.7439	34.5859	34.7866	34.7709	34.8424	34.4485	34.7996	34.7637	34.7355	34.4408	34.7439	34.5859	34.7866	34.7709	34.8424	34.4485	34.7996	34.7637	34.6585	34.725	5	5	0.505458	0.296315	0.0664752	FALSE
BTAF1	A0A0A0MTH9;O14981;O14981-2	https://www.uniprot.org/uniprot/?query=a0a0a0mth9+OR+o14981+OR+o14981-2	TATA-binding protein-associated factor 172	BTAF1	29	29	29	19.4	206.93	1849	31.4052	30.4883	30.4285	30.3747	30.6377	30.5105	31.1657	30.2031	30.7602	30.7915	31.4052	30.4883	30.4285	30.3747	30.6377	30.5105	31.1657	30.2031	30.7602	30.7915	30.6669	30.6862	5	5	0.939889	0.0269234	0.0193192	FALSE
DHCR24	A0A0A0MTI1;Q15392;Q15392-2;A0A3B3IT58;A0A3B3IRV7;A0A3B3ISR5;A0A3B3ITT9	https://www.uniprot.org/uniprot/?query=a0a0a0mti1+OR+q15392+OR+q15392-2+OR+a0a3b3it58+OR+a0a3b3irv7+OR+a0a3b3isr5+OR+a0a3b3itt9	Delta(24)-sterol reductase	DHCR24	20	20	20	39.2	61.446	528	32.6917	33.3781	33.123	33.0919	33.2689	32.6932	33.3788	32.6386	33.2532	32.0876	32.6917	33.3781	33.123	33.0919	33.2689	32.6932	33.3788	32.6386	33.2532	32.0876	33.1107	32.8103	5	5	0.293439	0.532482	-0.300461	FALSE
ELOVL5	A0A0A0MTI6;Q9NYP7;Q9NYP7-2;Q9NYP7-3	https://www.uniprot.org/uniprot/?query=a0a0a0mti6+OR+q9nyp7+OR+q9nyp7-2+OR+q9nyp7-3	Elongation of very long chain fatty acids protein;Elongation of very long chain fatty acids protein 5	ELOVL5	3	3	3	11.5	30.742	262	31.7057	32.0704	31.3776		31.8657	31.6021	31.5657	30.962		31.2528	31.7057	32.0704	31.3776	27.2476	31.8657	31.6021	31.5657	30.962	27.4257	31.2528	30.8534	30.5617	4	4	0.815006	0.0888393	-0.291723	FALSE
NCEH1	A0A0R4J2G3;A0A0A0MTJ9;Q6PIU2;Q6PIU2-2;H7C046;Q6PIU2-3;F8WE33	https://www.uniprot.org/uniprot/?query=a0a0r4j2g3+OR+a0a0a0mtj9+OR+q6piu2+OR+q6piu2-2+OR+h7c046+OR+q6piu2-3+OR+f8we33	Neutral cholesterol ester hydrolase 1	NCEH1	9	9	9	23.9	49.062	440	31.674	32.5925	31.5542	31.7763	31.2989	31.4991	31.5675	31.0585	31.2052	31.5681	31.674	32.5925	31.5542	31.7763	31.2989	31.4991	31.5675	31.0585	31.2052	31.5681	31.7792	31.3797	5	5	0.152265	0.817399	-0.399486	FALSE
SKP2	A0A0A0MTL5;Q13309;Q13309-2;D6R9R7;D6RAG5;Q13309-4	https://www.uniprot.org/uniprot/?query=a0a0a0mtl5+OR+q13309+OR+q13309-2+OR+d6r9r7+OR+d6rag5+OR+q13309-4	S-phase kinase-associated protein 2	SKP2	7	7	7	19.5	48.885	435	30.0677	29.2093	30.2971	29.8157	29.79	29.6876	29.9292	29.4699	29.6933	30.0632	30.0677	29.2093	30.2971	29.8157	29.79	29.6876	29.9292	29.4699	29.6933	30.0632	29.836	29.7686	5	5	0.757997	0.120332	-0.0673191	FALSE
CUL2	A0A0A0MTN0;Q13617;Q13617-2;Q5T2B5;Q5T2B7	https://www.uniprot.org/uniprot/?query=a0a0a0mtn0+OR+q13617+OR+q13617-2+OR+q5t2b5+OR+q5t2b7	Cullin-2	CUL2	33	33	33	51.5	88.505	758	33.5008	33.529	33.5863	33.3567	33.3971	33.7349	33.5542	33.3768	33.5648	33.4609	33.5008	33.529	33.5863	33.3567	33.3971	33.7349	33.5542	33.3768	33.5648	33.4609	33.474	33.5383	5	5	0.408994	0.388283	0.064324	FALSE
C14orf2;MP68	A0A0A0MTQ5;G3V556;P56378;P56378-2	https://www.uniprot.org/uniprot/?query=a0a0a0mtq5+OR+g3v556+OR+p56378+OR+p56378-2	6.8 kDa mitochondrial proteolipid	C14orf2;MP68	3	3	3	48.1	9.1078	77	34.9754	34.2607	34.361	34.7688	35.2485	34.808	34.9641	34.7286	33.9408	34.6443	34.9754	34.2607	34.361	34.7688	35.2485	34.808	34.9641	34.7286	33.9408	34.6443	34.7229	34.6172	5	5	0.69085	0.160616	-0.10573	FALSE
NCAPH2	A0A0A6YYG7;Q6IBW4;Q6IBW4-4;Q6IBW4-2;E5RJN3;Q6IBW4-5;E5RJL4;F8WAR3;H0YC55	https://www.uniprot.org/uniprot/?query=a0a0a6yyg7+OR+q6ibw4+OR+q6ibw4-4+OR+q6ibw4-2+OR+e5rjn3+OR+q6ibw4-5+OR+e5rjl4+OR+f8war3+OR+h0yc55	Condensin-2 complex subunit H2	NCAPH2	13	13	13	26.7	66.257	589	29.9056		30.1887	30.2732	30.1623	30.0097	30.153	30.1242	30.324	29.9317	29.9056	27.5975	30.1887	30.2732	30.1623	30.0097	30.153	30.1242	30.324	29.9317	29.6255	30.1085	4	5	0.399745	0.398217	0.483072	FALSE
C15orf38-AP3S2;ARPIN	A0A0A6YYH1;Q7Z6K5;Q7Z6K5-2;H0YMP5;H0YL03;H0YL85;H0YMK0	https://www.uniprot.org/uniprot/?query=a0a0a6yyh1+OR+q7z6k5+OR+q7z6k5-2+OR+h0ymp5+OR+h0yl03+OR+h0yl85+OR+h0ymk0	Arpin	C15orf38-AP3S2;ARPIN	10	10	10	27.7	43.881	394	32.469	32.0042	32.4833	32.1925	32.6816	33.093	32.2735	32.3847	32.7259	32.4672	32.469	32.0042	32.4833	32.1925	32.6816	33.093	32.2735	32.3847	32.7259	32.4672	32.3661	32.5889	5	5	0.273655	0.562796	0.222713	FALSE
PPAN-P2RY11;PPAN	A0A0A6YYI3;A0A0B4J1V8;Q9NQ55-2;Q9NQ55;Q9NQ55-3;A8MV53;C9J3W3;H7C446;C9JHF7	https://www.uniprot.org/uniprot/?query=a0a0a6yyi3+OR+a0a0b4j1v8+OR+q9nq55-2+OR+q9nq55+OR+q9nq55-3+OR+a8mv53+OR+c9j3w3+OR+h7c446+OR+c9jhf7	Suppressor of SWI4 1 homolog	PPAN-P2RY11;PPAN	16	16	16	43.5	58.199	520	31.3324	31.7205	31.4777	31.5305	31.231	31.1796	31.4973	31.0974	31.2745	31.125	31.3324	31.7205	31.4777	31.5305	31.231	31.1796	31.4973	31.0974	31.2745	31.125	31.4584	31.2347	5	5	0.079404	1.10016	-0.223695	FALSE
CORO7;CORO7-PAM16	P57737-3;A0A0A6YYL4;P57737;P57737-4;P57737-2;I3L167;I3L1U7;I3L0X9;I3L3T0;Q9Y3D7;E7EP81;I3L2Y6;I3L442;I3L426;I3L359;I3L1M1;I3NI06;I3L1G9;I3L0X8;I3L212;I3L351;A0A0B4J298;I3L0Z7;I3L482;I3L258	https://www.uniprot.org/uniprot/?query=p57737-3+OR+a0a0a6yyl4+OR+p57737+OR+p57737-4+OR+p57737-2+OR+i3l167+OR+i3l1u7+OR+i3l0x9+OR+i3l3t0+OR+q9y3d7+OR+e7ep81+OR+i3l2y6+OR+i3l442+OR+i3l426+OR+i3l359	Coronin-7;Coronin	CORO7;CORO7-PAM16	33	33	33	44.6	114.16	1048	33.3439	33.202	33.1464	33.2439	33.1792	33.1372	32.8866	33.1496	32.8977	33.6179	33.3439	33.202	33.1464	33.2439	33.1792	33.1372	32.8866	33.1496	32.8977	33.6179	33.2231	33.1378	5	5	0.56323	0.249314	-0.085284	FALSE
C10orf32-ASMT;C10orf32	A0A0B4J1R7;Q96B45	https://www.uniprot.org/uniprot/?query=a0a0b4j1r7+OR+q96b45	UPF0693 protein C10orf32	C10orf32-ASMT;C10orf32	7	7	7	82.1	11.695	106	34.2404	33.7916	33.8814	34.0976	34.029	33.867	34.0569	33.8441	34.0504	34.4376	34.2404	33.7916	33.8814	34.0976	34.029	33.867	34.0569	33.8441	34.0504	34.4376	34.008	34.0512	5	5	0.753498	0.122918	0.0432126	FALSE
PI4KB	A0A0B4J1S8;Q9UBF8-2;Q9UBF8;Q9UBF8-3;E9PL47;F8W860;A0A0A0MSL0;H0YCW3;H0Y4F8;A6PVV8	https://www.uniprot.org/uniprot/?query=a0a0b4j1s8+OR+q9ubf8-2+OR+q9ubf8+OR+q9ubf8-3+OR+e9pl47+OR+f8w860+OR+a0a0a0msl0+OR+h0ycw3+OR+h0y4f8+OR+a6pvv8	Phosphatidylinositol 4-kinase beta	PI4KB	12	12	12	20.5	92.723	828	29.9635	29.9609	29.5119	29.7854	29.7663	29.8869	29.7869	29.786	29.2093	29.8683	29.9635	29.9609	29.5119	29.7854	29.7663	29.8869	29.7869	29.786	29.2093	29.8683	29.7976	29.7075	5	5	0.569525	0.244487	-0.0901223	FALSE
HELLS	A0A0B4J1V9;Q9NRZ9-2;Q9NRZ9;Q9NRZ9-3;Q9NRZ9-6;Q9NRZ9-5;Q9NRZ9-4;A0A087WSW7;F6XU50;Q9NW36;Q9NRZ9-8;Q9NRZ9-7;B1ALG6;Q9NRZ9-9;Q76H82	https://www.uniprot.org/uniprot/?query=a0a0b4j1v9+OR+q9nrz9-2+OR+q9nrz9+OR+q9nrz9-3+OR+q9nrz9-6+OR+q9nrz9-5+OR+q9nrz9-4+OR+a0a087wsw7+OR+f6xu50+OR+q9nw36+OR+q9nrz9-8+OR+q9nrz9-7+OR+b1alg6+OR+q9nrz9-9+OR+q76h82	Lymphoid-specific helicase	HELLS	28	28	28	32.5	102.71	884	32.3004	31.2326	31.0953	30.7884	31.1177	31.1345	30.7116	31.3927	30.9962	31.2245	32.3004	31.2326	31.0953	30.7884	31.1177	31.1345	30.7116	31.3927	30.9962	31.2245	31.3069	31.0919	5	5	0.479214	0.319471	-0.214967	FALSE
MED24	F5GY88;A0A0B4J1W0;O75448-2;O75448;F5H5K2;B4DDR8;E9PFL1;B9TX62;J3KTL3;J3KSU0;F5H2D6	https://www.uniprot.org/uniprot/?query=f5gy88+OR+a0a0b4j1w0+OR+o75448-2+OR+o75448+OR+f5h5k2+OR+b4ddr8+OR+e9pfl1+OR+b9tx62+OR+j3ktl3+OR+j3ksu0+OR+f5h2d6	Mediator of RNA polymerase II transcription subunit 24	MED24	15	15	15	21.2	112.18	1008	30.1472	29.9117	29.7657	30.5211	30.6358	29.8165	29.1901	29.6982	28.6214	29.2446	30.1472	29.9117	29.7657	30.5211	30.6358	29.8165	29.1901	29.6982	28.6214	29.2446	30.1963	29.3142	5	5	0.0124045	1.90642	-0.882154	TRUE
SRSF7	A0A0B4J1Z1;C9JAB2;Q16629-3;Q16629-2;Q16629-4;Q16629;F8WEA1	https://www.uniprot.org/uniprot/?query=a0a0b4j1z1+OR+c9jab2+OR+q16629-3+OR+q16629-2+OR+q16629-4+OR+q16629+OR+f8wea1	Serine/arginine-rich splicing factor 7	SRSF7	10	9	9	61.3	15.763	137	36.4374	36.0511	36.0097	36.1309	35.9913	36.4479	36.09	36.6077	35.965	36.0861	36.4374	36.0511	36.0097	36.1309	35.9913	36.4479	36.09	36.6077	35.965	36.0861	36.1241	36.2393	5	5	0.45997	0.33727	0.115246	FALSE
TRAPPC2L	A0A0B4J294;H3BP13;Q9UL33-2;Q9UL33;H3BPN3;A0A0B4J286;H3BUK6;H3BPE0;H3BQQ8	https://www.uniprot.org/uniprot/?query=a0a0b4j294+OR+h3bp13+OR+q9ul33-2+OR+q9ul33+OR+h3bpn3+OR+a0a0b4j286+OR+h3buk6+OR+h3bpe0+OR+h3bqq8	Trafficking protein particle complex subunit 2-like protein	TRAPPC2L	6	6	6	46.6	16.676	146	30.4214	30.6739	30.3566	31.3066	30.7109	30.4547	31.2031	30.1968	30.8217	30.5181	30.4214	30.6739	30.3566	31.3066	30.7109	30.4547	31.2031	30.1968	30.8217	30.5181	30.6939	30.6389	5	5	0.825172	0.0834557	-0.0549665	FALSE
TRPV1;SHPK	A0A0B4J2A0;Q9UHJ6	https://www.uniprot.org/uniprot/?query=a0a0b4j2a0+OR+q9uhj6	Sedoheptulokinase	TRPV1;SHPK	16	16	16	51.5	51.504	478	30.464	31.1733	31.1737	30.9827	30.6889	30.2156	30.8747	30.4803	30.2387	30.3748	30.464	31.1733	31.1737	30.9827	30.6889	30.2156	30.8747	30.4803	30.2387	30.3748	30.8965	30.4368	5	5	0.0376771	1.42392	-0.459687	FALSE
PIGBOS1	A0A0B4J2F0	https://www.uniprot.org/uniprot/?query=a0a0b4j2f0		PIGBOS1	3	3	3	25.9	6.3133	54		31.8839	31.707		31.503	32.2341	31.4874	31.413	31.5506	31.7251	27.3532	31.8839	31.707	27.4814	31.503	32.2341	31.4874	31.413	31.5506	31.7251	29.9857	31.682	3	5	0.182349	0.739097	1.6963	FALSE
LRRC41	A0A0B4J2G4;Q15345;Q15345-3;A0A087WTU1;A0A087X0S7;A0A0C4DH00;A0A087WTI9	https://www.uniprot.org/uniprot/?query=a0a0b4j2g4+OR+q15345+OR+q15345-3+OR+a0a087wtu1+OR+a0a087x0s7+OR+a0a0c4dh00+OR+a0a087wti9	Leucine-rich repeat-containing protein 41	LRRC41	10	10	10	15.3	86.238	790	28.6665	28.4813	28.6501		28.8149	29.1351	29.2202	29.085	28.9535		28.6665	28.4813	28.6501	27.2978	28.8149	29.1351	29.2202	29.085	28.9535	27.8818	28.3821	28.8551	4	4	0.238121	0.623202	0.472978	FALSE
CYP51A1	A0A0C4DFL7;Q16850;Q16850-2;H7C0D0;C9IYR8	https://www.uniprot.org/uniprot/?query=a0a0c4dfl7+OR+q16850+OR+q16850-2+OR+h7c0d0+OR+c9iyr8	Lanosterol 14-alpha demethylase	CYP51A1	27	27	25	69.2	57.278	509	33.6294	33.4555	32.8142	33.7487	33.544	32.8227	33.6441	33.1906	33.2331	32.45	33.6294	33.4555	32.8142	33.7487	33.544	32.8227	33.6441	33.1906	33.2331	32.45	33.4383	33.0681	5	5	0.193549	0.71321	-0.37026	FALSE
GSTZ1	G3V5T0;A0A0C4DFM0;G3V4T6;A0A0A0MR33;G3V267;O43708-2;G3V3B9;G3V5U6;H0YJN8	https://www.uniprot.org/uniprot/?query=g3v5t0+OR+a0a0c4dfm0+OR+g3v4t6+OR+a0a0a0mr33+OR+g3v267+OR+o43708-2+OR+g3v3b9+OR+g3v5u6+OR+h0yjn8	Maleylacetoacetate isomerase	GSTZ1	12	12	1	48.5	22.61	202	32.4857	32.7002	33.2418	32.8389	33.5557	33.4956	32.7722	33.1831	32.8974	32.1034	32.4857	32.7002	33.2418	32.8389	33.5557	33.4956	32.7722	33.1831	32.8974	32.1034	32.9644	32.8904	5	5	0.81271	0.0900643	-0.0740913	FALSE
TM9SF4	A0A0C4DFM1;Q92544;F8WCN2;F2Z2L1	https://www.uniprot.org/uniprot/?query=a0a0c4dfm1+OR+q92544+OR+f8wcn2+OR+f2z2l1	Transmembrane 9 superfamily member 4	TM9SF4	10	10	10	16.5	72.54	625	31.9084	32.0029	31.7424	31.8976	31.7478	31.4968	31.6324	31.7611	32.136	31.6866	31.9084	32.0029	31.7424	31.8976	31.7478	31.4968	31.6324	31.7611	32.136	31.6866	31.8598	31.7426	5	5	0.363138	0.439929	-0.117258	FALSE
ZNF574	A0A0C4DFM2;Q6ZN55;Q6ZN55-2	https://www.uniprot.org/uniprot/?query=a0a0c4dfm2+OR+q6zn55+OR+q6zn55-2	Zinc finger protein 574	ZNF574	7	7	7	10	108.7	986	27.5979	28.3573		28.8815	28.4521	28.6919		28.9719	28.6876	29.7883	27.5979	28.3573	28.1221	28.8815	28.4521	28.6919	28.1306	28.9719	28.6876	29.7883	28.2822	28.8541	4	4	0.136179	0.865889	0.571876	FALSE
ZCCHC11	E9PKY2;A0A0C4DFM7;Q5TAX3;E9PKX1;Q5TAX3-2;H0YDJ1;H0YEE8	https://www.uniprot.org/uniprot/?query=e9pky2+OR+a0a0c4dfm7+OR+q5tax3+OR+e9pkx1+OR+q5tax3-2+OR+h0ydj1+OR+h0yee8	Terminal uridylyltransferase 4	ZCCHC11	8	6	6	7.8	135.98	1203					28.9548				28.1051	28.5797	27.3174	27.4194	26.8951	27.3693	28.9548	27.4785	27.3353	27.4433	28.1051	28.5797	27.5912	27.7884	1	2	0.658085	0.181718	0.197185	FALSE
DLG1	Q12959-5;Q12959-3;A0A590UJD9;A0A0C4DFT3;A0A590UJC5;A0A590UJ08;Q12959-2;Q12959-7;Q12959;Q12959-6;Q12959-4;A0A590UJ18;A0A590UKA8;A0A590UJ68;A0A590UJR5;A0A590UJS9;A0A590UK48;A0A590UK81;A0A590UJ29;A0A590UJ81;Q12959-8;Q12959-9;A0A590UJR4;A0A590UJX2;C9JUA9;A0A590UJ64;E7EQD7;A0A590UJL2;A0A590UK02;A0A590UK70;A0A590UJ25;B4E2H8;H7C166;E9PN83;A0A3B3ISW2;E9PIW2;A0A590UJZ4;B7Z2T4;A0A3B3ITF1;Q15700-4;Q15700-3;…	https://www.uniprot.org/uniprot/?query=q12959-5+OR+q12959-3+OR+a0a590ujd9+OR+a0a0c4dft3+OR+a0a590ujc5+OR+a0a590uj08+OR+q12959-2+OR+q12959-7+OR+q12959+OR+q12959-6+OR+q12959-4+OR+a0a590uj18+OR+a0a590uka8+OR+a0a590uj68+OR+a0a590ujr5	Disks large homolog 1	DLG1	25	25	21	43.5	95.165	853	32.1566	31.5418	32.116	32.0191	31.877	32.1665	31.7418	32.0128	32.0817	32.132	32.1566	31.5418	32.116	32.0191	31.877	32.1665	31.7418	32.0128	32.0817	32.132	31.9421	32.027	5	5	0.547911	0.26129	0.084859	FALSE
SRCAP	A0A0C4DFX4;Q6ZRS2-3;Q6ZRS2-2;Q6ZRS2;A0A0A0MS59;A0A087X0E3	https://www.uniprot.org/uniprot/?query=a0a0c4dfx4+OR+q6zrs2-3+OR+q6zrs2-2+OR+q6zrs2+OR+a0a0a0ms59+OR+a0a087x0e3	Helicase SRCAP	SRCAP	9	8	8	2.7	325.77	3053	28.2449	27.9252	27.7418		27.7297	27.9581	27.9228		28.061	28.0489	28.2449	27.9252	27.7418	27.9372	27.7297	27.9581	27.9228	27.6438	28.061	28.0489	27.9157	27.9269	4	4	0.928048	0.0324295	0.0111918	FALSE
WDR76	A0A0C4DFX7;Q9H967	https://www.uniprot.org/uniprot/?query=a0a0c4dfx7+OR+q9h967	WD repeat-containing protein 76	WDR76	7	7	7	14.1	62.553	562	29.0413		28.8608	29.1614			29.1008	28.8502	28.72		29.0413	27.669	28.8608	29.1614	27.7015	27.2782	29.1008	28.8502	28.72	26.7471	28.4868	28.1393	3	3	0.564822	0.248088	-0.347553	FALSE
NELFA	A0A0C4DFX9;Q9H3P2;H0Y3X6;C9JHL4;Q9H3P2-7;C9JEM7;H7C2C7;F8W954;F8WF98;H7C0W2;H7C3C2;H7C2M8	https://www.uniprot.org/uniprot/?query=a0a0c4dfx9+OR+q9h3p2+OR+h0y3x6+OR+c9jhl4+OR+q9h3p2-7+OR+c9jem7+OR+h7c2c7+OR+f8w954+OR+f8wf98+OR+h7c0w2+OR+h7c3c2+OR+h7c2m8	Negative elongation factor A	NELFA	12	12	12	28.2	58.499	539	30.9302	30.9406	30.9193	31.1343	30.7986	30.8259	31.3476	30.9059	31.196	31.2062	30.9302	30.9406	30.9193	31.1343	30.7986	30.8259	31.3476	30.9059	31.196	31.2062	30.9446	31.0963	5	5	0.224233	0.649301	0.151743	FALSE
ARSA	A0A0C4DFZ2;P15289-2;P15289	https://www.uniprot.org/uniprot/?query=a0a0c4dfz2+OR+p15289-2+OR+p15289	Arylsulfatase A;Arylsulfatase A component B;Arylsulfatase A component C	ARSA	8	8	8	22.4	53.806	509	30.1928		30.0049	29.8898	29.6618	29.15	29.9184	29.5249	30.1241	30.5998	30.1928	27.6923	30.0049	29.8898	29.6618	29.15	29.9184	29.5249	30.1241	30.5998	29.4883	29.8634	4	5	0.497413	0.303283	0.375117	FALSE
RPSA	C9J9K3;A0A0C4DG17;P08865;F8WD59	https://www.uniprot.org/uniprot/?query=c9j9k3+OR+a0a0c4dg17+OR+p08865+OR+f8wd59	40S ribosomal protein SA	RPSA	20	20	20	76.8	29.404	263	37.484	37.651	37.4497	37.5213	37.3707	37.547	37.5766	38.0416	37.3829	37.403	37.484	37.651	37.4497	37.5213	37.3707	37.547	37.5766	38.0416	37.3829	37.403	37.4954	37.5902	5	5	0.490137	0.309683	0.0948608	FALSE
ABI2	F8WAL6;Q9NYB9;Q9NYB9-4;Q9NYB9-2;A0A0C4DG21;E7EP65;E7EW77;E9PEZ7;Q9NYB9-3;B7Z836;H7C3Q7;H0Y6B5;F8WEB9;F8WBL5;F8WAU3;F8WAZ8;F8WCD7;E7EUA1	https://www.uniprot.org/uniprot/?query=f8wal6+OR+q9nyb9+OR+q9nyb9-4+OR+q9nyb9-2+OR+a0a0c4dg21+OR+e7ep65+OR+e7ew77+OR+e9pez7+OR+q9nyb9-3+OR+b7z836+OR+h7c3q7+OR+h0y6b5+OR+f8web9+OR+f8wbl5+OR+f8wau3	Abl interactor 2	ABI2	13	8	8	29.2	55.682	513		29.1606	29.7198	29.9408	29.9007		29.5584	30.1503	30.3944	30.3724	27.5305	29.1606	29.7198	29.9408	29.9007	27.7487	29.5584	30.1503	30.3944	30.3724	29.2505	29.6448	4	4	0.573709	0.241308	0.394358	FALSE
PEX1	A0A0C4DG33;O43933;O43933-2;H7BZH3	https://www.uniprot.org/uniprot/?query=a0a0c4dg33+OR+o43933+OR+o43933-2+OR+h7bzh3	Peroxisome biogenesis factor 1	PEX1	9	9	9	6.9	136.58	1226				28.4282	28.295		28.3988				27.209	27.7758	27.5909	28.4282	28.295	27.36	28.3988	26.8623	27.2235	27.5862	27.8598	27.4862	2	1	0.306248	0.513927	-0.373652	FALSE
SYNE1	Q8NF91;A0A0C4DG40;Q8NF91-4;E7ENN3;Q8NF91-7;Q8NF91-10;A0A5F9ZI52;F5GXQ8;Q8NF91-6;A0A5F9ZHR3;Q8NF91-5;A0A5F9ZHI3;F5H422;A0A5F9ZHD7;F5H4Q0;F5GYQ7;Q8NF91-2;Q8NF91-8;A0A5F9ZHE1;Q8NF91-9;Q8NF91-3;Q8NF91-11;H0Y325;F8WAI0;A0A5F9ZH86;A0A5F9ZHB2;H0Y326;A0A5F9ZH87;Q5JV20;A0A087WYJ5	https://www.uniprot.org/uniprot/?query=q8nf91+OR+a0a0c4dg40+OR+q8nf91-4+OR+e7enn3+OR+q8nf91-7+OR+q8nf91-10+OR+a0a5f9zi52+OR+f5gxq8+OR+q8nf91-6+OR+a0a5f9zhr3+OR+q8nf91-5+OR+a0a5f9zhi3+OR+f5h422+OR+a0a5f9zhd7+OR+f5h4q0	Nesprin-1	SYNE1	42	41	41	5.8	1011.1	8797	32.1456	33.8964	32.6251	34.3704	33.7168	31.6413	31.1202	30.623	32.3462	30.2802	32.1456	33.8964	32.6251	34.3704	33.7168	31.6413	31.1202	30.623	32.3462	30.2802	33.3508	31.2022	5	5	0.00483502	2.3156	-2.14867	TRUE
ARL6IP4	A0A0C4DG62;F8WCT1;Q66PJ3-7;Q66PJ3-3;Q66PJ3-2;Q66PJ3;F5GYV5;H7BZV4;Q66PJ3-4;F5H7X4;F8WEP2;A0A0C4DH18;Q66PJ3-5	https://www.uniprot.org/uniprot/?query=a0a0c4dg62+OR+f8wct1+OR+q66pj3-7+OR+q66pj3-3+OR+q66pj3-2+OR+q66pj3+OR+f5gyv5+OR+h7bzv4+OR+q66pj3-4+OR+f5h7x4+OR+f8wep2+OR+a0a0c4dh18+OR+q66pj3-5	ADP-ribosylation factor-like protein 6-interacting protein 4	ARL6IP4	6	6	6	27.1	24.591	218	30.3345	29.9364		29.4032	29.8905	29.6741	30.3287	29.8674	30.0088	30.4071	30.3345	29.9364	27.3135	29.4032	29.8905	29.6741	30.3287	29.8674	30.0088	30.4071	29.3756	30.0572	4	5	0.278451	0.555251	0.681613	FALSE
DDX46	A0A0C4DG89;D6RJA6;H0Y9U3	https://www.uniprot.org/uniprot/?query=a0a0c4dg89+OR+d6rja6+OR+h0y9u3		DDX46	54	54	1	53	117.46	1032	34.1091	34.1722	33.9187	33.9215	34.0223	34.0566	33.9396	33.5553	34.1547	34.0957	34.1091	34.1722	33.9187	33.9215	34.0223	34.0566	33.9396	33.5553	34.1547	34.0957	34.0288	33.9604	5	5	0.585852	0.232212	-0.0683724	FALSE
NME6	C9JQB1;C9J9V6;A0A0C4DG91;O75414;A0A2R8Y7V2;A0A2R8Y547;C9J1J2;O75414-2	https://www.uniprot.org/uniprot/?query=c9jqb1+OR+c9j9v6+OR+a0a0c4dg91+OR+o75414+OR+a0a2r8y7v2+OR+a0a2r8y547+OR+c9j1j2+OR+o75414-2	Nucleoside diphosphate kinase;Nucleoside diphosphate kinase 6	NME6	7	7	7	49.6	16.188	141	30.4634	30.9329	30.2627	30.5505	30.7303	30.7132	30.4891	30.3707	30.084	30.4112	30.4634	30.9329	30.2627	30.5505	30.7303	30.7132	30.4891	30.3707	30.084	30.4112	30.588	30.4136	5	5	0.287817	0.540883	-0.174328	FALSE
ECI2	A0A0C4DGA2;O75521-2;O75521;F1LLU7;F8WAW4;C9JB63;F8W6J1	https://www.uniprot.org/uniprot/?query=a0a0c4dga2+OR+o75521-2+OR+o75521+OR+f1llu7+OR+f8waw4+OR+c9jb63+OR+f8w6j1	Enoyl-CoA delta isomerase 2, mitochondrial	ECI2	16	16	16	55.8	40.183	364	33.0905	32.5165	33.0028	33.0634	32.9111	32.8055	32.8916	32.8792	32.8193	33.0003	33.0905	32.5165	33.0028	33.0634	32.9111	32.8055	32.8916	32.8792	32.8193	33.0003	32.9168	32.8792	5	5	0.746913	0.12673	-0.0376693	FALSE
HLTF	A0A0C4DGA6;Q14527;Q14527-2;H7C5K0	https://www.uniprot.org/uniprot/?query=a0a0c4dga6+OR+q14527+OR+q14527-2+OR+h7c5k0	Helicase-like transcription factor	HLTF	24	24	24	32.8	113.86	1008	30.8045	30.655	30.9688	30.8755	31.2269	31.1525	31.0165	30.5191	30.6298	30.6903	30.8045	30.655	30.9688	30.8755	31.2269	31.1525	31.0165	30.5191	30.6298	30.6903	30.9061	30.8016	5	5	0.516576	0.286866	-0.104521	FALSE
SCOC	A0A0C4DGB0;Q9UIL1-2;Q9UIL1;Q9UIL1-3;Q9UIL1-4	https://www.uniprot.org/uniprot/?query=a0a0c4dgb0+OR+q9uil1-2+OR+q9uil1+OR+q9uil1-3+OR+q9uil1-4	Short coiled-coil protein	SCOC	6	6	6	92.7	9.3544	82	33.3833	33.8593	34.5601	34.4004	34.0252	34.6637	34.3027	34.9151	34.5336	34.692	33.3833	33.8593	34.5601	34.4004	34.0252	34.6637	34.3027	34.9151	34.5336	34.692	34.0457	34.6214	5	5	0.0485056	1.31421	0.575769	FALSE
STX3	A0A0C4DGE4;A0A286YF28;A0A0J9YW33;Q13277-2;Q13277-3;Q13277	https://www.uniprot.org/uniprot/?query=a0a0c4dge4+OR+a0a286yf28+OR+a0a0j9yw33+OR+q13277-2+OR+q13277-3+OR+q13277	Syntaxin-3	STX3	11	11	11	50.5	23.243	204	31.0023	30.97	30.2154	30.8811	30.4269	30.9584	30.0786	30.8733	30.6419	31.1422	31.0023	30.97	30.2154	30.8811	30.4269	30.9584	30.0786	30.8733	30.6419	31.1422	30.6991	30.7389	5	5	0.874169	0.0584046	0.0397567	FALSE
CHD4	Q14839-2;Q14839;A0A0C4DGG9;A0A2R8Y521;A0A2R8Y212;F5GWX5;A0A2R8YFD8;A0A2U3TZM0;A0A2R8YFK9;A0A2R8Y5J0;A0A2R8Y425;A0A2R8YDJ9;A0A2R8YD40;A0A2R8Y4X2;A0A2R8Y8C1;A0A2R8YER1;A0A2R8Y445;A0A2R8YDW2;A0A2R8Y8B3;A0A2R8Y7I0;A0A2R8Y7M9;A0A2R8Y5M9;A0A2R8YE38;F5H6N4;F6T542;K7EPV1;K7ESA5;A0A2R8Y6G9;A0A2R8Y7X1;A0A2R8Y795	https://www.uniprot.org/uniprot/?query=q14839-2+OR+q14839+OR+a0a0c4dgg9+OR+a0a2r8y521+OR+a0a2r8y212+OR+f5gwx5+OR+a0a2r8yfd8+OR+a0a2u3tzm0+OR+a0a2r8yfk9+OR+a0a2r8y5j0+OR+a0a2r8y425+OR+a0a2r8ydj9+OR+a0a2r8yd40+OR+a0a2r8y4x2+OR+a0a2r8y8c1	Chromodomain-helicase-DNA-binding protein 4	CHD4	88	88	24	49.4	220.85	1940	35.2685	35.426	35.2729	35.3518	35.4473	35.2542	35.5806	35.3209	35.4846	35.3588	35.2685	35.426	35.2729	35.3518	35.4473	35.2542	35.5806	35.3209	35.4846	35.3588	35.3533	35.3998	5	5	0.526059	0.278966	0.0464873	FALSE
CD276	A0A0C4DGH0;Q5ZPR3-3;Q5ZPR3-4;Q5ZPR3;Q5ZPR3-2;H0YK40;H0YK59;H0YL10;H0YLT8;H0YN85;H0YN29	https://www.uniprot.org/uniprot/?query=a0a0c4dgh0+OR+q5zpr3-3+OR+q5zpr3-4+OR+q5zpr3+OR+q5zpr3-2+OR+h0yk40+OR+h0yk59+OR+h0yl10+OR+h0ylt8+OR+h0yn85+OR+h0yn29	CD276 antigen	CD276	6	6	6	27.8	41.767	388	29.8973	29.2955	30.2064	29.9973	30.2385	30.6104	29.7758	29.6897	30.1221	30.7447	29.8973	29.2955	30.2064	29.9973	30.2385	30.6104	29.7758	29.6897	30.1221	30.7447	29.927	30.1886	5	5	0.36743	0.434825	0.261556	FALSE
LYRM5	Q6IPR1;A0A0C4DGJ8;G3V521	https://www.uniprot.org/uniprot/?query=q6ipr1+OR+a0a0c4dgj8+OR+g3v521	LYR motif-containing protein 5	LYRM5	2	2	2	17.8	10.864	90				29.7432	29.633		29.2966				27.3775	27.6034	27.6237	29.7432	29.633	26.9274	29.2966	27.3279	27.4069	27.405	28.3962	27.6727	2	1	0.315523	0.500969	-0.723413	FALSE
GIT1	A0A0C4DGN6;Q9Y2X7;Q9Y2X7-3;J3QRU8;J3QLH1;J3QQI0;K7EN79;J3QL89;Q9Y2X7-2	https://www.uniprot.org/uniprot/?query=a0a0c4dgn6+OR+q9y2x7+OR+q9y2x7-3+OR+j3qru8+OR+j3qlh1+OR+j3qqi0+OR+k7en79+OR+j3ql89+OR+q9y2x7-2	ARF GTPase-activating protein GIT1	GIT1	25	25	22	44	83.131	747	31.887	31.5858	31.6959	31.646	31.8121	31.9752	31.8423	32.0964	31.7451	32.1601	31.887	31.5858	31.6959	31.646	31.8121	31.9752	31.8423	32.0964	31.7451	32.1601	31.7254	31.9638	5	5	0.0388123	1.41103	0.238454	FALSE
CAPNS1	A0A0C4DGQ5;P04632;K7ELJ7;A0A075B7C0;K7EKD8;U3KQE2;K7EM73;K7EIV0;U3KPR7;K7ES78;K7EMQ1;Q96L46	https://www.uniprot.org/uniprot/?query=a0a0c4dgq5+OR+p04632+OR+k7elj7+OR+a0a075b7c0+OR+k7ekd8+OR+u3kqe2+OR+k7em73+OR+k7eiv0+OR+u3kpr7+OR+k7es78+OR+k7emq1+OR+q96l46	Calpain small subunit 1	CAPNS1	15	15	15	69.9	33.786	322	35.3046	35.0569	35.4193	35.463	35.5668	35.2338	35.5129	35.5311	35.2975	35.8905	35.3046	35.0569	35.4193	35.463	35.5668	35.2338	35.5129	35.5311	35.2975	35.8905	35.3621	35.4932	5	5	0.392522	0.406136	0.131053	FALSE
DHRS7B	A0A0C4DGQ8;Q6IAN0;J3KRS1;J3QLK1;J3QLJ8;J3QKT1	https://www.uniprot.org/uniprot/?query=a0a0c4dgq8+OR+q6ian0+OR+j3krs1+OR+j3qlk1+OR+j3qlj8+OR+j3qkt1	Dehydrogenase/reductase SDR family member 7B	DHRS7B	7	7	7	26.5	33.524	310	29.4734	28.5332	28.1197	28.8907				28.3148	28.9419	28.8194	29.4734	28.5332	28.1197	28.8907	27.8092	27.9906	27.5268	28.3148	28.9419	28.8194	28.5652	28.3187	4	3	0.547247	0.261817	-0.246565	FALSE
DDOST	A0A0C4DGS1;P39656;P39656-3;P39656-2;U3KQ84	https://www.uniprot.org/uniprot/?query=a0a0c4dgs1+OR+p39656+OR+p39656-3+OR+p39656-2+OR+u3kq84	Dolichyl-diphosphooligosaccharide--protein glycosyltransferase 48 kDa subunit	DDOST	18	18	18	55.8	48.799	439	35.8952	35.9434	35.7315	36.0646	35.7796	35.7889	35.5485	35.6224	35.7733	35.5096	35.8952	35.9434	35.7315	36.0646	35.7796	35.7889	35.5485	35.6224	35.7733	35.5096	35.8829	35.6485	5	5	0.021677	1.664	-0.234311	FALSE
CEPT1	A0A0C4DGS9;Q9Y6K0	https://www.uniprot.org/uniprot/?query=a0a0c4dgs9+OR+q9y6k0	Choline/ethanolaminephosphotransferase 1	CEPT1	2	2	2	7.1	31.293	280		29.5707		29.1886						29.1517	28.1503	29.5707	27.3253	29.1886	27.1945	28.0058	27.6815	27.3527	27.33	29.1517	28.2859	27.9044	2	1	0.53474	0.271858	-0.38154	FALSE
MMACHC	A0A0C4DGU2;Q9Y4U1	https://www.uniprot.org/uniprot/?query=a0a0c4dgu2+OR+q9y4u1	Methylmalonic aciduria and homocystinuria type C protein	MMACHC	12	12	12	75.6	25.331	225	30.1141	29.7844	29.6322	29.8129	29.6399	29.1738	29.9962	29.5793	29.4324	30.3676	30.1141	29.7844	29.6322	29.8129	29.6399	29.1738	29.9962	29.5793	29.4324	30.3676	29.7967	29.7098	5	5	0.719099	0.143211	-0.0868616	FALSE
C6orf203	A0A0D9SEI0;Q9P0P8	https://www.uniprot.org/uniprot/?query=a0a0d9sei0+OR+q9p0p8	Uncharacterized protein C6orf203	C6orf203	3	3	3	15.5	28.457	245	29.6017	29.2496	28.9887	29.2193	29.255	29.443	29.3446	28.9617	29.5323	29.4043	29.6017	29.2496	28.9887	29.2193	29.255	29.443	29.3446	28.9617	29.5323	29.4043	29.2629	29.3372	5	5	0.607595	0.216386	0.0743309	FALSE
CDK11B;CDK11A	P21127;P21127-2;A0A0D9SER5;A0A0D9SEN2;A0A0D9SEI3;P21127-8;P21127-3;P21127-9;P21127-6;P21127-5;Q9UQ88-2;Q5QPR3;P21127-12;P21127-4;Q9UQ88;Q9UQ88-3;Q9UQ88-4;P21127-10;Q5QPR4;Q9UQ88-10;Q9UQ88-5;Q9UQ88-9;E7ESP2;A0A087WYI9;A0A087X1I0;J3KS35;Q13882;E9PFJ2;Q5QPQ9	https://www.uniprot.org/uniprot/?query=p21127+OR+p21127-2+OR+a0a0d9ser5+OR+a0a0d9sen2+OR+a0a0d9sei3+OR+p21127-8+OR+p21127-3+OR+p21127-9+OR+p21127-6+OR+p21127-5+OR+q9uq88-2+OR+q5qpr3+OR+p21127-12+OR+p21127-4+OR+q9uq88	Cyclin-dependent kinase 11B;Cyclin-dependent kinase 11A	CDK11B;CDK11A	26	26	21	32.2	92.619	795	32.5618	32.8528	32.709	32.7623	32.9668	32.843	32.1562	32.6994	32.4742	31.7465	32.5618	32.8528	32.709	32.7623	32.9668	32.843	32.1562	32.6994	32.4742	31.7465	32.7706	32.3839	5	5	0.123487	0.908377	-0.386673	FALSE
FAM120B	A0A0D9SEJ5;F5GY05;Q96EK7;Q96EK7-2;Q96EK7-3	https://www.uniprot.org/uniprot/?query=a0a0d9sej5+OR+f5gy05+OR+q96ek7+OR+q96ek7-2+OR+q96ek7-3	Constitutive coactivator of peroxisome proliferator-activated receptor gamma	FAM120B	10	10	10	13.7	105.19	922	28.6708	29.1219	29.4535	28.9124	29.8057	29.3331		28.7758	29.074	28.2552	28.6708	29.1219	29.4535	28.9124	29.8057	29.3331	27.936	28.7758	29.074	28.2552	29.1928	28.6748	5	4	0.152939	0.81548	-0.518015	FALSE
RANBP10	A0A0D9SEU5;R4GMX8;Q6VN20-3;Q6VN20;Q6VN20-2;R4GNA3;R4GN91;R4GMX7	https://www.uniprot.org/uniprot/?query=a0a0d9seu5+OR+r4gmx8+OR+q6vn20-3+OR+q6vn20+OR+q6vn20-2+OR+r4gna3+OR+r4gn91+OR+r4gmx7	Ran-binding protein 10	RANBP10	6	5	5	13.2	67.255	620	29.0513	29.0572	29.3302	29.5347	28.9629	28.9564	29.1908	29.3397		28.7407	29.0513	29.0572	29.3302	29.5347	28.9629	28.9564	29.1908	29.3397	27.9123	28.7407	29.1873	28.828	5	4	0.240189	0.619447	-0.359303	FALSE
DDX3X;DDX3Y	A0A0D9SFB3;A0A2R8YF78;A0A2R8YFS5;A0A2R8Y4A4;A0A0D9SG12;A0A0D9SF53;O00571;A0A2R8YFR4;A0A2U3TZJ9;A0A2R8Y645;A0A2R8YCW1;O00571-2;A0A2R8Y5G6;F6S8Q4;A0A2R8YDH3;A0A2R8YDT5;A0A2R8Y7T2;O15523;O15523-2;A0A0J9YVQ7;O15523-3;A0A087WVZ1;A0A2R8YCU0;A0A2R8Y650;C9J081;A0A2R8YF89;C9J8G5;A0A087WX09;A0A2R8Y4D2;D6RCM4;A0A2R8Y770;Q9NQI0-4;Q9NQI0-2;Q9NQI0-3;Q9NQI0;H0Y960	https://www.uniprot.org/uniprot/?query=a0a0d9sfb3+OR+a0a2r8yf78+OR+a0a2r8yfs5+OR+a0a2r8y4a4+OR+a0a0d9sg12+OR+a0a0d9sf53+OR+o00571+OR+a0a2r8yfr4+OR+a0a2u3tzj9+OR+a0a2r8y645+OR+a0a2r8ycw1+OR+o00571-2+OR+a0a2r8y5g6+OR+f6s8q4+OR+a0a2r8ydh3	ATP-dependent RNA helicase DDX3X;ATP-dependent RNA helicase DDX3Y	DDX3X;DDX3Y	47	46	46	73	70.839	640	37.0556	37.253	37.1098	37.0599	36.7987	36.8287	36.8478	37.0364	36.7459	36.8621	37.0556	37.253	37.1098	37.0599	36.7987	36.8287	36.8478	37.0364	36.7459	36.8621	37.0554	36.8642	5	5	0.0659187	1.18099	-0.191241	FALSE
PKP4	A0A0D9SF60;Q99569-2;Q99569;B4DRK2;E7EPC8;Q9UQB3-2;Q9UQB3	https://www.uniprot.org/uniprot/?query=a0a0d9sf60+OR+q99569-2+OR+q99569+OR+b4drk2+OR+e7epc8+OR+q9uqb3-2+OR+q9uqb3	Plakophilin-4	PKP4	13	13	12	15	133.97	1208	29.2204		29.4205	29.4186	29.4671	29.1166			29.3268	29.6142	29.2204	27.9297	29.4205	29.4186	29.4671	29.1166	27.7401	27.0109	29.3268	29.6142	29.0913	28.5617	4	3	0.396693	0.401546	-0.529516	FALSE
MYO18A	A0A0D9SFK2;Q92614-3;Q92614-4;Q92614;Q92614-2;Q92614-5;H0YEV9;A0A1B0GWJ6	https://www.uniprot.org/uniprot/?query=a0a0d9sfk2+OR+q92614-3+OR+q92614-4+OR+q92614+OR+q92614-2+OR+q92614-5+OR+h0yev9+OR+a0a1b0gwj6	Unconventional myosin-XVIIIa	MYO18A	32	32	32	22.1	231.1	2038	31.2653	30.4912	30.7486	30.8739	30.7391	31.4265	31.8637	30.8383	31.0514	31.0044	31.2653	30.4912	30.7486	30.8739	30.7391	31.4265	31.8637	30.8383	31.0514	31.0044	30.8236	31.2368	5	5	0.106076	0.974383	0.413204	FALSE
STXBP1	A0A0D9SG72;P61764;A0A1B0GWF2;A0A1B0GVQ5;A0A2R8Y5D4;A0A1B0GTP9;P61764-2;A0A1B0GW76;A0A0D9SFQ7;A0A0D9SFW6;A0A0D9SEP9;A0A096LP33;A0A0D9SEH5;A0A096LP52	https://www.uniprot.org/uniprot/?query=a0a0d9sg72+OR+p61764+OR+a0a1b0gwf2+OR+a0a1b0gvq5+OR+a0a2r8y5d4+OR+a0a1b0gtp9+OR+p61764-2+OR+a0a1b0gw76+OR+a0a0d9sfq7+OR+a0a0d9sfw6+OR+a0a0d9sep9+OR+a0a096lp33+OR+a0a0d9seh5+OR+a0a096lp52	Syntaxin-binding protein 1	STXBP1	15	15	15	41	66.16	580		30.358	30.1975	30.4223	30.3522	30.3912	30.5257	29.7877	30.473	30.2922	27.6902	30.358	30.1975	30.4223	30.3522	30.3912	30.5257	29.7877	30.473	30.2922	29.804	30.2939	4	5	0.415087	0.381861	0.489905	FALSE
PHF6	Q5JRC6;A0A0D9SGE8;Q8IWS0-3;Q8IWS0;Q8IWS0-5;Q8IWS0-4;Q8IWS0-2	https://www.uniprot.org/uniprot/?query=q5jrc6+OR+a0a0d9sge8+OR+q8iws0-3+OR+q8iws0+OR+q8iws0-5+OR+q8iws0-4+OR+q8iws0-2	PHD finger protein 6	PHF6	10	10	10	31.2	36.43	324	31.2437	30.2846	30.5928	30.6811	30.0938	30.8713	31.2264	30.8478	30.7467	30.7058	31.2437	30.2846	30.5928	30.6811	30.0938	30.8713	31.2264	30.8478	30.7467	30.7058	30.5792	30.8796	5	5	0.218684	0.660182	0.300403	FALSE
SLC9A6	A0A1B0GW29;A0A1B0GV11;A0A0D9SGH0;Q92581-3;Q92581;Q92581-2	https://www.uniprot.org/uniprot/?query=a0a1b0gw29+OR+a0a1b0gv11+OR+a0a0d9sgh0+OR+q92581-3+OR+q92581+OR+q92581-2	Sodium/hydrogen exchanger 6	SLC9A6	2	2	2	18.2	18.936	170	29.48	29.4056	29.2791			29.3639			29.1446		29.48	29.4056	29.2791	27.8619	27.5819	29.3639	27.0201	26.9571	29.1446	27.2144	28.7217	27.94	3	2	0.284835	0.545407	-0.781665	FALSE
DIAPH1	A0A0G2JH68;O60610;A0A140T8Z0;O60610-2;O60610-3;H9KV28;A0A2R8Y5N1;B4E2I7;A0A2R8YEF8;H7C2W8	https://www.uniprot.org/uniprot/?query=a0a0g2jh68+OR+o60610+OR+a0a140t8z0+OR+o60610-2+OR+o60610-3+OR+h9kv28+OR+a0a2r8y5n1+OR+b4e2i7+OR+a0a2r8yef8+OR+h7c2w8	Protein diaphanous homolog 1	DIAPH1	50	50	50	45.4	141.36	1272	33.3169	33.2618	33.395	33.5694	33.5886	33.427	33.7845	33.6015	33.4896	33.8515	33.3169	33.2618	33.395	33.5694	33.5886	33.427	33.7845	33.6015	33.4896	33.8515	33.4263	33.6308	5	5	0.0895812	1.04778	0.204488	FALSE
PPP1R18	A0A0G2JHC2;Q6NYC8;Q6NYC8-2;Q6NYC8-3;Q6NYC8-4;A0A0G2JKF1	https://www.uniprot.org/uniprot/?query=a0a0g2jhc2+OR+q6nyc8+OR+q6nyc8-2+OR+q6nyc8-3+OR+q6nyc8-4+OR+a0a0g2jkf1	Phostensin	PPP1R18	23	23	23	42.7	68.041	613	32.1672	32.2127	32.2953	32.0077	32.0181	32.2217	32.5333	32.1356	32.4353	32.2362	32.1672	32.2127	32.2953	32.0077	32.0181	32.2217	32.5333	32.1356	32.4353	32.2362	32.1402	32.3124	5	5	0.102833	0.987869	0.172239	FALSE
VARS2	B4E0K6;A0A140T8Y0;A0A0G2JIA5;A0A140TA36;A0A140TA35;A0A0G2JL52;Q5ST30;Q5ST30-4;B7ZL25;A0A140TA45;A0A140TA40;A0A0A0MTG1;Q5ST30-3;Q5ST30-2;B7ZCJ6;A2ABL6	https://www.uniprot.org/uniprot/?query=b4e0k6+OR+a0a140t8y0+OR+a0a0g2jia5+OR+a0a140ta36+OR+a0a140ta35+OR+a0a0g2jl52+OR+q5st30+OR+q5st30-4+OR+b7zl25+OR+a0a140ta45+OR+a0a140ta40+OR+a0a0a0mtg1+OR+q5st30-3+OR+q5st30-2+OR+b7zcj6	Valine--tRNA ligase, mitochondrial	VARS2	17	17	17	23.5	118.5	1063	30.6533	30.9666	30.0423	29.0262	29.71	29.2135			29.4671	30.2855	30.6533	30.9666	30.0423	29.0262	29.71	29.2135	27.5301	27.6581	29.4671	30.2855	30.0797	28.8309	5	3	0.0915785	1.03821	-1.24881	FALSE
EHMT2	A0A0G2JIS2;A2ABF8;A0A0G2JIR1;A2ABF9;A0A0G2JK64;Q96KQ7-2;Q96KQ7;A0A0G2JRR0;A0A0G2JRN8;H0Y4K5;Q96KQ7-3	https://www.uniprot.org/uniprot/?query=a0a0g2jis2+OR+a2abf8+OR+a0a0g2jir1+OR+a2abf9+OR+a0a0g2jk64+OR+q96kq7-2+OR+q96kq7+OR+a0a0g2jrr0+OR+a0a0g2jrn8+OR+h0y4k5+OR+q96kq7-3	Histone-lysine N-methyltransferase EHMT2	EHMT2	22	22	22	21.4	129.03	1176	29.7391	30.0321	30.4873	30.7998	30.3887	30.3545	30.7105		30.6825	30.353	29.7391	30.0321	30.4873	30.7998	30.3887	30.3545	30.7105	27.1715	30.6825	30.353	30.2894	29.8544	5	4	0.563753	0.248911	-0.434977	FALSE
HSPA1B;HSPA1A	A0A0G2JIW1;P0DMV9;P0DMV8;P0DMV8-2;V9GZ37	https://www.uniprot.org/uniprot/?query=a0a0g2jiw1+OR+p0dmv9+OR+p0dmv8+OR+p0dmv8-2+OR+v9gz37	Heat shock 70 kDa protein 1B;Heat shock 70 kDa protein 1A	HSPA1B;HSPA1A	51	44	27	86.1	70.108	642	38.0706	38.0398	37.6883	38.1824	37.9386	37.9709	38.2799	38.2812	37.8582	37.6849	38.0706	38.0398	37.6883	38.1824	37.9386	37.9709	38.2799	38.2812	37.8582	37.6849	37.984	38.015	5	5	0.835549	0.0780283	0.0310434	FALSE
ABHD16A	A0A0G2JJD3;O95870;O95870-2;A0A0G2JI89;F2Z3H2;F2Z3G6	https://www.uniprot.org/uniprot/?query=a0a0g2jjd3+OR+o95870+OR+o95870-2+OR+a0a0g2ji89+OR+f2z3h2+OR+f2z3g6	Abhydrolase domain-containing protein 16A	ABHD16A	13	13	13	26.6	67.518	601	30.0739	30.4287	30.5231	30.1121	30.233	30.4246	30.3105	30.046	30.08	30.6305	30.0739	30.4287	30.5231	30.1121	30.233	30.4246	30.3105	30.046	30.08	30.6305	30.2742	30.2983	5	5	0.867326	0.0618175	0.0241768	FALSE
BRD2	P25440-2;P25440;A0A0G2JK44;A0A140T9E9;H0Y6K2;P25440-3;P25440-4;A0A0G2JHL0;A0A140T9V2;U3KQA6;A0A140T9F7;E9PIQ3;A0A140T9I1;A0A0G2JHN8;A0A140T9X8;H0Y799;E9PKQ9;U3KPW0;H0YDJ7	https://www.uniprot.org/uniprot/?query=p25440-2+OR+p25440+OR+a0a0g2jk44+OR+a0a140t9e9+OR+h0y6k2+OR+p25440-3+OR+p25440-4+OR+a0a0g2jhl0+OR+a0a140t9v2+OR+u3kqa6+OR+a0a140t9f7+OR+e9piq3+OR+a0a140t9i1+OR+a0a0g2jhn8+OR+a0a140t9x8	Bromodomain-containing protein 2	BRD2	21	19	18	30.4	92.032	836	31.5405	31.4738	31.6093	31.1216	31.358	31.6033	30.9548	31.2127	31.4237	31.664	31.5405	31.4738	31.6093	31.1216	31.358	31.6033	30.9548	31.2127	31.4237	31.664	31.4207	31.3717	5	5	0.763023	0.117462	-0.0489496	FALSE
RXRB	A0A0G2JKR7;P28702;P28702-3;A0A0G2JHI1	https://www.uniprot.org/uniprot/?query=a0a0g2jkr7+OR+p28702+OR+p28702-3+OR+a0a0g2jhi1	Retinoic acid receptor RXR-beta	RXRB	9	3	3	31.4	38.516	347	29.3659	29.5173	30.1156						29.7199	29.7844	29.3659	29.5173	30.1156	27.8519	27.1727	27.1187	27.4225	27.383	29.7199	29.7844	28.8047	28.2857	3	2	0.542954	0.265237	-0.518982	FALSE
OCLN	A0A0G2JMZ8;Q16625-3;Q16625;Q16625-4;Q16625-2;Q16625-5;A0A0G2JPF2	https://www.uniprot.org/uniprot/?query=a0a0g2jmz8+OR+q16625-3+OR+q16625+OR+q16625-4+OR+q16625-2+OR+q16625-5+OR+a0a0g2jpf2	Occludin	OCLN	7	7	7	22.6	59.129	522	30.4608	30.6958	31.4836	31.0833	30.937	30.9016	31.0046	31.4687	30.8564	31.0256	30.4608	30.6958	31.4836	31.0833	30.937	30.9016	31.0046	31.4687	30.8564	31.0256	30.9321	31.0514	5	5	0.580021	0.236556	0.119296	FALSE
SERF1A;SERF1B	A0A0G2JNT0;E5RIQ9;D6RC42;D6RC90;E5RHJ0;D6RCL9;O75920-2;O75920	https://www.uniprot.org/uniprot/?query=a0a0g2jnt0+OR+e5riq9+OR+d6rc42+OR+d6rc90+OR+e5rhj0+OR+d6rcl9+OR+o75920-2+OR+o75920	Small EDRK-rich factor 1	SERF1A;SERF1B	2	2	2	45.8	2.8062	24		29.7069	30.8099					30.8157			27.695	29.7069	30.8099	27.0068	27.0041	28.0759	27.7508	30.8157	27.533	27.0305	28.4445	28.2412	2	1	0.846869	0.0721837	-0.203349	FALSE
SLC12A7	A0A0G2JNW7;Q9Y666;A0A0U1RR18;A0A0G2JQE3;H0YB78;Q9Y666-2	https://www.uniprot.org/uniprot/?query=a0a0g2jnw7+OR+q9y666+OR+a0a0u1rr18+OR+a0a0g2jqe3+OR+h0yb78+OR+q9y666-2	Solute carrier family 12 member 7	SLC12A7	32	32	29	34.5	119.13	1083	32.8256	31.4515	32.4689	30.7204	32.1986	32.3047	31.8184	31.9791	32.5189	33.1329	32.8256	31.4515	32.4689	30.7204	32.1986	32.3047	31.8184	31.9791	32.5189	33.1329	31.933	32.3508	5	5	0.378493	0.421942	0.417823	FALSE
SCRIB	A0A0G2JPP5;Q14160-3;A0A0G2JNZ2;Q14160;A0A0G2JMS7;Q14160-2;H0YCG0;H0YDF9	https://www.uniprot.org/uniprot/?query=a0a0g2jpp5+OR+q14160-3+OR+a0a0g2jnz2+OR+q14160+OR+a0a0g2jms7+OR+q14160-2+OR+h0ycg0+OR+h0ydf9	Protein scribble homolog	SCRIB	73	73	70	57.8	177.72	1655	34.4541	34.379	34.5006	34.6538	34.8703	34.6455	34.9222	34.7125	34.5769	34.6748	34.4541	34.379	34.5006	34.6538	34.8703	34.6455	34.9222	34.7125	34.5769	34.6748	34.5716	34.7064	5	5	0.239544	0.620615	0.134844	FALSE
RAD17	A0A0G2JPT5;O75943-2;O75943;A0A0G2JP78;O75943-4;A0A0G2JNH5;O75943-3;H0Y9J8;D6RAW6;H0Y9T7;A0A0G2JP31	https://www.uniprot.org/uniprot/?query=a0a0g2jpt5+OR+o75943-2+OR+o75943+OR+a0a0g2jp78+OR+o75943-4+OR+a0a0g2jnh5+OR+o75943-3+OR+h0y9j8+OR+d6raw6+OR+h0y9t7+OR+a0a0g2jp31	Cell cycle checkpoint protein RAD17	RAD17	9	9	9	15.9	77.097	681		28.4744		28.2772	29.1994	29.0355	28.6222		28.6554		27.5722	28.4744	27.5389	28.2772	29.1994	29.0355	28.6222	27.3789	28.6554	27.2846	28.2124	28.1953	3	3	0.972157	0.0122635	-0.0171048	FALSE
ABR	Q12979;Q12979-2;Q12979-4;A0A1C7CYZ0;A0A0G2JQ41;B7Z683;Q12979-3;I3NI05;I3L0R7;I3L2P5;A0A0D9SGD7;H0Y554;A0A0G2JSE0;I3L3W0;I3L379;A0A0G2JRJ1;I3L1U8	https://www.uniprot.org/uniprot/?query=q12979+OR+q12979-2+OR+q12979-4+OR+a0a1c7cyz0+OR+a0a0g2jq41+OR+b7z683+OR+q12979-3+OR+i3ni05+OR+i3l0r7+OR+i3l2p5+OR+a0a0d9sgd7+OR+h0y554+OR+a0a0g2jse0+OR+i3l3w0+OR+i3l379	Active breakpoint cluster region-related protein	ABR	8	8	7	14.3	97.597	859	28.8941	29.4789	29.1986	29.0747	29.6829		29.3458	29.1324	29.0017	29.0441	28.8941	29.4789	29.1986	29.0747	29.6829	27.1911	29.3458	29.1324	29.0017	29.0441	29.2658	28.743	5	4	0.265268	0.576315	-0.522831	FALSE
PHRF1	E9PJ24;B7ZM65;F8WEF5;A0A0J9YYB5;A0A0J9YWD5;Q9P1Y6-3;Q9P1Y6;A0A0J9YX88;Q9P1Y6-2	https://www.uniprot.org/uniprot/?query=e9pj24+OR+b7zm65+OR+f8wef5+OR+a0a0j9yyb5+OR+a0a0j9ywd5+OR+q9p1y6-3+OR+q9p1y6+OR+a0a0j9yx88+OR+q9p1y6-2	PHD and RING finger domain-containing protein 1	PHRF1	8	8	8	6	178.22	1645	28.8608	29.2418	28.83	28.8085	28.5326	28.7448	28.9029		28.9869	28.7538	28.8608	29.2418	28.83	28.8085	28.5326	28.7448	28.9029	27.1374	28.9869	28.7538	28.8547	28.5051	5	4	0.381119	0.418939	-0.349592	FALSE
DNAJB6	C9J2C4;A0A0J9YX62;O75190-2;O75190-3;O75190;C9JDR7;C9JDX6;F8WCZ4;C9J2P2;E9PH18;C9JN01;C9JB42;O75190-4;Q8NHS0;Q7Z6W7	https://www.uniprot.org/uniprot/?query=c9j2c4+OR+a0a0j9yx62+OR+o75190-2+OR+o75190-3+OR+o75190+OR+c9jdr7+OR+c9jdx6+OR+f8wcz4+OR+c9j2p2+OR+e9ph18+OR+c9jn01+OR+c9jb42+OR+o75190-4+OR+q8nhs0+OR+q7z6w7	DnaJ homolog subfamily B member 6	DNAJB6	6	5	4	30.7	25.377	228	30.5265	31.0649		30.6057	30.4961	31.6517	30.3843	30.6612	30.6012	30.1917	30.5265	31.0649	27.6955	30.6057	30.4961	31.6517	30.3843	30.6612	30.6012	30.1917	30.0777	30.698	4	5	0.384363	0.415258	0.620282	FALSE
PON2	A0A0J9YXF2;Q15165-1;Q15165;Q15165-3;G3XAK4;A0A0J9YXU7;A0A0J9YYJ1;A0A2Q2SAK4;A0A0J9YYF0;A0A0J9YYF3;A0A0J9YXM1	https://www.uniprot.org/uniprot/?query=a0a0j9yxf2+OR+q15165-1+OR+q15165+OR+q15165-3+OR+g3xak4+OR+a0a0j9yxu7+OR+a0a0j9yyj1+OR+a0a2q2sak4+OR+a0a0j9yyf0+OR+a0a0j9yyf3+OR+a0a0j9yxm1	Serum paraoxonase/arylesterase 2	PON2	13	13	13	65.1	41.527	375	33.4619	32.604	32.9622	33.6162	33.3792	33.0097	33.0289	33.855	33.1184	32.7372	33.4619	32.604	32.9622	33.6162	33.3792	33.0097	33.0289	33.855	33.1184	32.7372	33.2047	33.1498	5	5	0.840231	0.0756012	-0.0548699	FALSE
WDR81	A0A0J9YXM6;Q562E7;Q562E7-4;E9PDG3;Q562E7-2;Q562E7-6;Q562E7-5;Q562E7-3	https://www.uniprot.org/uniprot/?query=a0a0j9yxm6+OR+q562e7+OR+q562e7-4+OR+e9pdg3+OR+q562e7-2+OR+q562e7-6+OR+q562e7-5+OR+q562e7-3	WD repeat-containing protein 81	WDR81	5	5	5	3.3	211.57	1940		28.1851			28.5118						27.902	28.1851	27.9993	28.0732	28.5118	27.7627	26.9567	27.7505	27.7104	27.5581	28.1343	27.5477	2	0	0.0153602	1.8136	-0.586599	FALSE
CNPY4	Q8N129;A0A0J9YYJ0;A0A0J9YXE1	https://www.uniprot.org/uniprot/?query=q8n129+OR+a0a0j9yyj0+OR+a0a0j9yxe1	Protein canopy homolog 4	CNPY4	10	10	10	32.7	28.309	248	32.3295	30.9227	31.788	32.2333	32.0112	32.3947	31.915	32.4513	31.9942	31.7178	32.3295	30.9227	31.788	32.2333	32.0112	32.3947	31.915	32.4513	31.9942	31.7178	31.8569	32.0946	5	5	0.440522	0.356033	0.237661	FALSE
CLDND1	Q9NY35;D6RDY1;D6RCR8;D6RDI6;D6RFX6;D6RCE6;D6R9S8;D6RC11;D6RA76;D6RHU6;D6RDP6;D6RIU2;A0A0R4J2F2;Q9NY35-2;H0Y8T9;D6RD48;D6RAZ7;Q9NY35-3;D6R9K1;D6RCP3;D6RB31	https://www.uniprot.org/uniprot/?query=q9ny35+OR+d6rdy1+OR+d6rcr8+OR+d6rdi6+OR+d6rfx6+OR+d6rce6+OR+d6r9s8+OR+d6rc11+OR+d6ra76+OR+d6rhu6+OR+d6rdp6+OR+d6riu2+OR+a0a0r4j2f2+OR+q9ny35-2+OR+h0y8t9	Claudin domain-containing protein 1	CLDND1	6	6	6	28.1	28.603	253	32.32	32.689	31.9214	32.989	32.6841	31.654	32.273	31.9546	32.1259	32.1966	32.32	32.689	31.9214	32.989	32.6841	31.654	32.273	31.9546	32.1259	32.1966	32.5207	32.0408	5	5	0.0624808	1.20425	-0.479877	FALSE
IFRD2	A0A0R4J2F6;Q12894;Q12894-2;H7C444;H7C2Z4	https://www.uniprot.org/uniprot/?query=a0a0r4j2f6+OR+q12894+OR+q12894-2+OR+h7c444+OR+h7c2z4	Interferon-related developmental regulator 2	IFRD2	6	6	6	17	48.047	442	29.8798		29.4309	29.8828	29.6557	29.2109	29.5101	28.6972	29.1368	29.6429	29.8798	27.521	29.4309	29.8828	29.6557	29.2109	29.5101	28.6972	29.1368	29.6429	29.274	29.2396	4	5	0.945043	0.0245486	-0.0344353	FALSE
EIF4G3	A0A0U1RQK7;A0A0A0MSA7;O43432;O43432-3;O43432-4;O43432-2;B1AN91;B1AN92	https://www.uniprot.org/uniprot/?query=a0a0u1rqk7+OR+a0a0a0msa7+OR+o43432+OR+o43432-3+OR+o43432-4+OR+o43432-2+OR+b1an91+OR+b1an92	Eukaryotic translation initiation factor 4 gamma 3	EIF4G3	28	21	20	18.7	195.27	1774	30.063	30.1478	30.59	30.3796	30.3954	30.1135	30.6393	29.3912	30.7175	30.2824	30.063	30.1478	30.59	30.3796	30.3954	30.1135	30.6393	29.3912	30.7175	30.2824	30.3152	30.2288	5	5	0.74815	0.126011	-0.0863912	FALSE
hCG_2043597	A0A0U1RQL9;A0A0U1RQS5;B3KNS4;A0A0U1RQV1;A0A0U1RQN3;Q96A10	https://www.uniprot.org/uniprot/?query=a0a0u1rql9+OR+a0a0u1rqs5+OR+b3kns4+OR+a0a0u1rqv1+OR+a0a0u1rqn3+OR+q96a10		hCG_2043597	3	3	3	45.6	8.6748	79	30.7052	31.6864	31.3664	32.2079	31.4414	31.2421	32.4014	31.6973	31.9436	32.0039	30.7052	31.6864	31.3664	32.2079	31.4414	31.2421	32.4014	31.6973	31.9436	32.0039	31.4815	31.8576	5	5	0.260789	0.583711	0.376187	FALSE
DNM1	A0A0U1RQP1;Q05193-3;Q05193;A0A0D9SFB1;Q05193-5;Q05193-2	https://www.uniprot.org/uniprot/?query=a0a0u1rqp1+OR+q05193-3+OR+q05193+OR+a0a0d9sfb1+OR+q05193-5+OR+q05193-2	Dynamin-1	DNM1	42	34	1	55.6	96.396	856	32.7631	32.4356	32.9967	33.2745	33.2942	33.3572	32.8795	33.0283	32.9256	33.344	32.7631	32.4356	32.9967	33.2745	33.2942	33.3572	32.8795	33.0283	32.9256	33.344	32.9528	33.1069	5	5	0.448843	0.347906	0.154109	FALSE
SCYL2	A0A0U1RQQ9;Q6P3W7;F8VSC5;H0YIK6;H0YI32;F8VPW3	https://www.uniprot.org/uniprot/?query=a0a0u1rqq9+OR+q6p3w7+OR+f8vsc5+OR+h0yik6+OR+h0yi32+OR+f8vpw3	SCY1-like protein 2	SCYL2	16	16	16	21.7	104.11	933	30.809	31.0069	31.0746	31.1371	31.072	31.0314	30.6171	30.6772	30.4808	31.048	30.809	31.0069	31.0746	31.1371	31.072	31.0314	30.6171	30.6772	30.4808	31.048	31.0199	30.7709	5	5	0.0999527	1.00021	-0.24902	FALSE
CSNK1G1;hCG_2004507;CSNK1G2	Q9HCP0;Q9HCP0-2;U3KQB3;A0A0U1RQY7;Q8IXA3;A0A0U1RQT7;U3KQA5;K7ESB6;A0A087WWF5;A0A0U1RQK2;A0A0U1RR14;K7EP38;A0A087WXD7;A0A0U1RQG9;A0A0U1RQH9;A0A0U1RQK6;A0A0U1RRH5;A0A0U1RR31;K7EJC0	https://www.uniprot.org/uniprot/?query=q9hcp0+OR+q9hcp0-2+OR+u3kqb3+OR+a0a0u1rqy7+OR+q8ixa3+OR+a0a0u1rqt7+OR+u3kqa5+OR+k7esb6+OR+a0a087wwf5+OR+a0a0u1rqk2+OR+a0a0u1rr14+OR+k7ep38+OR+a0a087wxd7+OR+a0a0u1rqg9+OR+a0a0u1rqh9	Casein kinase I isoform gamma-1	CSNK1G1;hCG_2004507;CSNK1G2	8	8	3	21.8	48.511	422	29.2855	28.8245	29.5107	28.9933	29.4323		28.8789	28.7676	29.1595	30.1359	29.2855	28.8245	29.5107	28.9933	29.4323	27.5199	28.8789	28.7676	29.1595	30.1359	29.2092	28.8923	5	4	0.504423	0.297205	-0.316893	FALSE
EXOC6B	A0A0U1RRB6;Q9Y2D4;J3QT38;Q9Y2D4-2;F8W6R7	https://www.uniprot.org/uniprot/?query=a0a0u1rrb6+OR+q9y2d4+OR+j3qt38+OR+q9y2d4-2+OR+f8w6r7	Exocyst complex component 6B	EXOC6B	31	31	29	48.3	94.685	815	31.5547	31.5617	32.1248	31.9383	31.8768	31.9707	32.0318	31.9788	31.6136	31.9301	31.5547	31.5617	32.1248	31.9383	31.8768	31.9707	32.0318	31.9788	31.6136	31.9301	31.8112	31.905	5	5	0.506199	0.295678	0.0937575	FALSE
A0A0U1RRE5	A0A0U1RRE5;A0A0U1RR68	https://www.uniprot.org/uniprot/?query=a0a0u1rre5+OR+a0a0u1rr68			4	4	4	77.9	7.0249	68		30.8409		30.9063	30.5081	29.968	30.1235			30.4193	27.2859	30.8409	27.1052	30.9063	30.5081	29.968	30.1235	27.0506	27.1491	30.4193	29.3293	28.9421	3	3	0.746378	0.127041	-0.387176	FALSE
PHF14	A0A0U1RRH6;O94880;B4DG57;O94880-2	https://www.uniprot.org/uniprot/?query=a0a0u1rrh6+OR+o94880+OR+b4dg57+OR+o94880-2	PHD finger protein 14	PHF14	9	9	9	10.1	106.99	948	29.5739	29.0872	29.6182	29.2878	29.5969	29.095	29.5	29.4077	29.6419	29.0773	29.5739	29.0872	29.6182	29.2878	29.5969	29.095	29.5	29.4077	29.6419	29.0773	29.4328	29.3444	5	5	0.580891	0.235905	-0.0883878	FALSE
MICU1	F6XEV2;A0A0U1RRK1;A0A286YF11;Q9BPX6;Q9BPX6-3;Q9BPX6-2;Q9BPX6-5;Q9BPX6-4;E9PQV6;S4R3W3;S4R3D7;S4R3V1	https://www.uniprot.org/uniprot/?query=f6xev2+OR+a0a0u1rrk1+OR+a0a286yf11+OR+q9bpx6+OR+q9bpx6-3+OR+q9bpx6-2+OR+q9bpx6-5+OR+q9bpx6-4+OR+e9pqv6+OR+s4r3w3+OR+s4r3d7+OR+s4r3v1	Calcium uptake protein 1, mitochondrial	MICU1	14	14	14	31.8	54.578	478	30.8159	30.2061	30.4314	30.375	30.3981	30.9995	31.0003	30.4811	30.7995	30.7674	30.8159	30.2061	30.4314	30.375	30.3981	30.9995	31.0003	30.4811	30.7995	30.7674	30.4453	30.8095	5	5	0.0303334	1.51808	0.364256	FALSE
ELF1	A0A0U1RRL5;P32519-2;P32519	https://www.uniprot.org/uniprot/?query=a0a0u1rrl5+OR+p32519-2+OR+p32519	ETS-related transcription factor Elf-1	ELF1	7	7	7	15.4	67.052	615			28.3649						28.6162	28.3523	27.4606	27.4834	28.3649	27.4769	27.0304	27.7221	26.8623	27.8285	28.6162	28.3523	27.5632	27.8763	1	2	0.427765	0.368795	0.31305	FALSE
SPATA20	A0A0U1RRL8;Q8TB22-3;Q8TB22;Q8TB22-2;Q8TB22-4;H0Y9W3;H0Y9M1	https://www.uniprot.org/uniprot/?query=a0a0u1rrl8+OR+q8tb22-3+OR+q8tb22+OR+q8tb22-2+OR+q8tb22-4+OR+h0y9w3+OR+h0y9m1	Spermatogenesis-associated protein 20	SPATA20	20	20	20	29.1	88.051	786	29.9258	30.5627	30.4666	30.2423	31.6179	30.1823	29.9359	28.4921	30.1862	29.8703	29.9258	30.5627	30.4666	30.2423	31.6179	30.1823	29.9359	28.4921	30.1862	29.8703	30.5631	29.7334	5	5	0.0880153	1.05544	-0.829696	FALSE
STK19	B7ZLI8;A0A140TA37;A0A140T8X5;P49842-4;P49842-3;P49842-2;P49842	https://www.uniprot.org/uniprot/?query=b7zli8+OR+a0a140ta37+OR+a0a140t8x5+OR+p49842-4+OR+p49842-3+OR+p49842-2+OR+p49842	Serine/threonine-protein kinase 19	STK19	5	5	5	18.1	35.54	321		27.3784	28.5706		28.3559				27.9322		27.7779	27.3784	28.5706	28.2068	28.3559	27.9868	27.3717	27.2827	27.9322	26.9671	28.0579	27.5081	3	1	0.0950721	1.02195	-0.549845	FALSE
A0A140T9I0	A0A140T9I0;A0A140T9X5;A0A140T913;A0A140T955;A0A140T933;A0A1W2PRT9;A0A1W2PPQ2	https://www.uniprot.org/uniprot/?query=a0a140t9i0+OR+a0a140t9x5+OR+a0a140t913+OR+a0a140t955+OR+a0a140t933+OR+a0a1w2prt9+OR+a0a1w2ppq2			21	21	9	63.3	40.79	365	35.6925	33.8618	34.1706	33.4909	33.8601	34.1984	34.1039	34.4679	33.9001	35.6824	35.6925	33.8618	34.1706	33.4909	33.8601	34.1984	34.1039	34.4679	33.9001	35.6824	34.2152	34.4705	5	5	0.622559	0.20582	0.255351	FALSE
HLA-A	A0A140T975;Q9GJ45;A0A1W2PS39;A0A140T941;A0A1W2PQS8;A0A140T9Z6;B0UXQ0	https://www.uniprot.org/uniprot/?query=a0a140t975+OR+q9gj45+OR+a0a1w2ps39+OR+a0a140t941+OR+a0a1w2pqs8+OR+a0a140t9z6+OR+b0uxq0		HLA-A	16	6	1	63.2	34.321	299	32.4946	30.8011	30.7967	30.3734	30.6659	31.0509	30.7726	31.6562	30.7341	32.6384	32.4946	30.8011	30.7967	30.3734	30.6659	31.0509	30.7726	31.6562	30.7341	32.6384	31.0263	31.3704	5	5	0.525345	0.279555	0.344098	FALSE
A0A140T9Y5	A0A140T9Y5;A0A140T997;A0A140TA14;A0A140TA11	https://www.uniprot.org/uniprot/?query=a0a140t9y5+OR+a0a140t997+OR+a0a140ta14+OR+a0a140ta11			14	13	2	59.3	27.766	246	34.6011	33.6152	33.0587	33.341	32.8489	33.2778	33.1811	33.2399	32.7101	34.6248	34.6011	33.6152	33.0587	33.341	32.8489	33.2778	33.1811	33.2399	32.7101	34.6248	33.493	33.4067	5	5	0.850701	0.0702229	-0.0862271	FALSE
TAP1	Q03518;A0A140T9T7;A0A0S2Z4R8	https://www.uniprot.org/uniprot/?query=q03518+OR+a0a140t9t7+OR+a0a0s2z4r8	Antigen peptide transporter 1	TAP1	14	14	14	28	87.217	808	30.9479	30.9973	30.7632	30.28	29.3105	30.2544	30.6353	30.7867	30.1394	31.5115	30.9479	30.9973	30.7632	30.28	29.3105	30.2544	30.6353	30.7867	30.1394	31.5115	30.4598	30.6655	5	5	0.619125	0.208222	0.205686	FALSE
PHF1	A2AB23;E9PQZ5;A0A140TA01;E9PQT8;O43189-2;O43189;A2AB22;A0A087WVG4	https://www.uniprot.org/uniprot/?query=a2ab23+OR+e9pqz5+OR+a0a140ta01+OR+e9pqt8+OR+o43189-2+OR+o43189+OR+a2ab22+OR+a0a087wvg4	PHD finger protein 1	PHF1	4	4	4	18.9	25.088	227	27.5469		27.8223	27.5798	27.7348		27.8383				27.5469	27.9909	27.8223	27.5798	27.7348	26.9788	27.8383	27.2301	27.2277	27.1638	27.7349	27.2878	4	1	0.0345076	1.46209	-0.447149	FALSE
QIL1;C19orf70	A0A140TA86;Q5XKP0;K7EIR2;A0A140TA84	https://www.uniprot.org/uniprot/?query=a0a140ta86+OR+q5xkp0+OR+k7eir2+OR+a0a140ta84	Protein QIL1	QIL1;C19orf70	6	6	6	65.7	15.436	140	32.7691	33.8459	33.6274	34.4165	34.2233	34.9911	34.4748	34.6938	34.5408	34.4247	32.7691	33.8459	33.6274	34.4165	34.2233	34.9911	34.4748	34.6938	34.5408	34.4247	33.7764	34.625	5	5	0.0388166	1.41098	0.848592	FALSE
TXNRD2	A0A182DWF2;A0A182DWF3;Q9NNW7-2;Q9NNW7;D3YTF8;A0A096LPK7;Q9NNW7-3;A0A096LPD9;E7EWK1;Q9NNW7-4;A0A0U1RQX0;A0A096LPH4;A0A096LNY7;A0A096LPB7;A0A096LP96	https://www.uniprot.org/uniprot/?query=a0a182dwf2+OR+a0a182dwf3+OR+q9nnw7-2+OR+q9nnw7+OR+d3ytf8+OR+a0a096lpk7+OR+q9nnw7-3+OR+a0a096lpd9+OR+e7ewk1+OR+q9nnw7-4+OR+a0a0u1rqx0+OR+a0a096lph4+OR+a0a096lny7+OR+a0a096lpb7+OR+a0a096lp96	Thioredoxin reductase 2, mitochondrial	TXNRD2	13	12	12	44.1	53.567	494	30.9845	29.348	31.2146	30.9799	30.8281	30.9385	31.1918	30.7854	31.1971	30.9482	30.9845	29.348	31.2146	30.9799	30.8281	30.9385	31.1918	30.7854	31.1971	30.9482	30.671	31.0122	5	5	0.374435	0.426623	0.341154	FALSE
ATP6AP2	A0A1B0GTB0;A0A1B0GWJ8;H7C3E1;A0A1B0GW13;A0A1B0GV60;H7C240;A0A1B0GV24;A0A1B0GVZ1	https://www.uniprot.org/uniprot/?query=a0a1b0gtb0+OR+a0a1b0gwj8+OR+h7c3e1+OR+a0a1b0gw13+OR+a0a1b0gv60+OR+h7c240+OR+a0a1b0gv24+OR+a0a1b0gvz1		ATP6AP2	11	11	1	40.8	32.905	294	33.0331	33.3267	33.1322	33.2235	33.3304	33.1812	32.984	33.1698	33.5089	33.072	33.0331	33.3267	33.1322	33.2235	33.3304	33.1812	32.984	33.1698	33.5089	33.072	33.2092	33.1832	5	5	0.813064	0.0898751	-0.0260112	FALSE
CPT2	A0A1B0GTB8;A0A1B0GWC0;A0A1B0GVF3;P23786;A0A1B0GV75;A0A1B0GTM0;A0A1B0GUD9;A0A1B0GTL9;A0A1B0GUB8	https://www.uniprot.org/uniprot/?query=a0a1b0gtb8+OR+a0a1b0gwc0+OR+a0a1b0gvf3+OR+p23786+OR+a0a1b0gv75+OR+a0a1b0gtm0+OR+a0a1b0gud9+OR+a0a1b0gtl9+OR+a0a1b0gub8	Carnitine O-palmitoyltransferase 2, mitochondrial	CPT2	10	10	10	20	71.181	635	30.0168	29.6625	30.4203	30.3888	30.535	30.104	30.6005	30.5491	30.3019	29.9362	30.0168	29.6625	30.4203	30.3888	30.535	30.104	30.6005	30.5491	30.3019	29.9362	30.2047	30.2984	5	5	0.660791	0.179936	0.093666	FALSE
FTO	A0A1B0GTC3;A0A1B0GVH5;Q9C0B1;A0A1B0GUC3;A0A1B0GV98;A0A1B0GTC5;A0A1B0GU26;A0A1B0GTY1;A0A1B0GTI3;A0A1B0GUY7;Q9C0B1-4;A0A1B0GTZ8;Q9C0B1-2;X6R3I0;Q9C0B1-3	https://www.uniprot.org/uniprot/?query=a0a1b0gtc3+OR+a0a1b0gvh5+OR+q9c0b1+OR+a0a1b0guc3+OR+a0a1b0gv98+OR+a0a1b0gtc5+OR+a0a1b0gu26+OR+a0a1b0gty1+OR+a0a1b0gti3+OR+a0a1b0guy7+OR+q9c0b1-4+OR+a0a1b0gtz8+OR+q9c0b1-2+OR+x6r3i0+OR+q9c0b1-3	Alpha-ketoglutarate-dependent dioxygenase FTO	FTO	22	22	22	42	61.313	533	32.4138	32.029	32.096	32.8243	32.2685	32.3839	32.5505	32.2087	32.4604	32.5195	32.4138	32.029	32.096	32.8243	32.2685	32.3839	32.5505	32.2087	32.4604	32.5195	32.3263	32.4246	5	5	0.549505	0.260029	0.0982814	FALSE
HSPA12A	O43301;A0A1B0GTF3;K7ENF6	https://www.uniprot.org/uniprot/?query=o43301+OR+a0a1b0gtf3+OR+k7enf6	Heat shock 70 kDa protein 12A	HSPA12A	13	13	12	24.1	74.977	675	31.347	29.9932	29.1712	30.7143	29.6501	28.6102	29.832	29.8619	29.5473	30.3535	31.347	29.9932	29.1712	30.7143	29.6501	28.6102	29.832	29.8619	29.5473	30.3535	30.1752	29.641	5	5	0.302355	0.519483	-0.534194	FALSE
ADSL	P30566;A0A1B0GTJ7;A0A1B0GWJ0;A0A0A6YY92;P30566-2;A0A1B0GWF8;A0A096LNY6;A0A1B0GTG9;A0A096LNY5;A0A096LPA2;A0A096LNY4;A0A096LP72;B4DEP1;A0A096LP92;A0A1W2PRX2;A0A096LP76;A0A096LNT0;V9GY96	https://www.uniprot.org/uniprot/?query=p30566+OR+a0a1b0gtj7+OR+a0a1b0gwj0+OR+a0a0a6yy92+OR+p30566-2+OR+a0a1b0gwf8+OR+a0a096lny6+OR+a0a1b0gtg9+OR+a0a096lny5+OR+a0a096lpa2+OR+a0a096lny4+OR+a0a096lp72+OR+b4dep1+OR+a0a096lp92+OR+a0a1w2prx2	Adenylosuccinate lyase	ADSL	29	29	29	72.9	54.889	484	36.1675	35.7949	36.2972	36.0189	36.2831	35.6876	35.9708	35.9023	36.2025	35.9111	36.1675	35.7949	36.2972	36.0189	36.2831	35.6876	35.9708	35.9023	36.2025	35.9111	36.1123	35.9348	5	5	0.193389	0.713568	-0.177486	FALSE
RAB11FIP5	A0A1B0GTL5;Q9BXF6	https://www.uniprot.org/uniprot/?query=a0a1b0gtl5+OR+q9bxf6	Rab11 family-interacting protein 5	RAB11FIP5	17	17	17	24.2	138.41	1324	30.1641	30.3513	30.4061	30.4465	30.0176	30.5694	30.859	30.6523	30.4265	30.5848	30.1641	30.3513	30.4061	30.4465	30.0176	30.5694	30.859	30.6523	30.4265	30.5848	30.2771	30.6184	5	5	0.0133125	1.87574	0.341281	FALSE
ASAH1	Q13510-2;A0A1B0GTP7;Q13510;A0A1B0GTZ5;A0A1B0GTM3;A0A1B0GUA4;A0A1B0GW68;E7EMM4;A0A1B0GUH5;A0A1B0GUW4;A0A1B0GVG2;A0A1B0GUE3;A0A1B0GUB3;A0A1B0GU06;A0A1B0GU62;A0A1B0GVJ1;A0A1B0GW48;A0A1B0GUG1;A0A1B0GVE7;A0A1B0GV95;Q13510-3;A0A1B0GV06;A0A1B0GVA3;A0A1B0GUJ3;A0A1B0GW66;A0A1B0GVC9;A0A1B0GV88	https://www.uniprot.org/uniprot/?query=q13510-2+OR+a0a1b0gtp7+OR+q13510+OR+a0a1b0gtz5+OR+a0a1b0gtm3+OR+a0a1b0gua4+OR+a0a1b0gw68+OR+e7emm4+OR+a0a1b0guh5+OR+a0a1b0guw4+OR+a0a1b0gvg2+OR+a0a1b0gue3+OR+a0a1b0gub3+OR+a0a1b0gu06+OR+a0a1b0gu62	Acid ceramidase;Acid ceramidase subunit alpha;Acid ceramidase subunit beta	ASAH1	15	15	15	35.5	46.503	411	33.5229	33.3572	33.4783	33.5781	33.3633	33.1379	32.9039	32.7874	33.2876	33.6225	33.5229	33.3572	33.4783	33.5781	33.3633	33.1379	32.9039	32.7874	33.2876	33.6225	33.46	33.1479	5	5	0.101715	0.992616	-0.312083	FALSE
NFIB	A0A1B0GW37;A0A1B0GU97;A0A1B0GWJ4;O00712-5;O00712-4;A0A2R8Y7V8;O00712;Q5VW26;Q5VW30;Q5VW27;A0A1B0GWI9;A0A0A0MRX8;U3KQE8;A0A1B0GVN4;U3KPY9;Q5W0Y9;A0A087WXP2;A0A1B0GTC1;O00712-2;A0A1B0GWB8;Q5VW31;O00712-6	https://www.uniprot.org/uniprot/?query=a0a1b0gw37+OR+a0a1b0gu97+OR+a0a1b0gwj4+OR+o00712-5+OR+o00712-4+OR+a0a2r8y7v8+OR+o00712+OR+q5vw26+OR+q5vw30+OR+q5vw27+OR+a0a1b0gwi9+OR+a0a0a0mrx8+OR+u3kqe8+OR+a0a1b0gvn4+OR+u3kpy9	Nuclear factor 1 B-type;Nuclear factor 1	NFIB	8	6	5	30.4	46.404	411	29.7215	29.5686	30.4951	29.941	30.0226	30.058	29.3594	30.0427	29.7115	29.6573	29.7215	29.5686	30.4951	29.941	30.0226	30.058	29.3594	30.0427	29.7115	29.6573	29.9497	29.7658	5	5	0.397063	0.401141	-0.183951	FALSE
EFR3A	A0A1B0GUZ7;Q14156-2;Q14156;Q14156-3	https://www.uniprot.org/uniprot/?query=a0a1b0guz7+OR+q14156-2+OR+q14156+OR+q14156-3	Protein EFR3 homolog A	EFR3A	3	3	3	5.2	96.13	848		27.949	28.4209		28.2932				28.1054	28.0627	27.2899	27.949	28.4209	27.7109	28.2932	27.5699	28.1544	27.3977	28.1054	28.0627	27.9328	27.858	3	2	0.778756	0.108599	-0.0747392	FALSE
EHMT1	Q9H9B1;A0A1B0GV09;Q9H9B1-3;A0A1B0GU48;Q9H9B1-4;A0A0C4DGF8;A0A0D9SEQ1;A0A1B0GUD1;A0A1B0GVZ8;A0A1B0GWF6;A0A1W2PPZ7;A0A0D9SER9;A0A1B0GW79;A0A1B0GW12;A0A0D9SFX4;A0A1B0GTP4;A0A0D9SFG7;A0A0D9SER3;A0A0D9SFS4;A0A0D9SEP2	https://www.uniprot.org/uniprot/?query=q9h9b1+OR+a0a1b0gv09+OR+q9h9b1-3+OR+a0a1b0gu48+OR+q9h9b1-4+OR+a0a0c4dgf8+OR+a0a0d9seq1+OR+a0a1b0gud1+OR+a0a1b0gvz8+OR+a0a1b0gwf6+OR+a0a1w2ppz7+OR+a0a0d9ser9+OR+a0a1b0gw79+OR+a0a1b0gw12+OR+a0a0d9sfx4	Histone-lysine N-methyltransferase EHMT1	EHMT1	13	13	13	11.9	141.46	1298			29.9629	30.1361	30.0048	29.8339	30.0611	29.6849	29.9454	29.9931	27.962	27.8413	29.9629	30.1361	30.0048	29.8339	30.0611	29.6849	29.9454	29.9931	29.1814	29.9037	3	5	0.240894	0.618174	0.72228	FALSE
KIF21A	A0A1B0GV47;Q7Z4S6-3;Q7Z4S6-5;Q7Z4S6-2;Q7Z4S6;Q7Z4S6-4;Q7Z4S6-6;H0YIM7;H0YHT2;H0YIM6;H0YI78;H0YHG9	https://www.uniprot.org/uniprot/?query=a0a1b0gv47+OR+q7z4s6-3+OR+q7z4s6-5+OR+q7z4s6-2+OR+q7z4s6+OR+q7z4s6-4+OR+q7z4s6-6+OR+h0yim7+OR+h0yht2+OR+h0yim6+OR+h0yi78+OR+h0yhg9	Kinesin-like protein KIF21A;Kinesin-like protein	KIF21A	22	22	18	16.6	184.71	1653	30.9697	30.9096	30.9936	31.1811	31.0314	30.7058	30.7354	30.5394	31.2573	30.8839	30.9697	30.9096	30.9936	31.1811	31.0314	30.7058	30.7354	30.5394	31.2573	30.8839	31.0171	30.8243	5	5	0.195805	0.708177	-0.192734	FALSE
CTSD	A0A1B0GVD5;A0A1B0GWE8;P07339;A0A1B0GW44;A0A1B0GVP3;A0A1B0GV23;A0A1B0GU92;A0A1B0GU03;H7C469;C9JH19;F8WD96;H7C1V0;F8W787;A0A1B0GV01;A0A1B0GVF1	https://www.uniprot.org/uniprot/?query=a0a1b0gvd5+OR+a0a1b0gwe8+OR+p07339+OR+a0a1b0gw44+OR+a0a1b0gvp3+OR+a0a1b0gv23+OR+a0a1b0gu92+OR+a0a1b0gu03+OR+h7c469+OR+c9jh19+OR+f8wd96+OR+h7c1v0+OR+f8w787+OR+a0a1b0gv01+OR+a0a1b0gvf1	Cathepsin D;Cathepsin D light chain;Cathepsin D heavy chain	CTSD	17	17	17	50.1	44.237	409	35.0519	34.4678	34.9699	34.6589	34.7679	34.9677	34.1869	34.5638	34.6798	34.6511	35.0519	34.4678	34.9699	34.6589	34.7679	34.9677	34.1869	34.5638	34.6798	34.6511	34.7833	34.6098	5	5	0.321963	0.492194	-0.17346	FALSE
DPY19L1	A0A1B0GW05;Q2PZI1;Q2PZI1-2;H7C3M5;H7C1I8;Q6NUT2;F5H1L7	https://www.uniprot.org/uniprot/?query=a0a1b0gw05+OR+q2pzi1+OR+q2pzi1-2+OR+h7c3m5+OR+h7c1i8+OR+q6nut2+OR+f5h1l7	Probable C-mannosyltransferase DPY19L1	DPY19L1	14	14	14	25.1	84.533	748	31.189	31.1474	31.0443	31.1978	31.4445	31.3529	30.1859	31.0052	30.939	31.2465	31.189	31.1474	31.0443	31.1978	31.4445	31.3529	30.1859	31.0052	30.939	31.2465	31.2046	30.9459	5	5	0.284551	0.54584	-0.258677	FALSE
QRICH2	A0A1B0GW36;Q9H0J4;Q9H0J4-2;H7C0E3;Q9H0J4-3;H0YDB9	https://www.uniprot.org/uniprot/?query=a0a1b0gw36+OR+q9h0j4+OR+q9h0j4-2+OR+h7c0e3+OR+q9h0j4-3+OR+h0ydb9	Glutamine-rich protein 2	QRICH2	4	4	4	2.3	198.71	1829	29.3253					29.3371	29.9506	29.4022			29.3253	27.5521	27.6755	27.3049	27.6809	29.3371	29.9506	29.4022	26.8816	26.9135	27.9077	28.497	1	3	0.463166	0.334263	0.58925	FALSE
A0A1B0GWA0	A0A1B0GWA0	https://www.uniprot.org/uniprot/?query=a0a1b0gwa0			5	5	5	5.4	127.87	1128									27.6916	27.6988	27.5606	27.8259	27.2626	27.7528	27.9086	26.9661	27.3921	27.8786	27.6916	27.6988	27.6621	27.5254	0	2	0.510081	0.292361	-0.136672	FALSE
RAB34	A0A1C7CYW6;P0DI83;A0A1B0GWB1;A0A1B0GTQ2	https://www.uniprot.org/uniprot/?query=a0a1c7cyw6+OR+p0di83+OR+a0a1b0gwb1+OR+a0a1b0gtq2	Ras-related protein Rab-34, isoform NARR	RAB34	4	4	4	35.5	20.99	197		29.1407	29.3128	28.9301	28.977	28.9304		28.7892	29.1362	28.5906	27.6293	29.1407	29.3128	28.9301	28.977	28.9304	26.7784	28.7892	29.1362	28.5906	28.798	28.445	4	4	0.519226	0.284643	-0.353034	FALSE
ELMSAN1	A0A1C7CYX1;A0A0A0MSU2;Q6PJG2;H7C1L3	https://www.uniprot.org/uniprot/?query=a0a1c7cyx1+OR+a0a0a0msu2+OR+q6pjg2+OR+h7c1l3	ELM2 and SANT domain-containing protein 1	ELMSAN1	19	19	19	27.1	120.73	1099	30.4787	30.476	30.4157	30.1361	30.507	30.2601	30.6379	30.6461	30.2687	30.3605	30.4787	30.476	30.4157	30.1361	30.507	30.2601	30.6379	30.6461	30.2687	30.3605	30.4027	30.4347	5	5	0.779443	0.108216	0.0319685	FALSE
DPYSL2	A0A1C7CYX9;Q16555;Q16555-2;E5RFU4	https://www.uniprot.org/uniprot/?query=a0a1c7cyx9+OR+q16555+OR+q16555-2+OR+e5rfu4	Dihydropyrimidinase-related protein 2	DPYSL2	40	36	35	75.8	73.502	677	36.0397	35.6204	36.1637	36.1064	35.9417	35.8078	36.0169	35.7558	36.142	36.2967	36.0397	35.6204	36.1637	36.1064	35.9417	35.8078	36.0169	35.7558	36.142	36.2967	35.9744	36.0038	5	5	0.838141	0.0766828	0.0294294	FALSE
SFXN3	Q9BWM7;A0A1P0AYU5;S4R3N9	https://www.uniprot.org/uniprot/?query=q9bwm7+OR+a0a1p0ayu5+OR+s4r3n9	Sideroflexin-3	SFXN3	17	16	16	63.6	35.503	321	34.4227	33.5843	33.5474	33.038	33.7906	33.5021	32.8376	33.5404	33.3247	33.982	34.4227	33.5843	33.5474	33.038	33.7906	33.5021	32.8376	33.5404	33.3247	33.982	33.6766	33.4374	5	5	0.434699	0.361811	-0.239256	FALSE
PIGT	Q969N2;A0A1W2PNP0;Q969N2-5;A0A1W2PP57;Q969N2-4;A0A1W2PPC3;A0A1W2PPS0;A0A1W2PP53;Q969N2-2;Q969N2-6;A0A1W2PPR6;A0A1W2PR92;A0A1W2PPQ7;A0A1W2PRZ8;A0A1W2PP13;A0A1W2PQN1;A0A1W2PQY1;A0A1W2PQ52;Q969N2-3;A0A1W2PRH2;A0A1W2PQ29;H7C2Y2;A0A1W2PPI8;A0A1W2PRV7;A0A1W2PNW9;A0A1W2PRG1;A0A1W2PPU8;A0A1W2PRH8;A0A1W2PQL3;A0A1W2PP98;A0A1W2PNS2;A0A1W2PPK4;A0A1W2PNZ5;A0A1W2PP03;B7Z7C5;A0A1W2PR22;A0A1W2PR73;A0A1W2PSC5;A0A…	https://www.uniprot.org/uniprot/?query=q969n2+OR+a0a1w2pnp0+OR+q969n2-5+OR+a0a1w2pp57+OR+q969n2-4+OR+a0a1w2ppc3+OR+a0a1w2pps0+OR+a0a1w2pp53+OR+q969n2-2+OR+q969n2-6+OR+a0a1w2ppr6+OR+a0a1w2pr92+OR+a0a1w2ppq7+OR+a0a1w2prz8+OR+a0a1w2pp13	GPI transamidase component PIG-T	PIGT	17	17	17	36.2	65.699	578	31.6739	31.8154	31.8685	31.899	31.8496	31.7087	31.6785	31.4947	31.8617	31.4455	31.6739	31.8154	31.8685	31.899	31.8496	31.7087	31.6785	31.4947	31.8617	31.4455	31.8213	31.6378	5	5	0.0745877	1.12733	-0.183475	FALSE
IER3IP1	A0A1W2PNR9;Q9Y5U9	https://www.uniprot.org/uniprot/?query=a0a1w2pnr9+OR+q9y5u9	Immediate early response 3-interacting protein 1	IER3IP1	2	2	2	40.6	7.6079	69	36.1449	35.9838	35.9272	35.7935	36.1814	36.6029	36.1904	36.2417	35.5833	36.1364	36.1449	35.9838	35.9272	35.7935	36.1814	36.6029	36.1904	36.2417	35.5833	36.1364	36.0062	36.1509	5	5	0.451593	0.345253	0.144774	FALSE
STAT6	A0A494C0T4;A0A1W2PNW1;H0YJH6;P42226;P42226-3;P42226-2;G3V5I8;G3V370;H0YIY2;G3V5K5;G3V568;Q5FBW6;G3V2L2;G3V2M3;G3V2H4	https://www.uniprot.org/uniprot/?query=a0a494c0t4+OR+a0a1w2pnw1+OR+h0yjh6+OR+p42226+OR+p42226-3+OR+p42226-2+OR+g3v5i8+OR+g3v370+OR+h0yiy2+OR+g3v5k5+OR+g3v568+OR+q5fbw6+OR+g3v2l2+OR+g3v2m3+OR+g3v2h4	Signal transducer and activator of transcription 6	STAT6	18	18	18	27.8	80.305	720	31.0422	31.0997	31.4971	30.88	31.0136	31.0291	30.2514	30.8031	30.5776	31.103	31.0422	31.0997	31.4971	30.88	31.0136	31.0291	30.2514	30.8031	30.5776	31.103	31.1065	30.7528	5	5	0.100757	0.996724	-0.353681	FALSE
JMJD1C	A0A1W2PNZ9;Q15652-3;Q15652;Q15652-2;H7BXU7	https://www.uniprot.org/uniprot/?query=a0a1w2pnz9+OR+q15652-3+OR+q15652+OR+q15652-2+OR+h7bxu7	Probable JmjC domain-containing histone demethylation protein 2C	JMJD1C	10	10	10	6.1	263.14	2358	29.5478		29.3026	28.8612	29.226	29.4542	29.202		29.2838	29.2614	29.5478	27.6578	29.3026	28.8612	29.226	29.4542	29.202	26.9844	29.2838	29.2614	28.9191	28.8371	4	4	0.89009	0.0505662	-0.0819451	FALSE
RBMX2	A0A1W2PP04;Q9Y388	https://www.uniprot.org/uniprot/?query=a0a1w2pp04+OR+q9y388	RNA-binding motif protein, X-linked 2	RBMX2	3	3	3	12	31.522	276	28.547	28.6513	28.1748	28.2854	28.3853	28.5665	28.6205	28.6708	28.292	28.3778	28.547	28.6513	28.1748	28.2854	28.3853	28.5665	28.6205	28.6708	28.292	28.3778	28.4088	28.5055	5	5	0.41661	0.38027	0.096782	FALSE
PARL	A0A1W2PP11;Q9H300;F8WCQ4;A0A1W2PS40;C9JNP8;Q9H300-2;H7C0U0;A0A1W2PP66	https://www.uniprot.org/uniprot/?query=a0a1w2pp11+OR+q9h300+OR+f8wcq4+OR+a0a1w2ps40+OR+c9jnp8+OR+q9h300-2+OR+h7c0u0+OR+a0a1w2pp66	Presenilins-associated rhomboid-like protein, mitochondrial;P-beta	PARL	5	5	5	15.4	45.007	408			28.1473	27.9339				28.0377	27.9025	28.2884	27.3313	27.3524	28.1473	27.9339	27.0571	27.1955	27.2868	28.0377	27.9025	28.2884	27.5644	27.7422	2	3	0.564547	0.2483	0.177788	FALSE
DPAGT1	A0A1W2PPC6;Q9H3H5-2;Q9H3H5;F8W681;A0A1W2PQD1;F8WE55;A0A1W2PRR6;Q9H3H5-3;A0A1W2PQH0	https://www.uniprot.org/uniprot/?query=a0a1w2ppc6+OR+q9h3h5-2+OR+q9h3h5+OR+f8w681+OR+a0a1w2pqd1+OR+f8we55+OR+a0a1w2prr6+OR+q9h3h5-3+OR+a0a1w2pqh0	UDP-N-acetylglucosamine--dolichyl-phosphate N-acetylglucosaminephosphotransferase	DPAGT1	4	4	4	9	42.587	377	30.9017	31.0242	30.9198	30.6794	30.5806	30.019	30.4258	30.4719	30.8025	30.6316	30.9017	31.0242	30.9198	30.6794	30.5806	30.019	30.4258	30.4719	30.8025	30.6316	30.8211	30.4702	5	5	0.0587852	1.23073	-0.350961	FALSE
GOSR2	O14653-2;O14653;I3NI02;E7EQ34;A0A1W2PS81;A0A1W2PQM3;A0A1W2PPG1;A0A1W2PPP5;A0A1W2PPG5;A0A1W2PRC2;I3L4Z6;A0A1W2PRL0;A0A1W2PQP2;A0A1W2PRP7;I3L0K1;A0A1W2PR02;A0A1W2PS12;A0A1W2PPW8;A0A1W2PPJ0;A0A1W2PR23;A0A1W2PQ77;A0A1W2PNV3;I3L1K7;A0A1W2PQE0;A0A1W2PQ06;A0A1W2PQ38;A0A1W2PRD0;A0A1W2PQS3;A0A1W2PQQ4;A0A1W2PQ12	https://www.uniprot.org/uniprot/?query=o14653-2+OR+o14653+OR+i3ni02+OR+e7eq34+OR+a0a1w2ps81+OR+a0a1w2pqm3+OR+a0a1w2ppg1+OR+a0a1w2ppp5+OR+a0a1w2ppg5+OR+a0a1w2prc2+OR+i3l4z6+OR+a0a1w2prl0+OR+a0a1w2pqp2+OR+a0a1w2prp7+OR+i3l0k1	Golgi SNAP receptor complex member 2	GOSR2	8	8	1	56.8	24.583	213	31.3251	31.9809	31.7699	31.8191	31.7019	32.0908	31.9576	31.4225	31.9063	31.8217	31.3251	31.9809	31.7699	31.8191	31.7019	32.0908	31.9576	31.4225	31.9063	31.8217	31.7194	31.8398	5	5	0.464938	0.332605	0.120412	FALSE
STRADA	Q7RTN6;Q7RTN6-3;Q7RTN6-5;A0A1W2PPJ9;J3QQS3;A0A1W2PQF1;A0A1W2PPM8;A0A1W2PPG2;A0A1W2PNV7;A0A1W2PP78;A0A1W2PR00;A0A1W2PS04;A0A1W2PQE8;J3QRC1;A0A1W2PRQ6;J3QS66;J3QKU4;A0A1W2PQ00;J3QRH3;J3QKR7;A0A1W2PQ20;A0A1W2PPI1;Q86YC8;J3KSK5;A0A1W2PR44;A0A1W2PRW9;A0A1W2PR65;Q7RTN6-6;Q7RTN6-4;Q7RTN6-2;J3KSA2	https://www.uniprot.org/uniprot/?query=q7rtn6+OR+q7rtn6-3+OR+q7rtn6-5+OR+a0a1w2ppj9+OR+j3qqs3+OR+a0a1w2pqf1+OR+a0a1w2ppm8+OR+a0a1w2ppg2+OR+a0a1w2pnv7+OR+a0a1w2pp78+OR+a0a1w2pr00+OR+a0a1w2ps04+OR+a0a1w2pqe8+OR+j3qrc1+OR+a0a1w2prq6	STE20-related kinase adapter protein alpha	STRADA	2	2	2	5.8	48.368	431				28.196	27.8578						27.6751	27.8152	28.0661	28.196	27.8578	28.0458	26.9226	27.3808	27.3735	26.6255	27.922	27.2696	2	0	0.0512435	1.29036	-0.6524	FALSE
SCARB2	A0A1W2PPX5;A0A1W2PQR6;A0A1W2PQB7;A0A1W2PS43;Q14108;A0A1W2PRS1;A0A1W2PPU6;Q14108-2;A0A1W2PRF6;A0A1W2PSE4;D6RDG0;A0A1W2PS70;A0A1W2PNX7;A0A1W2PQL5	https://www.uniprot.org/uniprot/?query=a0a1w2ppx5+OR+a0a1w2pqr6+OR+a0a1w2pqb7+OR+a0a1w2ps43+OR+q14108+OR+a0a1w2prs1+OR+a0a1w2ppu6+OR+q14108-2+OR+a0a1w2prf6+OR+a0a1w2pse4+OR+d6rdg0+OR+a0a1w2ps70+OR+a0a1w2pnx7+OR+a0a1w2pql5	Lysosome membrane protein 2	SCARB2	12	12	12	36.8	49.204	432	32.2406	32.4284	32.9158	32.5408	32.6392	32.8727	32.4382	32.609	32.6547	32.7879	32.2406	32.4284	32.9158	32.5408	32.6392	32.8727	32.4382	32.609	32.6547	32.7879	32.553	32.6725	5	5	0.405684	0.391812	0.119534	FALSE
TCEA1	A0A1W2PPZ5;P23193;A0A1W2PRL9;P23193-2;E5RIS7;B7Z4S1;E5RJ93;A0A0A0MT58;Q15560-2;Q15560;E5RK46;A0A1W2PS15;E5RFI1;A0A1W2PPV7;Q5JRI7	https://www.uniprot.org/uniprot/?query=a0a1w2ppz5+OR+p23193+OR+a0a1w2prl9+OR+p23193-2+OR+e5ris7+OR+b7z4s1+OR+e5rj93+OR+a0a0a0mt58+OR+q15560-2+OR+q15560+OR+e5rk46+OR+a0a1w2ps15+OR+e5rfi1+OR+a0a1w2ppv7+OR+q5jri7	Transcription elongation factor A protein 1	TCEA1	23	23	23	64.8	33.935	301	33.8229	34.0426	33.3585	33.7875	33.7676	33.9659	34.0663	34.1805	33.7482	33.7667	33.8229	34.0426	33.3585	33.7875	33.7676	33.9659	34.0663	34.1805	33.7482	33.7667	33.7558	33.9455	5	5	0.21234	0.672969	0.189711	FALSE
DDX17	A0A1X7SBZ2;A0A5H1ZRQ2;A0A1W2PQ51;Q92841;Q92841-1;Q92841-3;Q92841-2;A0A0U1RQJ0	https://www.uniprot.org/uniprot/?query=a0a1x7sbz2+OR+a0a5h1zrq2+OR+a0a1w2pq51+OR+q92841+OR+q92841-1+OR+q92841-3+OR+q92841-2+OR+a0a0u1rqj0	Probable ATP-dependent RNA helicase DDX17	DDX17	48	37	37	59.7	80.253	729	35.9574	35.8261	35.9609	35.7804	35.8381	35.806	35.9989	36.1319	36.0902	35.7218	35.9574	35.8261	35.9609	35.7804	35.8381	35.806	35.9989	36.1319	36.0902	35.7218	35.8726	35.9498	5	5	0.41625	0.380646	0.077184	FALSE
NECAP1	F5GYH1;A0A1W2PRM0;A0A1W2PRL5;A0A1W2PR09;Q8NC96;A0A1W2PNT6;F5H2U7;A0A1W2PPF5;A0A1W2PRQ7;Q8NC96-2;A0A1W2PRW5	https://www.uniprot.org/uniprot/?query=f5gyh1+OR+a0a1w2prm0+OR+a0a1w2prl5+OR+a0a1w2pr09+OR+q8nc96+OR+a0a1w2pnt6+OR+f5h2u7+OR+a0a1w2ppf5+OR+a0a1w2prq7+OR+q8nc96-2+OR+a0a1w2prw5	Adaptin ear-binding coat-associated protein 1	NECAP1	10	10	7	57.9	25.948	240	30.8122	31.4044	31.5725	31.4084	31.3784	31.52	31.4943	31.7466	31.419	30.5313	30.8122	31.4044	31.5725	31.4084	31.3784	31.52	31.4943	31.7466	31.419	30.5313	31.3152	31.3422	5	5	0.916022	0.038094	0.0270614	FALSE
PFKFB3	F2Z2I2;Q5W015;Q5VX20;A0A1W2PR17;Q16875-3;Q16875-2;Q16875;Q16875-4;H0Y483;A0A1W2PNV9;F6XNB3	https://www.uniprot.org/uniprot/?query=f2z2i2+OR+q5w015+OR+q5vx20+OR+a0a1w2pr17+OR+q16875-3+OR+q16875-2+OR+q16875+OR+q16875-4+OR+h0y483+OR+a0a1w2pnv9+OR+f6xnb3	6-phosphofructo-2-kinase/fructose-2,6-bisphosphatase 3;6-phosphofructo-2-kinase;Fructose-2,6-bisphosphatase	PFKFB3	11	7	7	26.4	52.584	455		28.1018	27.947		28.0377	28.2576			27.9401		28.1603	28.1018	27.947	27.182	28.0377	28.2576	27.7638	27.7007	27.9401	26.9518	27.8858	27.7228	3	2	0.577783	0.238235	-0.16298	FALSE
SMN1;SMN2	A0A1W2PRV5;E7EQZ4;Q16637-4;Q16637-2;Q16637-3;Q16637;B4DP61;A0A0G2JRX5;A0A0G2JRY6;H0YBZ9;A0A0G2JQN8	https://www.uniprot.org/uniprot/?query=a0a1w2prv5+OR+e7eqz4+OR+q16637-4+OR+q16637-2+OR+q16637-3+OR+q16637+OR+b4dp61+OR+a0a0g2jrx5+OR+a0a0g2jry6+OR+h0ybz9+OR+a0a0g2jqn8	Survival motor neuron protein	SMN1;SMN2	7	7	7	33	30.415	282	30.886	30.4969	30.8885	31.0229	31.0042	30.9204	31.0949	31.1513	30.7712	30.5791	30.886	30.4969	30.8885	31.0229	31.0042	30.9204	31.0949	31.1513	30.7712	30.5791	30.8597	30.9034	5	5	0.765824	0.115871	0.0436916	FALSE
PIK3C3	A0A1W2PS05;Q8NEB9;A8MYT4;M0R308;K7ENH3;K7EIV6;M0R386;A0A0B4J2B1	https://www.uniprot.org/uniprot/?query=a0a1w2ps05+OR+q8neb9+OR+a8myt4+OR+m0r308+OR+k7enh3+OR+k7eiv6+OR+m0r386+OR+a0a0b4j2b1	Phosphatidylinositol 3-kinase catalytic subunit type 3;Phosphatidylinositol 3-kinase	PIK3C3	12	12	9	18	101.7	888	30.0859	30.1985	30.7551	30.3743	30.4068	30.2783	29.7968	30.2931	30.2516	30.4262	30.0859	30.1985	30.7551	30.3743	30.4068	30.2783	29.7968	30.2931	30.2516	30.4262	30.3641	30.2092	5	5	0.351602	0.453949	-0.154909	FALSE
TEAD3	A0A1X7SBS4;Q99594	https://www.uniprot.org/uniprot/?query=a0a1x7sbs4+OR+q99594	Transcriptional enhancer factor TEF-5	TEAD3	7	3	3	19.3	48.658	435						29.0264	29.4771				28.0042	27.4132	27.7584	27.8451	27.8006	29.0264	29.4771	27.6903	26.8707	26.9379	27.7643	28.0005	0	2	0.685389	0.164063	0.236161	FALSE
GDPGP1	Q6ZNW5;A0A286YET3;H0YN11	https://www.uniprot.org/uniprot/?query=q6znw5+OR+a0a286yet3+OR+h0yn11	GDP-D-glucose phosphorylase 1	GDPGP1	2	2	2	12.5	42.362	385	28.0262		28.2007								28.0262	27.6171	28.2007	27.5558	27.6427	27.229	27.6085	27.8014	27.6445	26.7995	27.8085	27.4166	2	0	0.119005	0.924436	-0.391911	FALSE
NFIC	A0A286YEX4;P08651;P08651-5;P08651-6;S4R308	https://www.uniprot.org/uniprot/?query=a0a286yex4+OR+p08651+OR+p08651-5+OR+p08651-6+OR+s4r308	Nuclear factor 1 C-type	NFIC	17	17	2	40.2	58.203	530	31.7032	31.7798	31.6289	31.7305	31.9114	31.9715	31.7758	31.5028	31.8639	31.9115	31.7032	31.7798	31.6289	31.7305	31.9114	31.9715	31.7758	31.5028	31.8639	31.9115	31.7508	31.8051	5	5	0.585348	0.232586	0.0543373	FALSE
PHGDH	A0A286YF22;O43175;A0A2C9F2M7;A0A286YFA2;A0A286YFL2;A0A286YFM8;A0A286YER3;A0A286YFC8;A0A286YFB2;A0A286YF34;A0A286YF78;A0A286YFF3;A0A286YFK5;A0A286YFE1	https://www.uniprot.org/uniprot/?query=a0a286yf22+OR+o43175+OR+a0a2c9f2m7+OR+a0a286yfa2+OR+a0a286yfl2+OR+a0a286yfm8+OR+a0a286yer3+OR+a0a286yfc8+OR+a0a286yfb2+OR+a0a286yf34+OR+a0a286yf78+OR+a0a286yff3+OR+a0a286yfk5+OR+a0a286yfe1	D-3-phosphoglycerate dehydrogenase	PHGDH	31	31	31	62.5	55.938	526	36.8257	36.4791	37.1449	37.2748	37.401	36.4893	37.0517	36.8367	37.4982	37.0592	36.8257	36.4791	37.1449	37.2748	37.401	36.4893	37.0517	36.8367	37.4982	37.0592	37.0251	36.987	5	5	0.874846	0.0580685	-0.0380855	FALSE
PPT1	A0A2C9F2P4;A0A286YFF7;P50897;Q5T0S4;A0A286YFE3;A0A286YFL8;P50897-2;E9PIA8;A0A286YFL6;E9PK48;E9PSE5	https://www.uniprot.org/uniprot/?query=a0a2c9f2p4+OR+a0a286yff7+OR+p50897+OR+q5t0s4+OR+a0a286yfe3+OR+a0a286yfl8+OR+p50897-2+OR+e9pia8+OR+a0a286yfl6+OR+e9pk48+OR+e9pse5	Palmitoyl-protein thioesterase 1	PPT1	11	11	11	39	34.136	305	33.299	33.5095	33.0422	33.265	32.8825	33.5682	32.8823	32.9897	32.6682	32.9945	33.299	33.5095	33.0422	33.265	32.8825	33.5682	32.8823	32.9897	32.6682	32.9945	33.1996	33.0206	5	5	0.362661	0.440499	-0.179054	FALSE
MON2	A0A286YFF8;Q7Z3U7-6;Q7Z3U7-5;Q7Z3U7;Q7Z3U7-2;F8VZV1;Q7Z3U7-3;F8VZV6;F8VQS2	https://www.uniprot.org/uniprot/?query=a0a286yff8+OR+q7z3u7-6+OR+q7z3u7-5+OR+q7z3u7+OR+q7z3u7-2+OR+f8vzv1+OR+q7z3u7-3+OR+f8vzv6+OR+f8vqs2	Protein MON2 homolog	MON2	36	36	36	22.4	190.48	1718	31.9166	32.1378	32.0918	32.2064	32.0358	32.1155	32.1053	31.7803	32.3137	32.1639	31.9166	32.1378	32.0918	32.2064	32.0358	32.1155	32.1053	31.7803	32.3137	32.1639	32.0777	32.0957	5	5	0.862542	0.0642199	0.0180458	FALSE
GOLGA2	A0A2Q2TH77;Q08379;Q08379-2;B7ZC06;A0A087WYC0;A0A1W2PQY5;H0Y7B8;R4GND7	https://www.uniprot.org/uniprot/?query=a0a2q2th77+OR+q08379+OR+q08379-2+OR+b7zc06+OR+a0a087wyc0+OR+a0a1w2pqy5+OR+h0y7b8+OR+r4gnd7	Golgin subfamily A member 2	GOLGA2	26	26	24	32.6	111.66	990	31.0322	31.5425	31.7736	32.058	31.8592	31.978	31.6813	31.3283	31.7995	31.3593	31.0322	31.5425	31.7736	32.058	31.8592	31.978	31.6813	31.3283	31.7995	31.3593	31.6531	31.6293	5	5	0.915317	0.0384287	-0.0238115	FALSE
CEP78	A0A2R8Y7U5;A8MST6;A0A2U3TZI9;A0A2R8Y5W6;A0A2R8Y432;A0A2R8YCP0;A0A2R8Y7A4;Q5JTW2;Q5JTW2-3;Q5JTW2-5;Q5JTW2-2;A0A2R8Y589;A0A2R8Y4C1;A0A2R8YFB0;A0A2R8Y7M8	https://www.uniprot.org/uniprot/?query=a0a2r8y7u5+OR+a8mst6+OR+a0a2u3tzi9+OR+a0a2r8y5w6+OR+a0a2r8y432+OR+a0a2r8ycp0+OR+a0a2r8y7a4+OR+q5jtw2+OR+q5jtw2-3+OR+q5jtw2-5+OR+q5jtw2-2+OR+a0a2r8y589+OR+a0a2r8y4c1+OR+a0a2r8yfb0+OR+a0a2r8y7m8	Centrosomal protein of 78 kDa	CEP78	14	14	14	28.9	77.343	696			30.1688	29.848	29.3283	29.5224	29.4001	28.6274	29.4868	29.5026	27.3463	27.3006	30.1688	29.848	29.3283	29.5224	29.4001	28.6274	29.4868	29.5026	28.7984	29.3079	3	5	0.465176	0.332383	0.509474	FALSE
COMMD7	A0A2R8Y620;A0A2R8Y7U2;A0A2R8Y600;A0A2R8Y455;Q86VX2-2;Q86VX2;V9GY66	https://www.uniprot.org/uniprot/?query=a0a2r8y620+OR+a0a2r8y7u2+OR+a0a2r8y600+OR+a0a2r8y455+OR+q86vx2-2+OR+q86vx2+OR+v9gy66	COMM domain-containing protein 7	COMMD7	8	8	8	46.2	20.151	182	32.2996	32.5396	32.4188	32.3251	32.4105	32.2875	32.1396	31.9711	32.1246	32.2788	32.2996	32.5396	32.4188	32.3251	32.4105	32.2875	32.1396	31.9711	32.1246	32.2788	32.3987	32.1603	5	5	0.012092	1.9175	-0.238405	FALSE
CD9	A6NNI4;A0A2R8Y478;G8JLH6;P21926;A0A087WU13	https://www.uniprot.org/uniprot/?query=a6nni4+OR+a0a2r8y478+OR+g8jlh6+OR+p21926+OR+a0a087wu13	Tetraspanin;CD9 antigen	CD9	8	8	8	44.7	17.764	159	34.2279	34.2702	35.8533	35.1757	35.1321	36.9322	35.5155	36.099	35.6128	35.6446	34.2279	34.2702	35.8533	35.1757	35.1321	36.9322	35.5155	36.099	35.6128	35.6446	34.9319	35.9608	5	5	0.0349719	1.45628	1.02898	TRUE
BCAR1	A0A2R8Y4C2;P56945-3;P56945;A0A2R8Y8C4;A0A2R8Y596;A0A2R8Y5C9;A0A2R8Y6M6;A0A2R8YFK2;P56945-6;A0A2R8YFS8;P56945-8;P56945-7;P56945-2;P56945-5;P56945-4;A0A2R8Y5E4;H3BN62;H3BVF0;H3BSY4;H3BQJ7;H3BSB2	https://www.uniprot.org/uniprot/?query=a0a2r8y4c2+OR+p56945-3+OR+p56945+OR+a0a2r8y8c4+OR+a0a2r8y596+OR+a0a2r8y5c9+OR+a0a2r8y6m6+OR+a0a2r8yfk2+OR+p56945-6+OR+a0a2r8yfs8+OR+p56945-8+OR+p56945-7+OR+p56945-2+OR+p56945-5+OR+p56945-4	Breast cancer anti-estrogen resistance protein 1	BCAR1	19	19	19	32.1	93.401	870	30.559	30.7789	29.4097	30.7826	30.6563	30.489	30.8215	30.9998	30.129	30.7945	30.559	30.7789	29.4097	30.7826	30.6563	30.489	30.8215	30.9998	30.129	30.7945	30.4373	30.6468	5	5	0.512063	0.290676	0.209482	FALSE
CLIC5;CLIC6	A0A2R8Y4M1;A0A5F9ZHK1;A0A2R8YGW2;A0A2R8Y615;Q9NZA1-3;Q9NZA1-2;Q9NZA1;Q96NY7-2;Q96NY7	https://www.uniprot.org/uniprot/?query=a0a2r8y4m1+OR+a0a5f9zhk1+OR+a0a2r8ygw2+OR+a0a2r8y615+OR+q9nza1-3+OR+q9nza1-2+OR+q9nza1+OR+q96ny7-2+OR+q96ny7	Chloride intracellular channel protein 5;Chloride intracellular channel protein 6	CLIC5;CLIC6	3	2	2	13	22.284	200	30.1403	29.7377	30.274	29.652	30.5753	29.8604	29.6303	30.2544	29.7819	29.7883	30.1403	29.7377	30.274	29.652	30.5753	29.8604	29.6303	30.2544	29.7819	29.7883	30.0759	29.8631	5	5	0.32633	0.486343	-0.212805	FALSE
SMARCA4	P51532-5;P51532-2;Q9HBD4;A0A2R8Y4P4;A0A2R8Y7S2;P51532-3;P51532;P51532-4;A0A2R8YGG3;A0A0A0MT49;A0A2R8Y440;A0A2R8Y4C5;A0A2R8YG32;A0A2R8Y7F3;A0A2R8YGP5;A0A2R8Y6V2;A0A2R8YF58;A0A2R8YF80;A0A2R8Y7Y7;A0A2R8Y526;A0A2R8Y523;A0A2R8YFV8;A0A2R8YCY3;A0A2R8Y4R6;A0A2R8Y5K3;K7EQF0;A0A2R8YFK5;K7EP28;A0A2R8Y7R0;A0A2R8Y583	https://www.uniprot.org/uniprot/?query=p51532-5+OR+p51532-2+OR+q9hbd4+OR+a0a2r8y4p4+OR+a0a2r8y7s2+OR+p51532-3+OR+p51532+OR+p51532-4+OR+a0a2r8ygg3+OR+a0a0a0mt49+OR+a0a2r8y440+OR+a0a2r8y4c5+OR+a0a2r8yg32+OR+a0a2r8y7f3+OR+a0a2r8ygp5	Transcription activator BRG1	SMARCA4	54	54	9	33.2	181.26	1613	34.1416	34.2709	34.2459	34.1365	34.1893	34.239	34.326	34.041	34.3649	34.2356	34.1416	34.2709	34.2459	34.1365	34.1893	34.239	34.326	34.041	34.3649	34.2356	34.1968	34.2413	5	5	0.502324	0.299016	0.0444534	FALSE
TNS1	A0A2R8Y4T1;A0A494C067;E9PGF5;Q9HBL0;E9PF55;A0A087WWW7;H0Y4U1;E7ERH1;E7EMG1;Q9HBL0-2;C9JI43;C9J8K5;C9JFT7;H7C3Z4	https://www.uniprot.org/uniprot/?query=a0a2r8y4t1+OR+a0a494c067+OR+e9pgf5+OR+q9hbl0+OR+e9pf55+OR+a0a087www7+OR+h0y4u1+OR+e7erh1+OR+e7emg1+OR+q9hbl0-2+OR+c9ji43+OR+c9j8k5+OR+c9jft7+OR+h7c3z4	Tensin-1	TNS1	43	43	41	34.9	199.55	1860	33.0663	32.9018	33.2735	32.328	32.4268	32.9474	33.3174	32.9911	32.8268	32.8345	33.0663	32.9018	33.2735	32.328	32.4268	32.9474	33.3174	32.9911	32.8268	32.8345	32.7993	32.9835	5	5	0.401107	0.39674	0.184183	FALSE
EPS8	A0A2R8Y4W2;A0A2R8YE63;Q12929;Q12929-2;F5H0R8;F5H3Q6;H0YFG1;F5GYM8	https://www.uniprot.org/uniprot/?query=a0a2r8y4w2+OR+a0a2r8ye63+OR+q12929+OR+q12929-2+OR+f5h0r8+OR+f5h3q6+OR+h0yfg1+OR+f5gym8	Epidermal growth factor receptor kinase substrate 8	EPS8	17	17	17	26.7	92.75	830	30.7663	30.3673	30.5462	30.0354	30.3042	30.6482	30.0154	29.8626	30.6832	30.9885	30.7663	30.3673	30.5462	30.0354	30.3042	30.6482	30.0154	29.8626	30.6832	30.9885	30.4039	30.4396	5	5	0.889316	0.050944	0.03571	FALSE
SPG7	Q9UQ90;A0A2R8Y726;A0A2R8Y4Y7;A0A2R8Y7B8;A0A2R8YFW4;A0A2R8YDQ1;A0A2R8Y3M4;A0A2R8Y7E2;A0A2U3TZH1;A0A2R8Y6K2;J3KRF6;A0A2R8YG79;A0A2R8Y729;A0A2R8Y6E8;A0A2R8Y632;A0A2R8YFF4;A0A2R8YFJ7;A0A2R8Y4M0;Q9UQ90-2;A0A2R8YGZ0;A0A2R8Y4M8;A0A2R8Y7N2;A0A2R8YEH4;A0A2R8Y4Z7;A0A2R8Y4L0;A0A2R8YGV4;A0A2R8Y4L7;A0A2R8Y6Z7;H3BTY6;A0A2R8YFN9;H3BTR8;H3BMP1;A0A2R8Y856;A0A2R8YFQ9;A0A2R8Y617;A0A087X0F5	https://www.uniprot.org/uniprot/?query=q9uq90+OR+a0a2r8y726+OR+a0a2r8y4y7+OR+a0a2r8y7b8+OR+a0a2r8yfw4+OR+a0a2r8ydq1+OR+a0a2r8y3m4+OR+a0a2r8y7e2+OR+a0a2u3tzh1+OR+a0a2r8y6k2+OR+j3krf6+OR+a0a2r8yg79+OR+a0a2r8y729+OR+a0a2r8y6e8+OR+a0a2r8y632	Paraplegin	SPG7	13	13	13	22.6	88.234	795	29.9596			30.102	29.5486		29.2362	30.1968	29.0997	30.4262	29.9596	27.1812	27.5243	30.102	29.5486	27.1102	29.2362	30.1968	29.0997	30.4262	28.8631	29.2138	3	4	0.693317	0.159068	0.350681	FALSE
CTNNB1	A0A2R8Y543;A0A2R8YCH5;A0A2R8Y5A3;P35222;A0A2R8Y804;B4DGU4;A0A2R8Y7Z0;A0A2R8Y750;A0A2R8Y5C3;A0A2R8Y5Z1;A0A2R8Y6G0;A0A2R8Y815;A0A2R8YG06;C9IZ65	https://www.uniprot.org/uniprot/?query=a0a2r8y543+OR+a0a2r8ych5+OR+a0a2r8y5a3+OR+p35222+OR+a0a2r8y804+OR+b4dgu4+OR+a0a2r8y7z0+OR+a0a2r8y750+OR+a0a2r8y5c3+OR+a0a2r8y5z1+OR+a0a2r8y6g0+OR+a0a2r8y815+OR+a0a2r8yg06+OR+c9iz65	Catenin beta-1	CTNNB1	36	36	31	65.7	78.404	715	34.0486	33.9982	34.3112	34.4859	34.4469	34.5899	34.3242	34.3562	34.4103	34.1753	34.0486	33.9982	34.3112	34.4859	34.4469	34.5899	34.3242	34.3562	34.4103	34.1753	34.2582	34.3712	5	5	0.38087	0.419223	0.112999	FALSE
KIAA1468	A0A2R8Y566;Q9P260-2;Q9P260;A0A075B785;A0A075B768	https://www.uniprot.org/uniprot/?query=a0a2r8y566+OR+q9p260-2+OR+q9p260+OR+a0a075b785+OR+a0a075b768	LisH domain and HEAT repeat-containing protein KIAA1468	KIAA1468	18	18	18	20.1	134.59	1216	30.3567	30.3984	30.8576	30.902	30.8234	30.792	31.1161	30.7738	30.3772	30.1646	30.3567	30.3984	30.8576	30.902	30.8234	30.792	31.1161	30.7738	30.3772	30.1646	30.6676	30.6447	5	5	0.914448	0.0388412	-0.022896	FALSE
CTCF	A0A2R8Y595;A0A2R8YFL0;P49711;P49711-2;V9GY73;Q8NI51-11;Q8NI51-6;Q8NI51-5;Q8NI51-10;Q8NI51-2;Q8NI51;Q8NI51-3;Q8NI51-7;F5H2V8;Q8NI51-8	https://www.uniprot.org/uniprot/?query=a0a2r8y595+OR+a0a2r8yfl0+OR+p49711+OR+p49711-2+OR+v9gy73+OR+q8ni51-11+OR+q8ni51-6+OR+q8ni51-5+OR+q8ni51-10+OR+q8ni51-2+OR+q8ni51+OR+q8ni51-3+OR+q8ni51-7+OR+f5h2v8+OR+q8ni51-8	Transcriptional repressor CTCF	CTCF	15	15	15	27.9	72.999	638	31.7196	31.8045	31.8477	32.0396	31.8287	31.9641	31.9376	32.0619	31.877	31.8497	31.7196	31.8045	31.8477	32.0396	31.8287	31.9641	31.9376	32.0619	31.877	31.8497	31.848	31.9381	5	5	0.203907	0.690567	0.0900512	FALSE
ATXN2	A0A2R8Y5A6;A0A2R8YDM9;Q99700;Q99700-2;Q99700-4;V9GY86;A0A5F9ZHW5;A0A2R8Y7P6;H0YH87;F8WB06;A0A5F9ZHH4;F8VQP2;Q99700-5;F8W0B5;A0A5F9ZH85;F8VRK6;S4R3J6;A0A2R8YGV1;A0A2R8Y6W7	https://www.uniprot.org/uniprot/?query=a0a2r8y5a6+OR+a0a2r8ydm9+OR+q99700+OR+q99700-2+OR+q99700-4+OR+v9gy86+OR+a0a5f9zhw5+OR+a0a2r8y7p6+OR+h0yh87+OR+f8wb06+OR+a0a5f9zhh4+OR+f8vqp2+OR+q99700-5+OR+f8w0b5+OR+a0a5f9zh85	Ataxin-2	ATXN2	23	22	1	27	126.01	1166	31.2431	31.6269	31.635	31.5817	31.5991	31.8635	31.683	31.4974	31.681	31.6903	31.2431	31.6269	31.635	31.5817	31.5991	31.8635	31.683	31.4974	31.681	31.6903	31.5372	31.6831	5	5	0.161728	0.791216	0.14589	FALSE
C9orf72	A0A5F9ZHW7;A0A2R8Y5K2;Q96LT7;A0A2R8Y5U5	https://www.uniprot.org/uniprot/?query=a0a5f9zhw7+OR+a0a2r8y5k2+OR+q96lt7+OR+a0a2r8y5u5	Protein C9orf72	C9orf72	4	4	4	11.6	48.607	431	27.8022	28.3707	28.1192	27.8874	28.4313	28.1311	27.6344				27.8022	28.3707	28.1192	27.8874	28.4313	28.1311	27.6344	27.6259	26.7622	27.0346	28.1222	27.4377	5	2	0.0459546	1.33767	-0.684495	FALSE
TSC1	Q92574;A0A2R8Y5S3;A0A2R8Y5N2;A0A2R8YFV7;Q92574-2;A0A2R8Y6S1;Q86WV8;A0A2R8YEH9;Q59IT9;A0A2R8Y6W1;A0A2R8YGX7;A0A2R8Y7E9;A0A2R8Y5U8;A0A2R8Y6S8;A0A2R8Y5F8;A0A2R8YGL0;A0A2R8Y5M3;A0A2R8Y6N1;A0A2R8Y5Q4;A0A2R8Y5J1;A0A2R8YD74	https://www.uniprot.org/uniprot/?query=q92574+OR+a0a2r8y5s3+OR+a0a2r8y5n2+OR+a0a2r8yfv7+OR+q92574-2+OR+a0a2r8y6s1+OR+q86wv8+OR+a0a2r8yeh9+OR+q59it9+OR+a0a2r8y6w1+OR+a0a2r8ygx7+OR+a0a2r8y7e9+OR+a0a2r8y5u8+OR+a0a2r8y6s8+OR+a0a2r8y5f8	Hamartin	TSC1	7	7	7	8.2	129.77	1164	28.1505		28.6285	28.0824	27.5138	28.091	28.1919			29.0119	28.1505	27.9145	28.6285	28.0824	27.5138	28.091	28.1919	27.3209	27.5284	29.0119	28.0579	28.0288	4	3	0.935436	0.0289858	-0.0291451	FALSE
HARS2	A0A2R8Y5P7;P49590;A0A2R8Y6I1;A0A2R8Y3N3;P49590-2;D6RB22;D6RJE6;B4DQ67;A0A2R8Y5E8;A0A2R8Y4X6	https://www.uniprot.org/uniprot/?query=a0a2r8y5p7+OR+p49590+OR+a0a2r8y6i1+OR+a0a2r8y3n3+OR+p49590-2+OR+d6rb22+OR+d6rje6+OR+b4dq67+OR+a0a2r8y5e8+OR+a0a2r8y4x6	Probable histidine--tRNA ligase, mitochondrial	HARS2	17	11	11	40	57.531	512	29.4332	29.3938	29.3734	29.0131	29.1812		29.0989		29.1255	29.0785	29.4332	29.3938	29.3734	29.0131	29.1812	27.7765	29.0989	27.4165	29.1255	29.0785	29.2789	28.4992	5	3	0.104515	0.980821	-0.77975	FALSE
TBCE	Q15813;A0A2R8Y5Q8;Q15813-2;A0A2R8YHI9;A0A2R8Y7E7;A0A2U3TZJ6;A0A2R8Y6Q1;A0A2R8YFL4;A0A2R8Y4V6;A0A2R8YER9;A0A2R8Y809;A0A2R8Y784;A0A2R8YFM3;A0A2R8Y6L2;A0A2R8Y6G3;A0A2R8Y4P2;A0A2R8Y787;A0A2R8Y5H6;A0A2R8Y897;A0A2R8Y4E7;A0A2R8Y7H8;A0A2R8YF12;A0A2R8YFG9;A0A2R8Y597;A0A2R8YH53;A0A2R8Y3S1	https://www.uniprot.org/uniprot/?query=q15813+OR+a0a2r8y5q8+OR+q15813-2+OR+a0a2r8yhi9+OR+a0a2r8y7e7+OR+a0a2u3tzj6+OR+a0a2r8y6q1+OR+a0a2r8yfl4+OR+a0a2r8y4v6+OR+a0a2r8yer9+OR+a0a2r8y809+OR+a0a2r8y784+OR+a0a2r8yfm3+OR+a0a2r8y6l2+OR+a0a2r8y6g3	Tubulin-specific chaperone E	TBCE	27	26	26	62.6	59.345	527	33.4247	33.1739	33.1772	33.1425	33.1723	33.1114	33.163	32.9263	33.2718	33.4239	33.4247	33.1739	33.1772	33.1425	33.1723	33.1114	33.163	32.9263	33.2718	33.4239	33.2181	33.1793	5	5	0.703922	0.152475	-0.0388016	FALSE
COL4A3BP	Q9Y5P4-3;A0A2U3TZL3;Q9Y5P4;Q9Y5P4-2;A0A2R8Y5S9;A0A2R8YEK8;A0A2R8Y7Q9;A0A2R8Y7C5;A0A2R8YE18;A0A2R8Y5H3;A0A2R8YE59;A0A2R8YFA1;A0A2R8YEA4;A0A2R8YFI2;A0A2R8YCI0;A0A2R8Y773;H0Y9J1;A0A2R8YDX6	https://www.uniprot.org/uniprot/?query=q9y5p4-3+OR+a0a2u3tzl3+OR+q9y5p4+OR+q9y5p4-2+OR+a0a2r8y5s9+OR+a0a2r8yek8+OR+a0a2r8y7q9+OR+a0a2r8y7c5+OR+a0a2r8ye18+OR+a0a2r8y5h3+OR+a0a2r8ye59+OR+a0a2r8yfa1+OR+a0a2r8yea4+OR+a0a2r8yfi2+OR+a0a2r8yci0	Collagen type IV alpha-3-binding protein	COL4A3BP	11	11	11	18.6	83.707	752	30.3062	30.0833	29.8517	29.7528	29.8799	29.422	29.5211	29.841	29.1495	29.1538	30.3062	30.0833	29.8517	29.7528	29.8799	29.422	29.5211	29.841	29.1495	29.1538	29.9748	29.4175	5	5	0.00981946	2.00791	-0.557291	FALSE
UCK2	A0A2R8Y653;Q9BZX2;Q9BZX2-2	https://www.uniprot.org/uniprot/?query=a0a2r8y653+OR+q9bzx2+OR+q9bzx2-2	Uridine-cytidine kinase 2	UCK2	7	7	6	34.2	27.408	240	32.771	33.1885	32.2649	32.2572	32.2296	32.4448	32.3097	32.1777	32.1727	32.5209	32.771	33.1885	32.2649	32.2572	32.2296	32.4448	32.3097	32.1777	32.1727	32.5209	32.5422	32.3251	5	5	0.333126	0.477391	-0.217084	FALSE
ERCC3	A0A2R8Y6W8;P19447;A0A2R8YES7;A0A2R8Y5L2;A0A2R8Y681;H7C309;A0A2R8Y762;A0A2R8Y5H0;A0A2R8YFS3	https://www.uniprot.org/uniprot/?query=a0a2r8y6w8+OR+p19447+OR+a0a2r8yes7+OR+a0a2r8y5l2+OR+a0a2r8y681+OR+h7c309+OR+a0a2r8y762+OR+a0a2r8y5h0+OR+a0a2r8yfs3	TFIIH basal transcription factor complex helicase XPB subunit	ERCC3	20	20	20	36.6	91.957	807	30.71	30.7377	30.5302	30.4583	30.6355	30.5282	30.5377	30.7533	30.4349	30.766	30.71	30.7377	30.5302	30.4583	30.6355	30.5282	30.5377	30.7533	30.4349	30.766	30.6143	30.604	5	5	0.906542	0.0426119	-0.0102809	FALSE
SUCLA2	A0A2R8YDQ9;A0A2R8Y6Y7;Q9P2R7-2;Q9P2R7;Q5T9Q5;A0A0U1RQF8;A0A2R8Y5P6;A0A2R8Y6E6;Q5T9Q8;A0A0U1RQL1;A0A0U1RRI1;A0A0U1RQU7;A0A2R8Y5P4	https://www.uniprot.org/uniprot/?query=a0a2r8ydq9+OR+a0a2r8y6y7+OR+q9p2r7-2+OR+q9p2r7+OR+q5t9q5+OR+a0a0u1rqf8+OR+a0a2r8y5p6+OR+a0a2r8y6e6+OR+q5t9q8+OR+a0a0u1rql1+OR+a0a0u1rri1+OR+a0a0u1rqu7+OR+a0a2r8y5p4	Succinyl-CoA ligase [ADP-forming] subunit beta, mitochondrial	SUCLA2	12	12	12	36.8	43.841	405	31.0039	31.6201	30.9767	31.2857	31.1489	31.1936	31.3825	31.4486	29.9925	31.2483	31.0039	31.6201	30.9767	31.2857	31.1489	31.1936	31.3825	31.4486	29.9925	31.2483	31.2071	31.0531	5	5	0.620391	0.207334	-0.153962	FALSE
TMF1	A0A2R8Y7M0;P82094;P82094-2;F8WF45	https://www.uniprot.org/uniprot/?query=a0a2r8y7m0+OR+p82094+OR+p82094-2+OR+f8wf45	TATA element modulatory factor	TMF1	10	10	10	12.6	110.54	985		29.4343	29.2619	29.3534	29.1836	28.8126	29.0184		28.6788	29.2257	27.5376	29.4343	29.2619	29.3534	29.1836	28.8126	29.0184	27.3742	28.6788	29.2257	28.9542	28.6219	4	4	0.510992	0.291586	-0.332232	FALSE
SMIM1	H3BS66;A0A2R8Y7R4;B2RUZ4	https://www.uniprot.org/uniprot/?query=h3bs66+OR+a0a2r8y7r4+OR+b2ruz4	Small integral membrane protein 1	SMIM1	2	2	2	75.7	4.1915	37			29.1246		29.6403	30.5392		29.5666	29.8728	29.3569	27.7145	28.052	29.1246	26.7052	29.6403	30.5392	26.8781	29.5666	29.8728	29.3569	28.2473	29.2427	2	4	0.256378	0.591119	0.995377	FALSE
MEA1	A0A2R8Y7W8;A0A2R8Y6W5;Q16626	https://www.uniprot.org/uniprot/?query=a0a2r8y7w8+OR+a0a2r8y6w5+OR+q16626	Male-enhanced antigen 1	MEA1	3	3	3	25.6	18.544	172	30.6004	30.6202	29.9581	29.8637	30.1364	30.859	30.3917	30.0443	30.7829	30.4237	30.6004	30.6202	29.9581	29.8637	30.1364	30.859	30.3917	30.0443	30.7829	30.4237	30.2357	30.5003	5	5	0.257318	0.58953	0.264573	FALSE
TSC2	P49815;A0A2R8Y7X5;P49815-4;P49815-2;P49815-3;X5D2U8;P49815-5;H3BMQ0;P49815-7;A0A2R8YDZ2;A0A2R8YDR3;A0A2R8Y7C8;A0A2R8YGU4;A0A2R8YGD6;A0A2R8Y5F1;P49815-6;A0A2R8Y6C9;A0A2R8YEJ8;A0A2R8YGE6;H3BQK4;A0A2R8Y5B2;P49815-8;I3L3B1;A0A2R8Y670;A0A2R8YCR8;A0A2R8YHA2;H3BQY7	https://www.uniprot.org/uniprot/?query=p49815+OR+a0a2r8y7x5+OR+p49815-4+OR+p49815-2+OR+p49815-3+OR+x5d2u8+OR+p49815-5+OR+h3bmq0+OR+p49815-7+OR+a0a2r8ydz2+OR+a0a2r8ydr3+OR+a0a2r8y7c8+OR+a0a2r8ygu4+OR+a0a2r8ygd6+OR+a0a2r8y5f1	Tuberin	TSC2	14	14	14	12.1	200.61	1807		28.8263	28.8375	29.1777	29.4518	29.22	29.2809		29.1508	29.198	27.5288	28.8263	28.8375	29.1777	29.4518	29.22	29.2809	27.5832	29.1508	29.198	28.7644	28.8866	4	4	0.799047	0.0974278	0.122205	FALSE
RPS14	P62263;A0A2R8Y811;E5RH77	https://www.uniprot.org/uniprot/?query=p62263+OR+a0a2r8y811+OR+e5rh77	40S ribosomal protein S14	RPS14	12	12	12	70.2	16.273	151	37.2203	37.3092	37.2546	36.8998	37.1053	37.177	37.4895	37.1185	37.1771	37.5281	37.2203	37.3092	37.2546	36.8998	37.1053	37.177	37.4895	37.1185	37.1771	37.5281	37.1578	37.298	5	5	0.251983	0.598628	0.140194	FALSE
RPS24	E7ETK0;A0A2R8Y849;A0A2R8YD14;P62847-2;P62847-3;P62847;P62847-4;A0A2R8Y8A0	https://www.uniprot.org/uniprot/?query=e7etk0+OR+a0a2r8y849+OR+a0a2r8yd14+OR+p62847-2+OR+p62847-3+OR+p62847+OR+p62847-4+OR+a0a2r8y8a0	40S ribosomal protein S24	RPS24	7	7	7	42	15.197	131	36.0545	36.4389	36.4097	36.3262	36.0973	36.4321	36.296	36.2997	36.1286	36.1047	36.0545	36.4389	36.4097	36.3262	36.0973	36.4321	36.296	36.2997	36.1286	36.1047	36.2653	36.2522	5	5	0.899419	0.046038	-0.013106	FALSE
SMARCE1	Q969G3;Q969G3-2;A0A2R8Y855;B4DGM3;A0A2U3TZQ7;Q969G3-4;Q969G3-3;Q969G3-5;Q969G3-6;A0A2R8Y4T4;A0A2R8Y7I9;A0A2R8Y765;A0A2R8Y7U4;J3QKS7;A0A2R8YES3;J3QR61;J3QKX6;A0A2R8YD78;J3KT85;A0A2R8YEB8;A0A2R8YFC8;J3QL66;A0A2R8YDQ4	https://www.uniprot.org/uniprot/?query=q969g3+OR+q969g3-2+OR+a0a2r8y855+OR+b4dgm3+OR+a0a2u3tzq7+OR+q969g3-4+OR+q969g3-3+OR+q969g3-5+OR+q969g3-6+OR+a0a2r8y4t4+OR+a0a2r8y7i9+OR+a0a2r8y765+OR+a0a2r8y7u4+OR+j3qks7+OR+a0a2r8yes3	SWI/SNF-related matrix-associated actin-dependent regulator of chromatin subfamily E member 1	SMARCE1	18	17	17	51.6	46.649	411	32.8906	32.6055	32.6324	32.5947	32.6426	32.8901	32.5902	32.3451	32.8427	32.9736	32.8906	32.6055	32.6324	32.5947	32.6426	32.8901	32.5902	32.3451	32.8427	32.9736	32.6731	32.7283	5	5	0.681195	0.166728	0.0552072	FALSE
GRB10	A0A2R8YCL1;Q13322-3;Q13322-2;Q13322-4;Q13322;H7C3B9	https://www.uniprot.org/uniprot/?query=a0a2r8ycl1+OR+q13322-3+OR+q13322-2+OR+q13322-4+OR+q13322+OR+h7c3b9	Growth factor receptor-bound protein 10	GRB10	10	10	10	18.7	70.958	632	30.1407	30.3057	30.0046	30.3747	30.4563	30.0284	30.2604	29.7698	30.3013	30.341	30.1407	30.3057	30.0046	30.3747	30.4563	30.0284	30.2604	29.7698	30.3013	30.341	30.2564	30.1402	5	5	0.415386	0.381549	-0.116255	FALSE
RNASEH2B	Q5TBB1;A0A2R8YGP2;A0A2R8YCX2;Q5TBB1-2;A0A2R8Y7R8;A0A2R8Y6Y1;A0A2R8Y6Q6;A0A2R8Y459;A0A2R8YCJ4;A0A087WZJ6;A0A2R8Y761;A0A087WXR7;A0A2R8YCP1;A0A2R8Y883;A0A2R8Y7Q3;A0A2R8YEH2;A0A2R8Y6M7;A0A2R8YE60;A0A2R8Y687;A0A2R8Y4S2;A0A2R8YEC1;A0A2R8YEU9;A0A2R8YEB4;A0A2R8YEQ4;A0A2R8Y4Y9;A0A2R8YEK5;A0A2R8Y7A3	https://www.uniprot.org/uniprot/?query=q5tbb1+OR+a0a2r8ygp2+OR+a0a2r8ycx2+OR+q5tbb1-2+OR+a0a2r8y7r8+OR+a0a2r8y6y1+OR+a0a2r8y6q6+OR+a0a2r8y459+OR+a0a2r8ycj4+OR+a0a087wzj6+OR+a0a2r8y761+OR+a0a087wxr7+OR+a0a2r8ycp1+OR+a0a2r8y883+OR+a0a2r8y7q3	Ribonuclease H2 subunit B	RNASEH2B	7	7	7	27.9	35.138	312	30.4892	30.304	30.9987	30.9883	30.687	30.8301	30.5909	30.6733	30.233	29.9205	30.4892	30.304	30.9987	30.9883	30.687	30.8301	30.5909	30.6733	30.233	29.9205	30.6934	30.4496	5	5	0.288295	0.540162	-0.243879	FALSE
HSD17B4	A0A2R8YD50;P51659;E7EWE5;P51659-3;P51659-2;E7ER27;G5E9S2;E7ET17;A0A2R8Y7L2;E7EPL9;A0A2R8YDT8;A0A2R8YF45;A0A2R8Y7W2	https://www.uniprot.org/uniprot/?query=a0a2r8yd50+OR+p51659+OR+e7ewe5+OR+p51659-3+OR+p51659-2+OR+e7er27+OR+g5e9s2+OR+e7et17+OR+a0a2r8y7l2+OR+e7epl9+OR+a0a2r8ydt8+OR+a0a2r8yf45+OR+a0a2r8y7w2	Peroxisomal multifunctional enzyme type 2;(3R)-hydroxyacyl-CoA dehydrogenase;Enoyl-CoA hydratase 2	HSD17B4	36	36	34	59.9	76.837	711	34.7086	34.5584	35.0678	35.0572	34.9501	35.0187	34.8152	34.758	34.9537	34.8986	34.7086	34.5584	35.0678	35.0572	34.9501	35.0187	34.8152	34.758	34.9537	34.8986	34.8684	34.8888	5	5	0.860842	0.0650768	0.0204059	FALSE
CSNK2A1	P68400;E7EU96;A0A2R8YD58;A0A2R8Y5A0;A0A2R8YFU2;A0A2R8YF43;A0A2R8YDP2;P68400-2;A0A2R8Y4D6;A0A2R8Y4H0;V9GYA2;A0A2R8YEW1;A0A2R8YDY7;A0A087WY74;V9GYW6;A0A2R8YCK2;A0A2R8Y7T1;A0A2R8YF47;V9GY80;A0A2R8YEL7;A0A2R8Y797;A0A2R8Y3W6;A0A2R8YCC9	https://www.uniprot.org/uniprot/?query=p68400+OR+e7eu96+OR+a0a2r8yd58+OR+a0a2r8y5a0+OR+a0a2r8yfu2+OR+a0a2r8yf43+OR+a0a2r8ydp2+OR+p68400-2+OR+a0a2r8y4d6+OR+a0a2r8y4h0+OR+v9gya2+OR+a0a2r8yew1+OR+a0a2r8ydy7+OR+a0a087wy74+OR+v9gyw6	Casein kinase II subunit alpha	CSNK2A1	19	19	4	54	45.143	391	34.733	34.791	34.7222	34.5764	34.6137	34.7444	34.7568	34.8451	34.6209	34.5391	34.733	34.791	34.7222	34.5764	34.6137	34.7444	34.7568	34.8451	34.6209	34.5391	34.6873	34.7013	5	5	0.840232	0.0756007	0.0140221	FALSE
TOPBP1	A0A2R8YD63;Q92547	https://www.uniprot.org/uniprot/?query=a0a2r8yd63+OR+q92547	DNA topoisomerase 2-binding protein 1	TOPBP1	16	16	16	11.3	170.13	1517	28.5421		28.8858	28.8779	28.7818	28.9601	28.7742		28.9033		28.5421	27.5013	28.8858	28.8779	28.7818	28.9601	28.7742	27.7286	28.9033	26.4101	28.5177	28.1553	4	3	0.538311	0.268967	-0.362498	FALSE
DOCK10	A0A2R8YD85;Q96BY6-3;Q96BY6;Q96BY6-2;H0YFC5;H7C0I3	https://www.uniprot.org/uniprot/?query=a0a2r8yd85+OR+q96by6-3+OR+q96by6+OR+q96by6-2+OR+h0yfc5+OR+h7c0i3	Dedicator of cytokinesis protein 10	DOCK10	6	6	6	3.4	251.31	2199	29.0676				28.6045						29.0676	28.1002	27.1359	27.0172	28.6045	27.4787	27.4787	27.0615	27.2142	27.1789	27.9851	27.2824	2	0	0.156204	0.806307	-0.702702	FALSE
SAP130	H7BXF5;A0A2R8YDB8;Q9H0E3-3;Q9H0E3;Q9H0E3-2	https://www.uniprot.org/uniprot/?query=h7bxf5+OR+a0a2r8ydb8+OR+q9h0e3-3+OR+q9h0e3+OR+q9h0e3-2	Histone deacetylase complex subunit SAP130	SAP130	14	14	14	17.3	111.28	1056	30.9892	30.8682	30.9766	30.7835	30.8804	31.1373	31.3971	31.1263	31.469	31.4063	30.9892	30.8682	30.9766	30.7835	30.8804	31.1373	31.3971	31.1263	31.469	31.4063	30.8996	31.3072	5	5	0.00248978	2.60384	0.407598	FALSE
CASK	O14936;O14936-3;A0A2R8YE77;A0A2U3TZM1;O14936-4;O14936-6;O14936-2;A0A2U3TZM4;A0A2U3TZN6;A0A2R8Y6F8;A0A2R8YEK3;A0A2R8YFN5;A0A2R8Y3B3;O14936-5;Q5JS72;Q5JS79;A0A2R8YEJ7;A0A2R8YGH2;A0A2R8Y4K4;A0A2R8Y6D8;A0A2R8Y7X6;A0A2R8Y472	https://www.uniprot.org/uniprot/?query=o14936+OR+o14936-3+OR+a0a2r8ye77+OR+a0a2u3tzm1+OR+o14936-4+OR+o14936-6+OR+o14936-2+OR+a0a2u3tzm4+OR+a0a2u3tzn6+OR+a0a2r8y6f8+OR+a0a2r8yek3+OR+a0a2r8yfn5+OR+a0a2r8y3b3+OR+o14936-5+OR+q5js72	Peripheral plasma membrane protein CASK	CASK	32	32	32	38.9	105.12	926	32.225	32.0342	32.6478	32.6044	32.6799	32.5295	31.8621	32.1607	32.5582	32.1658	32.225	32.0342	32.6478	32.6044	32.6799	32.5295	31.8621	32.1607	32.5582	32.1658	32.4383	32.2553	5	5	0.349152	0.456986	-0.182977	FALSE
CCNH	A0A2R8YEM2;P51946;D6RHI7;D6RG18;A0A2R8Y4K6	https://www.uniprot.org/uniprot/?query=a0a2r8yem2+OR+p51946+OR+d6rhi7+OR+d6rg18+OR+a0a2r8y4k6	Cyclin-H	CCNH	14	14	14	45.5	37.941	325	31.4237	31.7988	31.3593	31.2166	31.1914	31.3308	31.2864	31.7225	30.5263	31.356	31.4237	31.7988	31.3593	31.2166	31.1914	31.3308	31.2864	31.7225	30.5263	31.356	31.398	31.2444	5	5	0.517762	0.28587	-0.153543	FALSE
VPS33A	A0A2R8YF87;Q96AX1;H3BMM5;F5H6Y0;A0A2R8Y5U3;F5H7N5	https://www.uniprot.org/uniprot/?query=a0a2r8yf87+OR+q96ax1+OR+h3bmm5+OR+f5h6y0+OR+a0a2r8y5u3+OR+f5h7n5	Vacuolar protein sorting-associated protein 33A	VPS33A	16	16	16	28.9	71.695	637	30.6281	30.6139	30.7206	30.4562	30.5604	30.6302	30.393	30.2463	30.5159	30.8711	30.6281	30.6139	30.7206	30.4562	30.5604	30.6302	30.393	30.2463	30.5159	30.8711	30.5958	30.5313	5	5	0.596988	0.224034	-0.0645283	FALSE
ARHGEF7	A0A2R8YG42;B1ALK7;Q14155-5;Q14155-1;Q14155-6;Q14155;Q14155-3;Q14155-2;E9PDQ5;E7EUY6;F6SJA5;E7EU80;E7ENL8;Q15052-2;B1ANY6;Q15052;C9JDI6	https://www.uniprot.org/uniprot/?query=a0a2r8yg42+OR+b1alk7+OR+q14155-5+OR+q14155-1+OR+q14155-6+OR+q14155+OR+q14155-3+OR+q14155-2+OR+e9pdq5+OR+e7euy6+OR+f6sja5+OR+e7eu80+OR+e7enl8+OR+q15052-2+OR+b1any6	Rho guanine nucleotide exchange factor 7	ARHGEF7	12	12	12	18.3	97.152	862	30.4742	29.6674	29.1499	29.7345	29.6716	29.8629	30.6363		30.1208	31.3145	30.4742	29.6674	29.1499	29.7345	29.6716	29.8629	30.6363	27.7105	30.1208	31.3145	29.7395	29.929	5	4	0.780315	0.10773	0.18948	FALSE
TPP1	A0A2R8YGD1;O14773-2;O14773;A0A2R8YD45;A0A2R8Y7U1;A0A2R8Y7I4;A0A2R8YDY1;A0A2R8YD72	https://www.uniprot.org/uniprot/?query=a0a2r8ygd1+OR+o14773-2+OR+o14773+OR+a0a2r8yd45+OR+a0a2r8y7u1+OR+a0a2r8y7i4+OR+a0a2r8ydy1+OR+a0a2r8yd72	Tripeptidyl-peptidase 1	TPP1	8	8	8	26.6	50.889	470	32.4153	31.8866	32.4335	32.1914	31.856	32.25	32.0121	31.6092	32.165	31.9415	32.4153	31.8866	32.4335	32.1914	31.856	32.25	32.0121	31.6092	32.165	31.9415	32.1566	31.9956	5	5	0.362025	0.441261	-0.161002	FALSE
AP1S1	A0A2R8YGH5;P61966;H7C1E4;P61966-2	https://www.uniprot.org/uniprot/?query=a0a2r8ygh5+OR+p61966+OR+h7c1e4+OR+p61966-2	AP-1 complex subunit sigma-1A	AP1S1	10	10	7	65	18.602	157	32.7246	32.8064	32.9423	33.3149	33.0822	32.9016	33.0073	33.1301	32.3843	32.4565	32.7246	32.8064	32.9423	33.3149	33.0822	32.9016	33.0073	33.1301	32.3843	32.4565	32.9741	32.776	5	5	0.314067	0.502977	-0.198095	FALSE
FAM208B	A0A2R8YH03;Q5VWN6;Q5VWN6-2	https://www.uniprot.org/uniprot/?query=a0a2r8yh03+OR+q5vwn6+OR+q5vwn6-2	Protein FAM208B	FAM208B	6	6	6	3	293.55	2645	28.8291	28.9672	28.9275	28.9754	28.7051	29.0581	28.8772		28.8296	28.4492	28.8291	28.9672	28.9275	28.9754	28.7051	29.0581	28.8772	28.1385	28.8296	28.4492	28.8808	28.6705	5	4	0.282322	0.549255	-0.21034	FALSE
EEF1A2	A0A2U3TZH3;Q05639;A0A2R8Y488;A0A2R8Y660;A0A2R8YDN5	https://www.uniprot.org/uniprot/?query=a0a2u3tzh3+OR+q05639+OR+a0a2r8y488+OR+a0a2r8y660+OR+a0a2r8ydn5	Elongation factor 1-alpha 2	EEF1A2	40	18	18	76.8	54.34	496	35.7383	36.5716	36.3768	36.9314	36.6255	35.993	36.7768	36.4308	36.1896	35.4153	35.7383	36.5716	36.3768	36.9314	36.6255	35.993	36.7768	36.4308	36.1896	35.4153	36.4488	36.1611	5	5	0.369506	0.432378	-0.28765	FALSE
EPB41	A0A2U3TZH6;P11171;A0A2R8Y7Y3;P11171-2;P11171-3;P11171-4;A0A2R8YD30;Q4VB86;A0A3B3ITP0;P11171-5;P11171-6;A0A3B3IU06;A0A2R8Y5Z6;A0A2R8Y5G2;A0A2R8Y570;A0A2R8Y7N0;A0A2R8Y420;A0A2R8Y6D0;A0A2R8YFR9;A0A2R8Y6G5;A0A2R8YCW8;P11171-7;A0A3B3IUD6;A0A1B0GWG0;A0A2R8Y4N6;A0A3B3ITC5;A0A2R8Y6T6;A0A2R8Y783;A0A2R8Y5C8	https://www.uniprot.org/uniprot/?query=a0a2u3tzh6+OR+p11171+OR+a0a2r8y7y3+OR+p11171-2+OR+p11171-3+OR+p11171-4+OR+a0a2r8yd30+OR+q4vb86+OR+a0a3b3itp0+OR+p11171-5+OR+p11171-6+OR+a0a3b3iu06+OR+a0a2r8y5z6+OR+a0a2r8y5g2+OR+a0a2r8y570	Protein 4.1	EPB41	19	16	15	27.1	94.059	841	30.4544	29.2712	29.996			29.9005	29.5643		29.9396	30.3999	30.4544	29.2712	29.996	27.557	27.915	29.9005	29.5643	27.3711	29.9396	30.3999	29.0387	29.4351	3	4	0.624329	0.204587	0.396349	FALSE
CD59	E9PNW4;A0A2U3TZL5;P13987;P13987-2;H0YET2;A0A494C0W4;A0A499FJN7;A0A494C059;E9PI80	https://www.uniprot.org/uniprot/?query=e9pnw4+OR+a0a2u3tzl5+OR+p13987+OR+p13987-2+OR+h0yet2+OR+a0a494c0w4+OR+a0a499fjn7+OR+a0a494c059+OR+e9pi80	CD59 glycoprotein	CD59	6	6	6	45.4	11.985	108	34.6136	34.3303	34.5157	34.3455	34.9634	35.0528	35.0026	35.1563	33.7983	34.9378	34.6136	34.3303	34.5157	34.3455	34.9634	35.0528	35.0026	35.1563	33.7983	34.9378	34.5537	34.7895	5	5	0.427176	0.369393	0.235854	FALSE
SPAST	A0A2U3TZR0;Q9UBP0-3;Q9UBP0;A0A2R8YGN6;A0A2R8Y4I8;Q9UBP0-4;Q9UBP0-2;A0A2R8Y481;A0A2R8YCL5;A0A2R8YFW8;A0A2R8Y7K2;A0A2R8Y5N9;A0A2R8YFC9;A0A2R8YEA0;A0A2R8Y5I6;A0A2R8Y7W6	https://www.uniprot.org/uniprot/?query=a0a2u3tzr0+OR+q9ubp0-3+OR+q9ubp0+OR+a0a2r8ygn6+OR+a0a2r8y4i8+OR+q9ubp0-4+OR+q9ubp0-2+OR+a0a2r8y481+OR+a0a2r8ycl5+OR+a0a2r8yfw8+OR+a0a2r8y7k2+OR+a0a2r8y5n9+OR+a0a2r8yfc9+OR+a0a2r8yea0+OR+a0a2r8y5i6	Spastin	SPAST	14	14	13	30.6	67.125	615	31.7723	31.2012	31.3083	31.2685	31.3113	31.1922	30.9734	30.9151	31.2114	31.5015	31.7723	31.2012	31.3083	31.2685	31.3113	31.1922	30.9734	30.9151	31.2114	31.5015	31.3723	31.1587	5	5	0.180027	0.744661	-0.213633	FALSE
ABHD5	A0A2U3TZT9;C9J1D1;Q8WTS1;H7BZY9;A0A2R8YEZ7	https://www.uniprot.org/uniprot/?query=a0a2u3tzt9+OR+c9j1d1+OR+q8wts1+OR+h7bzy9+OR+a0a2r8yez7	1-acylglycerol-3-phosphate O-acyltransferase ABHD5	ABHD5	3	3	3	20.9	31.497	278	28.876	29.2948	29.6055	29.8874	29.402	28.2983	28.3074		28.9531	29.5048	28.876	29.2948	29.6055	29.8874	29.402	28.2983	28.3074	27.4325	28.9531	29.5048	29.4131	28.4992	5	4	0.0579471	1.23697	-0.91391	FALSE
NDUFA6	P56556;A0A2Y9D025;R4GN43	https://www.uniprot.org/uniprot/?query=p56556+OR+a0a2y9d025+OR+r4gn43	NADH dehydrogenase [ubiquinone] 1 alpha subcomplex subunit 6	NDUFA6	8	8	8	53.9	15.136	128	33.743	33.6394	32.7489	33.1049	33.3687	33.7147	33.5544	33.4238	33.0753	33.1185	33.743	33.6394	32.7489	33.1049	33.3687	33.7147	33.5544	33.4238	33.0753	33.1185	33.321	33.3774	5	5	0.804404	0.0945255	0.0563715	FALSE
R3HCC1L	A0A384DVK4;Q7Z5L2-2;Q7Z5L2;Q7Z5L2-3	https://www.uniprot.org/uniprot/?query=a0a384dvk4+OR+q7z5l2-2+OR+q7z5l2+OR+q7z5l2-3	Coiled-coil domain-containing protein R3HCC1L	R3HCC1L	3	3	3	4.8	86.293	778	27.8884		27.55								27.8884	27.6649	27.55	26.9804	27.2453	27.5698	27.3186	27.3248	28.0051	27.1977	27.4658	27.4832	2	0	0.937397	0.0280766	0.0174174	FALSE
PNPLA6	A0A384DVU0;Q8IY17-2;Q8IY17-3;Q8IY17;Q8IY17-5;M0R2C2;M0QYT1;M0R2K2;M0QYF5;M0QZK5;M0R2H4;A0A2R8Y7E1;Q6ZV29-3;Q6ZV29-4;Q6ZV29;Q6ZV29-5	https://www.uniprot.org/uniprot/?query=a0a384dvu0+OR+q8iy17-2+OR+q8iy17-3+OR+q8iy17+OR+q8iy17-5+OR+m0r2c2+OR+m0qyt1+OR+m0r2k2+OR+m0qyf5+OR+m0qzk5+OR+m0r2h4+OR+a0a2r8y7e1+OR+q6zv29-3+OR+q6zv29-4+OR+q6zv29	Neuropathy target esterase	PNPLA6	25	25	25	26	149.92	1365	30.8144	31.2268	31.111	31.6959	31.1649	30.963	31.0251	31.0421	30.6608	30.785	30.8144	31.2268	31.111	31.6959	31.1649	30.963	31.0251	31.0421	30.6608	30.785	31.2026	30.8952	5	5	0.103542	0.984881	-0.307435	FALSE
HDAC8	A0A3B3IRV1;A0A3B3IRI9;A6NGJ7;A0A3B3ISJ4;A0A3B3IS68;A0A3B3IT04;A0A3B3ITZ3;A0A3B3IT30;Q9BY41;Q9BY41-4;A6NFW1;E7EVA8;A0A3B3IU52;A0A3B3IU62;A0A3B3IS37;A0A3B3IRP8;A0A3B3IT84;A0A3B3IRJ3;A0A3B3IRZ0;A0A3B3ISS7;A0A3B3IT95;A0A3B3ISE4;A6NMT1;A0A3B3IRZ8;Q9BY41-5;A0A3B3IU01;Q9BY41-6	https://www.uniprot.org/uniprot/?query=a0a3b3irv1+OR+a0a3b3iri9+OR+a6ngj7+OR+a0a3b3isj4+OR+a0a3b3is68+OR+a0a3b3it04+OR+a0a3b3itz3+OR+a0a3b3it30+OR+q9by41+OR+q9by41-4+OR+a6nfw1+OR+e7eva8+OR+a0a3b3iu52+OR+a0a3b3iu62+OR+a0a3b3is37	Histone deacetylase 8	HDAC8	5	5	5	15.1	59.892	556		28.9571	28.7363	28.8608		28.9899	28.9063	29.0057	28.8775		27.4832	28.9571	28.7363	28.8608	27.753	28.9899	28.9063	29.0057	28.8775	26.9668	28.3581	28.5492	3	4	0.713535	0.146585	0.191169	FALSE
INPP5F	A0A3B3ITL0;A0A3B3IRJ9;Q9Y2H2;A0A3B3ITR9;A0A3B3ISI3;Q9Y2H2-4;A0A1B0GUS5;A0A0J9YY79;A0A3B3ISJ5	https://www.uniprot.org/uniprot/?query=a0a3b3itl0+OR+a0a3b3irj9+OR+q9y2h2+OR+a0a3b3itr9+OR+a0a3b3isi3+OR+q9y2h2-4+OR+a0a1b0gus5+OR+a0a0j9yy79+OR+a0a3b3isj5	Phosphatidylinositide phosphatase SAC2	INPP5F	5	5	5	5.7	117.6	1036	28.3808		28.0436			27.5469				27.6856	28.3808	27.5414	28.0436	27.6522	27.4834	27.5469	27.1891	27.4727	26.6752	27.6856	27.8203	27.3139	2	2	0.0750086	1.12489	-0.506383	FALSE
CREG1	A0A3B3IRL2;O75629	https://www.uniprot.org/uniprot/?query=a0a3b3irl2+OR+o75629	Protein CREG1	CREG1	5	5	5	25.9	28.058	255	30.6105	30.456	30.3227	30.3944	30.8597	30.6577		30.7657	30.1793	30.7062	30.6105	30.456	30.3227	30.3944	30.8597	30.6577	27.3647	30.7657	30.1793	30.7062	30.5287	29.9347	5	4	0.415682	0.381238	-0.593947	FALSE
SSR1	A0A3B3IRT8;P43307;C9J3L8;C9J5W0;E9PAL7;C9IZQ1;P43307-2;C9JBX5;C9JY01	https://www.uniprot.org/uniprot/?query=a0a3b3irt8+OR+p43307+OR+c9j3l8+OR+c9j5w0+OR+e9pal7+OR+c9izq1+OR+p43307-2+OR+c9jbx5+OR+c9jy01	Translocon-associated protein subunit alpha	SSR1	7	7	7	30.6	32.449	288	33.3652	33.9162	33.3719	33.0582	33.4348	33.3528	33.0989	33.9958	33.1068	33.342	33.3652	33.9162	33.3719	33.0582	33.4348	33.3528	33.0989	33.9958	33.1068	33.342	33.4292	33.3793	5	5	0.821525	0.0853791	-0.0499697	FALSE
A0A3B3IRV3	A0A3B3IRV3	https://www.uniprot.org/uniprot/?query=a0a3b3irv3			8	3	3	61.9	20.343	181		29.5565	28.4614		29.2486			29.0108			27.9617	29.5565	28.4614	27.1367	29.2486	27.1704	26.8894	29.0108	27.0571	26.737	28.473	27.3729	3	1	0.105896	0.975119	-1.10004	FALSE
QSER1	A0A3B3IRW6;Q2KHR3;Q2KHR3-2;H0YCQ7;A0A3B3ISY4	https://www.uniprot.org/uniprot/?query=a0a3b3irw6+OR+q2khr3+OR+q2khr3-2+OR+h0ycq7+OR+a0a3b3isy4	Glutamine and serine-rich protein 1	QSER1	28	28	28	17.8	202.89	1864	30.5462	30.835	30.6033	30.7091	30.7611	30.6881	30.7042	29.751	30.7989	30.8262	30.5462	30.835	30.6033	30.7091	30.7611	30.6881	30.7042	29.751	30.7989	30.8262	30.6909	30.5537	5	5	0.543433	0.264854	-0.137223	FALSE
CAPN5	A0A3B3IRX8;E7EV01;O15484	https://www.uniprot.org/uniprot/?query=a0a3b3irx8+OR+e7ev01+OR+o15484	Calpain-5	CAPN5	6	6	6	15.6	58.379	512	29.441	30.0737	29.1402	29.7708		29.7908			29.6017		29.441	30.0737	29.1402	29.7708	26.8613	29.7908	27.529	26.9438	29.6017	26.7877	29.0574	28.1306	4	2	0.316474	0.499663	-0.926806	FALSE
ABLIM1	A0A3B3IS55;O14639-2;O14639;F8W8M4;A0A0A0MRL6;O14639-6;A0A494C1G0;A0A494C1P1	https://www.uniprot.org/uniprot/?query=a0a3b3is55+OR+o14639-2+OR+o14639+OR+f8w8m4+OR+a0a0a0mrl6+OR+o14639-6+OR+a0a494c1g0+OR+a0a494c1p1	Actin-binding LIM protein 1	ABLIM1	30	30	7	40.5	94.097	834	33.0513	29.981	32.2637	31.9686	31.8821	32.6273	33.1247	33.5141	31.8692	32.4742	33.0513	29.981	32.2637	31.9686	31.8821	32.6273	33.1247	33.5141	31.8692	32.4742	31.8293	32.7219	5	5	0.172138	0.764122	0.89255	FALSE
RB1	P06400;A0A3B3IS71;A0A2R8YFL6	https://www.uniprot.org/uniprot/?query=p06400+OR+a0a3b3is71+OR+a0a2r8yfl6	Retinoblastoma-associated protein	RB1	26	26	26	31.2	106.16	928	31.5326	31.4433	32.0743	31.9374	31.8377	31.9791	31.2655	31.4124	31.074	31.662	31.5326	31.4433	32.0743	31.9374	31.8377	31.9791	31.2655	31.4124	31.074	31.662	31.7651	31.4786	5	5	0.189013	0.723508	-0.286476	FALSE
ECE1	A0A3B3ISF9;P42892-3;P42892-4;P42892;B4DKB2;P42892-2;E9PJG1;E9PHZ1;E9PN99	https://www.uniprot.org/uniprot/?query=a0a3b3isf9+OR+p42892-3+OR+p42892-4+OR+p42892+OR+b4dkb2+OR+p42892-2+OR+e9pjg1+OR+e9phz1+OR+e9pn99	Endothelin-converting enzyme 1	ECE1	32	32	32	45.1	94.478	842	33.3298	32.9404	32.9279	33.1404	33.2646	33.1563	32.8614	33.0549	32.9512	33.1219	33.3298	32.9404	32.9279	33.1404	33.2646	33.1563	32.8614	33.0549	32.9512	33.1219	33.1206	33.0291	5	5	0.384261	0.415374	-0.0914649	FALSE
IDE	A0A3B3ISG5;P14735;P14735-2;Q5T5N3	https://www.uniprot.org/uniprot/?query=a0a3b3isg5+OR+p14735+OR+p14735-2+OR+q5t5n3	Insulin-degrading enzyme	IDE	44	44	44	48.8	117.94	1019	34.0046	33.6551	33.3238	33.4754	33.4184	33.4604	33.0047	33.4368	33.0681	33.3873	34.0046	33.6551	33.3238	33.4754	33.4184	33.4604	33.0047	33.4368	33.0681	33.3873	33.5755	33.2714	5	5	0.0862274	1.06435	-0.304023	FALSE
ANKS1A	A0A3B3ISP1;Q92625;A0A3B3ITU5;Q92625-2;J3QSU0;F8VVQ4;Q7Z6G8	https://www.uniprot.org/uniprot/?query=a0a3b3isp1+OR+q92625+OR+a0a3b3itu5+OR+q92625-2+OR+j3qsu0+OR+f8vvq4+OR+q7z6g8	Ankyrin repeat and SAM domain-containing protein 1A	ANKS1A	11	11	11	11.5	129.9	1194	29.3281	28.8801	30.3384	29.3767	29.0914	29.3056	29.1953	29.208	29.4082	29.5132	29.3281	28.8801	30.3384	29.3767	29.0914	29.3056	29.1953	29.208	29.4082	29.5132	29.4029	29.3261	5	5	0.778558	0.108709	-0.0768839	FALSE
TSPAN9	A0A3B3IST1;B5MD23;O75954	https://www.uniprot.org/uniprot/?query=a0a3b3ist1+OR+b5md23+OR+o75954	Tetraspanin;Tetraspanin-9	TSPAN9	3	3	3	28.2	14.846	131	29.0868	28.7985	29.522	29.2623	28.8364	29.9331	29.245	29.2296	29.0676	29.1609	29.0868	28.7985	29.522	29.2623	28.8364	29.9331	29.245	29.2296	29.0676	29.1609	29.1012	29.3272	5	5	0.303686	0.517575	0.226002	FALSE
LRRC57	Q8N9N7;A0A3B3ISV5;H3BSW0	https://www.uniprot.org/uniprot/?query=q8n9n7+OR+a0a3b3isv5+OR+h3bsw0	Leucine-rich repeat-containing protein 57	LRRC57	11	11	11	49.4	26.754	239	30.8405	30.3056	31.2257	30.662	30.5614	31.0889	30.8796	30.7951	30.7028	31.1168	30.8405	30.3056	31.2257	30.662	30.5614	31.0889	30.8796	30.7951	30.7028	31.1168	30.719	30.9166	5	5	0.297607	0.526357	0.197615	FALSE
BLM	H0YNU5;A0A3B3IT82;P54132;H0YLV8	https://www.uniprot.org/uniprot/?query=h0ynu5+OR+a0a3b3it82+OR+p54132+OR+h0ylv8	Bloom syndrome protein	BLM	18	18	18	17.1	144.47	1286	30.9869	31.2759	31.4234		31.3384	31.206	30.8914	30.779	31.0631	31.2813	30.9869	31.2759	31.4234	27.1472	31.3384	31.206	30.8914	30.779	31.0631	31.2813	30.4343	31.0442	4	5	0.502462	0.298897	0.609833	FALSE
A0A3B3IT92	A0A3B3IT92;A0A3B3IS57;A0A3B3IRR8;E5RFR3;E5RG53;A0A3B3ISC1;A0A3B3IS88;Q9UJA3-2;Q9UJA3-4	https://www.uniprot.org/uniprot/?query=a0a3b3it92+OR+a0a3b3is57+OR+a0a3b3irr8+OR+e5rfr3+OR+e5rg53+OR+a0a3b3isc1+OR+a0a3b3is88+OR+q9uja3-2+OR+q9uja3-4			54	54	2	63.5	100.73	904	36.0736	35.6146	36.1592	36.0515	35.7287	35.8245	35.2524	36.0332	35.9228	35.9695	36.0736	35.6146	36.1592	36.0515	35.7287	35.8245	35.2524	36.0332	35.9228	35.9695	35.9255	35.8005	5	5	0.501348	0.299861	-0.125041	FALSE
AGK	E9PC15;A0A3B3ITD0;Q53H12;A0A3B3ISY9;A0A3B3ISZ0;E9PG39;A0A0G2JLG5;A0A3B3ITV0;A0A3B3ITX7;A0A0G2JLD0;A0A3B3IUC9;A0A3B3IS09	https://www.uniprot.org/uniprot/?query=e9pc15+OR+a0a3b3itd0+OR+q53h12+OR+a0a3b3isy9+OR+a0a3b3isz0+OR+e9pg39+OR+a0a0g2jlg5+OR+a0a3b3itv0+OR+a0a3b3itx7+OR+a0a0g2jld0+OR+a0a3b3iuc9+OR+a0a3b3is09	Acylglycerol kinase, mitochondrial	AGK	10	10	10	34.8	43.796	394	32.1963	32.0769	31.9755	32.5193	32.0553	32.0925	32.0671	31.9262	31.9804	32.0712	32.1963	32.0769	31.9755	32.5193	32.0553	32.0925	32.0671	31.9262	31.9804	32.0712	32.1646	32.0275	5	5	0.232271	0.634004	-0.137172	FALSE
KRIT1	A0A3B3ITR4;O00522;O00522-2;O00522-3;C9JIY2;C9JJM9;C9JD81;C9J3W7;C9JBN7;C9JEW7;C9J718;C9JF32;A0A0C4DG23	https://www.uniprot.org/uniprot/?query=a0a3b3itr4+OR+o00522+OR+o00522-2+OR+o00522-3+OR+c9jiy2+OR+c9jjm9+OR+c9jd81+OR+c9j3w7+OR+c9jbn7+OR+c9jew7+OR+c9j718+OR+c9jf32+OR+a0a0c4dg23	Krev interaction trapped protein 1	KRIT1	6	4	4	11.4	81.095	708	27.406					27.2106	28.1173	27.322			27.406	27.7147	27.5778	27.288	27.6153	27.2106	28.1173	27.322	27.2184	26.6863	27.5204	27.3109	1	3	0.428217	0.368336	-0.209453	FALSE
RAB12	A0A3B3ITT1;Q6IQ22	https://www.uniprot.org/uniprot/?query=a0a3b3itt1+OR+q6iq22	Ras-related protein Rab-12	RAB12	14	14	14	44.4	36.315	340	30.104	30.8622	30.8599	30.4848	30.1935	30.307	30.2897	29.8823	30.4809	30.4081	30.104	30.8622	30.8599	30.4848	30.1935	30.307	30.2897	29.8823	30.4809	30.4081	30.5009	30.2736	5	5	0.272851	0.564074	-0.227303	FALSE
RPL29	A0A3B3ITT5;P47914	https://www.uniprot.org/uniprot/?query=a0a3b3itt5+OR+p47914	60S ribosomal protein L29	RPL29	4	4	4	24	18.512	167	35.4534	35.6137	35.3644	35.3373	35.3072	34.6969	35.5352	34.9265	35.8572	35.7251	35.4534	35.6137	35.3644	35.3373	35.3072	34.6969	35.5352	34.9265	35.8572	35.7251	35.4152	35.3482	5	5	0.787786	0.103592	-0.0670131	FALSE
ABCD3	A0A3B3ITW3;P28288;P28288-2;P28288-3	https://www.uniprot.org/uniprot/?query=a0a3b3itw3+OR+p28288+OR+p28288-2+OR+p28288-3	ATP-binding cassette sub-family D member 3	ABCD3	33	33	33	48.9	75.421	659	33.4936	33.6736	34.1017	34.0523	34.0267	33.8168	33.9377	33.4678	33.7485	33.6495	33.4936	33.6736	34.1017	34.0523	34.0267	33.8168	33.9377	33.4678	33.7485	33.6495	33.8696	33.724	5	5	0.347981	0.458445	-0.145512	FALSE
THRAP3	A0A3B3ITZ9;Q9Y2W1	https://www.uniprot.org/uniprot/?query=a0a3b3itz9+OR+q9y2w1	Thyroid hormone receptor-associated protein 3	THRAP3	37	37	36	34.8	103.52	910	35.1635	34.955	35.0259	34.8702	34.9431	35.0304	35.2326	35.0428	35.1909	35.3577	35.1635	34.955	35.0259	34.8702	34.9431	35.0304	35.2326	35.0428	35.1909	35.3577	34.9915	35.1709	5	5	0.0539735	1.26782	0.179344	FALSE
GEMIN2	A0A3B3IU42;O14893-3;O14893-2;O14893;H0YEL0;G5EA29;H0YDP6	https://www.uniprot.org/uniprot/?query=a0a3b3iu42+OR+o14893-3+OR+o14893-2+OR+o14893+OR+h0yel0+OR+g5ea29+OR+h0ydp6	Gem-associated protein 2	GEMIN2	6	6	6	29.5	30.761	275	30.4516	30.5511	30.7964	30.3797	30.4754	30.3758	30.5809	30.8952	30.4165	30.6987	30.4516	30.5511	30.7964	30.3797	30.4754	30.3758	30.5809	30.8952	30.4165	30.6987	30.5308	30.5934	5	5	0.614769	0.211288	0.0625882	FALSE
EIF2B5	Q13144;A0A3B3IUB1;A0A3B3ISX3;A0A3B3ITG6;A0A3B3ISM8;A0A3B3IUF2;A0A3B3ITQ2;A0A3B3IRP4;A0A3B3ISV1;A0A3B3IS56;A0A3B3ISS1;A0A3B3ISI2;A0A3B3IST9;C9JRD9;A0A3B3ITK8;A0A3B3IT53;H7C2X0	https://www.uniprot.org/uniprot/?query=q13144+OR+a0a3b3iub1+OR+a0a3b3isx3+OR+a0a3b3itg6+OR+a0a3b3ism8+OR+a0a3b3iuf2+OR+a0a3b3itq2+OR+a0a3b3irp4+OR+a0a3b3isv1+OR+a0a3b3is56+OR+a0a3b3iss1+OR+a0a3b3isi2+OR+a0a3b3ist9+OR+c9jrd9+OR+a0a3b3itk8	Translation initiation factor eIF-2B subunit epsilon	EIF2B5	24	24	24	51.2	80.379	721	32.9249	33.0947	32.9754	32.7371	32.7289	33.1676	33.0387	32.9976	32.9733	32.9311	32.9249	33.0947	32.9754	32.7371	32.7289	33.1676	33.0387	32.9976	32.9733	32.9311	32.8922	33.0217	5	5	0.159914	0.796112	0.129456	FALSE
HM13	A0A3B3IUB5;Q8TCT9-5;Q8TCT9;A0A075B6F6;A0A0S2Z6F0;A0A3B3IT72;Q8TCT9-4;Q8TCT9-2;A0A087WVH6;A0A0C4DGU3	https://www.uniprot.org/uniprot/?query=a0a3b3iub5+OR+q8tct9-5+OR+q8tct9+OR+a0a075b6f6+OR+a0a0s2z6f0+OR+a0a3b3it72+OR+q8tct9-4+OR+q8tct9-2+OR+a0a087wvh6+OR+a0a0c4dgu3	Minor histocompatibility antigen H13	HM13	8	8	8	22.4	46.313	420	32.6602	33.3706	32.6843	32.944	32.9203	33.6991	33.0325	32.8925	32.4362	32.7004	32.6602	33.3706	32.6843	32.944	32.9203	33.6991	33.0325	32.8925	32.4362	32.7004	32.9159	32.9521	5	5	0.887912	0.0516301	0.036247	FALSE
GLA	P06280;A0A3B3IUC4;V9GYN5	https://www.uniprot.org/uniprot/?query=p06280+OR+a0a3b3iuc4+OR+v9gyn5	Alpha-galactosidase A	GLA	7	7	5	20.7	48.766	429	30.5681	30.6406	30.3842	30.8529	30.9456	30.1505	30.1958	30.577	30.0974	30.6901	30.5681	30.6406	30.3842	30.8529	30.9456	30.1505	30.1958	30.577	30.0974	30.6901	30.6783	30.3421	5	5	0.0665773	1.17667	-0.336132	FALSE
PDCD11	Q14690;A0A3B3IUD7;S4R3Q4	https://www.uniprot.org/uniprot/?query=q14690+OR+a0a3b3iud7+OR+s4r3q4	Protein RRP5 homolog	PDCD11	86	86	86	52.9	208.7	1871	34.8671	34.8118	34.2845	34.3473	34.3931	33.6568	34.4967	34.3042	34.194	34.6903	34.8671	34.8118	34.2845	34.3473	34.3931	33.6568	34.4967	34.3042	34.194	34.6903	34.5408	34.2684	5	5	0.242712	0.614909	-0.272335	FALSE
ARID1B	A0A3F2YNW7;Q8NFD5;Q8NFD5-2;Q8NFD5-3;A0A1B0GWJ2;A0A1B0GTJ8;A0A1B0GVK1;H0Y7H8;Q8NFD5-4;A0A1B0GV63;H0Y3S9;A0A1B0GTI6;H0Y2R3	https://www.uniprot.org/uniprot/?query=a0a3f2ynw7+OR+q8nfd5+OR+q8nfd5-2+OR+q8nfd5-3+OR+a0a1b0gwj2+OR+a0a1b0gtj8+OR+a0a1b0gvk1+OR+h0y7h8+OR+q8nfd5-4+OR+a0a1b0gv63+OR+h0y3s9+OR+a0a1b0gti6+OR+h0y2r3	AT-rich interactive domain-containing protein 1B	ARID1B	23	20	20	11	245.48	2332	29.3583	30.5925	30.7816	30.6173	31.1222	31.5777	30.5433		30.5481	30.1231	29.3583	30.5925	30.7816	30.6173	31.1222	31.5777	30.5433	27.1649	30.5481	30.1231	30.4944	29.9914	5	4	0.557806	0.253517	-0.502928	FALSE
TACC3	A0A494BZT8;Q9Y6A5;E7EMT0;C9JA91;Q8IX09;C9JWI7;H0Y8F2;A0A494C117;F8WC55	https://www.uniprot.org/uniprot/?query=a0a494bzt8+OR+q9y6a5+OR+e7emt0+OR+c9ja91+OR+q8ix09+OR+c9jwi7+OR+h0y8f2+OR+a0a494c117+OR+f8wc55	Transforming acidic coiled-coil-containing protein 3	TACC3	26	26	26	40.4	89.871	834	31.1867	31.5834	31.3159	31.7809	31.7344	31.1658	32.0751	31.9422	31.2676	31.37	31.1867	31.5834	31.3159	31.7809	31.7344	31.1658	32.0751	31.9422	31.2676	31.37	31.5203	31.5642	5	5	0.847085	0.072073	0.0438878	FALSE
mkl1;MKL1	A0A494BZX7;A0A499FIJ6;W0Z7M9;B0QY83;E7ER32;A0A087X287;Q969V6;A0A087WVL2;A0A087WU73;B0QY84;B0QY74;A0A494C0Z8	https://www.uniprot.org/uniprot/?query=a0a494bzx7+OR+a0a499fij6+OR+w0z7m9+OR+b0qy83+OR+e7er32+OR+a0a087x287+OR+q969v6+OR+a0a087wvl2+OR+a0a087wu73+OR+b0qy84+OR+b0qy74+OR+a0a494c0z8	MKL/myocardin-like protein 1	mkl1;MKL1	15	13	13	22.2	95.659	898	30.3363	29.9535	30.222	30.2816	30.4094	30.1534	30.9156	30.0835	30.5615	30.2745	30.3363	29.9535	30.222	30.2816	30.4094	30.1534	30.9156	30.0835	30.5615	30.2745	30.2406	30.3977	5	5	0.39615	0.40214	0.157106	FALSE
HMGN1	F2Z2W6;F2Z2Y5;H7BXJ5;A0A494C035;P05114;A6NL93	https://www.uniprot.org/uniprot/?query=f2z2w6+OR+f2z2y5+OR+h7bxj5+OR+a0a494c035+OR+p05114+OR+a6nl93	Non-histone chromosomal protein HMG-14	HMGN1	3	3	3	31.8	4.7446	44	31.64	31.3429	30.9604	30.9564	31.3274	32.1431	32.3827	31.6346	32.3701	31.9945	31.64	31.3429	30.9604	30.9564	31.3274	32.1431	32.3827	31.6346	32.3701	31.9945	31.2454	32.105	5	5	0.00193482	2.71336	0.859551	TRUE
TBK1	A0A494C045;Q9UHD2;A0A494C0X2;A0A494C167;A0A494C148;A0A494C0A8;A0A494C1M6;A0A494C0R4;A0A494C079;A0A494C1I2;F5H206;F5H1A3;F5GZI4;A0A075B7C7	https://www.uniprot.org/uniprot/?query=a0a494c045+OR+q9uhd2+OR+a0a494c0x2+OR+a0a494c167+OR+a0a494c148+OR+a0a494c0a8+OR+a0a494c1m6+OR+a0a494c0r4+OR+a0a494c079+OR+a0a494c1i2+OR+f5h206+OR+f5h1a3+OR+f5gzi4+OR+a0a075b7c7	Serine/threonine-protein kinase TBK1	TBK1	23	23	21	44.2	83.934	731	31.6163	31.7741	31.6938	31.6471	31.6458	31.9074	31.7789	30.54	31.7668	31.862	31.6163	31.7741	31.6938	31.6471	31.6458	31.9074	31.7789	30.54	31.7668	31.862	31.6754	31.571	5	5	0.708615	0.14959	-0.104424	FALSE
CCBL1	A0A494C066;B7Z4W5;Q16773;Q16773-2;Q5T278;Q16773-3;Q5T276;Q5T277	https://www.uniprot.org/uniprot/?query=a0a494c066+OR+b7z4w5+OR+q16773+OR+q16773-2+OR+q5t278+OR+q16773-3+OR+q5t276+OR+q5t277	Kynurenine--oxoglutarate transaminase 1	CCBL1	12	12	12	27.4	57.54	515	30.6003	28.8758	30.4459	30.5156	30.278	30.6462	30.8312	30.6791	30.2361	30.7549	30.6003	28.8758	30.4459	30.5156	30.278	30.6462	30.8312	30.6791	30.2361	30.7549	30.1431	30.6295	5	5	0.211154	0.6754	0.4864	FALSE
SP3	H0Y6K5;A0A494C070;H0Y7L6;Q02447-4;Q02447-3;Q02447-5;Q02447-6;Q02447-2;Q02447;A0A494C0Z6	https://www.uniprot.org/uniprot/?query=h0y6k5+OR+a0a494c070+OR+h0y7l6+OR+q02447-4+OR+q02447-3+OR+q02447-5+OR+q02447-6+OR+q02447-2+OR+q02447+OR+a0a494c0z6	Transcription factor Sp3	SP3	3	3	1	8.6	75.311	713								29.3941		28.7584	28.21	27.5472	27.0112	27.4542	27.719	27.2446	27.9064	29.3941	27.7928	28.7584	27.5883	28.2192	0	2	0.190918	0.719153	0.630918	FALSE
MED19	A0A494C0G4;J3KR33;A0A494C0Y4;A0JLT2-2;A0JLT2	https://www.uniprot.org/uniprot/?query=a0a494c0g4+OR+j3kr33+OR+a0a494c0y4+OR+a0jlt2-2+OR+a0jlt2	Mediator of RNA polymerase II transcription subunit 19	MED19	3	3	3	28.4	22.115	211		28.2436		29.6761	29.9598		29.6406			29.8594	27.9328	28.2436	26.8068	29.6761	29.9598	27.2178	29.6406	27.5586	27.6121	29.8594	28.5238	28.3777	3	2	0.861529	0.06473	-0.146112	FALSE
NR3C1	P04150-3;P04150-9;A0A494C0P1;P04150;P04150-8;P04150-6;P04150-2;P04150-10;P04150-11;P04150-12;P04150-13;P04150-5;P04150-7;Q3MSN4;D6RDA9;P04150-14;P04150-15;P04150-16	https://www.uniprot.org/uniprot/?query=p04150-3+OR+p04150-9+OR+a0a494c0p1+OR+p04150+OR+p04150-8+OR+p04150-6+OR+p04150-2+OR+p04150-10+OR+p04150-11+OR+p04150-12+OR+p04150-13+OR+p04150-5+OR+p04150-7+OR+q3msn4+OR+d6rda9	Glucocorticoid receptor	NR3C1	8	8	8	12.6	85.815	778	28.6074	28.2353	28.1299	29.3616	28.9375	28.8474	28.6312	29.355	28.0291	28.5816	28.6074	28.2353	28.1299	29.3616	28.9375	28.8474	28.6312	29.355	28.0291	28.5816	28.6543	28.6889	5	5	0.914774	0.0386861	0.0345092	FALSE
CLUH	A0A494C0R8;K7EIG1;I3L2B0;I3L4B5;I3L318;I3L350;Q9Y5I4-2;Q9Y5I4	https://www.uniprot.org/uniprot/?query=a0a494c0r8+OR+k7eig1+OR+i3l2b0+OR+i3l4b5+OR+i3l318+OR+i3l350+OR+q9y5i4-2+OR+q9y5i4		CLUH	51	51	3	49.9	150.46	1348	34.5453	34.7531	34.1794	34.2422	34.2704	34.0774	34.4918	34.226	34.1523	34.3354	34.5453	34.7531	34.1794	34.2422	34.2704	34.0774	34.4918	34.226	34.1523	34.3354	34.3981	34.2566	5	5	0.315046	0.501626	-0.141468	FALSE
PARN	O95453;O95453-2;A0A494C0W0;O95453-3;A0A494C0K5;A0A494C1N1;A0A494C0Q2;A0A494C1K5;A0A494BZW7;A0A494BZU6;A0A494C0P9;A0A494C1G3;A0A494C0Q6;O95453-4;A0A494C156;H3BRK1;A0A494C002;F5H1Z4	https://www.uniprot.org/uniprot/?query=o95453+OR+o95453-2+OR+a0a494c0w0+OR+o95453-3+OR+a0a494c0k5+OR+a0a494c1n1+OR+a0a494c0q2+OR+a0a494c1k5+OR+a0a494bzw7+OR+a0a494bzu6+OR+a0a494c0p9+OR+a0a494c1g3+OR+a0a494c0q6+OR+o95453-4+OR+a0a494c156	Poly(A)-specific ribonuclease PARN	PARN	17	17	17	29.3	73.45	639	30.4169	30.601	30.2552	29.9539	29.9047	30.3291	29.9975	29.6126	30.4014	30.4642	30.4169	30.601	30.2552	29.9539	29.9047	30.3291	29.9975	29.6126	30.4014	30.4642	30.2263	30.161	5	5	0.76102	0.118604	-0.0653547	FALSE
RAB33B	A0A494C0Z5;Q9H082;Q14088	https://www.uniprot.org/uniprot/?query=a0a494c0z5+OR+q9h082+OR+q14088	Ras-related protein Rab-33B	RAB33B	8	8	8	33.2	30.689	277	29.5373	29.5095	29.9163	29.9222	29.3572		29.5742		29.673	29.8434	29.5373	29.5095	29.9163	29.9222	29.3572	27.6015	29.5742	27.711	29.673	29.8434	29.6485	28.8806	5	3	0.203597	0.691229	-0.767868	FALSE
KRI1	A0A494C108;Q8N9T8;F8WFC1;H0YFD2;H0YH26;H0YG91	https://www.uniprot.org/uniprot/?query=a0a494c108+OR+q8n9t8+OR+f8wfc1+OR+h0yfd2+OR+h0yh26+OR+h0yg91	Protein KRI1 homolog	KRI1	17	17	17	33	83.251	709	30.6425	31.1042	31.1545	31.4239	31.5465	31.4181	29.7645	30.5389	30.9835	30.9633	30.6425	31.1042	31.1545	31.4239	31.5465	31.4181	29.7645	30.5389	30.9835	30.9633	31.1743	30.7337	5	5	0.215734	0.666082	-0.440657	FALSE
PPOX	P50336;A0A494C146;A0A494C0D4;H0YFP3;A0A1W2PRF9;D3DVG2;A0A494C0M9;F5GZT7;A0A1W2PPA5;A0A494C134;A0A1W2PNH4;H0YFE1;A0A1W2PQM0;F5H1I5;A0A494C0L4;A0A494C1M8;F5H825	https://www.uniprot.org/uniprot/?query=p50336+OR+a0a494c146+OR+a0a494c0d4+OR+h0yfp3+OR+a0a1w2prf9+OR+d3dvg2+OR+a0a494c0m9+OR+f5gzt7+OR+a0a1w2ppa5+OR+a0a494c134+OR+a0a1w2pnh4+OR+h0yfe1+OR+a0a1w2pqm0+OR+f5h1i5+OR+a0a494c0l4	Protoporphyrinogen oxidase	PPOX	14	14	14	37.5	50.765	477	30.9816	30.2643	30.8907	30.8652	30.5597	30.8744	30.2144	30.3839	30.5031	30.4904	30.9816	30.2643	30.8907	30.8652	30.5597	30.8744	30.2144	30.3839	30.5031	30.4904	30.7123	30.4933	5	5	0.238192	0.623073	-0.219047	FALSE
STAT2	A0A494C164;P52630-4;P52630;B4DLC8;A0A494C1L3;A0A494C0B5;B4DHE0	https://www.uniprot.org/uniprot/?query=a0a494c164+OR+p52630-4+OR+p52630+OR+b4dlc8+OR+a0a494c1l3+OR+a0a494c0b5+OR+b4dhe0	Signal transducer and activator of transcription 2	STAT2	22	22	22	35.6	94.234	818	31.417	31.0987	31.8179	31.5423	31.693	31.7376	30.3573	30.9962	31.5274	30.9821	31.417	31.0987	31.8179	31.5423	31.693	31.7376	30.3573	30.9962	31.5274	30.9821	31.5138	31.1201	5	5	0.196964	0.705612	-0.393656	FALSE
PANK4	A0A494C169;Q9NVE7;E9PHT6;H0YA26;H0Y9E4;H0YA31;D6RJF3	https://www.uniprot.org/uniprot/?query=a0a494c169+OR+q9nve7+OR+e9pht6+OR+h0ya26+OR+h0y9e4+OR+h0ya31+OR+d6rjf3	Pantothenate kinase 4	PANK4	21	21	21	33.9	86.925	781	29.8085	30.4431	30.3659	30.3864	30.1469	30.5242	30.2509	30.3256	30.2291	29.8371	29.8085	30.4431	30.3659	30.3864	30.1469	30.5242	30.2509	30.3256	30.2291	29.8371	30.2301	30.2334	5	5	0.984562	0.00675707	0.00322974	FALSE
NUP214	A0A494C1F2;P35658-2;P35658;P35658-4;P35658-3;P35658-5;A0A0A0MSW3;A0A494BZU9;H0Y837;H0YF36;B7ZAV2;A0A494C0J0;E9PKD2;H0YDS4;A0A494C104;A0A494C0Y1	https://www.uniprot.org/uniprot/?query=a0a494c1f2+OR+p35658-2+OR+p35658+OR+p35658-4+OR+p35658-3+OR+p35658-5+OR+a0a0a0msw3+OR+a0a494bzu9+OR+h0y837+OR+h0yf36+OR+b7zav2+OR+a0a494c0j0+OR+e9pkd2+OR+h0yds4+OR+a0a494c104	Nuclear pore complex protein Nup214	NUP214	57	57	57	41.6	212.48	2078	33.5223	33.547	33.7207	33.861	33.9729	34.018	34.177	33.9024	34.0081	34.0864	33.5223	33.547	33.7207	33.861	33.9729	34.018	34.177	33.9024	34.0081	34.0864	33.7248	34.0384	5	5	0.0189252	1.72296	0.313585	FALSE
LRBA	E9PEM5;A0A494C1L5;P50851-2;P50851;A0A494BZW2;H0YAC6;A0A494C0R9;A0A3B3ISK3;A0A3B3IS13;H0Y9N9;A0A3B3IU76	https://www.uniprot.org/uniprot/?query=e9pem5+OR+a0a494c1l5+OR+p50851-2+OR+p50851+OR+a0a494bzw2+OR+h0yac6+OR+a0a494c0r9+OR+a0a3b3isk3+OR+a0a3b3is13+OR+h0y9n9+OR+a0a3b3iu76	Lipopolysaccharide-responsive and beige-like anchor protein	LRBA	15	15	14	7.5	286.97	2575	29.7273	29.1492	29.3101		29.228	29.6159	29.589		29.0743	30.0363	29.7273	29.1492	29.3101	27.3454	29.228	29.6159	29.589	28.1452	29.0743	30.0363	28.952	29.2921	4	4	0.537036	0.269997	0.340121	FALSE
ALDH1L2	A0A494C1M4;Q3SY69;Q3SY69-2;Q3SY69-3	https://www.uniprot.org/uniprot/?query=a0a494c1m4+OR+q3sy69+OR+q3sy69-2+OR+q3sy69-3	Mitochondrial 10-formyltetrahydrofolate dehydrogenase	ALDH1L2	6	5	5	7.9	102.85	932		28.789	28.967	29.0498	29.4448						27.2604	28.789	28.967	29.0498	29.4448	27.5747	27.4052	27.4719	26.8379	26.8594	28.7022	27.2298	4	0	0.0136103	1.86613	-1.47237	TRUE
FKBP2	A0A494C1N0;P26885	https://www.uniprot.org/uniprot/?query=a0a494c1n0+OR+p26885	Peptidyl-prolyl cis-trans isomerase FKBP2	FKBP2	10	10	10	57.3	18.562	171	34.4027	34.7581	34.8028	34.5426	34.6533	35.1638	34.7132	35.0362	34.6149	34.456	34.4027	34.7581	34.8028	34.5426	34.6533	35.1638	34.7132	35.0362	34.6149	34.456	34.6319	34.7968	5	5	0.3143	0.502656	0.164927	FALSE
ASXL1;ASXH1	A0A494C1R1;Q8IXJ9;A0A2R8Y5U1;Q76L82;Q8IXJ9-2;Q6P1M8;Q498B9;A0A2R8Y4U9	https://www.uniprot.org/uniprot/?query=a0a494c1r1+OR+q8ixj9+OR+a0a2r8y5u1+OR+q76l82+OR+q8ixj9-2+OR+q6p1m8+OR+q498b9+OR+a0a2r8y4u9	Putative Polycomb group protein ASXL1	ASXL1;ASXH1	3	3	3	10.7	69.051	625					27.8952	27.9968	28.3646				27.4871	27.485	26.8324	27.9803	27.8952	27.9968	28.3646	27.2459	27.4194	27.6341	27.536	27.7322	1	2	0.512678	0.290155	0.196185	FALSE
FAM83H	Q6ZRV2;A0A494C1T9;J3KPS2	https://www.uniprot.org/uniprot/?query=q6zrv2+OR+a0a494c1t9+OR+j3kps2	Protein FAM83H	FAM83H	12	12	12	16.5	127.12	1179	28.916	29.1647	29.2128	29.502	29.4928	29.2112	28.7284		29.1554	28.4095	28.916	29.1647	29.2128	29.502	29.4928	29.2112	28.7284	27.7976	29.1554	28.4095	29.2577	28.6604	5	4	0.0847258	1.07198	-0.597235	FALSE
NBEAL2	A0A494C1V1;Q6ZNJ1-2;Q6ZNJ1-3;Q6ZNJ1;H0Y764;H7C3Y7;H7C408;H7C354	https://www.uniprot.org/uniprot/?query=a0a494c1v1+OR+q6znj1-2+OR+q6znj1-3+OR+q6znj1+OR+h0y764+OR+h7c3y7+OR+h7c408+OR+h7c354	Neurobeachin-like protein 2	NBEAL2	24	24	24	13.5	298.4	2720	30.4597	31.2534	29.5556	28.6114	30.2616		29.826	29.2449	29.4081	30.6732	30.4597	31.2534	29.5556	28.6114	30.2616	27.7843	29.826	29.2449	29.4081	30.6732	30.0283	29.3873	5	4	0.351887	0.453597	-0.641041	FALSE
SART3	A0A499FI31;Q15020;Q15020-4;Q15020-2;H0YHU8;F8W667;A0A494C0L2;F8VVK9;F8VZM2;Q15020-3	https://www.uniprot.org/uniprot/?query=a0a499fi31+OR+q15020+OR+q15020-4+OR+q15020-2+OR+h0yhu8+OR+f8w667+OR+a0a494c0l2+OR+f8vvk9+OR+f8vzm2+OR+q15020-3	Squamous cell carcinoma antigen recognized by T-cells 3	SART3	36	36	36	43.1	111.96	981	33.026	33.08	33.119	33.052	33.2463	33.1406	32.9384	33.0478	33.121	33.159	33.026	33.08	33.119	33.052	33.2463	33.1406	32.9384	33.0478	33.121	33.159	33.1047	33.0814	5	5	0.687712	0.162593	-0.0233038	FALSE
ESYT2	A0A499FIX8;H7BXI1;A0FGR8-2;A0A087WXU3;A0FGR8;A0FGR8-6;A0FGR8-4;A0FGR8-5	https://www.uniprot.org/uniprot/?query=a0a499fix8+OR+h7bxi1+OR+a0fgr8-2+OR+a0a087wxu3+OR+a0fgr8+OR+a0fgr8-6+OR+a0fgr8-4+OR+a0fgr8-5	Extended synaptotagmin-2	ESYT2	22	22	22	36.8	93.977	845	30.8727	30.912	30.9485	31.1918	30.5634	31.8489	30.9229	30.044	31.0119	31.1516	30.8727	30.912	30.9485	31.1918	30.5634	31.8489	30.9229	30.044	31.0119	31.1516	30.8977	30.9959	5	5	0.760951	0.118643	0.0981783	FALSE
WDR26	A0A499FIZ0;Q9H7D7-2;Q9H7D7;H0Y9R3;C9JCS7;H0Y917;Q9H7D7-3;Q9H7D7-4	https://www.uniprot.org/uniprot/?query=a0a499fiz0+OR+q9h7d7-2+OR+q9h7d7+OR+h0y9r3+OR+c9jcs7+OR+h0y917+OR+q9h7d7-3+OR+q9h7d7-4	WD repeat-containing protein 26	WDR26	19	19	19	30.4	81.327	761	31.596	31.5713	31.8798	31.6152	31.8176	31.8665	31.7402	31.319	31.7788	31.454	31.596	31.5713	31.8798	31.6152	31.8176	31.8665	31.7402	31.319	31.7788	31.454	31.696	31.6317	5	5	0.616064	0.210374	-0.064271	FALSE
TGFB1	P01137;A0A499FJK2;M0R2S0	https://www.uniprot.org/uniprot/?query=p01137+OR+a0a499fjk2+OR+m0r2s0	Transforming growth factor beta-1;Latency-associated peptide	TGFB1	11	11	11	37.4	44.341	390	29.8356	30.1886	29.4954	30.6941	30.2037	30.6645	30.3713	30.0066	30.1951	30.6327	29.8356	30.1886	29.4954	30.6941	30.2037	30.6645	30.3713	30.0066	30.1951	30.6327	30.0835	30.374	5	5	0.261463	0.58259	0.290558	FALSE
ACD	R4GNJ5;A0A5F9ZCY9;A0A590TQL1;Q96AP0-2;Q96AP0	https://www.uniprot.org/uniprot/?query=r4gnj5+OR+a0a5f9zcy9+OR+a0a590tql1+OR+q96ap0-2+OR+q96ap0	Adrenocortical dysplasia protein homolog	ACD	3	3	3	7	47.12	442						27.9755	27.9739				28.0075	27.6446	27.2007	26.7844	27.1232	27.9755	27.9739	27.6686	26.9192	26.924	27.3521	27.4922	0	2	0.674081	0.171288	0.140146	FALSE
CSNK1A1;CSNK1A1L	U3KPX3;A0A590UJ43;P48729;P48729-3;P48729-2;A0A5F9W493;D6REM4;E7ETM0;H0Y9X2;U3KQK7;Q8N752;A0A590UK94;A0A590UJQ7;E5RG27;D6RGE5;U3KQ83	https://www.uniprot.org/uniprot/?query=u3kpx3+OR+a0a590uj43+OR+p48729+OR+p48729-3+OR+p48729-2+OR+a0a5f9w493+OR+d6rem4+OR+e7etm0+OR+h0y9x2+OR+u3kqk7+OR+q8n752+OR+a0a590uk94+OR+a0a590ujq7+OR+e5rg27+OR+d6rge5	Casein kinase I isoform alpha;Casein kinase I isoform alpha-like	CSNK1A1;CSNK1A1L	18	18	17	52.7	42.451	368	32.5485	32.778	32.8445	32.6468	32.9647	32.7335	32.7462	33.1044	32.7099	32.8056	32.5485	32.778	32.8445	32.6468	32.9647	32.7335	32.7462	33.1044	32.7099	32.8056	32.7565	32.8199	5	5	0.555902	0.255002	0.063422	FALSE
S100A2	A0A590UJ49;R4GN49	https://www.uniprot.org/uniprot/?query=a0a590uj49+OR+r4gn49		S100A2	9	9	1	54.6	10.985	97	37.6358	38.0429	38.0258	38.0713	38.1704	37.721	39.4353	39.5507	39.283	38.1608	37.6358	38.0429	38.0258	38.0713	38.1704	37.721	39.4353	39.5507	39.283	38.1608	37.9892	38.8301	5	5	0.0858901	1.06606	0.840918	FALSE
KANSL3	A0A590UJ53;Q9P2N6-6;Q9P2N6-5;Q9P2N6-4;Q9P2N6-3;Q9P2N6;Q9P2N6-2;Q9P2N6-8;C9J5A4	https://www.uniprot.org/uniprot/?query=a0a590uj53+OR+q9p2n6-6+OR+q9p2n6-5+OR+q9p2n6-4+OR+q9p2n6-3+OR+q9p2n6+OR+q9p2n6-2+OR+q9p2n6-8+OR+c9j5a4	KAT8 regulatory NSL complex subunit 3	KANSL3	7	7	7	12	95.864	903	30.1064					28.4884			29.0417		30.1064	27.701	27.8183	27.2404	26.6534	28.4884	27.1131	27.3081	29.0417	27.2777	27.9039	27.8458	1	2	0.936525	0.0284807	-0.0580858	FALSE
TMUB1	C9JE12;C9JCW7;A0A590UJA9;Q9BVT8	https://www.uniprot.org/uniprot/?query=c9je12+OR+c9jcw7+OR+a0a590uja9+OR+q9bvt8	Transmembrane and ubiquitin-like domain-containing protein 1	TMUB1	3	3	3	33.6	16.12	152	29.9517	29.8881	29.7591	29.4159	29.4316	29.9796	29.8048	29.7223	29.9278	29.6558	29.9517	29.8881	29.7591	29.4159	29.4316	29.9796	29.8048	29.7223	29.9278	29.6558	29.6893	29.8181	5	5	0.352788	0.452487	0.128767	FALSE
SRSF6	A0A590UJK4;A0A590UK01;A0A590UJP7;A0A590UK80;Q13247-3;Q13247;Q13247-2	https://www.uniprot.org/uniprot/?query=a0a590ujk4+OR+a0a590uk01+OR+a0a590ujp7+OR+a0a590uk80+OR+q13247-3+OR+q13247+OR+q13247-2	Serine/arginine-rich splicing factor 6	SRSF6	18	18	13	60.2	26.306	226	35.38	35.246	35.236	34.9983	35.0744	35.2851	35.135	35.2797	35.2989	35.1449	35.38	35.246	35.236	34.9983	35.0744	35.2851	35.135	35.2797	35.2989	35.1449	35.1869	35.2287	5	5	0.605286	0.21804	0.0418106	FALSE
POLR2A	A0A590UKB6;A0A590UJN4;P24928;P24928-2	https://www.uniprot.org/uniprot/?query=a0a590ukb6+OR+a0a590ujn4+OR+p24928+OR+p24928-2	DNA-directed RNA polymerase II subunit RPB1	POLR2A	71	71	71	43.7	217.24	1970	33.5287	33.7103	33.6482	33.6585	33.6708	33.7391	33.9332	33.828	33.9335	33.8749	33.5287	33.7103	33.6482	33.6585	33.6708	33.7391	33.9332	33.828	33.9335	33.8749	33.6433	33.8618	5	5	0.0019179	2.71717	0.218459	FALSE
MSH3	P20585;A0A590UJN8;A0A590UKC9	https://www.uniprot.org/uniprot/?query=p20585+OR+a0a590ujn8+OR+a0a590ukc9	DNA mismatch repair protein Msh3	MSH3	14	14	1	19.3	127.41	1137	30.2762	31.1316	30.5708	30.0266	29.5962	29.8949	29.7091	29.96	30.2842	29.8474	30.2762	31.1316	30.5708	30.0266	29.5962	29.8949	29.7091	29.96	30.2842	29.8474	30.3203	29.9391	5	5	0.224055	0.649646	-0.381143	FALSE
ITCH	A0A590UJQ1;Q96J02-2;Q96J02;A0A590UK44;A0A590UJW8;Q96J02-3;A0A590UK95;A0A1W2PR79;A0A590UIY0;A0A1W2PNZ8;H0YBS9	https://www.uniprot.org/uniprot/?query=a0a590ujq1+OR+q96j02-2+OR+q96j02+OR+a0a590uk44+OR+a0a590ujw8+OR+q96j02-3+OR+a0a590uk95+OR+a0a1w2pr79+OR+a0a590uiy0+OR+a0a1w2pnz8+OR+h0ybs9	E3 ubiquitin-protein ligase Itchy homolog	ITCH	24	24	20	32.1	103.12	900	30.9818	31.3641	31.578	31.0872	31.2048	31.0441	30.4936	31.0162	30.8982	29.2003	30.9818	31.3641	31.578	31.0872	31.2048	31.0441	30.4936	31.0162	30.8982	29.2003	31.2432	30.5305	5	5	0.109687	0.959844	-0.712672	FALSE
NIPBL	A0A590UJS4;Q6KC79-2;Q6KC79;Q6KC79-3	https://www.uniprot.org/uniprot/?query=a0a590ujs4+OR+q6kc79-2+OR+q6kc79+OR+q6kc79-3	Nipped-B-like protein	NIPBL	31	31	31	13.1	298.88	2649	30.1515	30.5549	30.5415	30.3222	30.4945	30.3855	30.2726	28.6902	31.3884	30.6001	30.1515	30.5549	30.5415	30.3222	30.4945	30.3855	30.2726	28.6902	31.3884	30.6001	30.4129	30.2674	5	5	0.759933	0.119225	-0.145538	FALSE
GAS2L1	A0A5E8;Q99501;Q99501-3;Q99501-2;Q99501-4	https://www.uniprot.org/uniprot/?query=a0a5e8+OR+q99501+OR+q99501-3+OR+q99501-2+OR+q99501-4	GAS2-like protein 1	GAS2L1	6	6	6	10.9	72.688	681	28.9641		28.8915	28.6617			29.1878		28.9866	28.6949	28.9641	27.9096	28.8915	28.6617	27.2993	26.9488	29.1878	27.7067	28.9866	28.6949	28.3452	28.3049	3	3	0.941633	0.0261185	-0.040276	FALSE
AMPD2	A0A5F9UK94;Q01433-2;Q01433;H0Y360;Q01433-5;Q01433-3;Q01433-4;A0A590UK85;A0A590UJY6;E9PJF6;A0A590UJX5;E9PIJ1;H0YF16	https://www.uniprot.org/uniprot/?query=a0a5f9uk94+OR+q01433-2+OR+q01433+OR+h0y360+OR+q01433-5+OR+q01433-3+OR+q01433-4+OR+a0a590uk85+OR+a0a590ujy6+OR+e9pjf6+OR+a0a590ujx5+OR+e9pij1+OR+h0yf16	AMP deaminase 2	AMPD2	39	39	39	45.2	94.889	825	34.6933	34.254	34.3624	33.9785	33.9829	34.3206	34.355	34.144	34.0232	34.6277	34.6933	34.254	34.3624	33.9785	33.9829	34.3206	34.355	34.144	34.0232	34.6277	34.2542	34.2941	5	5	0.818922	0.0867577	0.0398739	FALSE
SDF4	A0A5F9UP49;Q9BRK5;A0A5F9UJX7;Q9BRK5-6;G3V1E2;Q9BRK5-4;Q9BRK5-3;H0Y3T6;Q9BRK5-2;Q9BRK5-5	https://www.uniprot.org/uniprot/?query=a0a5f9up49+OR+q9brk5+OR+a0a5f9ujx7+OR+q9brk5-6+OR+g3v1e2+OR+q9brk5-4+OR+q9brk5-3+OR+h0y3t6+OR+q9brk5-2+OR+q9brk5-5	45 kDa calcium-binding protein	SDF4	11	11	11	33.2	40.936	355	31.4089	31.3532	28.3323	31.0172	31.4904	31.837	31.3471	31.4064	30.852	29.9068	31.4089	31.3532	28.3323	31.0172	31.4904	31.837	31.3471	31.4064	30.852	29.9068	30.7204	31.0699	5	5	0.628508	0.201689	0.349475	FALSE
TGOLN2	A0A5F9UY30;A0A5H1ZRP2;O43493;O43493-5;O43493-3;O43493-7;O43493-4;O43493-6	https://www.uniprot.org/uniprot/?query=a0a5f9uy30+OR+a0a5h1zrp2+OR+o43493+OR+o43493-5+OR+o43493-3+OR+o43493-7+OR+o43493-4+OR+o43493-6	Trans-Golgi network integral membrane protein 2	TGOLN2	9	9	9	18.8	47.773	453	30.0945	30.0515	30.6127	30.2909	30.3043	30.7149	30.1586	29.9647	30.6052	29.948	30.0945	30.0515	30.6127	30.2909	30.3043	30.7149	30.1586	29.9647	30.6052	29.948	30.2708	30.2783	5	5	0.969603	0.0134061	0.00748998	FALSE
SPCS1	A0A5F9YFS9;C9JBL1;Q9Y6A9	https://www.uniprot.org/uniprot/?query=a0a5f9yfs9+OR+c9jbl1+OR+q9y6a9	Signal peptidase complex subunit 1	SPCS1	3	3	3	31.4	11.805	102	33.5658	34.2749	34.2909	33.9324	34.6937	35.1602	34.2614	34.4625	34.7532	35.2302	33.5658	34.2749	34.2909	33.9324	34.6937	35.1602	34.2614	34.4625	34.7532	35.2302	34.1515	34.7735	5	5	0.0489001	1.31069	0.621976	FALSE
ABCB7	A0A5F9ZA98;O75027;O75027-2;A0A590UJS8;B4DGL8;A0A2R8Y473;A0A087WW65;O75027-3;E9PJR8;E9PNQ5;A0A2R8Y3N2;A0A2R8YF35	https://www.uniprot.org/uniprot/?query=a0a5f9za98+OR+o75027+OR+o75027-2+OR+a0a590ujs8+OR+b4dgl8+OR+a0a2r8y473+OR+a0a087ww65+OR+o75027-3+OR+e9pjr8+OR+e9pnq5+OR+a0a2r8y3n2+OR+a0a2r8yf35	ATP-binding cassette sub-family B member 7, mitochondrial	ABCB7	16	16	16	26.6	83.27	757	31.7527	31.5862	31.7164	31.7207	31.6967	31.9156	31.5722	31.9218	31.4626	31.8277	31.7527	31.5862	31.7164	31.7207	31.6967	31.9156	31.5722	31.9218	31.4626	31.8277	31.6945	31.74	5	5	0.664144	0.177738	0.0454397	FALSE
ANK2	A0A5F9ZGY4;A0A5F9ZGZ5;Q01484;A0A5F9ZI30;A0A5F9ZH30;A0A5F9ZI40;A0A5F9ZI65;A0A5F9ZH19;A0A5F9ZHN5;A0A5F9ZGY3;A0A5F9ZHS1;I6L894;A0A5F9ZGX3;A0A5F9ZHD2;A0A5F9ZHR8;A0A5F9ZHE4;D6RHE1;A0A5F9ZHT4;A0A5F9ZHF7;E9PHW9;A0A5F9ZI46;A0A5F9ZHT8;A0A5F9ZH39;A0A5F9ZGS5;A0A5F9ZI18;A0A5F9ZI56;A0A5F9ZGY1;A0A5F9ZHL5;A0A5F9ZGZ1;A0A5F9ZHQ5;A0A5F9ZHC9;A0A5F9ZI81;A0A5F9ZH70;A0A5F9ZHJ6;A0A5F9ZHG3;Q01484-5;A0A5F9ZHA1;A0A0U1RQN6…	https://www.uniprot.org/uniprot/?query=a0a5f9zgy4+OR+a0a5f9zgz5+OR+q01484+OR+a0a5f9zi30+OR+a0a5f9zh30+OR+a0a5f9zi40+OR+a0a5f9zi65+OR+a0a5f9zh19+OR+a0a5f9zhn5+OR+a0a5f9zgy3+OR+a0a5f9zhs1+OR+i6l894+OR+a0a5f9zgx3+OR+a0a5f9zhd2+OR+a0a5f9zhr8	Ankyrin-2	ANK2	4	2	2	1	421.61	3848	29.75	29.4559	29.9549		28.7706	29.6411	29.1624		29.0817	29.1529	29.75	29.4559	29.9549	27.2108	28.7706	29.6411	29.1624	27.2528	29.0817	29.1529	29.0284	28.8582	4	4	0.799028	0.0974382	-0.170285	FALSE
ASCC1	Q8N9N2-2;A0A5F9ZHP1;A0A5F9ZH79;Q8N9N2;A0A5F9ZI37;H0YCB3;A0A5F9ZI10;H0YE76;E9PQZ6;E9PR40;E9PM82;H0YER2;E9PKM6;E9PJM2;E9PL92;A0A5F9ZGP6;E9PQ44	https://www.uniprot.org/uniprot/?query=q8n9n2-2+OR+a0a5f9zhp1+OR+a0a5f9zh79+OR+q8n9n2+OR+a0a5f9zi37+OR+h0ycb3+OR+a0a5f9zi10+OR+h0ye76+OR+e9pqz6+OR+e9pr40+OR+e9pm82+OR+h0yer2+OR+e9pkm6+OR+e9pjm2+OR+e9pl92	Activating signal cointegrator 1 complex subunit 1	ASCC1	11	11	11	27.5	41.227	357	31.9009	31.6005	31.5736	31.5092	31.2513	31.3446	31.5722	31.5688	31.4011	31.4813	31.9009	31.6005	31.5736	31.5092	31.2513	31.3446	31.5722	31.5688	31.4011	31.4813	31.5671	31.4736	5	5	0.443481	0.353125	-0.093501	FALSE
PRIM1	A0A5F9ZHB6;P49642;F8VNY2;F8VSB2;H0YIP2;A0A3B3ITS8	https://www.uniprot.org/uniprot/?query=a0a5f9zhb6+OR+p49642+OR+f8vny2+OR+f8vsb2+OR+h0yip2+OR+a0a3b3its8	DNA primase small subunit;DNA primase	PRIM1	19	19	19	45.3	54.082	459	32.8465	32.7392	32.784	32.8723	33.1813	32.7788	32.9647	32.5051	32.7063	32.8517	32.8465	32.7392	32.784	32.8723	33.1813	32.7788	32.9647	32.5051	32.7063	32.8517	32.8847	32.7613	5	5	0.292256	0.534237	-0.123345	FALSE
AMD1	A0A5F9ZHD5;P17707;B4DZ60;F6R5I9;Q5VXN5;P17707-2	https://www.uniprot.org/uniprot/?query=a0a5f9zhd5+OR+p17707+OR+b4dz60+OR+f6r5i9+OR+q5vxn5+OR+p17707-2	S-adenosylmethionine decarboxylase proenzyme;S-adenosylmethionine decarboxylase alpha chain;S-adenosylmethionine decarboxylase beta chain	AMD1	8	8	8	16.2	53.061	462	31.2361	31.5746		31.1955	31.7264	31.3423	31.3899	31.3595	31.2646	31.5885	31.2361	31.5746	26.9957	31.1955	31.7264	31.3423	31.3899	31.3595	31.2646	31.5885	30.5457	31.389	4	5	0.398951	0.39908	0.843296	FALSE
RXRA;RXRG	A0A5F9ZHH6;P19793-2;P19793;A0A087WZ88;P48443	https://www.uniprot.org/uniprot/?query=a0a5f9zhh6+OR+p19793-2+OR+p19793+OR+a0a087wz88+OR+p48443	Retinoic acid receptor RXR-alpha;Retinoic acid receptor RXR-gamma	RXRA;RXRG	10	10	4	26.9	47.905	435	30.2681	30.2218	30.6154	30.8619	30.8881	30.6637	30.9918	30.1714	30.6497	30.3544	30.2681	30.2218	30.6154	30.8619	30.8881	30.6637	30.9918	30.1714	30.6497	30.3544	30.5711	30.5662	5	5	0.981136	0.00827069	-0.00487619	FALSE
SACM1L	A0A5F9ZHN7;Q9NTJ5;E9PGZ4;Q9NTJ5-2;F8WDN7;C9JV50;F8WCQ2;C9J3E3	https://www.uniprot.org/uniprot/?query=a0a5f9zhn7+OR+q9ntj5+OR+e9pgz4+OR+q9ntj5-2+OR+f8wdn7+OR+c9jv50+OR+f8wcq2+OR+c9j3e3	Phosphatidylinositide phosphatase SAC1	SACM1L	27	27	27	44.3	69.359	609	32.7605	32.947	33.1833	32.9985	33.0921	33.043	32.928	32.4119	32.9158	32.8576	32.7605	32.947	33.1833	32.9985	33.0921	33.043	32.928	32.4119	32.9158	32.8576	32.9963	32.8313	5	5	0.246777	0.607695	-0.165006	FALSE
ALDH3A2	P51648-2;P51648;A0A5F9ZHN9;A0A5F9ZHI5;J3QRD1;A0A5F9ZGX4;A0A5F9ZI12;A0A5F9ZHZ9;I3L1M4;I3L0X1;J3QKK9;J3KTG1;A0A5F9ZHP6;J3QS00;K7EN73;J3KTD9;E9PJV0;C9JKT2;I3L2W1;C9JMC5;I3L3I9;A8MYB8;A0A0D9SGC3;E9PNN6;P30838	https://www.uniprot.org/uniprot/?query=p51648-2+OR+p51648+OR+a0a5f9zhn9+OR+a0a5f9zhi5+OR+j3qrd1+OR+a0a5f9zgx4+OR+a0a5f9zi12+OR+a0a5f9zhz9+OR+i3l1m4+OR+i3l0x1+OR+j3qkk9+OR+j3ktg1+OR+a0a5f9zhp6+OR+j3qs00+OR+k7en73	Fatty aldehyde dehydrogenase	ALDH3A2	15	15	14	30.1	57.669	508	32.5023	32.3674	32.8163	32.8419	32.3593	32.5819	32.5559	32.1338	32.4755	32.707	32.5023	32.3674	32.8163	32.8419	32.3593	32.5819	32.5559	32.1338	32.4755	32.707	32.5774	32.4908	5	5	0.562638	0.249771	-0.0866325	FALSE
ACP2	A0A5F9ZHR7;P11117;E9PQY3;E9PHY0;B7Z7D2;A0A5F9ZH82;A0A5F9ZI20;A0A5F9ZH40;B7Z6U3;P11117-2	https://www.uniprot.org/uniprot/?query=a0a5f9zhr7+OR+p11117+OR+e9pqy3+OR+e9phy0+OR+b7z7d2+OR+a0a5f9zh82+OR+a0a5f9zi20+OR+a0a5f9zh40+OR+b7z6u3+OR+p11117-2	Lysosomal acid phosphatase	ACP2	9	9	9	20.3	49.352	434	30.288	30.8549	30.928	30.6278	31.0213	30.9422	30.7133	30.6509	30.3788	30.5802	30.288	30.8549	30.928	30.6278	31.0213	30.9422	30.7133	30.6509	30.3788	30.5802	30.744	30.6531	5	5	0.587269	0.231163	-0.090937	FALSE
MEN1	A0A5F9ZHS3;O00255-3;O00255-2;O00255;E7EN32;E7ET29;A0A5F9ZI68;E7EPR4;Q9GZQ5;E7ENS2	https://www.uniprot.org/uniprot/?query=a0a5f9zhs3+OR+o00255-3+OR+o00255-2+OR+o00255+OR+e7en32+OR+e7et29+OR+a0a5f9zi68+OR+e7epr4+OR+q9gzq5+OR+e7ens2	Menin	MEN1	9	9	9	20.6	72.375	652	29.8351	30.203	30.0185	30.0908	30.2515	30.3513	29.8072	29.7742	29.8132	29.748	29.8351	30.203	30.0185	30.0908	30.2515	30.3513	29.8072	29.7742	29.8132	29.748	30.0798	29.8988	5	5	0.224288	0.649194	-0.180982	FALSE
PRIM2	A0A5F9ZHU7;P49643;A0A5F9ZHR0;P49643-2;A0A096LP51	https://www.uniprot.org/uniprot/?query=a0a5f9zhu7+OR+p49643+OR+a0a5f9zhr0+OR+p49643-2+OR+a0a096lp51	DNA primase large subunit	PRIM2	24	24	24	47.4	68.332	595	32.657	32.618	32.9251	32.7296	32.9391	32.6156	32.5057	32.0141	32.5676	32.6825	32.657	32.618	32.9251	32.7296	32.9391	32.6156	32.5057	32.0141	32.5676	32.6825	32.7737	32.4771	5	5	0.0712263	1.14736	-0.296631	FALSE
BRI3BP	Q8WY22;A0A5F9ZHY7;REV__Q96PE2	https://www.uniprot.org/uniprot/?query=q8wy22+OR+a0a5f9zhy7+OR+rev__q96pe2	BRI3-binding protein	BRI3BP	3	3	3	17.1	27.835	251	30.6274	31.0193	30.8563	30.6139	30.8454	31.3703	30.8442	30.2857	30.4506	30.4218	30.6274	31.0193	30.8563	30.6139	30.8454	31.3703	30.8442	30.2857	30.4506	30.4218	30.7925	30.6745	5	5	0.600498	0.221489	-0.117941	FALSE
ARHGEF2	V9GYM8;A0A5F9ZI21;Q92974-3;Q92974-2;Q92974;Q5VY93;V9GYF0;V9GZ14;V9GYG5;V9GYF5;V9GZ58	https://www.uniprot.org/uniprot/?query=v9gym8+OR+a0a5f9zi21+OR+q92974-3+OR+q92974-2+OR+q92974+OR+q5vy93+OR+v9gyf0+OR+v9gz14+OR+v9gyg5+OR+v9gyf5+OR+v9gz58	Rho guanine nucleotide exchange factor 2	ARHGEF2	44	44	44	54.2	116.07	1031	33.4074	33.9201	34.4575	33.7239	33.9683	33.9298	33.3884	33.8556	33.9605	33.5517	33.4074	33.9201	34.4575	33.7239	33.9683	33.9298	33.3884	33.8556	33.9605	33.5517	33.8954	33.7372	5	5	0.46722	0.330478	-0.15823	FALSE
EED	A0A5F9ZI63;O75530-3;O75530;O75530-2;E9PJK2;H0YEL4;E9PMU3	https://www.uniprot.org/uniprot/?query=a0a5f9zi63+OR+o75530-3+OR+o75530+OR+o75530-2+OR+e9pjk2+OR+h0yel4+OR+e9pmu3	Polycomb protein EED	EED	17	17	17	41.9	56.262	501	31.8096	31.711	31.4069	31.8149	31.7309	31.9438	31.984	31.3302	32.0087	31.7737	31.8096	31.711	31.4069	31.8149	31.7309	31.9438	31.984	31.3302	32.0087	31.7737	31.6947	31.8081	5	5	0.466973	0.330708	0.113427	FALSE
NELFB	A0A5H1ZRP4;Q8WX92-2;Q8WX92	https://www.uniprot.org/uniprot/?query=a0a5h1zrp4+OR+q8wx92-2+OR+q8wx92	Negative elongation factor B	NELFB	26	26	26	51.1	70.038	628	32.1898	32.3604	33.0668	32.7959	33.0322	32.7996	32.9625	32.6505	32.9281	33.0181	32.1898	32.3604	33.0668	32.7959	33.0322	32.7996	32.9625	32.6505	32.9281	33.0181	32.689	32.8718	5	5	0.377842	0.42269	0.182732	FALSE
PCM1	A0A5H1ZRS1;Q15154-5;Q15154;Q15154-2;A0A4W8VX11;Q15154-4;H0YBA1;E7EV93;E9PGW9;Q15154-3;E5RGQ4	https://www.uniprot.org/uniprot/?query=a0a5h1zrs1+OR+q15154-5+OR+q15154+OR+q15154-2+OR+a0a4w8vx11+OR+q15154-4+OR+h0yba1+OR+e7ev93+OR+e9pgw9+OR+q15154-3+OR+e5rgq4	Pericentriolar material 1 protein	PCM1	17	17	17	8.3	227.73	2016	30.3622	30.5632	30.7969	30.7694	30.867	30.7574	30.9265	30.5201	30.9314	30.589	30.3622	30.5632	30.7969	30.7694	30.867	30.7574	30.9265	30.5201	30.9314	30.589	30.6717	30.7449	5	5	0.575526	0.239935	0.0731181	FALSE
UBA6	A0AVT1;A0AVT1-2;A0AVT1-3;A0AVT1-4;H0Y8S8;H0Y9U5	https://www.uniprot.org/uniprot/?query=a0avt1+OR+a0avt1-2+OR+a0avt1-3+OR+a0avt1-4+OR+h0y8s8+OR+h0y9u5	Ubiquitin-like modifier-activating enzyme 6	UBA6	58	58	58	67.7	117.97	1052	35.0042	35.0654	35.0577	34.9889	34.9927	35.2376	34.1432	34.8174	34.8581	35.2378	35.0042	35.0654	35.0577	34.9889	34.9927	35.2376	34.1432	34.8174	34.8581	35.2378	35.0218	34.8588	5	5	0.462034	0.335327	-0.16294	FALSE
KIAA1598	A0MZ66-4;A0MZ66-6;A0MZ66;A0MZ66-3;A0MZ66-2;A0MZ66-8;A0MZ66-5;A0MZ66-7	https://www.uniprot.org/uniprot/?query=a0mz66-4+OR+a0mz66-6+OR+a0mz66+OR+a0mz66-3+OR+a0mz66-2+OR+a0mz66-8+OR+a0mz66-5+OR+a0mz66-7	Shootin-1	KIAA1598	8	8	8	16.3	63.496	558	29.91		29.6189			29.872	29.1671			29.4246	29.91	27.6782	29.6189	27.3556	27.6528	29.872	29.1671	27.3039	27.7318	29.4246	28.4431	28.6999	2	3	0.737341	0.132332	0.256792	FALSE
TMEM223	A0PJW6;G5EA27;H0YCK4	https://www.uniprot.org/uniprot/?query=a0pjw6+OR+g5ea27+OR+h0yck4	Transmembrane protein 223	TMEM223	6	6	6	30.7	22.049	202	29.7667	30.0088	30.3668		29.5336	30.258	29.8664	29.934	30.414	30.2365	29.7667	30.0088	30.3668	27.4581	29.5336	30.258	29.8664	29.934	30.414	30.2365	29.4268	30.1418	4	5	0.237216	0.624856	0.714955	FALSE
ILVBL	A1L0T0;M0R026;E9PJS0;M0QZX5;M0R1B5;E9PL44;E9PNL1	https://www.uniprot.org/uniprot/?query=a1l0t0+OR+m0r026+OR+e9pjs0+OR+m0qzx5+OR+m0r1b5+OR+e9pl44+OR+e9pnl1	Acetolactate synthase-like protein	ILVBL	24	24	24	49.8	67.867	632	32.6757	32.9291	33.2507	33.2199	33.0946	33.1366	33.128	32.8109	33.0903	32.886	32.6757	32.9291	33.2507	33.2199	33.0946	33.1366	33.128	32.8109	33.0903	32.886	33.034	33.0104	5	5	0.856337	0.0673553	-0.0236345	FALSE
PLEKHG3	A1L390;A1L390-3;G3V311;A1L390-2;A0A0U1RR71;G3V278;G3V3I3	https://www.uniprot.org/uniprot/?query=a1l390+OR+a1l390-3+OR+g3v311+OR+a1l390-2+OR+a0a0u1rr71+OR+g3v278+OR+g3v3i3	Pleckstrin homology domain-containing family G member 3	PLEKHG3	20	20	20	23.5	134.41	1219	30.9391	30.9223	30.9365	30.0256	31.1725	30.8476	31.1081	31.0134	30.7659	30.7562	30.9391	30.9223	30.9365	30.0256	31.1725	30.8476	31.1081	31.0134	30.7659	30.7562	30.7992	30.8982	5	5	0.658447	0.181479	0.099023	FALSE
SH3PXD2B	A1X283;G3V144;A0A1B0GUF2;H0Y507;Q5TCZ1-3;Q5TCZ1;Q5TCZ1-2	https://www.uniprot.org/uniprot/?query=a1x283+OR+g3v144+OR+a0a1b0guf2+OR+h0y507+OR+q5tcz1-3+OR+q5tcz1+OR+q5tcz1-2	SH3 and PX domain-containing protein 2B	SH3PXD2B	28	28	28	38.3	101.58	911	31.7167	31.4335	31.9904	32.2383	31.7287	31.6762	31.6087	32.0848	31.5383	31.8595	31.7167	31.4335	31.9904	32.2383	31.7287	31.6762	31.6087	32.0848	31.5383	31.8595	31.8215	31.7535	5	5	0.697726	0.156315	-0.0680271	FALSE
AAR2	A2A2Q9;Q9Y312	https://www.uniprot.org/uniprot/?query=a2a2q9+OR+q9y312	Protein AAR2 homolog	AAR2	14	14	14	47.5	45.034	398	31.3624	31.4608	31.2137	31.3237	31.5271	31.1796	31.3601	31.7282	31.318	30.7973	31.3624	31.4608	31.2137	31.3237	31.5271	31.1796	31.3601	31.7282	31.318	30.7973	31.3775	31.2766	5	5	0.555415	0.255382	-0.100911	FALSE
PRNP	P04156;A2A2V1;X6RKS3	https://www.uniprot.org/uniprot/?query=p04156+OR+a2a2v1+OR+x6rks3	Major prion protein	PRNP	5	5	5	20.9	27.661	253	30.4381	30.303	29.7412	30.4486	30.7456	29.6279	29.9625	30.4628	30.6692	30.238	30.4381	30.303	29.7412	30.4486	30.7456	29.6279	29.9625	30.4628	30.6692	30.238	30.3353	30.1921	5	5	0.578079	0.238013	-0.143227	FALSE
NBAS	A2RRP1;A2RRP1-2;H0Y5G7;H7C1U4;H7C007;H7C1Y9;H7BZR3;H7BZU5;C9JCM7	https://www.uniprot.org/uniprot/?query=a2rrp1+OR+a2rrp1-2+OR+h0y5g7+OR+h7c1u4+OR+h7c007+OR+h7c1y9+OR+h7bzr3+OR+h7bzu5+OR+c9jcm7	Neuroblastoma-amplified sequence	NBAS	21	21	21	11.4	268.57	2371	29.4846	30.0029	30.2339	29.9147	30.6095	29.2729	29.5187	29.6368	28.5586	29.3836	29.4846	30.0029	30.2339	29.9147	30.6095	29.2729	29.5187	29.6368	28.5586	29.3836	30.0491	29.2741	5	5	0.0190997	1.71897	-0.774998	TRUE
TARSL2	A2RTX5;B7ZLP8;A2RTX5-2;H0YKB9	https://www.uniprot.org/uniprot/?query=a2rtx5+OR+b7zlp8+OR+a2rtx5-2+OR+h0ykb9	Probable threonine--tRNA ligase 2, cytoplasmic	TARSL2	13	8	8	18.3	92.644	802	28.8427		28.9457	28.9275	28.5901	29.2374	28.7806	28.8244	28.7335	28.9103	28.8427	27.9053	28.9457	28.9275	28.5901	29.2374	28.7806	28.8244	28.7335	28.9103	28.6423	28.8972	4	5	0.282471	0.549027	0.254981	FALSE
TYW5	A2RUC4;A8KAJ9;A2RUC4-2	https://www.uniprot.org/uniprot/?query=a2ruc4+OR+a8kaj9+OR+a2ruc4-2	tRNA wybutosine-synthesizing protein 5	TYW5	7	7	7	23.8	36.547	315	29.0186	29.3847	28.6794			29.2036	28.8329	29.1685	29.1968	29.0148	29.0186	29.3847	28.6794	27.4768	27.2803	29.2036	28.8329	29.1685	29.1968	29.0148	28.368	29.0833	3	5	0.164655	0.783424	0.715372	FALSE
FUOM	X6R6T9;X6RK00;A2VDF0-2;A2VDF0	https://www.uniprot.org/uniprot/?query=x6r6t9+OR+x6rk00+OR+a2vdf0-2+OR+a2vdf0	Fucose mutarotase	FUOM	2	2	2	35.8	12.1	109			28.4924		28.6007		28.3305	28.7933	28.5863		27.5828	27.5182	28.4924	26.9856	28.6007	27.0543	28.3305	28.7933	28.5863	26.7992	27.8359	27.9127	2	3	0.885173	0.0529719	0.0768255	FALSE
VWA8	A3KMH1;A3KMH1-3;A3KMH1-2	https://www.uniprot.org/uniprot/?query=a3kmh1+OR+a3kmh1-3+OR+a3kmh1-2	von Willebrand factor A domain-containing protein 8	VWA8	21	21	21	14.2	214.82	1905	30.2859	29.7051	29.2604	30.1663	30.1998	29.7667	29.7004	29.0201	29.8751	30.6035	30.2859	29.7051	29.2604	30.1663	30.1998	29.7667	29.7004	29.0201	29.8751	30.6035	29.9235	29.7931	5	5	0.69341	0.15901	-0.130362	FALSE
SBNO1	A3KN83-3;A3KN83-2;A3KN83;A3KN83-4	https://www.uniprot.org/uniprot/?query=a3kn83-3+OR+a3kn83-2+OR+a3kn83+OR+a3kn83-4	Protein strawberry notch homolog 1	SBNO1	23	23	18	23.3	154.06	1391	31.0514	31.7019	31.0158	31.4779	31.3548	31.1724	31.4352	30.862	31.2384	31.3684	31.0514	31.7019	31.0158	31.4779	31.3548	31.1724	31.4352	30.862	31.2384	31.3684	31.3203	31.2153	5	5	0.539942	0.267653	-0.105079	FALSE
GTPBP10	A4D1E9;A4D1E9-2;C9J8R7;C9JNI1;C9JEQ8;F8WBY0;F8WCN4;F8WBB5;A4D1E9-3	https://www.uniprot.org/uniprot/?query=a4d1e9+OR+a4d1e9-2+OR+c9j8r7+OR+c9jni1+OR+c9jeq8+OR+f8wby0+OR+f8wcn4+OR+f8wbb5+OR+a4d1e9-3	GTP-binding protein 10	GTPBP10	16	16	16	50.4	42.932	387	32.1836	32.1919	31.4884	31.627	31.9929	31.8029	31.8064	32.1616	31.2578	31.6139	32.1836	32.1919	31.4884	31.627	31.9929	31.8029	31.8064	32.1616	31.2578	31.6139	31.8968	31.7285	5	5	0.438563	0.357968	-0.168263	FALSE
MBLAC1	A4D2B0;C9JAV3	https://www.uniprot.org/uniprot/?query=a4d2b0+OR+c9jav3	Metallo-beta-lactamase domain-containing protein 1	MBLAC1	4	4	4	22.9	27.202	266	30.8676					30.8612	30.4741				30.8676	27.8212	28.0415	27.535	27.8345	30.8612	30.4741	27.6655	27.923	27.558	28.42	28.8963	1	2	0.631505	0.199623	0.476389	FALSE
CNOT1	A5YKK6;A5YKK6-2;A5YKK6-3;A5YKK6-4;H3BNB1;H3BVC9;H3BTH2;H3BMH0;H3BR89;H3BT18;H3BU44;H3BPF1	https://www.uniprot.org/uniprot/?query=a5ykk6+OR+a5ykk6-2+OR+a5ykk6-3+OR+a5ykk6-4+OR+h3bnb1+OR+h3bvc9+OR+h3bth2+OR+h3bmh0+OR+h3br89+OR+h3bt18+OR+h3bu44+OR+h3bpf1	CCR4-NOT transcription complex subunit 1	CNOT1	94	94	75	47.4	266.94	2376	34.2544	34.2894	34.2026	34.2654	34.3437	34.3348	34.4834	34.3096	34.3816	34.3454	34.2544	34.2894	34.2026	34.2654	34.3437	34.3348	34.4834	34.3096	34.3816	34.3454	34.2711	34.371	5	5	0.0326345	1.48632	0.0998711	FALSE
MAP1LC3B;MAP1LC3B2;MAP1LC3A	H3BTL1;Q9GZQ8;A6NCE7;Q9H492;Q9H492-2	https://www.uniprot.org/uniprot/?query=h3btl1+OR+q9gzq8+OR+a6nce7+OR+q9h492+OR+q9h492-2	Microtubule-associated proteins 1A/1B light chain 3B;Microtubule-associated proteins 1A/1B light chain 3 beta 2;Microtubule-associated proteins 1A/1B light chain 3A	MAP1LC3B;MAP1LC3B2;MAP1LC3A	2	2	2	28	9.0115	75	33.0147	32.9925	33.1866	33.2089	32.7246	32.4458	32.2356	32.7104	32.3164	32.6874	33.0147	32.9925	33.1866	33.2089	32.7246	32.4458	32.2356	32.7104	32.3164	32.6874	33.0255	32.4791	5	5	0.00297355	2.52673	-0.546329	FALSE
FAM83G	A6ND36;A6ND36-2;K7EKG0	https://www.uniprot.org/uniprot/?query=a6nd36+OR+a6nd36-2+OR+k7ekg0	Protein FAM83G	FAM83G	9	9	9	16.5	90.834	823	29.6429	30.2395	29.5131	29.3657	29.5168	30.0145	29.3868	30.0437	28.9538	30.1845	29.6429	30.2395	29.5131	29.3657	29.5168	30.0145	29.3868	30.0437	28.9538	30.1845	29.6556	29.7167	5	5	0.833817	0.0789292	0.0610633	FALSE
PGP	A6NDG6;H3BV17	https://www.uniprot.org/uniprot/?query=a6ndg6+OR+h3bv17	Phosphoglycolate phosphatase	PGP	13	13	13	49.8	34.006	321	32.3169	33.1576	32.8148	32.8456	33.0534	32.8045	32.8192	32.8484	33.3196	32.8675	32.3169	33.1576	32.8148	32.8456	33.0534	32.8045	32.8192	32.8484	33.3196	32.8675	32.8377	32.9318	5	5	0.60676	0.216983	0.0941635	FALSE
C5orf51	A6NDU8;A0A0C4DGW6	https://www.uniprot.org/uniprot/?query=a6ndu8+OR+a0a0c4dgw6	UPF0600 protein C5orf51	C5orf51	10	10	10	33.7	33.62	294	31.3305	30.595	30.835	30.771	31.2807	31.0639	30.2466	31.3497	31.7921	31.4904	31.3305	30.595	30.835	30.771	31.2807	31.0639	30.2466	31.3497	31.7921	31.4904	30.9625	31.1885	5	5	0.47954	0.319175	0.226092	FALSE
RCCD1	G3V2I3;A6NED2	https://www.uniprot.org/uniprot/?query=g3v2i3+OR+a6ned2	RCC1 domain-containing protein 1	RCCD1	3	3	3	11.2	39.906	374	28.3655	28.3765	28.3896	28.6671	28.5886			28.8627			28.3655	28.3765	28.3896	28.6671	28.5886	28.0331	28.0848	28.8627	27.7749	27.6324	28.4775	28.0776	5	1	0.135632	0.867637	-0.399851	FALSE
HCFC1	A6NEM2;P51610-4;P51610-3	https://www.uniprot.org/uniprot/?query=a6nem2+OR+p51610-4+OR+p51610-3	Host cell factor 1;HCF N-terminal chain 1;HCF N-terminal chain 2;HCF N-terminal chain 3;HCF N-terminal chain 4;HCF N-terminal chain 5;HCF N-terminal chain 6;HCF C-terminal chain 1;HCF C-terminal chain 2;HCF C-terminal chain 3;HCF C-terminal chain 4;HCF C-terminal chain 5;HCF C-terminal chain 6	HCFC1	56	56	2	40.6	213.47	2080	34.9009	34.8611	34.9703	34.8263	34.9754	34.957	34.9336	34.9918	35.0412	35.0503	34.9009	34.8611	34.9703	34.8263	34.9754	34.957	34.9336	34.9918	35.0412	35.0503	34.9068	34.9948	5	5	0.047763	1.32091	0.0879664	FALSE
ZNF316	A6NFI3	https://www.uniprot.org/uniprot/?query=a6nfi3	Zinc finger protein 316	ZNF316	8	8	8	9.3	108.44	1004							28.5238		28.6753	28.7063	27.8602	28.0277	27.4964	27.9663	27.474	27.2641	28.5238	26.7606	28.6753	28.7063	27.7649	27.986	0	3	0.625197	0.203983	0.22109	FALSE
NUDT5	A6NFX8;Q9UKK9;A6NJU6;A6NCQ0;H0YEY4;C9JYY9	https://www.uniprot.org/uniprot/?query=a6nfx8+OR+q9ukk9+OR+a6nju6+OR+a6ncq0+OR+h0yey4+OR+c9jyy9	ADP-sugar pyrophosphatase	NUDT5	18	18	18	71.1	25.895	232	36.0664	36.2204	35.7517	35.9633	35.9386	35.9769	36.0845	36.0662	36.2591	36.1727	36.0664	36.2204	35.7517	35.9633	35.9386	35.9769	36.0845	36.0662	36.2591	36.1727	35.9881	36.1119	5	5	0.217497	0.662547	0.12378	FALSE
WBP2	A6NG10;K7EMC9;Q969T9;K7EIJ0;K7ENL2;Q969T9-2;K7EIN1;K7ESN4;K7EIK1	https://www.uniprot.org/uniprot/?query=a6ng10+OR+k7emc9+OR+q969t9+OR+k7eij0+OR+k7enl2+OR+q969t9-2+OR+k7ein1+OR+k7esn4+OR+k7eik1	WW domain-binding protein 2	WBP2	8	8	8	41.4	25.807	239	32.0908	32.5651	32.3896	32.491	32.5261	32.3878	32.0774	32.4008	31.4162	31.9514	32.0908	32.5651	32.3896	32.491	32.5261	32.3878	32.0774	32.4008	31.4162	31.9514	32.4125	32.0467	5	5	0.118775	0.925276	-0.365796	FALSE
DYNLT3	A6NGJ0;P51808;F2Z328	https://www.uniprot.org/uniprot/?query=a6ngj0+OR+p51808+OR+f2z328	Dynein light chain Tctex-type 3	DYNLT3	3	3	3	33.6	16.979	152		32.0295	30.0409	32.2464	33.0714	32.2041	32.2815	32.0379		32.4172	27.8237	32.0295	30.0409	32.2464	33.0714	32.2041	32.2815	32.0379	27.8456	32.4172	31.0424	31.3573	4	4	0.813638	0.0895686	0.314882	FALSE
ZMYM3	A6NHB5;Q14202-2;Q14202;A6NHN7;A6NL54;Q14202-3;A6NC58	https://www.uniprot.org/uniprot/?query=a6nhb5+OR+q14202-2+OR+q14202+OR+a6nhn7+OR+a6nl54+OR+q14202-3+OR+a6nc58	Zinc finger MYM-type protein 3	ZMYM3	26	26	25	23.8	152.6	1372	31.2079	30.9673	31.4841	31.1825	31.42	31.3868	31.1029	30.8598	31.4081	31.2404	31.2079	30.9673	31.4841	31.1825	31.42	31.3868	31.1029	30.8598	31.4081	31.2404	31.2524	31.1996	5	5	0.710121	0.148668	-0.0527625	FALSE
SMCHD1	A6NHR9;A6NHR9-2;J3KTL8;A6NHR9-3;A0A2R8YCU7;J3QSH1;J3KRK8;J3KTK7	https://www.uniprot.org/uniprot/?query=a6nhr9+OR+a6nhr9-2+OR+j3ktl8+OR+a6nhr9-3+OR+a0a2r8ycu7+OR+j3qsh1+OR+j3krk8+OR+j3ktk7	Structural maintenance of chromosomes flexible hinge domain-containing protein 1	SMCHD1	95	95	89	56.1	226.37	2005	34.3001	34.3786	34.5281	34.4571	34.4613	34.3777	34.6492	34.439	34.612	34.52	34.3001	34.3786	34.5281	34.4571	34.4613	34.3777	34.6492	34.439	34.612	34.52	34.425	34.5196	5	5	0.182009	0.739908	0.0945707	FALSE
GATSL2	A6NHX0	https://www.uniprot.org/uniprot/?query=a6nhx0	GATS-like protein 2	GATSL2	7	7	6	25.8	36.056	329	28.9685	28.9549	29.4807	29.2779	29.5502	29.9242	29.441	29.4015	29.0105		28.9685	28.9549	29.4807	29.2779	29.5502	29.9242	29.441	29.4015	29.0105	27.2037	29.2464	28.9962	5	4	0.631432	0.199673	-0.250226	FALSE
UNC119B	A6NIH7	https://www.uniprot.org/uniprot/?query=a6nih7	Protein unc-119 homolog B	UNC119B	10	10	9	60.2	28.136	251	31.9937	31.494	31.574	31.371	31.6755	31.7405	31.7192	31.5916	31.4429	31.7907	31.9937	31.494	31.574	31.371	31.6755	31.7405	31.7192	31.5916	31.4429	31.7907	31.6216	31.657	5	5	0.782564	0.10648	0.0353207	FALSE
METTL15	A6NJ78;A0A0U1RR76;A6NJ78-2;P0C7V9;A6NJ78-4;A0A0U1RRF2;B5MC64;A0A0U1RR64;A0A0U1RRD2;F8WD83;A6NJ78-3	https://www.uniprot.org/uniprot/?query=a6nj78+OR+a0a0u1rr76+OR+a6nj78-2+OR+p0c7v9+OR+a6nj78-4+OR+a0a0u1rrf2+OR+b5mc64+OR+a0a0u1rr64+OR+a0a0u1rrd2+OR+f8wd83+OR+a6nj78-3	Probable methyltransferase-like protein 15	METTL15	8	8	8	25.6	46.121	407	29.165	28.6918	28.4303			28.3993		29.0426	28.4231	29.8298	29.165	28.6918	28.4303	27.2145	27.95	28.3993	27.6321	29.0426	28.4231	29.8298	28.2903	28.6654	3	4	0.471186	0.326808	0.375041	FALSE
CCDC85C	A6NKD9;G3V2D7;H0YJY5;H0YJE0	https://www.uniprot.org/uniprot/?query=a6nkd9+OR+g3v2d7+OR+h0yjy5+OR+h0yje0	Coiled-coil domain-containing protein 85C	CCDC85C	6	6	6	18.6	45.209	419							28.8065		28.5976		27.8578	27.647	26.9578	26.715	27.1109	27.822	28.8065	27.9298	28.5976	27.7359	27.2577	28.1783	0	2	0.0168518	1.77335	0.920631	TRUE
SAC3D1	F8WC89;A6NKF1;H0YEW7;A6NKF1-2	https://www.uniprot.org/uniprot/?query=f8wc89+OR+a6nkf1+OR+h0yew7+OR+a6nkf1-2	SAC3 domain-containing protein 1	SAC3D1	9	9	9	42.2	38.58	358	30.3583	30.2769	30.3695	30.0158	30.0679	30.3618	30.4693	30.622	30.6096	30.448	30.3583	30.2769	30.3695	30.0158	30.0679	30.3618	30.4693	30.622	30.6096	30.448	30.2177	30.5021	5	5	0.0152737	1.81606	0.284438	FALSE
RFPL4A;RFPL4AL1	A6NLU0;F8VTS6	https://www.uniprot.org/uniprot/?query=a6nlu0+OR+f8vts6	Ret finger protein-like 4A;Ret finger protein-like 4A-like protein 1	RFPL4A;RFPL4AL1	7	7	7	28.6	32.238	287		30.9997	29.5215	29.5516	29.7846	30.0407	28.8271	29.3339		29.2733	27.807	30.9997	29.5215	29.5516	29.7846	30.0407	28.8271	29.3339	27.5097	29.2733	29.5329	28.9969	4	4	0.441171	0.355393	-0.535938	FALSE
CD81	E9PJK1;E9PRJ8;H0YDL9;H0YDJ9;E9PIF1;A6NMH8;P60033;E9PM31;H0YEE2	https://www.uniprot.org/uniprot/?query=e9pjk1+OR+e9prj8+OR+h0ydl9+OR+h0ydj9+OR+e9pif1+OR+a6nmh8+OR+p60033+OR+e9pm31+OR+h0yee2	Tetraspanin;CD81 antigen	CD81	5	5	5	44.2	17.963	165	32.3431	32.1964	32.4257	32.4979	32.7263	32.5568	32.3975	32.4719	32.2081	32.0424	32.3431	32.1964	32.4257	32.4979	32.7263	32.5568	32.3975	32.4719	32.2081	32.0424	32.4379	32.3353	5	5	0.446282	0.350391	-0.102558	FALSE
DIAPH2	A6NML8;K4DI95;C9J6U3;O60879-2;O60879-3;O60879	https://www.uniprot.org/uniprot/?query=a6nml8+OR+k4di95+OR+c9j6u3+OR+o60879-2+OR+o60879-3+OR+o60879	Protein diaphanous homolog 2	DIAPH2	15	15	15	18.1	124.85	1096	30.0322	29.47	29.3923	29.4359	29.1028	29.4632	29.5016	28.9095	29.6339	29.5051	30.0322	29.47	29.3923	29.4359	29.1028	29.4632	29.5016	28.9095	29.6339	29.5051	29.4867	29.4027	5	5	0.681696	0.166409	-0.0839789	FALSE
POLA1	P09884;A6NMQ1;A0A087WU64	https://www.uniprot.org/uniprot/?query=p09884+OR+a6nmq1+OR+a0a087wu64	DNA polymerase alpha catalytic subunit;DNA polymerase	POLA1	33	33	33	27.3	165.91	1462	32.3157	32.0476	32.221	31.9168	32.1855	32.2842	32.1734	32.0009	32.2361	32.2317	32.3157	32.0476	32.221	31.9168	32.1855	32.2842	32.1734	32.0009	32.2361	32.2317	32.1373	32.1853	5	5	0.592279	0.227474	0.0479565	FALSE
ENSA	A6NMQ3;Q5T5H1;O43768-6;O43768-5;O43768-2;O43768;O43768-9;O43768-7;O43768-3;O43768-4;A0A1W2PRU0;O43768-8	https://www.uniprot.org/uniprot/?query=a6nmq3+OR+q5t5h1+OR+o43768-6+OR+o43768-5+OR+o43768-2+OR+o43768+OR+o43768-9+OR+o43768-7+OR+o43768-3+OR+o43768-4+OR+a0a1w2pru0+OR+o43768-8	Alpha-endosulfine	ENSA	10	10	9	53.6	15.634	140	31.8884	32.7819	33.2207	32.9043	32.5463	32.6285	32.1592	32.5961	32.306	31.756	31.8884	32.7819	33.2207	32.9043	32.5463	32.6285	32.1592	32.5961	32.306	31.756	32.6683	32.2892	5	5	0.208362	0.681182	-0.379169	FALSE
OBSL1	A6NN50;O75147-2;O75147-1;O75147-4;O75147;A8MSZ8	https://www.uniprot.org/uniprot/?query=a6nn50+OR+o75147-2+OR+o75147-1+OR+o75147-4+OR+o75147+OR+a8msz8	Obscurin-like protein 1	OBSL1	12	12	12	8.7	197.1	1804	29.7538	29.1025	28.9335		29.0372	29.3126	28.8196			29.0931	29.7538	29.1025	28.9335	27.2993	29.0372	29.3126	28.8196	28.0887	27.0192	29.0931	28.8253	28.4667	4	3	0.555481	0.255331	-0.358616	FALSE
C15orf61	A6NNL5	https://www.uniprot.org/uniprot/?query=a6nnl5	Uncharacterized protein C15orf61	C15orf61	3	3	3	24.2	18.091	157			27.894	27.5036		27.2367					27.725	27.6033	27.894	27.5036	26.689	27.2367	26.9246	27.543	27.4857	26.7763	27.483	27.1933	2	1	0.296659	0.527742	-0.28972	FALSE
PPP2R4	Q15257;Q15257-2;A6PVN5;Q15257-3;F6WIT2;Q15257-4;A6PVN9;Q5T949;Q5T948;Q68CR8;A6PVN6;A6PVN8;C9IZ76;B7ZBQ0;A6PVN7;H0Y6E5;B7ZBP9;B7ZBP7;B4DDQ6	https://www.uniprot.org/uniprot/?query=q15257+OR+q15257-2+OR+a6pvn5+OR+q15257-3+OR+f6wit2+OR+q15257-4+OR+a6pvn9+OR+q5t949+OR+q5t948+OR+q68cr8+OR+a6pvn6+OR+a6pvn8+OR+c9iz76+OR+b7zbq0+OR+a6pvn7	Serine/threonine-protein phosphatase 2A activator	PPP2R4	13	13	13	53.9	40.667	358	32.8662	33.003	33.4389	33.3992	33.3254	33.2643	33.3318	33.865	33.0816	33.2935	32.8662	33.003	33.4389	33.3992	33.3254	33.2643	33.3318	33.865	33.0816	33.2935	33.2065	33.3672	5	5	0.38452	0.415081	0.160714	FALSE
PIP5K1A	A6PW57;Q99755-2;Q99755-4;Q99755-3;Q99755;A2A5X0;A6PW58;O14986-3;O14986;O14986-2	https://www.uniprot.org/uniprot/?query=a6pw57+OR+q99755-2+OR+q99755-4+OR+q99755-3+OR+q99755+OR+a2a5x0+OR+a6pw58+OR+o14986-3+OR+o14986+OR+o14986-2	Phosphatidylinositol 4-phosphate 5-kinase type-1 alpha	PIP5K1A	14	14	6	33.8	61.257	550	29.9078	30.8854	31.0389	31.0479	30.2318	31.0221	31.1723	30.6638	30.9556	30.8832	29.9078	30.8854	31.0389	31.0479	30.2318	31.0221	31.1723	30.6638	30.9556	30.8832	30.6224	30.9394	5	5	0.256583	0.590772	0.31704	FALSE
FAM127A;FAM127C	A6ZKI3;Q17RB0	https://www.uniprot.org/uniprot/?query=a6zki3+OR+q17rb0	Protein FAM127A;Protein FAM127C	FAM127A;FAM127C	8	8	3	61.1	13.171	113	33.4106	33.5172	33.488	33.4744	32.8311	33.8748	33.5106	33.419	33.5346	33.0767	33.4106	33.5172	33.488	33.4744	32.8311	33.8748	33.5106	33.419	33.5346	33.0767	33.3442	33.4832	5	5	0.466881	0.330794	0.13891	FALSE
POM121C	A8CG34;A8CG34-2;A6NF01;C9JFL1	https://www.uniprot.org/uniprot/?query=a8cg34+OR+a8cg34-2+OR+a6nf01+OR+c9jfl1	Nuclear envelope pore membrane protein POM 121C	POM121C	10	10	3	13	125.09	1229	30.6298	30.7317	30.1878	31.156	30.9528	30.8164	31.3101	31.1714	30.1996	30.8344	30.6298	30.7317	30.1878	31.156	30.9528	30.8164	31.3101	31.1714	30.1996	30.8344	30.7316	30.8664	5	5	0.608104	0.216022	0.134772	FALSE
MANF	P55145;A8K878;H7C2D6	https://www.uniprot.org/uniprot/?query=p55145+OR+a8k878+OR+h7c2d6	Mesencephalic astrocyte-derived neurotrophic factor	MANF	17	17	17	53.3	20.7	182	34.7395	35.3149	34.7097	35.0275	34.8915	34.8999	34.8352	34.7543	34.4875	34.3721	34.7395	35.3149	34.7097	35.0275	34.8915	34.8999	34.8352	34.7543	34.4875	34.3721	34.9366	34.6698	5	5	0.114399	0.941578	-0.266834	FALSE
HSPB2	Q16082;A8KAH6;E9PN16	https://www.uniprot.org/uniprot/?query=q16082+OR+a8kah6+OR+e9pn16	Heat shock protein beta-2	HSPB2	6	6	6	64.8	20.232	182	28.4125	31.9225	30.6194	31.2141	31.4685	27.8137	31.1706	31.5818	27.8633		28.4125	31.9225	30.6194	31.2141	31.4685	27.8137	31.1706	31.5818	27.8633	27.4621	30.7274	29.1783	5	4	0.198759	0.701674	-1.54909	FALSE
STRA13	A8MT69;A8MT69-2;J3QR01;A8MT69-3;J3QR35;J3QRS1	https://www.uniprot.org/uniprot/?query=a8mt69+OR+a8mt69-2+OR+j3qr01+OR+a8mt69-3+OR+j3qr35+OR+j3qrs1	Centromere protein X	STRA13	9	9	9	87.7	8.9593	81	33.3824	33.3757	33.5505	33.2497	32.9303	33.8967	33.3717	33.5782	33.6094	33.2559	33.3824	33.3757	33.5505	33.2497	32.9303	33.8967	33.3717	33.5782	33.6094	33.2559	33.2977	33.5424	5	5	0.144354	0.840571	0.244661	FALSE
CEBPZOS	A8MTT3	https://www.uniprot.org/uniprot/?query=a8mtt3	Protein CEBPZOS	CEBPZOS	5	5	5	41.2	9.3358	80	33.0065	31.8246	31.8689	32.6957	32.0038	32.9487	32.7425	32.9776	32.2685	33.2678	33.0065	31.8246	31.8689	32.6957	32.0038	32.9487	32.7425	32.9776	32.2685	33.2678	32.2799	32.841	5	5	0.0953054	1.02088	0.561103	FALSE
DSCR3	A8MTY9;O14972-2;O14972;A8MY26	https://www.uniprot.org/uniprot/?query=a8mty9+OR+o14972-2+OR+o14972+OR+a8my26	Down syndrome critical region protein 3	DSCR3	3	3	3	17.3	27.958	249	29.2527	28.8817	28.7135		28.3905	28.0628	28.2901	28.6865	29.138	29.1262	29.2527	28.8817	28.7135	27.682	28.3905	28.0628	28.2901	28.6865	29.138	29.1262	28.5841	28.6607	4	5	0.828678	0.0816141	0.0766367	FALSE
TMEM147	A8MU21;Q9BVK8;Q9BVK8-2	https://www.uniprot.org/uniprot/?query=a8mu21+OR+q9bvk8+OR+q9bvk8-2	Transmembrane protein 147	TMEM147	4	4	4	24.5	21.141	184		28.4814	28.09								27.6152	28.4814	28.09	26.9571	26.6618	27.3567	27.3297	27.4672	27.8664	26.9067	27.5611	27.3853	2	0	0.654923	0.18381	-0.175756	FALSE
SUMO3	A8MUA9;A8MU27;P55854;P55854-2;Q6EEV6	https://www.uniprot.org/uniprot/?query=a8mua9+OR+a8mu27+OR+p55854+OR+p55854-2+OR+q6eev6	Small ubiquitin-related modifier 3	SUMO3	3	2	2	18.5	15.317	135	31.5636	31.2449	31.6393	31.1051	31.7327	31.1286	31.0181	31.3871	31.588	31.0525	31.5636	31.2449	31.6393	31.1051	31.7327	31.1286	31.0181	31.3871	31.588	31.0525	31.4571	31.2349	5	5	0.209198	0.679442	-0.222248	FALSE
TSSC1	A8MUM1;Q53HC9;C9J0U9;D3YTH5;F8WDS8;F8WDX0;F8WB12;C9JVR6	https://www.uniprot.org/uniprot/?query=a8mum1+OR+q53hc9+OR+c9j0u9+OR+d3yth5+OR+f8wds8+OR+f8wdx0+OR+f8wb12+OR+c9jvr6	Protein TSSC1	TSSC1	6	6	6	18.6	46.319	414	29.3575	29.3018	29.4227	29.2596	29.2739	29.7166	29.2283	28.9126	29.2007	29.4063	29.3575	29.3018	29.4227	29.2596	29.2739	29.7166	29.2283	28.9126	29.2007	29.4063	29.3231	29.2929	5	5	0.833802	0.0789371	-0.030178	FALSE
ERCC2	A8MX75;P18074;E7EVE9;P18074-2;K7EIT8;K7ENL1;K7EKF3;B4E0F6	https://www.uniprot.org/uniprot/?query=a8mx75+OR+p18074+OR+e7eve9+OR+p18074-2+OR+k7eit8+OR+k7enl1+OR+k7ekf3+OR+b4e0f6	TFIIH basal transcription factor complex helicase XPD subunit	ERCC2	23	23	23	38.5	80.511	706	30.903	31.0001	30.8122	31.2297	31.0647	31.0469	31.5146	31.221	31.2356	31.3197	30.903	31.0001	30.8122	31.2297	31.0647	31.0469	31.5146	31.221	31.2356	31.3197	31.002	31.2676	5	5	0.0343734	1.46378	0.265593	FALSE
SNX24	A8MXB7;Q9Y343-2;Q9Y343;H0YA25;Q96L94-2;Q96L94	https://www.uniprot.org/uniprot/?query=a8mxb7+OR+q9y343-2+OR+q9y343+OR+h0ya25+OR+q96l94-2+OR+q96l94	Sorting nexin-24	SNX24	7	7	7	32.7	23.728	202	30.1495	29.9571	30.543	30.6534	30.6935	30.5873	29.9676	30.1862	29.979	29.9939	30.1495	29.9571	30.543	30.6534	30.6935	30.5873	29.9676	30.1862	29.979	29.9939	30.3993	30.1428	5	5	0.211778	0.67412	-0.256488	FALSE
MATR3	A8MXP9;P43243;A0A0R4J2E8;D6REM6;D6R991;H0Y8T4;P43243-2;B3KM87;Q68E03;D6R8Z5;D6RBK5;D6RIA2;D6RBI2;D6RE02;D6REK4;D6RCM3;A0A1B0GX04;D6RBS2;D6RAY2;D6RAM9;D6R9F3;D6RB45	https://www.uniprot.org/uniprot/?query=a8mxp9+OR+p43243+OR+a0a0r4j2e8+OR+d6rem6+OR+d6r991+OR+h0y8t4+OR+p43243-2+OR+b3km87+OR+q68e03+OR+d6r8z5+OR+d6rbk5+OR+d6ria2+OR+d6rbi2+OR+d6re02+OR+d6rek4	Matrin-3	MATR3	50	50	50	58.5	99.966	895	37.001	36.871	36.9551	36.851	37.0072	37.0797	36.6434	36.9185	36.8926	37.1515	37.001	36.871	36.9551	36.851	37.0072	37.0797	36.6434	36.9185	36.8926	37.1515	36.9371	36.9372	5	5	0.999133	0.000376635	0.000107045	FALSE
NUDT19	A8MXV4	https://www.uniprot.org/uniprot/?query=a8mxv4	Nucleoside diphosphate-linked moiety X motif 19, mitochondrial	NUDT19	6	6	6	23.2	42.233	375	29.4191	28.8663	28.824	29.8569	29.3937	29.0797	29.6583	29.5165		29.5079	29.4191	28.8663	28.824	29.8569	29.3937	29.0797	29.6583	29.5165	27.3404	29.5079	29.272	29.0206	5	4	0.615097	0.211057	-0.251434	FALSE
DRG2	A8MZF9;P55039;J3QKW7;J3QRI9;J3KRL5;J3QR71;J3QL90;J3QKV7;J3QLF3;J3QQI1	https://www.uniprot.org/uniprot/?query=a8mzf9+OR+p55039+OR+j3qkw7+OR+j3qri9+OR+j3krl5+OR+j3qr71+OR+j3ql90+OR+j3qkv7+OR+j3qlf3+OR+j3qqi1	Developmentally-regulated GTP-binding protein 2	DRG2	17	16	16	54.5	38.129	343	31.1353	32.259	32.0104	31.9193	32.0632	31.7573	32.1221	32.2696	31.8412	31.1891	31.1353	32.259	32.0104	31.9193	32.0632	31.7573	32.1221	32.2696	31.8412	31.1891	31.8774	31.8359	5	5	0.88087	0.0550882	-0.0415885	FALSE
MIF4GD	J3QRZ6;A9UHW6;J3QLJ5;A9UHW6-2;A9UHW6-3;J3KSB8;J3QLD1;J3KSU6;A0A3B3IU65;J3QKW3;J3QLN4	https://www.uniprot.org/uniprot/?query=j3qrz6+OR+a9uhw6+OR+j3qlj5+OR+a9uhw6-2+OR+a9uhw6-3+OR+j3ksb8+OR+j3qld1+OR+j3ksu6+OR+a0a3b3iu65+OR+j3qkw3+OR+j3qln4	MIF4G domain-containing protein	MIF4GD	9	9	9	53.4	23.338	204	30.217	30.2564	29.8718	29.7461	30.0588	30.4941	29.9631	30.1712	30.0342	30.3331	30.217	30.2564	29.8718	29.7461	30.0588	30.4941	29.9631	30.1712	30.0342	30.3331	30.03	30.1991	5	5	0.255537	0.592546	0.169107	FALSE
RNF185	A9X3U0;Q96GF1	https://www.uniprot.org/uniprot/?query=a9x3u0+OR+q96gf1	E3 ubiquitin-protein ligase RNF185	RNF185	2	2	2	15.3	16.786	157	29.0316	28.9834			28.0163	28.593	29.2741	28.8712		28.7978	29.0316	28.9834	27.8346	27.4517	28.0163	28.593	29.2741	28.8712	27.2921	28.7978	28.2635	28.5656	3	4	0.532273	0.273866	0.302129	FALSE
SRRM1	A9Z1X7;Q8IYB3-2;Q8IYB3;E9PCT1;M0R088;M0R1E7;M0QXG5	https://www.uniprot.org/uniprot/?query=a9z1x7+OR+q8iyb3-2+OR+q8iyb3+OR+e9pct1+OR+m0r088+OR+m0r1e7+OR+m0qxg5	Serine/arginine repetitive matrix protein 1	SRRM1	11	11	11	13.7	103.39	913	33.6901	33.622	33.4214	33.1796	33.4815	33.5477	33.6408	33.1839	33.5267	33.8131	33.6901	33.622	33.4214	33.1796	33.4815	33.5477	33.6408	33.1839	33.5267	33.8131	33.4789	33.5424	5	5	0.653213	0.184945	0.0634949	FALSE
APOBEC3B	B0QYD3;Q9UH17;Q9UH17-3;Q9UH17-2;P31941-2;P31941	https://www.uniprot.org/uniprot/?query=b0qyd3+OR+q9uh17+OR+q9uh17-3+OR+q9uh17-2+OR+p31941-2+OR+p31941	DNA dC->dU-editing enzyme APOBEC-3B	APOBEC3B	18	18	12	44.1	57.208	490	35.577	34.3112	34.434	34.4694	34.6971	33.8534	33.488	34.2817	33.9769	34.7232	35.577	34.3112	34.434	34.4694	34.6971	33.8534	33.488	34.2817	33.9769	34.7232	34.6977	34.0647	5	5	0.0749766	1.12507	-0.633092	FALSE
EWSR1	B0QYK0;Q01844-6;Q01844-3;Q01844;Q01844-5;A0A0D9SFL3;C9JGE3;Q01844-2;H7BY36;Q01844-4	https://www.uniprot.org/uniprot/?query=b0qyk0+OR+q01844-6+OR+q01844-3+OR+q01844+OR+q01844-5+OR+a0a0d9sfl3+OR+c9jge3+OR+q01844-2+OR+h7by36+OR+q01844-4	RNA-binding protein EWS	EWSR1	8	8	8	17	64.929	618	33.8101	33.451	33.9575	33.7657	33.677	33.7664	33.7899	34.2035	33.8032	33.8835	33.8101	33.451	33.9575	33.7657	33.677	33.7664	33.7899	34.2035	33.8032	33.8835	33.7323	33.8893	5	5	0.214442	0.66869	0.157054	FALSE
TSPO	B1AH87;P30536	https://www.uniprot.org/uniprot/?query=b1ah87+OR+p30536	Translocator protein	TSPO	3	3	3	36.4	11.896	107	33.579	33.291	34.0206	34.3067	34.0257	33.2266	33.7648	34.0025	33.2476	33.2915	33.579	33.291	34.0206	34.3067	34.0257	33.2266	33.7648	34.0025	33.2476	33.2915	33.8446	33.5066	5	5	0.198407	0.702443	-0.338045	FALSE
PSMD10	B1AJY5;B1AJY7;O75832;B1AJY6;O75832-2	https://www.uniprot.org/uniprot/?query=b1ajy5+OR+b1ajy7+OR+o75832+OR+b1ajy6+OR+o75832-2	26S proteasome non-ATPase regulatory subunit 10	PSMD10	12	12	12	65.4	20.217	185	33.7913	33.6008	33.3929	33.6701	33.7625	33.947	33.7372	33.7793	33.6583	33.748	33.7913	33.6008	33.3929	33.6701	33.7625	33.947	33.7372	33.7793	33.6583	33.748	33.6435	33.774	5	5	0.171643	0.765374	0.130442	FALSE
CDC37L1	B1AL69;Q7L3B6	https://www.uniprot.org/uniprot/?query=b1al69+OR+q7l3b6	Hsp90 co-chaperone Cdc37-like 1	CDC37L1	5	5	5	19.8	35.58	308				28.6735	28.5809						27.5568	27.2365	27.73	28.6735	28.5809	27.5086	27.0552	27.9787	28.1616	27.2946	27.9555	27.5998	2	0	0.345669	0.46134	-0.355767	FALSE
PRPS1	B1ALA9;P60891;A0A2R8Y7H4;P60891-2;B7ZB02;B1ALA7	https://www.uniprot.org/uniprot/?query=b1ala9+OR+p60891+OR+a0a2r8y7h4+OR+p60891-2+OR+b7zb02+OR+b1ala7	Ribose-phosphate pyrophosphokinase 1	PRPS1	16	16	5	67.4	31.392	285	33.9754	33.9095	34.0861	34.2465	33.9581	34.0715	33.8989	34.1999	33.4966	33.8505	33.9754	33.9095	34.0861	34.2465	33.9581	34.0715	33.8989	34.1999	33.4966	33.8505	34.0351	33.9035	5	5	0.363089	0.439987	-0.131643	FALSE
TMEM9	B1ALM5;Q9P0T7;B1ALM7;B1ALM8;B1ALM4	https://www.uniprot.org/uniprot/?query=b1alm5+OR+q9p0t7+OR+b1alm7+OR+b1alm8+OR+b1alm4	Transmembrane protein 9	TMEM9	3	3	2	21	20.958	186	29.9457	30.6934		30.5842	30.1368		30.1143	30.0692	30.4756	29.8712	29.9457	30.6934	28.0431	30.5842	30.1368	27.9758	30.1143	30.0692	30.4756	29.8712	29.8806	29.7012	4	4	0.790343	0.102184	-0.179412	FALSE
ADGRL2;LPHN2	H0Y5C0;B1ALU1;B1ALU3;O95490-2;O95490-5;O95490;O95490-7;O95490-6;O95490-3;O95490-4;K7ERC3;K7EK47;H0Y3V3;O94910-2;O94910	https://www.uniprot.org/uniprot/?query=h0y5c0+OR+b1alu1+OR+b1alu3+OR+o95490-2+OR+o95490-5+OR+o95490+OR+o95490-7+OR+o95490-6+OR+o95490-3+OR+o95490-4+OR+k7erc3+OR+k7ek47+OR+h0y3v3+OR+o94910-2+OR+o94910	Latrophilin-2	ADGRL2;LPHN2	8	8	8	8.7	151.14	1351	28.9466		29.4597			29.0486			30.535		28.9466	27.4159	29.4597	27.09	26.5732	29.0486	27.4281	27.5287	30.535	27.6719	27.8971	28.4424	2	2	0.52384	0.280801	0.545356	FALSE
PALM2-AKAP2;PALM2	B1ALY0;Q8IXS6-2;C9JA33;Q8IXS6	https://www.uniprot.org/uniprot/?query=b1aly0+OR+q8ixs6-2+OR+c9ja33+OR+q8ixs6	Paralemmin-2	PALM2-AKAP2;PALM2	13	6	6	43.2	47.626	433	29.7828	29.6163	30.3917	30.6357	30.9705	30.5167	30.292	30.1524	30.1208	29.9156	29.7828	29.6163	30.3917	30.6357	30.9705	30.5167	30.292	30.1524	30.1208	29.9156	30.2794	30.1995	5	5	0.781853	0.106875	-0.0799181	FALSE
SEPT6	B1AMS2;Q14141-2;Q14141-4;Q14141;Q14141-3	https://www.uniprot.org/uniprot/?query=b1ams2+OR+q14141-2+OR+q14141-4+OR+q14141+OR+q14141-3	Septin-6	SEPT6	22	11	11	51.5	49.303	431	30.0296	30.0746	30.9055	29.1148	30.5644	31.0963	29.7902	29.6195	30.4651	30.9357	30.0296	30.0746	30.9055	29.1148	30.5644	31.0963	29.7902	29.6195	30.4651	30.9357	30.1378	30.3814	5	5	0.58107	0.235771	0.243604	FALSE
GUK1	B1ANH0;Q16774-2;B1ANG9;B1ANH2;Q16774-3;B1ANH3	https://www.uniprot.org/uniprot/?query=b1anh0+OR+q16774-2+OR+b1ang9+OR+b1anh2+OR+q16774-3+OR+b1anh3	Guanylate kinase	GUK1	13	13	2	80.2	23.711	217	32.5302	32.2541	32.3608	32.518	32.3038	32.3753	32.1746	31.9349	32.0735	32.0898	32.5302	32.2541	32.3608	32.518	32.3038	32.3753	32.1746	31.9349	32.0735	32.0898	32.3934	32.1296	5	5	0.0218915	1.65972	-0.263762	FALSE
USF1;USF2	B1AQP1;P22415-2;P22415;M0R1C6;H0YD59;E9PME6;M0QXT0;B4DLJ1;Q15853-4;Q15853-3;Q15853-2;Q15853;M0QZ39;M0QYU7	https://www.uniprot.org/uniprot/?query=b1aqp1+OR+p22415-2+OR+p22415+OR+m0r1c6+OR+h0yd59+OR+e9pme6+OR+m0qxt0+OR+b4dlj1+OR+q15853-4+OR+q15853-3+OR+q15853-2+OR+q15853+OR+m0qz39+OR+m0qyu7	Upstream stimulatory factor 1;Upstream stimulatory factor 2	USF1;USF2	4	4	4	16.7	30.995	282			28.2716		28.6821	28.9923		28.9573	28.8139		28.1556	27.454	28.2716	26.6216	28.6821	28.9923	27.7239	28.9573	28.8139	26.5176	27.837	28.201	2	3	0.563782	0.248889	0.364039	FALSE
HNRNPC	P07910-2;B2R5W2;G3V4W0;G3V4C1;B4DY08;P07910-4;P07910-3;G3V2D6;G3V5V7;G3V251;G3V5X6;G3V3K6;A0A0G2JPF8;A0A0G2JNQ3;B2RXH8;B4DSU6;B7ZW38;O60812;P0DMR1;G3V4M8;G3V2H6;E5RG71	https://www.uniprot.org/uniprot/?query=p07910-2+OR+b2r5w2+OR+g3v4w0+OR+g3v4c1+OR+b4dy08+OR+p07910-4+OR+p07910-3+OR+g3v2d6+OR+g3v5v7+OR+g3v251+OR+g3v5x6+OR+g3v3k6+OR+a0a0g2jpf8+OR+a0a0g2jnq3+OR+b2rxh8	Heterogeneous nuclear ribonucleoproteins C1/C2	HNRNPC	26	26	2	74.1	32.337	293	37.5616	37.5894	37.4857	37.3597	37.5095	37.5277	37.5523	37.8656	37.5873	37.472	37.5616	37.5894	37.4857	37.3597	37.5095	37.5277	37.5523	37.8656	37.5873	37.472	37.5012	37.601	5	5	0.253083	0.596737	0.0997955	FALSE
JMJD6	B2WTI3;B2WTI4;K7EJU9;Q6NYC1-2;Q6NYC1;Q6NYC1-3	https://www.uniprot.org/uniprot/?query=b2wti3+OR+b2wti4+OR+k7eju9+OR+q6nyc1-2+OR+q6nyc1+OR+q6nyc1-3	Bifunctional arginine demethylase and lysyl-hydroxylase JMJD6	JMJD6	14	14	14	52.2	39.241	335	31.9357	32.7228	32.0833	32.2786	32.1615	32.119	31.9779	32.1003	31.8543	32.1241	31.9357	32.7228	32.0833	32.2786	32.1615	32.119	31.9779	32.1003	31.8543	32.1241	32.2364	32.0351	5	5	0.21808	0.661384	-0.201249	FALSE
EIF3H	B3KS98;O15372;A0A087WZK9;E5RJT0;E5RGU4;E5RFH0;E5RFW7;E5RHC7;E5RH59	https://www.uniprot.org/uniprot/?query=b3ks98+OR+o15372+OR+a0a087wzk9+OR+e5rjt0+OR+e5rgu4+OR+e5rfh0+OR+e5rfw7+OR+e5rhc7+OR+e5rh59	Eukaryotic translation initiation factor 3 subunit H	EIF3H	25	25	25	77.6	41.581	366	34.9679	34.7554	34.5666	34.4934	34.4805	34.5152	34.4249	35.0155	34.739	34.5496	34.9679	34.7554	34.5666	34.4934	34.4805	34.5152	34.4249	35.0155	34.739	34.5496	34.6527	34.6488	5	5	0.978315	0.00952122	-0.00393166	FALSE
MORF4L1	B3KTM8;Q9UBU8-2;Q9UBU8;H0YLJ3;H0YMJ0;Q9UBU8-3;H0YM21;H0YNE0;H0YMT8;H0YLV1;H0YNX3;H0YNI8	https://www.uniprot.org/uniprot/?query=b3ktm8+OR+q9ubu8-2+OR+q9ubu8+OR+h0ylj3+OR+h0ymj0+OR+q9ubu8-3+OR+h0ym21+OR+h0yne0+OR+h0ymt8+OR+h0ylv1+OR+h0ynx3+OR+h0yni8	Mortality factor 4-like protein 1	MORF4L1	21	21	17	63.8	40.028	348	33.1625	33.3666	33.2064	33.2675	33.3474	33.301	33.2689	33.4562	33.2186	32.8507	33.1625	33.3666	33.2064	33.2675	33.3474	33.301	33.2689	33.4562	33.2186	32.8507	33.2701	33.2191	5	5	0.655115	0.183682	-0.051001	FALSE
CDIPT	B3KY94;O14735-3;O14735;H3BUR9;O14735-2	https://www.uniprot.org/uniprot/?query=b3ky94+OR+o14735-3+OR+o14735+OR+h3bur9+OR+o14735-2	CDP-diacylglycerol--inositol 3-phosphatidyltransferase	CDIPT	5	5	5	24.5	25.946	237	29.5343	29.9581	29.9239	30.1832	30.0655	30.147	29.767	29.4842	29.5746	29.3462	29.5343	29.9581	29.9239	30.1832	30.0655	30.147	29.767	29.4842	29.5746	29.3462	29.933	29.6638	5	5	0.168335	0.773825	-0.269191	FALSE
CNN2	B4DDF4;B4DUT8;Q99439;Q99439-2;H3BVI6;A0A087X271;A0A087X1X5;K7ES69;H3BQH0;U3KPS3;A0A087WV51	https://www.uniprot.org/uniprot/?query=b4ddf4+OR+b4dut8+OR+q99439+OR+q99439-2+OR+h3bvi6+OR+a0a087x271+OR+a0a087x1x5+OR+k7es69+OR+h3bqh0+OR+u3kps3+OR+a0a087wv51	Calponin;Calponin-2	CNN2	16	14	14	66.1	32.616	298	33.8829	33.6848	33.9283	34.1808	34.0637	33.8859	33.6367	34.3759	33.3304	34.005	33.8829	33.6848	33.9283	34.1808	34.0637	33.8859	33.6367	34.3759	33.3304	34.005	33.9481	33.8468	5	5	0.622259	0.206029	-0.10135	FALSE
MGMT	B4DEE8;P16455	https://www.uniprot.org/uniprot/?query=b4dee8+OR+p16455	Methylated-DNA--protein-cysteine methyltransferase	MGMT	9	9	9	46.2	25.05	238			29.5034	29.4624	29.9011	28.5033		28.6999			28.16	27.9307	29.5034	29.4624	29.9011	28.5033	27.2651	28.6999	27.8844	27.1622	28.9915	27.903	3	2	0.0645916	1.18982	-1.08854	FALSE
ZFAND2B	E7EV05;E9PFU9;B4DEN4;Q8WV99-2;Q8WV99;B8ZZ56;F8WEE4;A0A087X0D9;C9J1R6	https://www.uniprot.org/uniprot/?query=e7ev05+OR+e9pfu9+OR+b4den4+OR+q8wv99-2+OR+q8wv99+OR+b8zz56+OR+f8wee4+OR+a0a087x0d9+OR+c9j1r6	AN1-type zinc finger protein 2B	ZFAND2B	5	5	5	28	23.428	214	28.5859		28.5632	28.2421	28.2164	28.4155		28.1269			28.5859	27.5658	28.5632	28.2421	28.2164	28.4155	27.7563	28.1269	27.1979	27.1606	28.2347	27.7314	4	2	0.145666	0.836641	-0.503267	FALSE
TINF2	B4DFJ1;Q9BSI4-2;Q9BSI4;H0YLC9;H0YKA6;H0YMN3;H0YL20;Q9BSI4-3	https://www.uniprot.org/uniprot/?query=b4dfj1+OR+q9bsi4-2+OR+q9bsi4+OR+h0ylc9+OR+h0yka6+OR+h0ymn3+OR+h0yl20+OR+q9bsi4-3	TERF1-interacting nuclear factor 2	TINF2	6	6	6	16.1	46.125	416			28.4065				28.0383	27.8775			27.5832	27.7438	28.4065	27.3543	26.7999	27.8145	28.0383	27.8775	27.29	27.2259	27.5775	27.6492	1	2	0.823409	0.0843842	0.0716773	FALSE
MSI2	B4DHE8;Q96DH6-2;Q96DH6;J3KTC1;B4DM51;Q96DH6-3;J3QKT5	https://www.uniprot.org/uniprot/?query=b4dhe8+OR+q96dh6-2+OR+q96dh6+OR+j3ktc1+OR+b4dm51+OR+q96dh6-3+OR+j3qkt5	RNA-binding protein Musashi homolog 2	MSI2	8	8	6	32.1	34.812	324	31.219	31.5619	31.3951	31.7944	31.665	31.5089	31.2681	31.5079	31.5223	31.2917	31.219	31.5619	31.3951	31.7944	31.665	31.5089	31.2681	31.5079	31.5223	31.2917	31.5271	31.4198	5	5	0.389336	0.409675	-0.107297	FALSE
CS	O75390;B4DJV2;A0A0C4DGI3;H0YIC4;F8VPA1;F8VRI6;H0YH82;F8VPF9;F8W1S4;F8W4S1;F8VX68;F8VRP1;F8VR34;F8VWQ5;F8VX07;F8VZK9;F8VTT8;F8W642;F8VU34;F8W0J2	https://www.uniprot.org/uniprot/?query=o75390+OR+b4djv2+OR+a0a0c4dgi3+OR+h0yic4+OR+f8vpa1+OR+f8vri6+OR+h0yh82+OR+f8vpf9+OR+f8w1s4+OR+f8w4s1+OR+f8vx68+OR+f8vrp1+OR+f8vr34+OR+f8vwq5+OR+f8vx07	Citrate synthase, mitochondrial;Citrate synthase	CS	22	22	21	58.4	51.712	466	36.5865	36.4946	36.6354	36.6354	36.7169	36.5692	36.342	36.6	36.4466	36.6423	36.5865	36.4946	36.6354	36.6354	36.7169	36.5692	36.342	36.6	36.4466	36.6423	36.6138	36.52	5	5	0.199456	0.700152	-0.0937618	FALSE
SEC61A1	B4DR61;P61619;P61619-3;H7C1Q9;C9JXC6;H7C069	https://www.uniprot.org/uniprot/?query=b4dr61+OR+p61619+OR+p61619-3+OR+h7c1q9+OR+c9jxc6+OR+h7c069	Protein transport protein Sec61 subunit alpha isoform 1	SEC61A1	13	13	8	29.7	52.949	482	33.8835	34.2431	34.0849	34.2648	34.3376	33.7744	33.4657	33.908	33.7423	33.5326	33.8835	34.2431	34.0849	34.2648	34.3376	33.7744	33.4657	33.908	33.7423	33.5326	34.1628	33.6846	5	5	0.00315134	2.5015	-0.478132	FALSE
STK24	B4DR80;Q9Y6E0-2;Q9Y6E0;H0Y630;Q5JV98;Q5JV99	https://www.uniprot.org/uniprot/?query=b4dr80+OR+q9y6e0-2+OR+q9y6e0+OR+h0y630+OR+q5jv98+OR+q5jv99	Serine/threonine-protein kinase 24;Serine/threonine-protein kinase 24 36 kDa subunit;Serine/threonine-protein kinase 24 12 kDa subunit	STK24	18	18	9	48.3	45.835	412	32.1918	31.3621	31.5256	31.5814	31.2548	31.8642	32.0608	31.3097	31.9138	32.3185	32.1918	31.3621	31.5256	31.5814	31.2548	31.8642	32.0608	31.3097	31.9138	32.3185	31.5831	31.8934	5	5	0.218777	0.659998	0.310272	FALSE
PKMYT1	B4DZM6;Q99640-3;Q99640;A6NHV6;Q99640-4;Q99640-2;I3L4K3;I3L3P0;I3L136;I3L1H7	https://www.uniprot.org/uniprot/?query=b4dzm6+OR+q99640-3+OR+q99640+OR+a6nhv6+OR+q99640-4+OR+q99640-2+OR+i3l4k3+OR+i3l3p0+OR+i3l136+OR+i3l1h7	Membrane-associated tyrosine- and threonine-specific cdc2-inhibitory kinase	PKMYT1	6	6	6	14.1	61.708	568	29.0978	29.1352	28.6806	29.077	29.3454	28.6623	29.1589	28.7046	28.8051	28.7458	29.0978	29.1352	28.6806	29.077	29.3454	28.6623	29.1589	28.7046	28.8051	28.7458	29.0672	28.8153	5	5	0.11072	0.955775	-0.251848	FALSE
PEX5	B4E0T2;P50542-2;P50542;P50542-4;P50542-3;F5H5C0;F5GYB4;F5H3X7;J3KPV0;F5GZ41;F5H0L9;H0YGT8	https://www.uniprot.org/uniprot/?query=b4e0t2+OR+p50542-2+OR+p50542+OR+p50542-4+OR+p50542-3+OR+f5h5c0+OR+f5gyb4+OR+f5h3x7+OR+j3kpv0+OR+f5gz41+OR+f5h0l9+OR+h0ygt8	Peroxisomal targeting signal 1 receptor	PEX5	12	12	12	26.4	73.182	660	29.4	28.4581	30.059	29.4525	29.234	29.3622	29.6041	29.1693	29.0531	29.282	29.4	28.4581	30.059	29.4525	29.234	29.3622	29.6041	29.1693	29.0531	29.282	29.3207	29.2941	5	5	0.926245	0.0332739	-0.0265991	FALSE
STK26	Q8NBY1;B4E0Y9;Q9P289;Q9P289-2;Q9P289-3	https://www.uniprot.org/uniprot/?query=q8nby1+OR+b4e0y9+OR+q9p289+OR+q9p289-2+OR+q9p289-3	Serine/threonine-protein kinase 26	STK26	15	8	7	46.7	43.867	392	30.1982	30.0428			29.8217	30.0217	29.9361	29.8467		30.1097	30.1982	30.0428	27.3321	26.6691	29.8217	30.0217	29.9361	29.8467	27.9189	30.1097	28.8128	29.5666	3	4	0.4114	0.385736	0.753838	FALSE
ATE1	B4E107;F5GXE4;O95260-2;B4DK25;H0Y5C2;O95260;Q5SQQ1	https://www.uniprot.org/uniprot/?query=b4e107+OR+f5gxe4+OR+o95260-2+OR+b4dk25+OR+h0y5c2+OR+o95260+OR+q5sqq1	Arginyl-tRNA--protein transferase 1	ATE1	5	5	5	15.9	47.834	422	29.346	29.1883	29.4769	29.2212	29.3839	29.0977	29.1856	28.7918	29.1894	29.0247	29.346	29.1883	29.4769	29.2212	29.3839	29.0977	29.1856	28.7918	29.1894	29.0247	29.3233	29.0578	5	5	0.020836	1.68119	-0.265441	FALSE
ATP2C1	H0Y9V7;B4E2Q0;P98194-2;P98194-4;P98194;P98194-3;P98194-5;P98194-9;P98194-6;P98194-7;P98194-8;H0Y8X9;H0Y9S7;D6RGE9;D6REJ1;D6RHV9	https://www.uniprot.org/uniprot/?query=h0y9v7+OR+b4e2q0+OR+p98194-2+OR+p98194-4+OR+p98194+OR+p98194-3+OR+p98194-5+OR+p98194-9+OR+p98194-6+OR+p98194-7+OR+p98194-8+OR+h0y8x9+OR+h0y9s7+OR+d6rge9+OR+d6rej1	Calcium-transporting ATPase;Calcium-transporting ATPase type 2C member 1	ATP2C1	9	9	9	14.2	98.938	903	29.5003		29.4966	29.17	29.3567					28.9182	29.5003	27.8479	29.4966	29.17	29.3567	28.1768	28.1097	27.2757	27.3594	28.9182	29.0743	27.968	4	1	0.0342922	1.46481	-1.10634	TRUE
CDCA5	Q96FF9;B5MBX0;H0YCL8	https://www.uniprot.org/uniprot/?query=q96ff9+OR+b5mbx0+OR+h0ycl8	Sororin	CDCA5	7	7	7	35.7	27.6	252	30.0751	29.5718	29.4501	29.8314	29.8515		29.486		29.6988	29.6949	30.0751	29.5718	29.4501	29.8314	29.8515	27.9686	29.486	27.0721	29.6988	29.6949	29.756	28.7841	5	3	0.145006	0.838614	-0.9719	FALSE
LBH	B5MBX5;B5MCP4	https://www.uniprot.org/uniprot/?query=b5mbx5+OR+b5mcp4		LBH	4	4	1	63.6	10.193	88	30.1219	29.8608	30.9266	30.6323	30.8542	31.622	30.6583	30.9182		30.5332	30.1219	29.8608	30.9266	30.6323	30.8542	31.622	30.6583	30.9182	27.1099	30.5332	30.4792	30.1683	5	4	0.719926	0.142712	-0.310863	FALSE
MPV17	B5MC53;B5MCF8;P39210;G5E9F5;E7EX18;F8WEL3;B5MC10;A8MTD3;C9J473;H0Y6M5	https://www.uniprot.org/uniprot/?query=b5mc53+OR+b5mcf8+OR+p39210+OR+g5e9f5+OR+e7ex18+OR+f8wel3+OR+b5mc10+OR+a8mtd3+OR+c9j473+OR+h0y6m5	Protein Mpv17	MPV17	3	3	3	30.6	18.628	170		26.9559			27.9384						27.9796	26.9559	27.6623	27.2792	27.9384	27.8368	26.8294	27.9063	27.8431	27.104	27.5631	27.5039	2	0	0.847663	0.0717768	-0.0591641	FALSE
FRMD5	B5MC67;Q7Z6J6;H0Y5N1;Q7Z6J6-2;H0YKW6;F8WCI0;A0A087WVP2;H7C282;F8WEJ8;H0YNI9;A0A1B0GV18	https://www.uniprot.org/uniprot/?query=b5mc67+OR+q7z6j6+OR+h0y5n1+OR+q7z6j6-2+OR+h0ykw6+OR+f8wci0+OR+a0a087wvp2+OR+h7c282+OR+f8wej8+OR+h0yni9+OR+a0a1b0gv18	FERM domain-containing protein 5	FRMD5	11	11	11	30.8	58.506	517	29.3747	28.8635	28.699	28.8972	29.2387	29.3201	29.0762	28.9874	29.297	29.2408	29.3747	28.8635	28.699	28.8972	29.2387	29.3201	29.0762	28.9874	29.297	29.2408	29.0146	29.1843	5	5	0.275786	0.559428	0.169718	FALSE
BRD8	B5MCW3;Q9H0E9-2;Q9H0E9;H7C179;H7C127;Q9H0E9-4;H7C128;Q9H0E9-3;F8WBH2;H0YAH7;C9JV05;H7C2P4;F8WDX5;D6RID0;F8WCS7;H0YA84	https://www.uniprot.org/uniprot/?query=b5mcw3+OR+q9h0e9-2+OR+q9h0e9+OR+h7c179+OR+h7c127+OR+q9h0e9-4+OR+h7c128+OR+q9h0e9-3+OR+f8wbh2+OR+h0yah7+OR+c9jv05+OR+h7c2p4+OR+f8wdx5+OR+d6rid0+OR+f8wcs7	Bromodomain-containing protein 8	BRD8	14	14	14	23.8	95.361	878	30.2006	29.9527	30.0637	29.9811	30.0255	30.2165	30.3166	30.3281	30.3914	30.2164	30.2006	29.9527	30.0637	29.9811	30.0255	30.2165	30.3166	30.3281	30.3914	30.2164	30.0447	30.2938	5	5	0.00223621	2.65049	0.249068	FALSE
SEPT10	E7EW69;B5ME97;Q9P0V9;Q9P0V9-2;E7EX04;Q9P0V9-3;C9JEW2;C9JNR7;F5H1F2;F5GYV2;F5H1W3;F8WC85;C9JEQ7	https://www.uniprot.org/uniprot/?query=e7ew69+OR+b5me97+OR+q9p0v9+OR+q9p0v9-2+OR+e7ex04+OR+q9p0v9-3+OR+c9jew2+OR+c9jnr7+OR+f5h1f2+OR+f5gyv2+OR+f5h1w3+OR+f8wc85+OR+c9jeq7	Septin-10	SEPT10	18	16	16	59.8	52.145	450	33.6327	33.2961	33.5472	33.3601	33.509	33.5511	32.919	32.5951	33.9138	33.703	33.6327	33.2961	33.5472	33.3601	33.509	33.5511	32.919	32.5951	33.9138	33.703	33.469	33.3364	5	5	0.629391	0.201079	-0.132586	FALSE
SMIM7	M0R0R3;M0R2G5;B7WNH4;Q9BQ49;E9PP42;E9PNA8;E9PLH2;M0QYU9	https://www.uniprot.org/uniprot/?query=m0r0r3+OR+m0r2g5+OR+b7wnh4+OR+q9bq49+OR+e9pp42+OR+e9pna8+OR+e9plh2+OR+m0qyu9	Small integral membrane protein 7	SMIM7	6	6	6	44.4	7.3436	63	33.1385	33.8565	33.7908	32.8788	33.2437	33.7369	33.2654	33.122	32.9655	33.4223	33.1385	33.8565	33.7908	32.8788	33.2437	33.7369	33.2654	33.122	32.9655	33.4223	33.3817	33.3024	5	5	0.742306	0.129417	-0.0792363	FALSE
EML3	B7WPE2;Q32P44;G3V195;G3V1D0;H0Y3M3;Q32P44-2;H7C355;C9J6V3;E9PJV5;E9PSB4;Q32P44-3	https://www.uniprot.org/uniprot/?query=b7wpe2+OR+q32p44+OR+g3v195+OR+g3v1d0+OR+h0y3m3+OR+q32p44-2+OR+h7c355+OR+c9j6v3+OR+e9pjv5+OR+e9psb4+OR+q32p44-3	Echinoderm microtubule-associated protein-like 3	EML3	15	15	15	23.6	95.283	897	30.4162	30.0648	30.113	30.0974	30.337	29.7346	29.1129	29.4107	29.7376	29.5641	30.4162	30.0648	30.113	30.0974	30.337	29.7346	29.1129	29.4107	29.7376	29.5641	30.2057	29.512	5	5	0.00171134	2.76666	-0.693688	TRUE
ACBD5	B7Z2R7;Q5T8D3-2;Q5T8D3-3;Q5T8D3-4;Q5T8D3;X6RDD7;Q5T8E0	https://www.uniprot.org/uniprot/?query=b7z2r7+OR+q5t8d3-2+OR+q5t8d3-3+OR+q5t8d3-4+OR+q5t8d3+OR+x6rdd7+OR+q5t8e0	Acyl-CoA-binding domain-containing protein 5	ACBD5	8	8	7	18.5	58.792	523	29.3196	29.0638	29.4834	29.5343	28.8878	29.3065	28.659	28.7899		29.1873	29.3196	29.0638	29.4834	29.5343	28.8878	29.3065	28.659	28.7899	27.7007	29.1873	29.2578	28.7287	5	4	0.142978	0.844732	-0.529093	FALSE
hCG_2040265	B7Z3J9	https://www.uniprot.org/uniprot/?query=b7z3j9		hCG_2040265	5	5	5	51.7	9.9333	87					28.9267	29.2382		29.6349			27.5175	27.5201	27.5027	27.2866	28.9267	29.2382	26.723	29.6349	26.9167	26.7108	27.7507	27.8447	1	2	0.90048	0.045526	0.0939869	FALSE
BTBD10	B7Z503;Q9BSF8;Q9BSF8-2	https://www.uniprot.org/uniprot/?query=b7z503+OR+q9bsf8+OR+q9bsf8-2	BTB/POZ domain-containing protein 10	BTBD10	2	2	2	4.9	48.338	427							26.1097		26.0759		27.1205	27.6316	27.1999	27.2158	27.0762	27.8229	26.1097	27.6311	26.0759	27.088	27.2488	26.9455	0	2	0.465848	0.331756	-0.303297	FALSE
DDX27	B7Z6D5;Q96GQ7;A0A087X059;A0A087WYH5	https://www.uniprot.org/uniprot/?query=b7z6d5+OR+q96gq7+OR+a0a087x059+OR+a0a087wyh5	Probable ATP-dependent RNA helicase DDX27	DDX27	37	37	37	51	86.604	765	33.7853	33.8965	33.6322	33.7805	33.6999	33.6176	33.4532	33.5814	33.4651	33.5577	33.7853	33.8965	33.6322	33.7805	33.6999	33.6176	33.4532	33.5814	33.4651	33.5577	33.7589	33.535	5	5	0.00436552	2.35996	-0.223863	FALSE
NPRL3	B7Z6Q0;Q12980	https://www.uniprot.org/uniprot/?query=b7z6q0+OR+q12980	Nitrogen permease regulator 3-like protein	NPRL3	3	3	3	7.9	60.791	544		27.4811			27.6546		27.3019				27.852	27.4811	27.1939	27.8583	27.6546	27.3442	27.3019	27.7558	27.0982	27.5297	27.608	27.406	2	1	0.261841	0.581963	-0.202031	FALSE
RANBP3	B7Z7F3;Q9H6Z4-3;Q9H6Z4-2;Q9H6Z4;K7EIJ4;K7EN31;K7ESQ0;K7EMH9;K7ENJ2;K7EID7;K7ENB9;K7EPW1	https://www.uniprot.org/uniprot/?query=b7z7f3+OR+q9h6z4-3+OR+q9h6z4-2+OR+q9h6z4+OR+k7eij4+OR+k7en31+OR+k7esq0+OR+k7emh9+OR+k7enj2+OR+k7eid7+OR+k7enb9+OR+k7epw1	Ran-binding protein 3	RANBP3	12	12	12	31.8	52.894	494	32.4465	32.2109	32.4831	32.7091	32.3252	32.4062	32.3927	32.4067	32.6938	32.7865	32.4465	32.2109	32.4831	32.7091	32.3252	32.4062	32.3927	32.4067	32.6938	32.7865	32.435	32.5372	5	5	0.414046	0.382951	0.102229	FALSE
FOXP4	Q8IVH2;Q8IVH2-2;Q8IVH2-3;B7ZBM3;A8MUV4;A0A0C4DFW6;B7ZLG1;Q0PRL4;A0A0U1RQE0;A0A0U1RQY3;A0A0U1RQR8;A0A590UJX7;A0A0U1RQM2;O15409-9;O15409;Q9BZS1-2;O15409-2;Q9BZS1-3;Q9BZS1;Q9BZS1-4;O15409-4	https://www.uniprot.org/uniprot/?query=q8ivh2+OR+q8ivh2-2+OR+q8ivh2-3+OR+b7zbm3+OR+a8muv4+OR+a0a0c4dfw6+OR+b7zlg1+OR+q0prl4+OR+a0a0u1rqe0+OR+a0a0u1rqy3+OR+a0a0u1rqr8+OR+a0a590ujx7+OR+a0a0u1rqm2+OR+o15409-9+OR+o15409	Forkhead box protein P4	FOXP4	6	6	4	12.6	73.488	680	28.6397	28.5054	28.7315	28.7304	28.4151	28.6719	28.612	29.2246		28.6574	28.6397	28.5054	28.7315	28.7304	28.4151	28.6719	28.612	29.2246	27.7807	28.6574	28.6044	28.5893	5	4	0.952461	0.0211527	-0.0150831	FALSE
SH3GLB2	B7ZC38;Q9NR46;Q9NR46-2;B7ZC39;F8WFB9;G5E9J1;H7C1Z6	https://www.uniprot.org/uniprot/?query=b7zc38+OR+q9nr46+OR+q9nr46-2+OR+b7zc39+OR+f8wfb9+OR+g5e9j1+OR+h7c1z6	Endophilin-B2	SH3GLB2	13	12	12	38	44.361	400	30.5347	29.5535	30.9183	31.2926	30.7712	30.5902	30.5931	30.8004	31.2215	31.107	30.5347	29.5535	30.9183	31.2926	30.7712	30.5902	30.5931	30.8004	31.2215	31.107	30.6141	30.8624	5	5	0.469541	0.328326	0.248375	FALSE
SCARB1	B7ZKQ9;Q8WTV0-4;Q8WTV0-2;Q8WTV0-5;Q8WTV0;F5H4X0;Q8WTV0-3;F5H5E8	https://www.uniprot.org/uniprot/?query=b7zkq9+OR+q8wtv0-4+OR+q8wtv0-2+OR+q8wtv0-5+OR+q8wtv0+OR+f5h4x0+OR+q8wtv0-3+OR+f5h5e8	Scavenger receptor class B member 1	SCARB1	9	9	9	20.2	53.847	481	30.0579	29.7773	29.3497		29.5581	29.2622	29.6546	29.7938		29.7459	30.0579	29.7773	29.3497	27.357	29.5581	29.2622	29.6546	29.7938	27.466	29.7459	29.22	29.1845	4	4	0.957881	0.0186883	-0.0354926	FALSE
FNBP1	B7ZL14;Q96RU3-4;Q96RU3-3;Q96RU3-5;Q96RU3-2;Q96RU3;H0Y7W6	https://www.uniprot.org/uniprot/?query=b7zl14+OR+q96ru3-4+OR+q96ru3-3+OR+q96ru3-5+OR+q96ru3-2+OR+q96ru3+OR+h0y7w6	Formin-binding protein 1	FNBP1	8	8	8	17.2	64.071	551			28.9887			28.4879	29.0261		28.5901	28.491	27.8934	27.2516	28.9887	27.64	27.4895	28.4879	29.0261	27.9179	28.5901	28.491	27.8526	28.5026	1	4	0.10957	0.960309	0.64999	FALSE
CLK4	B7ZL31;A0A087WX74;Q9HAZ1	https://www.uniprot.org/uniprot/?query=b7zl31+OR+a0a087wx74+OR+q9haz1	Dual specificity protein kinase CLK4	CLK4	2	2	2	6.4	44.753	373	28.7829		28.8191	28.1273	28.649		28.8173			28.7848	28.7829	27.3949	28.8191	28.1273	28.649	27.1302	28.8173	27.9466	27.2415	28.7848	28.3547	27.9841	4	2	0.437337	0.359183	-0.370586	FALSE
COX18	B7ZL88;Q8N8Q8;Q8N8Q8-2;Q8N8Q8-3;Q8N8Q8-4	https://www.uniprot.org/uniprot/?query=b7zl88+OR+q8n8q8+OR+q8n8q8-2+OR+q8n8q8-3+OR+q8n8q8-4	Mitochondrial inner membrane protein COX18	COX18	3	3	3	10.8	37.133	334			28.2173		27.5768	28.4253					27.3909	27.5438	28.2173	27.0706	27.5768	28.4253	27.3009	27.6671	27.3321	26.734	27.5599	27.4919	2	1	0.844747	0.0732735	-0.0679876	FALSE
SMARCA1	B7ZLQ5;P28370;A0A0A0MRP6;P28370-2	https://www.uniprot.org/uniprot/?query=b7zlq5+OR+p28370+OR+a0a0a0mrp6+OR+p28370-2	Probable global transcription activator SNF2L1	SMARCA1	48	28	28	39.6	124.33	1070	31.4436	31.9619	31.6016	32.4804	32.1634	32.0371	31.9941	32.0505	31.9083	31.611	31.4436	31.9619	31.6016	32.4804	32.1634	32.0371	31.9941	32.0505	31.9083	31.611	31.9302	31.9202	5	5	0.96287	0.0164322	-0.00995444	FALSE
MTHFD1L	B7ZM99;A0A087WVM4;Q6UB35;H0Y327;Q6UB35-2;Q4VXM0;Q5JYA8;Q5JYA3;Q4VXV2;Q4VXM1	https://www.uniprot.org/uniprot/?query=b7zm99+OR+a0a087wvm4+OR+q6ub35+OR+h0y327+OR+q6ub35-2+OR+q4vxm0+OR+q5jya8+OR+q5jya3+OR+q4vxv2+OR+q4vxm1	Monofunctional C1-tetrahydrofolate synthase, mitochondrial	MTHFD1L	49	48	48	58.3	105.89	979	34.5566	35.3107	34.9718	34.748	34.9662	34.617	34.4835	34.9346	35.118	34.7083	34.5566	35.3107	34.9718	34.748	34.9662	34.617	34.4835	34.9346	35.118	34.7083	34.9106	34.7723	5	5	0.438664	0.357868	-0.138397	FALSE
CNRIP1	B8ZZB8;Q96F85-2;Q96F85	https://www.uniprot.org/uniprot/?query=b8zzb8+OR+q96f85-2+OR+q96f85	CB1 cannabinoid receptor-interacting protein 1	CNRIP1	4	4	4	42.3	15.167	137		30.6089		31.0317	30.8816	29.3653	30.0515	29.5218			27.1731	30.6089	27.0957	31.0317	30.8816	29.3653	30.0515	29.5218	26.6563	27.2654	29.3582	28.5721	3	3	0.509066	0.293226	-0.786129	FALSE
SUMO1	B8ZZN6;P63165;B8ZZ67;P63165-2;B8ZZJ0;B9A032;G2XKQ0	https://www.uniprot.org/uniprot/?query=b8zzn6+OR+p63165+OR+b8zz67+OR+p63165-2+OR+b8zzj0+OR+b9a032+OR+g2xkq0	Small ubiquitin-related modifier 1	SUMO1	6	6	6	41.1	16.645	146	33.6603	33.353	33.7685	33.431	33.5467	33.1188	33.647	33.2145	33.6859	33.9993	33.6603	33.353	33.7685	33.431	33.5467	33.1188	33.647	33.2145	33.6859	33.9993	33.5519	33.5331	5	5	0.919854	0.0362813	-0.0188167	FALSE
PTMA	B8ZZQ6;P06454-2;P06454;B8ZZA1;B8ZZW7;H7C2N1	https://www.uniprot.org/uniprot/?query=b8zzq6+OR+p06454-2+OR+p06454+OR+b8zza1+OR+b8zzw7+OR+h7c2n1	Prothymosin alpha;Prothymosin alpha, N-terminally processed;Thymosin alpha-1	PTMA	6	6	6	40.2	11.758	107	35.7238	35.0062	35.0416	35.1435	35.4208	35.3002	35.5311	35.1566	35.4848	36.0109	35.7238	35.0062	35.0416	35.1435	35.4208	35.3002	35.5311	35.1566	35.4848	36.0109	35.2672	35.4967	5	5	0.280589	0.551929	0.229543	FALSE
COA5	B9A057;Q86WW8	https://www.uniprot.org/uniprot/?query=b9a057+OR+q86ww8	Cytochrome c oxidase assembly factor 5	COA5	4	4	4	67.1	8.0572	73			29.8911	29.5493	31.3444	31.842	30.3613	30.6489		30.4281	27.7953	27.6135	29.8911	29.5493	31.3444	31.842	30.3613	30.6489	27.5723	30.4281	29.2387	30.1705	3	4	0.373619	0.42757	0.931809	FALSE
SMARCD2	J3KMX2;B9EGA3;Q92925-3;Q92925;Q92925-2;J3QWB6;C9JYI7;J3QQL7	https://www.uniprot.org/uniprot/?query=j3kmx2+OR+b9ega3+OR+q92925-3+OR+q92925+OR+q92925-2+OR+j3qwb6+OR+c9jyi7+OR+j3qql7	SWI/SNF-related matrix-associated actin-dependent regulator of chromatin subfamily D member 2	SMARCD2	24	24	20	60.1	52.238	456	33.6743	34.0329	33.784	34.0618	34.0718	34.073	34.0282	33.6408	34.0101	34.0854	33.6743	34.0329	33.784	34.0618	34.0718	34.073	34.0282	33.6408	34.0101	34.0854	33.925	33.9675	5	5	0.724957	0.139688	0.0424972	FALSE
WASH3P;WASH2P;WASH6P;WASH1	C4AMC7;Q6VEQ5;Q9NQA3;A8K0Z3;A8MWX3	https://www.uniprot.org/uniprot/?query=c4amc7+OR+q6veq5+OR+q9nqa3+OR+a8k0z3+OR+a8mwx3	Putative WAS protein family homolog 3;WAS protein family homolog 2;WAS protein family homolog 6;WAS protein family homolog 1	WASH3P;WASH2P;WASH6P;WASH1	9	9	9	25.5	49.994	463	29.9289	29.6769	30.2613	30.1161	29.9985	29.798	29.8307	29.5821	30.2177	30.1693	29.9289	29.6769	30.2613	30.1161	29.9985	29.798	29.8307	29.5821	30.2177	30.1693	29.9963	29.9195	5	5	0.633632	0.198163	-0.0767789	FALSE
BCAP29	C9IYK6;C9JTE9;Q9UHQ4;Q9UHQ4-2;H7C5E2;C9JGJ9;F8WB99;B7Z2L0;H0Y7N8;C9JP06;F8WDG1	https://www.uniprot.org/uniprot/?query=c9iyk6+OR+c9jte9+OR+q9uhq4+OR+q9uhq4-2+OR+h7c5e2+OR+c9jgj9+OR+f8wb99+OR+b7z2l0+OR+h0y7n8+OR+c9jp06+OR+f8wdg1	B-cell receptor-associated protein 29	BCAP29	7	7	7	30.6	22.933	196	30.8312	31.1591	30.8932	31.7087	30.9969	30.8689	31.3813	31.2764	30.6314	30.2271	30.8312	31.1591	30.8932	31.7087	30.9969	30.8689	31.3813	31.2764	30.6314	30.2271	31.1178	30.877	5	5	0.390615	0.408252	-0.24079	FALSE
HNRNPLL	C9IYN3;V9GYK2;Q8WVV9-4;Q8WVV9;B7WPG3;Q8WVV9-5;Q8WVV9-3;Q8WVV9-2;H7C464;H7BXH8;C9JJZ7	https://www.uniprot.org/uniprot/?query=c9iyn3+OR+v9gyk2+OR+q8wvv9-4+OR+q8wvv9+OR+b7wpg3+OR+q8wvv9-5+OR+q8wvv9-3+OR+q8wvv9-2+OR+h7c464+OR+h7bxh8+OR+c9jjz7	Heterogeneous nuclear ribonucleoprotein L-like	HNRNPLL	23	22	22	55.1	59.663	537	32.6073	32.0774	32.8415	32.6074	32.4007	32.7663	32.3316	32.2208	32.7294	32.8893	32.6073	32.0774	32.8415	32.6074	32.4007	32.7663	32.3316	32.2208	32.7294	32.8893	32.5069	32.5875	5	5	0.671562	0.172914	0.0806039	FALSE
PCBP4	C9J0A4;P57723;C9JZY3;P57723-2;C9JTY5;C9IZV9;C9J7A9;C9JSA6;C9J5V4	https://www.uniprot.org/uniprot/?query=c9j0a4+OR+p57723+OR+c9jzy3+OR+p57723-2+OR+c9jty5+OR+c9izv9+OR+c9j7a9+OR+c9jsa6+OR+c9j5v4	Poly(rC)-binding protein 4	PCBP4	6	5	5	24.8	33.406	323	29.5226	29.7025	29.879	30.0107	30.2006		30.3566	29.8367	30.0859		29.5226	29.7025	29.879	30.0107	30.2006	28.1709	30.3566	29.8367	30.0859	27.2874	29.8631	29.1475	5	3	0.303432	0.517938	-0.715556	FALSE
ZC3HC1	C9J0I9;Q86WB0-3;Q86WB0;Q86WB0-2;F8WAU5	https://www.uniprot.org/uniprot/?query=c9j0i9+OR+q86wb0-3+OR+q86wb0+OR+q86wb0-2+OR+f8wau5	Nuclear-interacting partner of ALK	ZC3HC1	7	7	7	21.4	50.562	459	29.901	30.2619	30.4992	30.597	30.5944	30.3329	30.2556	29.6369	30.3362	30.3201	29.901	30.2619	30.4992	30.597	30.5944	30.3329	30.2556	29.6369	30.3362	30.3201	30.3707	30.1763	5	5	0.335106	0.474818	-0.194358	FALSE
SRI	C9J0K6;P30626-2;P30626;P30626-3;B4DHQ6	https://www.uniprot.org/uniprot/?query=c9j0k6+OR+p30626-2+OR+p30626+OR+p30626-3+OR+b4dhq6	Sorcin	SRI	14	14	14	85.8	17.605	155	36.4913	35.7333	35.7274	36.714	36.4563	36.2515	36.354	36.4866	35.7525	35.5411	36.4913	35.7333	35.7274	36.714	36.4563	36.2515	36.354	36.4866	35.7525	35.5411	36.2244	36.0771	5	5	0.607917	0.216156	-0.147293	FALSE
NCOR2	Q9Y618;Q9Y618-4;C9J0Q5;Q9Y618-5;C9JE98;A0A384DVL6;C9J7T7;C9JQE8;Q9Y618-2;C9J330;H0YGK8;H7C184;H7C1Y3;H7C1J7;H7C0P3;H7C2R5;C9JNV9;H7BZU2	https://www.uniprot.org/uniprot/?query=q9y618+OR+q9y618-4+OR+c9j0q5+OR+q9y618-5+OR+c9je98+OR+a0a384dvl6+OR+c9j7t7+OR+c9jqe8+OR+q9y618-2+OR+c9j330+OR+h0ygk8+OR+h7c184+OR+h7c1y3+OR+h7c1j7+OR+h7c0p3	Nuclear receptor corepressor 2	NCOR2	55	55	53	29.4	273.65	2514	32.2647	32.1315	32.3126	32.0651	32.2263	32.3864	32.872	32.4647	32.582	32.4014	32.2647	32.1315	32.3126	32.0651	32.2263	32.3864	32.872	32.4647	32.582	32.4014	32.2	32.5413	5	5	0.0148036	1.82963	0.341263	FALSE
UBE2E1	C9J2P0;P51965;H7C061;B7Z306;P51965-2;P51965-3	https://www.uniprot.org/uniprot/?query=c9j2p0+OR+p51965+OR+h7c061+OR+b7z306+OR+p51965-2+OR+p51965-3	Ubiquitin-conjugating enzyme E2 E1	UBE2E1	5	2	2	53.1	16.21	147					27.9175	29.0535	29.3885			28.8079	28.0334	27.8206	26.8286	27.4678	27.9175	29.0535	29.3885	27.4723	27.2581	28.8079	27.6136	28.396	1	3	0.157789	0.801923	0.782464	FALSE
CBLL1	C9J2P9;Q75N03-2;Q75N03	https://www.uniprot.org/uniprot/?query=c9j2p9+OR+q75n03-2+OR+q75n03	E3 ubiquitin-protein ligase Hakai	CBLL1	4	4	4	15.8	36.301	322	29.1987		29.6653	29.1803	29.4638	29.0531	30.4699	28.9966	30.3831	29.2606	29.1987	28.0686	29.6653	29.1803	29.4638	29.0531	30.4699	28.9966	30.3831	29.2606	29.1153	29.6327	4	5	0.262806	0.580364	0.517327	FALSE
CCNE1	I3L413;C9J2U0;P24864-3;P24864;I3L1Q9;P24864-2;H0YBQ2	https://www.uniprot.org/uniprot/?query=i3l413+OR+c9j2u0+OR+p24864-3+OR+p24864+OR+i3l1q9+OR+p24864-2+OR+h0ybq2	G1/S-specific cyclin-E1	CCNE1	3	3	2	14.1	32.373	283		28.155		28.4896	28.4497	28.2603	28.7331	28.263	28.5054		27.7035	28.155	27.0727	28.4896	28.4497	28.2603	28.7331	28.263	28.5054	27.4333	27.9741	28.239	3	4	0.464933	0.33261	0.264922	FALSE
MAGEA11	C9J2X2;G5E962;P43364-2;P43364	https://www.uniprot.org/uniprot/?query=c9j2x2+OR+g5e962+OR+p43364-2+OR+p43364	Melanoma-associated antigen 11	MAGEA11	4	4	4	14.9	32.855	295	28.2854	28.7436	28.9638	28.3855	28.5335	28.4547	28.668	28.5495	28.7617	29.1342	28.2854	28.7436	28.9638	28.3855	28.5335	28.4547	28.668	28.5495	28.7617	29.1342	28.5824	28.7136	5	5	0.461597	0.335737	0.131252	FALSE
POLR2B	C9J2Y9;P30876;A0A1W2PPT5;C9J4M6;C9JMN3;C9JZW8	https://www.uniprot.org/uniprot/?query=c9j2y9+OR+p30876+OR+a0a1w2ppt5+OR+c9j4m6+OR+c9jmn3+OR+c9jzw8	DNA-directed RNA polymerase;DNA-directed RNA polymerase II subunit RPB2	POLR2B	67	67	67	58.4	133.06	1167	34.6448	34.7627	34.6437	34.6209	34.7875	34.7183	34.7171	34.5312	34.8893	34.8537	34.6448	34.7627	34.6437	34.6209	34.7875	34.7183	34.7171	34.5312	34.8893	34.8537	34.6919	34.7419	5	5	0.512032	0.290703	0.0500323	FALSE
CROT	C9J3D7;Q9UKG9;Q9UKG9-3;Q9UKG9-2	https://www.uniprot.org/uniprot/?query=c9j3d7+OR+q9ukg9+OR+q9ukg9-3+OR+q9ukg9-2	Peroxisomal carnitine O-octanoyltransferase	CROT	7	7	7	16.9	65.883	574	29.69	29.8737			29.5205		29.8347			29.8359	29.69	29.8737	27.7672	27.8283	29.5205	27.2831	29.8347	28.2638	27.6517	29.8359	28.9359	28.5739	3	2	0.625741	0.203605	-0.362044	FALSE
MKRN2	C9J494;Q9H000;Q9H000-2	https://www.uniprot.org/uniprot/?query=c9j494+OR+q9h000+OR+q9h000-2	Probable E3 ubiquitin-protein ligase makorin-2	MKRN2	7	7	7	18.1	46.68	414	29.2956	28.9299		29.1798	28.7461		29.2361	28.9483	29.4694	29.1429	29.2956	28.9299	27.891	29.1798	28.7461	27.7003	29.2361	28.9483	29.4694	29.1429	28.8085	28.8994	4	4	0.825409	0.083331	0.0909421	FALSE
EIF5A2	C9J4W5;Q9GZV4;F8WCJ1;C9J7B5	https://www.uniprot.org/uniprot/?query=c9j4w5+OR+q9gzv4+OR+f8wcj1+OR+c9j7b5	Eukaryotic translation initiation factor 5A;Eukaryotic translation initiation factor 5A-2	EIF5A2	11	3	3	55.7	12.821	115	28.4553			29.0102	28.9639	29.447	28.8395	29.0037		28.8831	28.4553	27.2105	27.9029	29.0102	28.9639	29.447	28.8395	29.0037	27.8867	28.8831	28.3085	28.812	3	4	0.272906	0.563987	0.503461	FALSE
PTGES3L-AARSD1;AARSD1	C9J5N1;Q9BTE6;Q9BTE6-2;Q9BTE6-3;L7N2F4;K7EQ85;K7N799;H7C054	https://www.uniprot.org/uniprot/?query=c9j5n1+OR+q9bte6+OR+q9bte6-2+OR+q9bte6-3+OR+l7n2f4+OR+k7eq85+OR+k7n799+OR+h7c054	Alanyl-tRNA editing protein Aarsd1	PTGES3L-AARSD1;AARSD1	15	15	15	41.8	55.065	495	32.7119	32.1804	32.3733	32.0055	32.4939	32.0512	32.3473	32.1203	32.1561	32.5154	32.7119	32.1804	32.3733	32.0055	32.4939	32.0512	32.3473	32.1203	32.1561	32.5154	32.353	32.2381	5	5	0.465197	0.332363	-0.114944	FALSE
IGF1R	C9J5X1;P08069;H0YNR0;P14616	https://www.uniprot.org/uniprot/?query=c9j5x1+OR+p08069+OR+h0ynr0+OR+p14616	Tyrosine-protein kinase receptor;Insulin-like growth factor 1 receptor;Insulin-like growth factor 1 receptor alpha chain;Insulin-like growth factor 1 receptor beta chain	IGF1R	13	13	12	13.4	154.79	1366	28.4414		28.5614		29.1464	28.786	28.8934	29.1893	29.4787	29.1858	28.4414	27.3892	28.5614	27.2309	29.1464	28.786	28.8934	29.1893	29.4787	29.1858	28.1539	29.1066	3	5	0.0574954	1.24037	0.95278	FALSE
NISCH	C9J715;Q9Y2I1-4;Q9Y2I1-3;Q9Y2I1	https://www.uniprot.org/uniprot/?query=c9j715+OR+q9y2i1-4+OR+q9y2i1-3+OR+q9y2i1	Nischarin	NISCH	9	9	9	21.3	64.079	583	30.6024	30.5994	30.9247	30.5255	31.0383	30.8054	30.8853	30.6939	30.5135	31.0328	30.6024	30.5994	30.9247	30.5255	31.0383	30.8054	30.8853	30.6939	30.5135	31.0328	30.7381	30.7862	5	5	0.730018	0.136666	0.0481027	FALSE
PLSCR1	C9J7K9;O15162-2;O15162;H7C5I5;C9J9P4;C9J0H3;C9JE06	https://www.uniprot.org/uniprot/?query=c9j7k9+OR+o15162-2+OR+o15162+OR+h7c5i5+OR+c9j9p4+OR+c9j0h3+OR+c9je06	Phospholipid scramblase 1	PLSCR1	4	4	4	17.4	34.217	311	29.1133	28.4678	29.0425	28.4611	28.3275	28.5875	28.9594	29.2666		29.4955	29.1133	28.4678	29.0425	28.4611	28.3275	28.5875	28.9594	29.2666	27.6118	29.4955	28.6824	28.7842	5	4	0.792117	0.101211	0.101719	FALSE
NMD3	C9JA08;Q96D46;C9J0B9;C9IZW9;C9K0C2;C9IY70	https://www.uniprot.org/uniprot/?query=c9ja08+OR+q96d46+OR+c9j0b9+OR+c9izw9+OR+c9k0c2+OR+c9iy70	60S ribosomal export protein NMD3	NMD3	20	20	20	50.5	60.125	529	31.322	31.8859	31.5642	31.5856	32.0065	31.596	31.5904	31.4518	31.3601	31.8664	31.322	31.8859	31.5642	31.5856	32.0065	31.596	31.5904	31.4518	31.3601	31.8664	31.6728	31.573	5	5	0.524567	0.280199	-0.0998978	FALSE
SSR3	C9JA28;Q9UNL2;Q9UNL2-2;C9J365	https://www.uniprot.org/uniprot/?query=c9ja28+OR+q9unl2+OR+q9unl2-2+OR+c9j365	Translocon-associated protein subunit gamma	SSR3	2	2	2	12.6	20.161	174	32.3781	33.1001	32.8865	32.4047	32.2375	32.7971	32.5024	32.493	32.47	31.9302	32.3781	33.1001	32.8865	32.4047	32.2375	32.7971	32.5024	32.493	32.47	31.9302	32.6014	32.4385	5	5	0.476075	0.322325	-0.162817	FALSE
FXN	C9JAX1;Q16595;A0A2R8Y5A1;Q16595-2;Q16595-3;A0A2R8Y4G3;A0A2R8Y577	https://www.uniprot.org/uniprot/?query=c9jax1+OR+q16595+OR+a0a2r8y5a1+OR+q16595-2+OR+q16595-3+OR+a0a2r8y4g3+OR+a0a2r8y577	Frataxin, mitochondrial;Frataxin intermediate form;Frataxin(56-210);Frataxin(78-210);Frataxin mature form	FXN	7	7	7	57	14.91	135	31.4997	31.3478	31.4863	32.5334	31.6667	31.9942	32.8799	31.6678	32.1265	31.7109	31.4997	31.3478	31.4863	32.5334	31.6667	31.9942	32.8799	31.6678	32.1265	31.7109	31.7068	32.0759	5	5	0.260831	0.583641	0.369071	FALSE
DRAP1	C9JCC6;Q14919;Q14919-2;E9PQX9;E9PNC7;E9PMW2	https://www.uniprot.org/uniprot/?query=c9jcc6+OR+q14919+OR+q14919-2+OR+e9pqx9+OR+e9pnc7+OR+e9pmw2	Dr1-associated corepressor	DRAP1	9	9	9	40.1	23.205	212	33.2157	33.356	33.5706	33.561	33.5618	33.3788	33.4308	33.4039	33.1312	33.2883	33.2157	33.356	33.5706	33.561	33.5618	33.3788	33.4308	33.4039	33.1312	33.2883	33.453	33.3266	5	5	0.20062	0.697625	-0.126439	FALSE
FOSL2	C9JCN8;P15408-3;P15408;P15408-2	https://www.uniprot.org/uniprot/?query=c9jcn8+OR+p15408-3+OR+p15408+OR+p15408-2	Fos-related antigen 2	FOSL2	5	5	5	34.2	22.254	202	29.1841		28.8245	28.7984		29.6107	29.0993	29.5451	29.2886	29.2117	29.1841	27.7642	28.8245	28.7984	26.685	29.6107	29.0993	29.5451	29.2886	29.2117	28.2512	29.3511	3	5	0.0730635	1.1363	1.09982	FALSE
AAMP	C9JG97;C9JEH3;Q13685;C9JTS3;H7C0R2	https://www.uniprot.org/uniprot/?query=c9jg97+OR+c9jeh3+OR+q13685+OR+c9jts3+OR+h7c0r2	Angio-associated migratory cell protein	AAMP	11	11	11	31.8	44.693	415	31.5626	31.0304	31.5221	31.0398	30.9614	31.1718	30.9559	30.5848	30.9979	31.7944	31.5626	31.0304	31.5221	31.0398	30.9614	31.1718	30.9559	30.5848	30.9979	31.7944	31.2232	31.1009	5	5	0.622534	0.205837	-0.122301	FALSE
GPS1	C9JFE4;Q13098-5;Q13098;Q13098-7;Q13098-6	https://www.uniprot.org/uniprot/?query=c9jfe4+OR+q13098-5+OR+q13098+OR+q13098-7+OR+q13098-6	COP9 signalosome complex subunit 1	GPS1	24	24	1	57.7	53.371	471	34.3349	34.4256	34.3191	34.2674	34.1747	34.3537	34.4327	34.1246	34.2891	34.3902	34.3349	34.4256	34.3191	34.2674	34.1747	34.3537	34.4327	34.1246	34.2891	34.3902	34.3044	34.3181	5	5	0.845182	0.0730499	0.0137033	FALSE
CYCS	C9JFR7;P99999;CON__P62894	https://www.uniprot.org/uniprot/?query=c9jfr7+OR+p99999+OR+con__p62894	Cytochrome c	CYCS	9	9	9	65.3	11.333	101	36.0229	36.4098	36.548	36.6546	36.4445	36.3679	36.3939	36.2832	36.3031	35.9132	36.0229	36.4098	36.548	36.6546	36.4445	36.3679	36.3939	36.2832	36.3031	35.9132	36.416	36.2523	5	5	0.27142	0.566358	-0.163689	FALSE
ITM2C	C9JG41;Q9NQX7-2;Q9NQX7-3;Q9NQX7;F5H4I5;E7EUS6;B8ZZM6	https://www.uniprot.org/uniprot/?query=c9jg41+OR+q9nqx7-2+OR+q9nqx7-3+OR+q9nqx7+OR+f5h4i5+OR+e7eus6+OR+b8zzm6	Integral membrane protein 2C;CT-BRI3	ITM2C	3	3	3	29.4	20.056	180	30.5708		29.186			29.4244	29.5994				30.5708	27.8745	29.186	26.7011	27.1256	29.4244	29.5994	26.8913	27.455	27.6935	28.2916	28.2127	2	2	0.932126	0.0305253	-0.0788639	FALSE
APEH	C9JIF9;P13798;H7C1U0;H7C393;C9JLK2;F8WEH5;H0YFE5	https://www.uniprot.org/uniprot/?query=c9jif9+OR+p13798+OR+h7c1u0+OR+h7c393+OR+c9jlk2+OR+f8weh5+OR+h0yfe5	Acylamino-acid-releasing enzyme	APEH	33	33	33	63.6	81.673	737	35.1269	34.905	35.0952	35.0062	35.0542	35.1144	35.113	35.0525	34.8114	34.8215	35.1269	34.905	35.0952	35.0062	35.0542	35.1144	35.113	35.0525	34.8114	34.8215	35.0375	34.9825	5	5	0.511223	0.29139	-0.0549494	FALSE
MRPS34	C9JJ19;P82930	https://www.uniprot.org/uniprot/?query=c9jj19+OR+p82930	28S ribosomal protein S34, mitochondrial	MRPS34	12	12	12	65.3	26.332	225	33.4432	33.6708	33.3432	33.3003	33.1569	33.4376	33.1411	33.223	32.9484	33.2862	33.4432	33.6708	33.3432	33.3003	33.1569	33.4376	33.1411	33.223	32.9484	33.2862	33.3829	33.2073	5	5	0.174017	0.759409	-0.175621	FALSE
TSSC4	C9JJV1;Q9Y5U2-2;Q9Y5U2;A6NCC9;E9PME3;C9JHT9;E9PL88;C9JDU0	https://www.uniprot.org/uniprot/?query=c9jjv1+OR+q9y5u2-2+OR+q9y5u2+OR+a6ncc9+OR+e9pme3+OR+c9jht9+OR+e9pl88+OR+c9jdu0	Protein TSSC4	TSSC4	5	5	5	24.6	21.908	207	29.5957	28.9676	29.1338	29.1416	29.1174	29.3078	29.1791	29.2915	29.2534	29.5694	29.5957	28.9676	29.1338	29.1416	29.1174	29.3078	29.1791	29.2915	29.2534	29.5694	29.1912	29.3203	5	5	0.337655	0.471527	0.129014	FALSE
ARVCF	C9JJX6;E9PDC3;O00192-2;O00192	https://www.uniprot.org/uniprot/?query=c9jjx6+OR+e9pdc3+OR+o00192-2+OR+o00192	Armadillo repeat protein deleted in velo-cardio-facial syndrome	ARVCF	33	33	33	46.2	96.827	893	32.0788	31.3245	32.3743	32.1312	32.3333	32.2879	32.0629	32.568	32.1639	32.3075	32.0788	31.3245	32.3743	32.1312	32.3333	32.2879	32.0629	32.568	32.1639	32.3075	32.0484	32.278	5	5	0.314825	0.50193	0.229592	FALSE
STARD3NL	C9JPX5;C9JKL2;O95772-2;O95772;C9JJ39;C9J3F5	https://www.uniprot.org/uniprot/?query=c9jpx5+OR+c9jkl2+OR+o95772-2+OR+o95772+OR+c9jj39+OR+c9j3f5	MLN64 N-terminal domain homolog	STARD3NL	3	3	3	16.5	23.505	206		29.3418	29.4111		29.1128				29.1325	29.5158	27.2425	29.3418	29.4111	26.7148	29.1128	27.3183	27.258	26.8768	29.1325	29.5158	28.3646	28.0203	3	2	0.674073	0.171293	-0.344315	FALSE
OXNAD1	Q96HP4;C9JLB7;U3KQU8	https://www.uniprot.org/uniprot/?query=q96hp4+OR+c9jlb7+OR+u3kqu8	Oxidoreductase NAD-binding domain-containing protein 1	OXNAD1	4	4	4	16	34.854	312	29.2356	28.8662	28.8201	28.6457		28.8927	28.9984			28.0077	29.2356	28.8662	28.8201	28.6457	26.9677	28.8927	28.9984	27.6282	26.8388	28.0077	28.5071	28.0731	4	3	0.465093	0.33246	-0.433912	FALSE
POLR2H	C9JLU1;P52434;P52434-4;P52434-3;P52434-2;P52434-5	https://www.uniprot.org/uniprot/?query=c9jlu1+OR+p52434+OR+p52434-4+OR+p52434-3+OR+p52434-2+OR+p52434-5	DNA-directed RNA polymerases I, II, and III subunit RPABC3	POLR2H	9	9	9	75	16.925	148	34.2134	34.2586	34.0849	34.382	34.6947	34.3306	34.0385	34.1122	34.0995	34.2293	34.2134	34.2586	34.0849	34.382	34.6947	34.3306	34.0385	34.1122	34.0995	34.2293	34.3267	34.162	5	5	0.206106	0.685909	-0.164691	FALSE
FAM195B	I3L2L5;I3L4Q0;C9JLW8;I3L317;I3L3A7	https://www.uniprot.org/uniprot/?query=i3l2l5+OR+i3l4q0+OR+c9jlw8+OR+i3l317+OR+i3l3a7	Protein FAM195B	FAM195B	8	8	8	70.7	10.463	92	35.1065	35.1654	35.0612	35.4617	35.3981	34.3654	35.5897	35.7737	36.0759	35.5783	35.1065	35.1654	35.0612	35.4617	35.3981	34.3654	35.5897	35.7737	36.0759	35.5783	35.2386	35.4766	5	5	0.47042	0.327515	0.238039	FALSE
IGFBP2	P18065;C9JMY1;C9JW52	https://www.uniprot.org/uniprot/?query=p18065+OR+c9jmy1+OR+c9jw52	Insulin-like growth factor-binding protein 2	IGFBP2	3	3	3	10.5	34.814	325	30.6222	30.6413		30.4504			29.8745			30.3306	30.6222	30.6413	27.2601	30.4504	27.1261	27.3314	29.8745	26.8198	26.7986	30.3306	29.22	28.231	3	2	0.408378	0.388937	-0.98903	FALSE
OARD1	C9JNE2;Q9Y530;C9JXC3;C9J5P1;H7C5Q1	https://www.uniprot.org/uniprot/?query=c9jne2+OR+q9y530+OR+c9jxc3+OR+c9j5p1+OR+h7c5q1	O-acetyl-ADP-ribose deacetylase 1	OARD1	10	10	7	60.3	14.67	131	31.2815	31.1882	31.6874	31.5839	31.9807	31.827	31.3047	31.316	31.1817	31.3294	31.2815	31.1882	31.6874	31.5839	31.9807	31.827	31.3047	31.316	31.1817	31.3294	31.5443	31.3918	5	5	0.426405	0.370177	-0.152578	FALSE
RPL24	C9JXB8;C9JNW5;P83731	https://www.uniprot.org/uniprot/?query=c9jxb8+OR+c9jnw5+OR+p83731	60S ribosomal protein L24	RPL24	9	9	9	61.2	14.369	121	36.6815	36.6391	36.6655	36.4901	36.7866	36.6391	36.8118	36.5141	36.386	36.4703	36.6815	36.6391	36.6655	36.4901	36.7866	36.6391	36.8118	36.5141	36.386	36.4703	36.6526	36.5642	5	5	0.350805	0.454935	-0.0883096	FALSE
SEC22A	C9JRY4;C9JNZ0;Q96IW7;C9JDJ8;F8WAU7;C9JR77;C9J463;C9JZ27	https://www.uniprot.org/uniprot/?query=c9jry4+OR+c9jnz0+OR+q96iw7+OR+c9jdj8+OR+f8wau7+OR+c9jr77+OR+c9j463+OR+c9jz27	Vesicle-trafficking protein SEC22a	SEC22A	4	4	4	22	24.506	218	29.2881	29.1229	29.4335	29.2467	29.4395	29.4967	29.1393	29.1557	29.4512	28.9374	29.2881	29.1229	29.4335	29.2467	29.4395	29.4967	29.1393	29.1557	29.4512	28.9374	29.3061	29.2361	5	5	0.581165	0.2357	-0.0700556	FALSE
PCCB	F8WBI9;E7ETT4;E7EUY3;E7ETT1;E9PDR0;C9JQS9;E7EX59;P05166;P05166-2;E9PEC3;E7ENC1;H7C5C9;C9JVY9	https://www.uniprot.org/uniprot/?query=f8wbi9+OR+e7ett4+OR+e7euy3+OR+e7ett1+OR+e9pdr0+OR+c9jqs9+OR+e7ex59+OR+p05166+OR+p05166-2+OR+e9pec3+OR+e7enc1+OR+h7c5c9+OR+c9jvy9	Propionyl-CoA carboxylase beta chain, mitochondrial	PCCB	4	4	4	13.3	43.712	405							32.2733			30.1117	27.5564	27.9034	27.5346	26.9527	27.2003	27.8125	32.2733	27.7457	27.6663	30.1117	27.4295	29.1219	0	2	0.137486	0.861742	1.6924	FALSE
C7orf50	C9JQV0;Q9BRJ6;H7C0T1;H7C2R9	https://www.uniprot.org/uniprot/?query=c9jqv0+OR+q9brj6+OR+h7c0t1+OR+h7c2r9	Uncharacterized protein C7orf50	C7orf50	12	12	12	58.9	21.883	192	33.7785	33.85	33.3602	33.6836	33.5552	33.6595	33.6177	33.2352	33.6614	33.9923	33.7785	33.85	33.3602	33.6836	33.5552	33.6595	33.6177	33.2352	33.6614	33.9923	33.6455	33.6332	5	5	0.936177	0.0286422	-0.0122878	FALSE
ATXN3	P54252;P54252-4;P54252-3;F5H211;C9JQV6;P54252-1;G3V328;A0A2R8Y3X7;G3V3R7;A0A087X1A8;D3VVH9;A0A087WXY4;A0A0A0MS38;S4R399;E9PJN5;G3V4U9;G3V2G1;G3V526;P54252-5;G3V3T0;G3V5H3;G3V4F4;G3V4F5;G3V2G2;G3V3T6;A0A2R8Y888	https://www.uniprot.org/uniprot/?query=p54252+OR+p54252-4+OR+p54252-3+OR+f5h211+OR+c9jqv6+OR+p54252-1+OR+g3v328+OR+a0a2r8y3x7+OR+g3v3r7+OR+a0a087x1a8+OR+d3vvh9+OR+a0a087wxy4+OR+a0a0a0ms38+OR+s4r399+OR+e9pjn5	Ataxin-3	ATXN3	8	8	8	19.9	41.25	361		29.4621	29.9063	29.7218	29.6993	29.8326	29.9716	29.8883	29.5335		27.831	29.4621	29.9063	29.7218	29.6993	29.8326	29.9716	29.8883	29.5335	27.0706	29.3241	29.2593	4	4	0.925663	0.0335469	-0.0647886	FALSE
LIMD1	C9JRJ5;Q9UGP4;G3V5F5;G3V481;K7EKM1;Q96IF1-2;A6NIX2	https://www.uniprot.org/uniprot/?query=c9jrj5+OR+q9ugp4+OR+g3v5f5+OR+g3v481+OR+k7ekm1+OR+q96if1-2+OR+a6nix2	LIM domain-containing protein 1	LIMD1	13	13	12	29.8	65.534	620	30.4282	30.089	30.568	30.4141	30.9496	30.5619	30.6662	29.3696	31.125	30.6272	30.4282	30.089	30.568	30.4141	30.9496	30.5619	30.6662	29.3696	31.125	30.6272	30.4898	30.47	5	5	0.953367	0.0207399	-0.0197912	FALSE
CHCHD3	C9JRZ6;Q9NX63;F8WAR4;A0A286YEX5	https://www.uniprot.org/uniprot/?query=c9jrz6+OR+q9nx63+OR+f8war4+OR+a0a286yex5	MICOS complex subunit MIC19	CHCHD3	14	14	14	43.1	26.753	232	33.791	33.68	33.8214	33.7575	33.7206	33.8759	33.6763	33.7041	33.928	33.8243	33.791	33.68	33.8214	33.7575	33.7206	33.8759	33.6763	33.7041	33.928	33.8243	33.7541	33.8017	5	5	0.417122	0.379737	0.0476215	FALSE
HJURP	C9JWC4;Q8NCD3-3;Q8NCD3-2;Q8NCD3;H7C3V8	https://www.uniprot.org/uniprot/?query=c9jwc4+OR+q8ncd3-3+OR+q8ncd3-2+OR+q8ncd3+OR+h7c3v8	Holliday junction recognition protein	HJURP	6	6	6	10.9	64.277	570		28.1727				28.2473				28.2461	27.6425	28.1727	27.6738	27.5357	26.9779	28.2473	27.6275	26.731	27.4022	28.2461	27.6005	27.6508	1	2	0.887343	0.0519086	0.0503068	FALSE
TMEM243	C9JY04;Q9BU79	https://www.uniprot.org/uniprot/?query=c9jy04+OR+q9bu79	Transmembrane protein 243	TMEM243	2	2	2	21.8	12.918	119	32.8032	32.6005	31.1799	32.6205	32.6684	32.0267	32.3526	32.0481		31.7557	32.8032	32.6005	31.1799	32.6205	32.6684	32.0267	32.3526	32.0481	27.1	31.7557	32.3745	31.0566	5	4	0.263203	0.579709	-1.31788	FALSE
POP7	C9JYM0;O75817	https://www.uniprot.org/uniprot/?query=c9jym0+OR+o75817	Ribonuclease P protein subunit p20	POP7	4	4	4	38	15.324	137	30.5918	30.2181		30.1494	30.194	30.3549	30.417		30.0135	29.861	30.5918	30.2181	27.7397	30.1494	30.194	30.3549	30.417	27.0349	30.0135	29.861	29.7786	29.5363	4	4	0.774664	0.110887	-0.242355	FALSE
RPL22L1	C9JYQ9;H0Y8C2;Q6P5R6	https://www.uniprot.org/uniprot/?query=c9jyq9+OR+h0y8c2+OR+q6p5r6	60S ribosomal protein L22-like 1	RPL22L1	5	4	4	52.1	14.478	121	33.115	33.6235	33.1485	33.592	33.4713	33.5688	33.7036	34.5152	33.0889	33.4098	33.115	33.6235	33.1485	33.592	33.4713	33.5688	33.7036	34.5152	33.0889	33.4098	33.3901	33.6573	5	5	0.348747	0.457489	0.267202	FALSE
INPP5K	C9JZB0;Q9BT40-2;Q9BT40;K7EPG6;I3L0Y0;I3L2L1	https://www.uniprot.org/uniprot/?query=c9jzb0+OR+q9bt40-2+OR+q9bt40+OR+k7epg6+OR+i3l0y0+OR+i3l2l1	Inositol polyphosphate 5-phosphatase K	INPP5K	3	3	3	14.4	26.723	229	28.4198	28.7516	29.1377	29.0335		28.8301	28.9586	28.6618	29.1759	28.8186	28.4198	28.7516	29.1377	29.0335	26.9319	28.8301	28.9586	28.6618	29.1759	28.8186	28.4549	28.889	4	5	0.34438	0.462963	0.434124	FALSE
UBE2H	C9JZY6;P62256;H7C4M9;C9JZG9;P62256-2;C9J8Q9	https://www.uniprot.org/uniprot/?query=c9jzy6+OR+p62256+OR+h7c4m9+OR+c9jzg9+OR+p62256-2+OR+c9j8q9	Ubiquitin-conjugating enzyme E2 H	UBE2H	6	6	6	48	13.818	123	31.904	31.7637	32.3238	32.5915	32.4313	32.2739	32.1311	32.3514	31.9303	31.9098	31.904	31.7637	32.3238	32.5915	32.4313	32.2739	32.1311	32.3514	31.9303	31.9098	32.2029	32.1193	5	5	0.660419	0.18018	-0.0835563	FALSE
RAPH1	C9K0J5;Q70E73;C9J164;Q70E73-5;Q70E73-2;Q70E73-8;Q70E73-7;Q70E73-4;Q70E73-3;Q70E73-9;Q70E73-6;C9J0R8;C9JLG4	https://www.uniprot.org/uniprot/?query=c9k0j5+OR+q70e73+OR+c9j164+OR+q70e73-5+OR+q70e73-2+OR+q70e73-8+OR+q70e73-7+OR+q70e73-4+OR+q70e73-3+OR+q70e73-9+OR+q70e73-6+OR+c9j0r8+OR+c9jlg4	Ras-associated and pleckstrin homology domains-containing protein 1	RAPH1	9	9	9	10.6	141.18	1302	28.752	29.6159	29.6008	29.5375	29.6655	28.9779	29.2891		29.9951	29.4733	28.752	29.6159	29.6008	29.5375	29.6655	28.9779	29.2891	27.3471	29.9951	29.4733	29.4344	29.0165	5	4	0.423253	0.3734	-0.417884	FALSE
PPP3R1	F6U1T9;D3YTA9;P63098;H7BYZ3;A0A1B0GUC7	https://www.uniprot.org/uniprot/?query=f6u1t9+OR+d3yta9+OR+p63098+OR+h7byz3+OR+a0a1b0guc7	Calcineurin subunit B type 1	PPP3R1	11	11	10	78.1	18.208	160	33.5233	33.4782	33.3461	33.2557	33.5457	33.7372	33.0298	33.2904	33.2995	33.2321	33.5233	33.4782	33.3461	33.2557	33.5457	33.7372	33.0298	33.2904	33.2995	33.2321	33.4298	33.3178	5	5	0.4174	0.379447	-0.112039	FALSE
RPL32	D3YTB1;F8W727;P62910;D3YTI8	https://www.uniprot.org/uniprot/?query=d3ytb1+OR+f8w727+OR+p62910+OR+d3yti8	60S ribosomal protein L32	RPL32	14	14	14	61.7	15.616	133	36.5684	36.7657	36.8813	36.911	36.785	36.6156	36.7501	36.8447	36.4616	36.5528	36.5684	36.7657	36.8813	36.911	36.785	36.6156	36.7501	36.8447	36.4616	36.5528	36.7823	36.645	5	5	0.171147	0.76663	-0.137329	FALSE
IRAK1	D3YTB5;P51617-2;P51617-3;P51617;P51617-4;H7C224;H7C2I6;F8WAB6;H7C1F0;H7C3C1;H7C3G8	https://www.uniprot.org/uniprot/?query=d3ytb5+OR+p51617-2+OR+p51617-3+OR+p51617+OR+p51617-4+OR+h7c224+OR+h7c2i6+OR+f8wab6+OR+h7c1f0+OR+h7c3c1+OR+h7c3g8	Interleukin-1 receptor-associated kinase 1	IRAK1	17	17	16	34.5	76.059	708	30.3062	30.8235	30.64	30.4996	30.6263	30.5173	30.6169	30.3705	30.4263	30.5544	30.3062	30.8235	30.64	30.4996	30.6263	30.5173	30.6169	30.3705	30.4263	30.5544	30.5791	30.4971	5	5	0.427105	0.369465	-0.0820361	FALSE
ANKRD54	D3YTC9;Q6NXT1;F8WB76;B5MCX7;C9JU48;H7BZV9;H7C3L3;Q6NXT1-2;C9JX82;V9GYU2	https://www.uniprot.org/uniprot/?query=d3ytc9+OR+q6nxt1+OR+f8wb76+OR+b5mcx7+OR+c9ju48+OR+h7bzv9+OR+h7c3l3+OR+q6nxt1-2+OR+c9jx82+OR+v9gyu2	Ankyrin repeat domain-containing protein 54	ANKRD54	5	5	5	26.8	30.75	284	28.5995		28.7173				29.0906	28.821	28.5723		28.5995	28.1075	28.7173	27.2714	27.4683	27.9491	29.0906	28.821	28.5723	27.4478	28.0328	28.3762	2	3	0.434592	0.361918	0.34336	FALSE
RELB	Q01201;D6R992;D6RIV7	https://www.uniprot.org/uniprot/?query=q01201+OR+d6r992+OR+d6riv7	Transcription factor RelB	RELB	8	8	8	19.9	62.134	579	29.7088	29.8438		28.1517	28.8926		29.1446			29.3018	29.7088	29.8438	26.947	28.1517	28.8926	27.1069	29.1446	27.7238	27.3807	29.3018	28.7088	28.1316	4	2	0.436587	0.359929	-0.577205	FALSE
POLR3G	D6R9U7;O15318;D6R921;D6RIT0;D6RJH6;D6REQ0	https://www.uniprot.org/uniprot/?query=d6r9u7+OR+o15318+OR+d6r921+OR+d6rit0+OR+d6rjh6+OR+d6req0	DNA-directed RNA polymerase III subunit RPC7	POLR3G	6	6	6	37.7	25.579	220	30.1441	30.9552	30.055	29.8743	30.0741	29.3262	29.9278	29.9765	29.3111	30.392	30.1441	30.9552	30.055	29.8743	30.0741	29.3262	29.9278	29.9765	29.3111	30.392	30.2205	29.7867	5	5	0.161018	0.793124	-0.433808	FALSE
MRPL27	D6RAN8;Q9P0M9;H7C5U8;D6RE11;B3KN43	https://www.uniprot.org/uniprot/?query=d6ran8+OR+q9p0m9+OR+h7c5u8+OR+d6re11+OR+b3kn43	39S ribosomal protein L27, mitochondrial	MRPL27	6	6	6	76.3	10.474	93	32.1886	32.7525	32.6671	32.5711	32.9436	32.2933	32.2548	32.4896	32.001	31.8097	32.1886	32.7525	32.6671	32.5711	32.9436	32.2933	32.2548	32.4896	32.001	31.8097	32.6246	32.1697	5	5	0.0299837	1.52311	-0.454897	FALSE
FASTKD3	D6RAR6;Q14CZ7	https://www.uniprot.org/uniprot/?query=d6rar6+OR+q14cz7	FAST kinase domain-containing protein 3	FASTKD3	4	4	4	7.4	69.381	608	27.679					27.466	27.7415			27.8072	27.679	27.2813	26.9933	27.6539	26.7013	27.466	27.7415	27.7915	27.0203	27.8072	27.2617	27.5653	1	3	0.245175	0.610523	0.303565	FALSE
PET112;GATB	D6REA0;O75879;D6RDU9;H0Y9W6	https://www.uniprot.org/uniprot/?query=d6rea0+OR+o75879+OR+d6rdu9+OR+h0y9w6	Glutamyl-tRNA(Gln) amidotransferase subunit B, mitochondrial	PET112;GATB	4	4	4	10.7	57.653	516	28.8263	28.7969	28.8423	28.8433	28.824		28.6843				28.8263	28.7969	28.8423	28.8433	28.824	27.9761	28.6843	27.0881	27.5035	27.0304	28.8266	27.6565	5	1	0.0190846	1.71932	-1.1701	TRUE
SIL1	D6REA1;Q9H173;A0RZB6;D6RG16;D6RBP7;D6RAI3;D6RIU8	https://www.uniprot.org/uniprot/?query=d6rea1+OR+q9h173+OR+a0rzb6+OR+d6rg16+OR+d6rbp7+OR+d6rai3+OR+d6riu8	Nucleotide exchange factor SIL1	SIL1	6	6	6	13.7	52.748	468	28.4183	28.5381	28.4605	28.5734	28.753		28.1218		28.415	28.5231	28.4183	28.5381	28.4605	28.5734	28.753	27.729	28.1218	27.0184	28.415	28.5231	28.5487	27.9614	5	3	0.0974297	1.01131	-0.587216	FALSE
RNASET2	D6REQ6;D6RHI9;O00584;H0YAE9;A0A087WZM2	https://www.uniprot.org/uniprot/?query=d6req6+OR+d6rhi9+OR+o00584+OR+h0yae9+OR+a0a087wzm2	Ribonuclease T2	RNASET2	4	4	4	26.6	25.308	218	28.4211	29.1448	28.3228	28.4242	27.896	29.4699		28.5634		28.1486	28.4211	29.1448	28.3228	28.4242	27.896	29.4699	27.0009	28.5634	26.6855	28.1486	28.4418	27.9737	5	3	0.431331	0.365189	-0.468152	FALSE
SEPT11	D6RGI3;D6RER5;Q9NVA2;Q9NVA2-2;D6RDU5;H0Y961;D6RDP1;D6R9Y6;H0Y9G8	https://www.uniprot.org/uniprot/?query=d6rgi3+OR+d6rer5+OR+q9nva2+OR+q9nva2-2+OR+d6rdu5+OR+h0y961+OR+d6rdp1+OR+d6r9y6+OR+h0y9g8	Septin-11	SEPT11	28	28	16	60.2	49.005	425	34.9707	34.8699	34.8139	34.7732	34.647	34.9203	34.7743	34.2658	34.9043	34.9964	34.9707	34.8699	34.8139	34.7732	34.647	34.9203	34.7743	34.2658	34.9043	34.9964	34.8149	34.7722	5	5	0.77501	0.110693	-0.0427241	FALSE
SEC31A	O94979;D6REX3;O94979-3;O94979-4;O94979-9;O94979-2;O94979-8;O94979-6;O94979-10;D6RHZ5;H7BXG7;O94979-7;O94979-5;H0YAB3;H0Y9T9;H0Y9K1;H0Y8V7;H0Y8W8;D6RE64;D6RCQ9;H0YAF5;D6RHE8;D6RBT0;H0Y9V3;Q9NQW1-2;E9PKR7;Q9NQW1;Q9NQW1-5;Q9NQW1-4	https://www.uniprot.org/uniprot/?query=o94979+OR+d6rex3+OR+o94979-3+OR+o94979-4+OR+o94979-9+OR+o94979-2+OR+o94979-8+OR+o94979-6+OR+o94979-10+OR+d6rhz5+OR+h7bxg7+OR+o94979-7+OR+o94979-5+OR+h0yab3+OR+h0y9t9	Protein transport protein Sec31A	SEC31A	47	47	47	45.2	133.01	1220	34.8875	34.9695	34.7168	34.7689	34.6448	34.7263	34.9043	34.5809	34.8855	34.7105	34.8875	34.9695	34.7168	34.7689	34.6448	34.7263	34.9043	34.5809	34.8855	34.7105	34.7975	34.7615	5	5	0.678981	0.168142	-0.0359908	FALSE
STX18	Q9P2W9;D6RF48;D6RC71	https://www.uniprot.org/uniprot/?query=q9p2w9+OR+d6rf48+OR+d6rc71	Syntaxin-18	STX18	9	9	9	34.9	38.673	335	30.1751	29.8534	30.5771	30.2533	30.2886	30.2803	30.2474	30.2817	30.306	30.8919	30.1751	29.8534	30.5771	30.2533	30.2886	30.2803	30.2474	30.2817	30.306	30.8919	30.2295	30.4014	5	5	0.338986	0.469818	0.171954	FALSE
DCK	D6RFG8;P27707;D6RCP9;D6RG38	https://www.uniprot.org/uniprot/?query=d6rfg8+OR+p27707+OR+d6rcp9+OR+d6rg38	Deoxycytidine kinase	DCK	16	16	16	49.5	36.764	317	33.6079	34.162	34.2185	34.0165	34.2662	34.1821	33.4573	33.9382	33.9218	34.005	33.6079	34.162	34.2185	34.0165	34.2662	34.1821	33.4573	33.9382	33.9218	34.005	34.0542	33.9009	5	5	0.391336	0.40745	-0.153331	FALSE
COL12A1	D6RGG3;Q99715-4;Q99715;A0A087X0A8;Q99715-2;H0Y4P7;H0Y5N9;H0Y991	https://www.uniprot.org/uniprot/?query=d6rgg3+OR+q99715-4+OR+q99715+OR+a0a087x0a8+OR+q99715-2+OR+h0y4p7+OR+h0y5n9+OR+h0y991	Collagen alpha-1(XII) chain	COL12A1	41	41	41	17.6	333.2	3062	31.0523	31.4452	31.3561	31.3365	31.2964	31.1369	31.4049	31.2268	31.8881	31.3156	31.0523	31.4452	31.3561	31.3365	31.2964	31.1369	31.4049	31.2268	31.8881	31.3156	31.2973	31.3944	5	5	0.533304	0.273025	0.0971348	FALSE
COX7A2	D6RIE3;D6RGV5;H0UI06;P14406;D6R9C3	https://www.uniprot.org/uniprot/?query=d6rie3+OR+d6rgv5+OR+h0ui06+OR+p14406+OR+d6r9c3	Cytochrome c oxidase subunit 7A2, mitochondrial	COX7A2	3	3	3	27.5	10.264	91	36.1699	36.2649	35.2112	35.5567	36.2439	37.1811	36.0491	36.733	35.6987	36.2358	36.1699	36.2649	35.2112	35.5567	36.2439	37.1811	36.0491	36.733	35.6987	36.2358	35.8893	36.3796	5	5	0.185703	0.731181	0.490231	FALSE
CENPK	D6RHD3;Q9BS16;D6RC76;D6RJF0;D6RAX0	https://www.uniprot.org/uniprot/?query=d6rhd3+OR+q9bs16+OR+d6rc76+OR+d6rjf0+OR+d6rax0	Centromere protein K	CENPK	5	5	5	27.6	28.245	239	29.6046	28.5268	29.2775	29.1563	29.5538		28.2883			29.2526	29.6046	28.5268	29.2775	29.1563	29.5538	27.6756	28.2883	27.4429	27.0572	29.2526	29.2238	27.9433	5	2	0.0250267	1.6016	-1.28049	TRUE
GRK6	D6RHX8;F8W9W2;P43250-3;P43250;P43250-2;D6RHC7;D6RDA3	https://www.uniprot.org/uniprot/?query=d6rhx8+OR+f8w9w2+OR+p43250-3+OR+p43250+OR+p43250-2+OR+d6rhc7+OR+d6rda3	G protein-coupled receptor kinase 6	GRK6	3	3	3	9.9	54.483	475			28.4971	28.1478							27.9056	27.4241	28.4971	28.1478	27.0913	27.6724	27.4783	28.0471	27.5161	26.5736	27.8132	27.4575	2	0	0.338321	0.470671	-0.355705	FALSE
ADAT3	D6W601;Q96EY9	https://www.uniprot.org/uniprot/?query=d6w601+OR+q96ey9	Probable inactive tRNA-specific adenosine deaminase-like protein 3	ADAT3	4	4	4	16.3	39.844	367	27.3993						27.945	27.5216			27.3993	27.1942	27.9805	28.1779	27.1279	27.5871	27.945	27.5216	27.6288	26.9982	27.5759	27.5362	1	2	0.883356	0.0538642	-0.0397937	FALSE
MMS22L	E2QRD4;Q6ZRQ5;H0Y8J1;H0YAJ2	https://www.uniprot.org/uniprot/?query=e2qrd4+OR+q6zrq5+OR+h0y8j1+OR+h0yaj2	Protein MMS22-like	MMS22L	11	11	11	10.1	137.5	1203	29.4037	29.4771	29.4856	29.8286	29.664	30.0693	29.6883		29.5209	29.6324	29.4037	29.4771	29.4856	29.8286	29.664	30.0693	29.6883	27.7788	29.5209	29.6324	29.5718	29.3379	5	4	0.595149	0.225375	-0.233836	FALSE
GMNN	E2QRF9;O75496;H7C608;C9K0U5	https://www.uniprot.org/uniprot/?query=e2qrf9+OR+o75496+OR+h7c608+OR+c9k0u5	Geminin	GMNN	8	8	8	55.3	20.539	179	30.1529	30.32	30.1764	30.312	30.5357	30.0702	30.1828	30.1161	30.476	30.2515	30.1529	30.32	30.1764	30.312	30.5357	30.0702	30.1828	30.1161	30.476	30.2515	30.2994	30.2193	5	5	0.439745	0.356799	-0.0800992	FALSE
CCNC	E5RFK5;P24863;G5E954;J3KP90;E5RIH8;Q5JV82;H0YBQ5;E5RFX8;E5RI39;P24863-2;E5RHL8	https://www.uniprot.org/uniprot/?query=e5rfk5+OR+p24863+OR+g5e954+OR+j3kp90+OR+e5rih8+OR+q5jv82+OR+h0ybq5+OR+e5rfx8+OR+e5ri39+OR+p24863-2+OR+e5rhl8	Cyclin-C	CCNC	6	6	6	30.5	33.139	282		29.2508	29.3017		29.3718	29.2609	28.9946	29.4419		29.074	27.7875	29.2508	29.3017	26.8903	29.3718	29.2609	28.9946	29.4419	27.6504	29.074	28.5204	28.8844	3	4	0.560915	0.251103	0.363955	FALSE
TCEB1	E5RHG8;Q15369;Q15369-2;R4GMY8	https://www.uniprot.org/uniprot/?query=e5rhg8+OR+q15369+OR+q15369-2+OR+r4gmy8	Transcription elongation factor B polypeptide 1	TCEB1	9	9	9	89.9	9.9601	89	38.7435	38.0112	37.823	38.5564	38.3158	38.4622	38.4184	38.8135	38.6556	38.5131	38.7435	38.0112	37.823	38.5564	38.3158	38.4622	38.4184	38.8135	38.6556	38.5131	38.29	38.5726	5	5	0.180905	0.742549	0.282581	FALSE
RRNAD1	E5RHI7;Q96FB5;E5RIL6;Q96FB5-2	https://www.uniprot.org/uniprot/?query=e5rhi7+OR+q96fb5+OR+e5ril6+OR+q96fb5-2	Protein RRNAD1	RRNAD1	2	2	2	9.6	38.688	345	29.2945				27.8144			28.1516		29.4994	29.2945	27.852	27.8196	27.3106	27.8144	27.4248	27.694	28.1516	27.3104	29.4994	28.0182	28.016	2	2	0.996727	0.00142387	-0.00220288	FALSE
TMEM68	E5RHU1;Q96MH6;H0YAY9;H0YC64;E5RGT2;E5RJN2;E5RJI9;Q96MH6-2;Q49A68	https://www.uniprot.org/uniprot/?query=e5rhu1+OR+q96mh6+OR+h0yay9+OR+h0yc64+OR+e5rgt2+OR+e5rjn2+OR+e5rji9+OR+q96mh6-2+OR+q49a68	Transmembrane protein 68	TMEM68	3	3	3	24.2	20.825	182									27.98	27.9896	27.9109	27.309	27.0847	26.8445	27.87	27.5623	27.041	27.4692	27.98	27.9896	27.4038	27.6084	0	2	0.480572	0.318241	0.204589	FALSE
DNPEP	E5RIA4;E7ETB3;Q9ULA0;E7EMB6;C9JBE1;F8WAN0;B9ZVU2;E7EPX3;C9J1E2;C9JRG3;E5RJ35	https://www.uniprot.org/uniprot/?query=e5ria4+OR+e7etb3+OR+q9ula0+OR+e7emb6+OR+c9jbe1+OR+f8wan0+OR+b9zvu2+OR+e7epx3+OR+c9j1e2+OR+c9jrg3+OR+e5rj35	Aspartyl aminopeptidase	DNPEP	23	23	23	62.8	51.998	471	34.8086	33.6069	34.1427	33.8155	33.3719	33.6856	33.6359	33.098	33.4081	34.403	34.8086	33.6069	34.1427	33.8155	33.3719	33.6856	33.6359	33.098	33.4081	34.403	33.9491	33.6461	5	5	0.385675	0.413778	-0.30301	FALSE
MED7	E5RIE8;O43513	https://www.uniprot.org/uniprot/?query=e5rie8+OR+o43513	Mediator of RNA polymerase II transcription subunit 7	MED7	4	4	4	36.9	22.842	195	27.8347	28.4218	28.2395			28.4401	28.3285	28.4301	28.039	28.3935	27.8347	28.4218	28.2395	27.1099	27.7839	28.4401	28.3285	28.4301	28.039	28.3935	27.878	28.3262	3	5	0.120738	0.918157	0.44826	FALSE
TTI2	Q6NXR4;E5RIH5;E5RHM7	https://www.uniprot.org/uniprot/?query=q6nxr4+OR+e5rih5+OR+e5rhm7	TELO2-interacting protein 2	TTI2	10	10	10	24	56.914	508	30.2597	29.252	29.94	30.4418	30.2038	29.5715	29.5947	29.4518	30.4218	29.7283	30.2597	29.252	29.94	30.4418	30.2038	29.5715	29.5947	29.4518	30.4218	29.7283	30.0195	29.7536	5	5	0.355221	0.449502	-0.265854	FALSE
CNOT8	E5RIL2;Q9UFF9-3;Q9UFF9;E5RFJ4;E5RHL9;E5RJC5;E5RHP3;B7Z9U0;E5RGE4;Q9UFF9-2	https://www.uniprot.org/uniprot/?query=e5ril2+OR+q9uff9-3+OR+q9uff9+OR+e5rfj4+OR+e5rhl9+OR+e5rjc5+OR+e5rhp3+OR+b7z9u0+OR+e5rge4+OR+q9uff9-2	CCR4-NOT transcription complex subunit 8	CNOT8	4	3	3	19.1	25.929	225	29.2649			29.1132	27.934			28.8202	28.8843	29.1852	29.2649	27.6869	27.3515	29.1132	27.934	27.2425	27.3031	28.8202	28.8843	29.1852	28.2701	28.2871	3	3	0.977013	0.0100995	0.0169552	FALSE
SLC39A14	E5RIP4;Q15043-2;Q15043-3;Q15043;E5RFZ8;E5RGA7;E5RJ40;E5RJG5	https://www.uniprot.org/uniprot/?query=e5rip4+OR+q15043-2+OR+q15043-3+OR+q15043+OR+e5rfz8+OR+e5rga7+OR+e5rj40+OR+e5rjg5	Zinc transporter ZIP14	SLC39A14	3	3	3	29	17	155	31.2892	31.0754	31.0117	30.8939	30.9387	31.5451	31.3372	31.068	31.1975	31.442	31.2892	31.0754	31.0117	30.8939	30.9387	31.5451	31.3372	31.068	31.1975	31.442	31.0418	31.3179	5	5	0.0369086	1.43287	0.276174	FALSE
TBCA	E5RIW3;E5RJD8;O75347;E5RHG6;O75347-2;E5RIX8;A0A494C144	https://www.uniprot.org/uniprot/?query=e5riw3+OR+e5rjd8+OR+o75347+OR+e5rhg6+OR+o75347-2+OR+e5rix8+OR+a0a494c144	Tubulin-specific chaperone A	TBCA	13	13	13	78.6	10.08	84	35.5675	35.8891	35.5317	35.8698	35.672	36.0769	36.0653	35.6695	36.0051	35.7811	35.5675	35.8891	35.5317	35.8698	35.672	36.0769	36.0653	35.6695	36.0051	35.7811	35.706	35.9196	5	5	0.0906805	1.04249	0.213581	FALSE
CETN3	E5RK82;E5RJF8;O15182;E5RFM2;H0YBL5;E5RH67	https://www.uniprot.org/uniprot/?query=e5rk82+OR+e5rjf8+OR+o15182+OR+e5rfm2+OR+h0ybl5+OR+e5rh67	Centrin-3	CETN3	6	6	6	48.1	18.336	156	30.658	30.2973	30.4315	30.4649	30.6684	30.5851	30.4916	30.126	30.1701	30.1471	30.658	30.2973	30.4315	30.4649	30.6684	30.5851	30.4916	30.126	30.1701	30.1471	30.504	30.304	5	5	0.138002	0.860115	-0.200042	FALSE
COPS6	Q7L5N1;E7EM64;H7C3T0	https://www.uniprot.org/uniprot/?query=q7l5n1+OR+e7em64+OR+h7c3t0	COP9 signalosome complex subunit 6	COPS6	14	14	14	53.8	36.163	327	33.8424	33.9784	33.7749	33.8038	33.7566	33.7978	33.7223	34.1875	33.6661	33.7167	33.8424	33.9784	33.7749	33.8038	33.7566	33.7978	33.7223	34.1875	33.6661	33.7167	33.8312	33.8181	5	5	0.902729	0.0444427	-0.0131506	FALSE
NPC2	J3KMY5;G3V3E8;E7EMS2;G3V3D1;P61916;H0YIZ1;G3V2V8;P61916-2	https://www.uniprot.org/uniprot/?query=j3kmy5+OR+g3v3e8+OR+e7ems2+OR+g3v3d1+OR+p61916+OR+h0yiz1+OR+g3v2v8+OR+p61916-2	Epididymal secretory protein E1	NPC2	8	8	8	57.4	16.23	148	32.6026	33.3706	33.905	34.129	33.7672	33.6346	32.7305	33.2802	33.1799	33.0921	32.6026	33.3706	33.905	34.129	33.7672	33.6346	32.7305	33.2802	33.1799	33.0921	33.5549	33.1835	5	5	0.268175	0.571582	-0.371448	FALSE
MAP4K4	E7EN19;O95819-6;E7ENQ1;H7C360	https://www.uniprot.org/uniprot/?query=e7en19+OR+o95819-6+OR+e7enq1+OR+h7c360		MAP4K4	26	26	1	24.9	144.92	1272	31.4009	31.3992	31.372	31.244	31.5951	31.4177	31.6485	31.1426	31.7486	31.712	31.4009	31.3992	31.372	31.244	31.5951	31.4177	31.6485	31.1426	31.7486	31.712	31.4022	31.5339	5	5	0.339536	0.469114	0.131661	FALSE
ZNF143	E7EN86;P52747-3;P52747-2;P52747;P36508-2;E7EX64;P36508;C9JTC5;E9PJF2;E9PMY8;E9PS81;E9PLN4;C9JRS3;E9PPB0;A9JR48;A0A140TA70;A0A1W2PQ54;A0A140TA74;H3BSM9;C9JCG1;A0A087WXW6;C9J2G7;O94892;E9PLS7;Q9BXA9;Q9BXA9-2;Q99612;Q9BSK1-2;Q499Z4;Q6NX45;Q9BSK1;Q7Z3I7;Q86TJ5;Q9ULD5;Q9BXA9-3;Q9BXA9-4;Q9NSC2-2;Q9NSC2	https://www.uniprot.org/uniprot/?query=e7en86+OR+p52747-3+OR+p52747-2+OR+p52747+OR+p36508-2+OR+e7ex64+OR+p36508+OR+c9jtc5+OR+e9pjf2+OR+e9pmy8+OR+e9ps81+OR+e9pln4+OR+c9jrs3+OR+e9ppb0+OR+a9jr48	Zinc finger protein 143	ZNF143	8	8	7	13.9	65.885	610	30.3645	30.1216	29.7964	30.5992	29.8358	31.9826	30.5933			30.4275	30.3645	30.1216	29.7964	30.5992	29.8358	31.9826	30.5933	27.3713	27.2339	30.4275	30.1435	29.5217	5	3	0.549995	0.259641	-0.621818	FALSE
MED22	E9PGW7;Q5T8T7;E7EN96;Q5T8T8;Q15528-2;Q15528	https://www.uniprot.org/uniprot/?query=e9pgw7+OR+q5t8t7+OR+e7en96+OR+q5t8t8+OR+q15528-2+OR+q15528	Mediator of RNA polymerase II transcription subunit 22	MED22	5	5	5	55.9	12.853	111	30.047	30.1459	29.9548	30.1459	30.2192	30.2563	29.9625	29.8168	30.0165	29.832	30.047	30.1459	29.9548	30.1459	30.2192	30.2563	29.9625	29.8168	30.0165	29.832	30.1025	29.9768	5	5	0.217188	0.663165	-0.125712	FALSE
ADD1	P35611-3;P35611-2;E7ENY0;E7EV99;P35611-6;P35611;P35611-4;P35611-5;A0A0A0MSR2;H0Y9H2;D6RF25;D6RAH3;D6RJE2;H0YG19;H0YFD8;P35612-4;P35612-9;P35612-8;P35612;P35612-3;P35612-2	https://www.uniprot.org/uniprot/?query=p35611-3+OR+p35611-2+OR+e7eny0+OR+e7ev99+OR+p35611-6+OR+p35611+OR+p35611-4+OR+p35611-5+OR+a0a0a0msr2+OR+h0y9h2+OR+d6rf25+OR+d6rah3+OR+d6rje2+OR+h0yg19+OR+h0yfd8	Alpha-adducin	ADD1	25	25	25	45.7	84.302	768	32.9657	32.0076	32.959	32.7482	32.766	33.0579	32.2805	32.7491	32.7291	32.7832	32.9657	32.0076	32.959	32.7482	32.766	33.0579	32.2805	32.7491	32.7291	32.7832	32.6893	32.72	5	5	0.891182	0.0500338	0.0306487	FALSE
PRRC2C	E7EPN9;Q9Y520-4;Q9Y520-5;Q9Y520;Q9Y520-7;Q9Y520-6;Q9Y520-3;Q9Y520-2;H7C5N8;A0A2R8YET2;A0A2R8Y7F4;A0A0A0MS30;A0A2R8Y424	https://www.uniprot.org/uniprot/?query=e7epn9+OR+q9y520-4+OR+q9y520-5+OR+q9y520+OR+q9y520-7+OR+q9y520-6+OR+q9y520-3+OR+q9y520-2+OR+h7c5n8+OR+a0a2r8yet2+OR+a0a2r8y7f4+OR+a0a0a0ms30+OR+a0a2r8y424	Protein PRRC2C	PRRC2C	77	77	74	32.1	308.77	2819	33.971	34.1079	34.0718	33.9472	34.0721	34.1703	34.3419	34.0778	34.2678	34.3583	33.971	34.1079	34.0718	33.9472	34.0721	34.1703	34.3419	34.0778	34.2678	34.3583	34.034	34.2432	5	5	0.0129159	1.88888	0.209233	FALSE
STXBP4	E7EPP7;Q6ZWJ1;B5MCT9;Q6ZWJ1-2	https://www.uniprot.org/uniprot/?query=e7epp7+OR+q6zwj1+OR+b5mct9+OR+q6zwj1-2	Syntaxin-binding protein 4	STXBP4	6	6	6	13.9	58.994	531			28.9915	28.6356	28.7514						27.7314	27.3978	28.9915	28.6356	28.7514	27.1622	27.3446	27.2116	27.3992	26.6606	28.3015	27.1556	3	0	0.017232	1.76366	-1.14589	TRUE
NDUFV2	E7EPT4;P19404	https://www.uniprot.org/uniprot/?query=e7ept4+OR+p19404	NADH dehydrogenase [ubiquinone] flavoprotein 2, mitochondrial	NDUFV2	11	11	11	52	27.907	252	32.6669	32.7463	32.2563	32.082	32.8631	33.2824	32.9473	32.777	31.8077	32.4773	32.6669	32.7463	32.2563	32.082	32.8631	33.2824	32.9473	32.777	31.8077	32.4773	32.5229	32.6583	5	5	0.65693	0.182481	0.13539	FALSE
SNCA	E7EPV7;P37840-2;P37840;H6UYS7;P37840-3;D6RA31	https://www.uniprot.org/uniprot/?query=e7epv7+OR+p37840-2+OR+p37840+OR+h6uys7+OR+p37840-3+OR+d6ra31	Alpha-synuclein	SNCA	4	4	4	40	11.777	115			28.3427		27.9416						27.7978	27.4746	28.3427	27.2835	27.9416	27.1553	26.7199	27.7659	27.3886	27.3173	27.768	27.2694	2	0	0.0824532	1.08379	-0.498632	FALSE
UBA5	E7EQ61;Q9GZZ9;E7EWE1;Q9GZZ9-2;C9J5W5;C9JRV9;C9J0F6	https://www.uniprot.org/uniprot/?query=e7eq61+OR+q9gzz9+OR+e7ewe1+OR+q9gzz9-2+OR+c9j5w5+OR+c9jrv9+OR+c9j0f6	Ubiquitin-like modifier-activating enzyme 5	UBA5	8	8	8	35	41.85	377	32.4713	32.0181	32.3725	32.5799	32.2886	32.2581	31.9509	31.8464	32.3213	31.9862	32.4713	32.0181	32.3725	32.5799	32.2886	32.2581	31.9509	31.8464	32.3213	31.9862	32.3461	32.0726	5	5	0.0730829	1.13618	-0.273519	FALSE
NAA50	E7EQ69;Q9GZZ1;C9J5D1;A0A087WWJ2;Q9GZZ1-2;B0AZT5;C9JZU6;C9J5J3;A0A0D9SF32;F8WCK0	https://www.uniprot.org/uniprot/?query=e7eq69+OR+q9gzz1+OR+c9j5d1+OR+a0a087wwj2+OR+q9gzz1-2+OR+b0azt5+OR+c9jzu6+OR+c9j5j3+OR+a0a0d9sf32+OR+f8wck0	N-alpha-acetyltransferase 50	NAA50	20	20	20	83.9	19.311	168	34.904	34.823	34.6485	34.6915	34.761	34.8708	34.6753	34.5213	34.6151	34.595	34.904	34.823	34.6485	34.6915	34.761	34.8708	34.6753	34.5213	34.6151	34.595	34.7656	34.6555	5	5	0.181183	0.741882	-0.11013	FALSE
EZR	E7EQR4;P15311	https://www.uniprot.org/uniprot/?query=e7eqr4+OR+p15311	Ezrin	EZR	56	43	41	71.2	69.371	586	36.5168	36.9904	36.4327	36.8712	36.5365	36.4879	37.5915	37.3565	36.566	36.3703	36.5168	36.9904	36.4327	36.8712	36.5365	36.4879	37.5915	37.3565	36.566	36.3703	36.6695	36.8744	5	5	0.483221	0.315854	0.204899	FALSE
HMGB3	E7ES08;E7EQU1;O15347;E9PES6	https://www.uniprot.org/uniprot/?query=e7es08+OR+e7equ1+OR+o15347+OR+e9pes6	High mobility group protein B3	HMGB3	18	17	17	60.1	21.444	188	33.8015	33.4623	33.9179	33.725	33.7231	33.9336	33.9353	33.9009	34.0884	34.0512	33.8015	33.4623	33.9179	33.725	33.7231	33.9336	33.9353	33.9009	34.0884	34.0512	33.726	33.9819	5	5	0.0228359	1.64138	0.255894	FALSE
FAM136A	E7EQY1;Q96C01;C9J2Y4;C9JF51	https://www.uniprot.org/uniprot/?query=e7eqy1+OR+q96c01+OR+c9j2y4+OR+c9jf51	Protein FAM136A	FAM136A	8	8	8	33.5	26.776	245	32.0402	31.6028	31.8725	31.4011	31.6429	31.5383	31.7068	32.1058	31.2961	31.7501	32.0402	31.6028	31.8725	31.4011	31.6429	31.5383	31.7068	32.1058	31.2961	31.7501	31.7119	31.6794	5	5	0.856235	0.0674072	-0.0324742	FALSE
MTA3	E7EQY4;E7EV10;Q9BTC8-2;Q9BTC8;F6RRE2;E9PCS8;E9PF88;H0YIT0	https://www.uniprot.org/uniprot/?query=e7eqy4+OR+e7ev10+OR+q9btc8-2+OR+q9btc8+OR+f6rre2+OR+e9pcs8+OR+e9pf88+OR+h0yit0	Metastasis-associated protein MTA3	MTA3	23	15	11	47.7	58.726	514	30.7017	30.1454	30.3154	30.6574	30.4521	30.5868	30.3281	30.3742	30.6636	30.5566	30.7017	30.1454	30.3154	30.6574	30.4521	30.5868	30.3281	30.3742	30.6636	30.5566	30.4544	30.5019	5	5	0.710326	0.148542	0.0474832	FALSE
CLASP2	E7ERI8;E7EW49;O75122-3	https://www.uniprot.org/uniprot/?query=e7eri8+OR+e7ew49+OR+o75122-3	CLIP-associating protein 2	CLASP2	38	30	3	29.9	165.63	1513	31.7983	31.8415	32.1671	32.0142	31.8394	32.1986	31.905	31.7086	31.8814	31.8892	31.7983	31.8415	32.1671	32.0142	31.8394	32.1986	31.905	31.7086	31.8814	31.8892	31.9321	31.9166	5	5	0.886284	0.0524269	-0.0155483	FALSE
KLHDC3	Q9BQ90;E7ERR0;F8W6A4	https://www.uniprot.org/uniprot/?query=q9bq90+OR+e7err0+OR+f8w6a4	Kelch domain-containing protein 3	KLHDC3	4	4	4	17.3	43.087	382	27.5262	27.5817	27.9776								27.5262	27.5817	27.9776	27.5613	26.6659	27.4972	27.3805	27.5194	27.3075	26.5527	27.4625	27.2514	3	0	0.473211	0.324945	-0.211104	FALSE
ZC3H18	E7ERS3;Q86VM9;Q86VM9-2;H3BRH3;H3BP01;H3BRN6;H3BPD0	https://www.uniprot.org/uniprot/?query=e7ers3+OR+q86vm9+OR+q86vm9-2+OR+h3brh3+OR+h3bp01+OR+h3brn6+OR+h3bpd0	Zinc finger CCCH domain-containing protein 18	ZC3H18	14	14	14	17.4	108.94	977	30.9786	30.6343	30.3484	31.0749	30.6749	30.9999	31.2058	30.951	31.1913	31.4748	30.9786	30.6343	30.3484	31.0749	30.6749	30.9999	31.2058	30.951	31.1913	31.4748	30.7422	31.1646	5	5	0.0321417	1.49293	0.422365	FALSE
PSEN1	E7ES96;P49768-2;P49768;P49768-7;E5RFW4;E5RG63;P49768-3;P49768-5;P49768-6;P49810-3;P49810	https://www.uniprot.org/uniprot/?query=e7es96+OR+p49768-2+OR+p49768+OR+p49768-7+OR+e5rfw4+OR+e5rg63+OR+p49768-3+OR+p49768-5+OR+p49768-6+OR+p49810-3+OR+p49810	Presenilin;Presenilin-1;Presenilin-1 NTF subunit;Presenilin-1 CTF subunit;Presenilin-1 CTF12	PSEN1	3	3	2	9.6	42.082	375						30.3584	28.7093				27.6086	27.4331	27.8263	26.761	27.4702	30.3584	28.7093	27.4298	27.1702	27.05	27.4199	28.1435	0	2	0.321522	0.49279	0.723676	FALSE
SDC2	E7ESK6;E9PBI9;P34741;E5RJB8;E5RHU3	https://www.uniprot.org/uniprot/?query=e7esk6+OR+e9pbi9+OR+p34741+OR+e5rjb8+OR+e5rhu3	Syndecan;Syndecan-2	SDC2	6	6	6	17.6	18.388	165	32.3438	32.3743	33.99	33.4681	33.542	34.0274	33.6682	33.5111	33.5362	33.414	32.3438	32.3743	33.99	33.4681	33.542	34.0274	33.6682	33.5111	33.5362	33.414	33.1436	33.6314	5	5	0.223556	0.650614	0.487751	FALSE
MRPL22	E7ESL0;J3KQY1;Q9NWU5;Q9NWU5-2;Q9NWU5-3	https://www.uniprot.org/uniprot/?query=e7esl0+OR+j3kqy1+OR+q9nwu5+OR+q9nwu5-2+OR+q9nwu5-3	39S ribosomal protein L22, mitochondrial	MRPL22	9	9	9	42.5	24.325	212	33.6489	33.5196	33.4156	33.0612	33.3076	33.6018	33.4935	33.2124	33.2775	32.9918	33.6489	33.5196	33.4156	33.0612	33.3076	33.6018	33.4935	33.2124	33.2775	32.9918	33.3906	33.3154	5	5	0.621943	0.206249	-0.0751992	FALSE
MTA1	E7ESY4;Q13330-3;Q13330;H0Y4T7;Q13330-2;F8W9Y9;H7C3F3	https://www.uniprot.org/uniprot/?query=e7esy4+OR+q13330-3+OR+q13330+OR+h0y4t7+OR+q13330-2+OR+f8w9y9+OR+h7c3f3	Metastasis-associated protein MTA1	MTA1	16	9	9	25.5	79.372	703	28.5209		28.7992	28.7753	28.8104	29.162	28.9026	28.8287	29.0057	28.5083	28.5209	27.3942	28.7992	28.7753	28.8104	29.162	28.9026	28.8287	29.0057	28.5083	28.46	28.8815	4	5	0.20678	0.684491	0.421445	FALSE
RBMS1	E7ETU5;F6Y5H0;P29558-2;P29558;E7EPF2	https://www.uniprot.org/uniprot/?query=e7etu5+OR+f6y5h0+OR+p29558-2+OR+p29558+OR+e7epf2	RNA-binding motif, single-stranded-interacting protein 1	RBMS1	5	3	2	16.2	40.147	370	29.8242	29.9011	30.1799			29.8881	30.3158		29.8869	30.2191	29.8242	29.9011	30.1799	27.8125	26.8971	29.8881	30.3158	27.0638	29.8869	30.2191	28.923	29.4747	3	4	0.555774	0.255101	0.551754	FALSE
MRPL3	H0Y9G6;E7ETU7;P09001;E9PF06;D6RC14;D6RBQ5	https://www.uniprot.org/uniprot/?query=h0y9g6+OR+e7etu7+OR+p09001+OR+e9pf06+OR+d6rc14+OR+d6rbq5	39S ribosomal protein L3, mitochondrial	MRPL3	14	14	14	44.1	40.47	363	32.9428	32.7641	32.7349	32.3866	32.9374	33.0723	32.8097	33.2138	32.1789	32.0968	32.9428	32.7641	32.7349	32.3866	32.9374	33.0723	32.8097	33.2138	32.1789	32.0968	32.7532	32.6743	5	5	0.764181	0.116804	-0.0788531	FALSE
BZW2	E7ETZ4;Q9Y6E2;B5MCH7;Q75MG1;B5MCE7;E7EMS9;E9PFD4;C9JF98;Q9Y6E2-2;E9PFE3;F8WDX8	https://www.uniprot.org/uniprot/?query=e7etz4+OR+q9y6e2+OR+b5mch7+OR+q75mg1+OR+b5mce7+OR+e7ems9+OR+e9pfd4+OR+c9jf98+OR+q9y6e2-2+OR+e9pfe3+OR+f8wdx8	Basic leucine zipper and W2 domain-containing protein 2	BZW2	28	28	26	68.1	46.913	408	34.5127	34.8811	34.7458	34.6974	34.8086	34.3601	34.7104	34.5455	34.7764	34.7497	34.5127	34.8811	34.7458	34.6974	34.8086	34.3601	34.7104	34.5455	34.7764	34.7497	34.7291	34.6284	5	5	0.344669	0.462598	-0.100664	FALSE
MAP4	E7EVA0;P27816;P27816-6;P27816-2;P27816-4;B5MEG9;H0Y2V1;H7C456;A0A0J9YVV8;A0A0J9YW37;P27816-7;P27816-3	https://www.uniprot.org/uniprot/?query=e7eva0+OR+p27816+OR+p27816-6+OR+p27816-2+OR+p27816-4+OR+b5meg9+OR+h0y2v1+OR+h7c456+OR+a0a0j9yvv8+OR+a0a0j9yw37+OR+p27816-7+OR+p27816-3	Microtubule-associated protein;Microtubule-associated protein 4	MAP4	118	118	64	53.5	245.44	2297	36.8056	36.6	37.0677	36.682	36.6888	36.8979	37.1376	36.9582	37.2853	37.1738	36.8056	36.6	37.0677	36.682	36.6888	36.8979	37.1376	36.9582	37.2853	37.1738	36.7688	37.0905	5	5	0.0182484	1.73878	0.321733	FALSE
ATG16L1	E7EVC7;Q676U5-2;Q676U5;Q676U5-5;Q676U5-3;Q676U5-4	https://www.uniprot.org/uniprot/?query=e7evc7+OR+q676u5-2+OR+q676u5+OR+q676u5-5+OR+q676u5-3+OR+q676u5-4	Autophagy-related protein 16-1	ATG16L1	4	4	4	5.8	70.01	624									28.8664	29.0401	27.7123	28.178	27.7494	27.8577	26.8981	27.0499	27.2678	27.6713	28.8664	29.0401	27.6791	27.9791	0	2	0.540434	0.267257	0.300018	FALSE
KLC1	Q07866;E7EVH7;Q07866-9;Q07866-4;Q07866-6;Q07866-10;Q07866-5;Q07866-7;Q07866-3;Q07866-2;Q07866-8;G3V2E7;G3V5R9;G3V3H3;F8W6L3;G5E9S8;G3V2P7;H0YJU9;H0YJT3;H0YG16;H0YJL0;H0YGB8	https://www.uniprot.org/uniprot/?query=q07866+OR+e7evh7+OR+q07866-9+OR+q07866-4+OR+q07866-6+OR+q07866-10+OR+q07866-5+OR+q07866-7+OR+q07866-3+OR+q07866-2+OR+q07866-8+OR+g3v2e7+OR+g3v5r9+OR+g3v3h3+OR+f8w6l3	Kinesin light chain 1	KLC1	31	21	18	51.7	65.309	573	31.6393	32.7047	32.8459	32.5025	32.6786	32.635	32.57	32.8764	32.62	31.6896	31.6393	32.7047	32.8459	32.5025	32.6786	32.635	32.57	32.8764	32.62	31.6896	32.4742	32.4782	5	5	0.989618	0.00453241	0.00398772	FALSE
CYFIP2	E7EVJ5;Q96F07-2;Q96F07;H7C229;E7EW33;A0A087WWZ1;A0A087WTQ3;A0A087WVE1;A0A087WZL7;A0A087WV63;A0A0G2JRF5;A0A087WWY5	https://www.uniprot.org/uniprot/?query=e7evj5+OR+q96f07-2+OR+q96f07+OR+h7c229+OR+e7ew33+OR+a0a087wwz1+OR+a0a087wtq3+OR+a0a087wve1+OR+a0a087wzl7+OR+a0a087wv63+OR+a0a0g2jrf5+OR+a0a087wwy5	Cytoplasmic FMR1-interacting protein 2	CYFIP2	50	25	25	43	142.58	1227	31.1449	31.3334	31.3731	31.7665	31.4122	29.819	31.6284	31.3732	31.6082	31.8369	31.1449	31.3334	31.3731	31.7665	31.4122	29.819	31.6284	31.3732	31.6082	31.8369	31.406	31.2531	5	5	0.705231	0.151669	-0.152866	FALSE
POLB	E7EW18;P06746;H0YAV8;E5RIJ0;H0YBX1;E5RG65;H0YBJ0	https://www.uniprot.org/uniprot/?query=e7ew18+OR+p06746+OR+h0yav8+OR+e5rij0+OR+h0ybx1+OR+e5rg65+OR+h0ybj0	DNA polymerase beta	POLB	4	4	4	13.6	31.33	280	30.4486						30.2524	28.5251	31.3422		30.4486	27.4341	26.9142	27.8938	27.4018	27.1148	30.2524	28.5251	31.3422	27.6834	28.0185	28.9836	1	3	0.369023	0.432946	0.965064	FALSE
MON1B	E7EW32;Q7L1V2-2;Q7L1V2;H3BUX9	https://www.uniprot.org/uniprot/?query=e7ew32+OR+q7l1v2-2+OR+q7l1v2+OR+h3bux9	Vacuolar fusion protein MON1 homolog B	MON1B	9	9	9	25.6	47.836	438	28.4409		28.2393	29.0989		28.6468	28.8379	28.4677		28.1718	28.4409	27.4753	28.2393	29.0989	27.1765	28.6468	28.8379	28.4677	27.1483	28.1718	28.0862	28.2545	3	4	0.721396	0.141826	0.168324	FALSE
SALL2	H0YFS7;E7EW59;F5H433;Q9Y467	https://www.uniprot.org/uniprot/?query=h0yfs7+OR+e7ew59+OR+f5h433+OR+q9y467	Sal-like protein 2	SALL2	3	3	3	5.9	94.902	902			31.828		31.2472		31.8443				27.3557	28.0909	31.828	27.9349	31.2472	26.9911	31.8443	26.7137	27.4414	26.7869	29.2913	27.9555	2	1	0.35185	0.453643	-1.33588	FALSE
EIF4B	E7EX17;P23588;P23588-2;F8VX11;F8VP89;F8VSC7;F8W0K0;F8VYE9;F8VRU1	https://www.uniprot.org/uniprot/?query=e7ex17+OR+p23588+OR+p23588-2+OR+f8vx11+OR+f8vp89+OR+f8vsc7+OR+f8w0k0+OR+f8vye9+OR+f8vru1	Eukaryotic translation initiation factor 4B	EIF4B	53	53	50	70.1	69.697	616	35.7479	35.5954	35.7147	35.3554	35.3706	35.6197	35.9413	35.8243	35.5103	35.8928	35.7479	35.5954	35.7147	35.3554	35.3706	35.6197	35.9413	35.8243	35.5103	35.8928	35.5568	35.7577	5	5	0.12487	0.903543	0.20091	FALSE
DCTN1;DKFZp686E0752	E7EX90;Q14203-3;Q14203-4;Q14203-6;Q14203;Q14203-5;Q14203-2;Q6AWB1;E7EWF7;C9JZA4;C9JTE5;C9JJN7;C9JJD0;C9JKG6;C9J1B7;C9JUI8	https://www.uniprot.org/uniprot/?query=e7ex90+OR+q14203-3+OR+q14203-4+OR+q14203-6+OR+q14203+OR+q14203-5+OR+q14203-2+OR+q6awb1+OR+e7ewf7+OR+c9jza4+OR+c9jte5+OR+c9jjn7+OR+c9jjd0+OR+c9jkg6+OR+c9j1b7	Dynactin subunit 1	DCTN1;DKFZp686E0752	66	66	62	58.2	139.09	1256	35.2652	35.1461	35.3827	35.321	35.3428	35.3311	35.4268	35.335	35.3649	35.3741	35.2652	35.1461	35.3827	35.321	35.3428	35.3311	35.4268	35.335	35.3649	35.3741	35.2916	35.3664	5	5	0.149514	0.825317	0.0747967	FALSE
CHTF18	E7EXA6;Q8WVB6;Q8WVB6-2;A0A0D9SF58;Q8WVB6-3;F8WCC1;H0Y7D3	https://www.uniprot.org/uniprot/?query=e7exa6+OR+q8wvb6+OR+q8wvb6-2+OR+a0a0d9sf58+OR+q8wvb6-3+OR+f8wcc1+OR+h0y7d3	Chromosome transmission fidelity protein 18 homolog	CHTF18	36	36	35	44	107.43	975	32.329	32.5047	32.377	32.5001	32.6237	32.6577	32.2154	32.4754	32.1335	32.2435	32.329	32.5047	32.377	32.5001	32.6237	32.6577	32.2154	32.4754	32.1335	32.2435	32.4669	32.3451	5	5	0.308458	0.510804	-0.121825	FALSE
NACA	E9PAV3-2;E9PAV3;F8VZJ2;H0YHX9;Q13765;F8W0W4;F8W1N5;F8VNW4;F8VZ58;Q9BZK3	https://www.uniprot.org/uniprot/?query=e9pav3-2+OR+e9pav3+OR+f8vzj2+OR+h0yhx9+OR+q13765+OR+f8w0w4+OR+f8w1n5+OR+f8vnw4+OR+f8vz58+OR+q9bzk3	Nascent polypeptide-associated complex subunit alpha, muscle-specific form;Nascent polypeptide-associated complex subunit alpha	NACA	8	8	8	10.1	94.68	925	36.7766	36.0832	36.1851	36.1356	35.9842	36.1118	36.0642	36.7109	36.9162	36.7619	36.7766	36.0832	36.1851	36.1356	35.9842	36.1118	36.0642	36.7109	36.9162	36.7619	36.2329	36.513	5	5	0.25131	0.599789	0.280082	FALSE
EPN2	F6PQP6;E9PBC1;I3L2B2;O95208-2;O95208;J3KSF8;J3KTF6;J3KSA6;J3KSC7;J3QLN2;O95208-3	https://www.uniprot.org/uniprot/?query=f6pqp6+OR+e9pbc1+OR+i3l2b2+OR+o95208-2+OR+o95208+OR+j3ksf8+OR+j3ktf6+OR+j3ksa6+OR+j3ksc7+OR+j3qln2+OR+o95208-3	Epsin-2	EPN2	2	2	2	5.4	44.888	409		27.7936	28.6686	28.4602	28.6104	28.1704			28.2192		27.7757	27.7936	28.6686	28.4602	28.6104	28.1704	26.7195	28.0064	28.2192	26.8759	28.2617	27.5983	4	2	0.130973	0.882819	-0.663411	FALSE
ZKSCAN1	E9PC66;P17029;B3KRF7;C9JRM9	https://www.uniprot.org/uniprot/?query=e9pc66+OR+p17029+OR+b3krf7+OR+c9jrm9	Zinc finger protein with KRAB and SCAN domains 1	ZKSCAN1	8	8	8	19.7	59.674	527	29.3403			29.6565	29.1998						29.3403	27.8925	27.7943	29.6565	29.1998	27.1942	27.0172	28.0603	27.3844	27.4435	28.7767	27.4199	3	0	0.021052	1.67671	-1.35676	TRUE
MARK2	Q7KZI7;E9PC69;Q7KZI7-8;Q7KZI7-4;Q7KZI7-9;Q7KZI7-11;Q7KZI7-3;Q7KZI7-14;Q7KZI7-6;Q7KZI7-16;Q7KZI7-15;Q7KZI7-12;Q7KZI7-5;Q7KZI7-2;Q7KZI7-7;Q7KZI7-13;E7ETY4;Q7KZI7-10;F5H4F6;F5H6N2;K7EKG8;K7EK17;Q6IPE9;F5H4J8;K7EN95	https://www.uniprot.org/uniprot/?query=q7kzi7+OR+e9pc69+OR+q7kzi7-8+OR+q7kzi7-4+OR+q7kzi7-9+OR+q7kzi7-11+OR+q7kzi7-3+OR+q7kzi7-14+OR+q7kzi7-6+OR+q7kzi7-16+OR+q7kzi7-15+OR+q7kzi7-12+OR+q7kzi7-5+OR+q7kzi7-2+OR+q7kzi7-7	Serine/threonine-protein kinase MARK2	MARK2	29	29	21	45.2	87.91	788	30.6344	31.4197	31.1627	31.4385	31.8496	31.5716	31.3087	31.1288	31.2743	31.1295	30.6344	31.4197	31.1627	31.4385	31.8496	31.5716	31.3087	31.1288	31.2743	31.1295	31.301	31.2826	5	5	0.935082	0.0291501	-0.0184044	FALSE
GOSR1	E9PCW1;O95249;K7EJC8;G5E9T8;O95249-2;B4DQA8;F6RU00	https://www.uniprot.org/uniprot/?query=e9pcw1+OR+o95249+OR+k7ejc8+OR+g5e9t8+OR+o95249-2+OR+b4dqa8+OR+f6ru00	Golgi SNAP receptor complex member 1	GOSR1	14	14	14	51.6	28.293	248	32.0843	32.6477	32.8466	32.427	32.4421	32.2919	32.292	32.6126	32.1897	32.3305	32.0843	32.6477	32.8466	32.427	32.4421	32.2919	32.292	32.6126	32.1897	32.3305	32.4896	32.3433	5	5	0.352566	0.45276	-0.146226	FALSE
MYO1B	E9PDF6;O43795;E7EQD9;H7C2Y7;C9JYW1;C9JUP5;A0A0U1RRI3	https://www.uniprot.org/uniprot/?query=e9pdf6+OR+o43795+OR+e7eqd9+OR+h7c2y7+OR+c9jyw1+OR+c9jup5+OR+a0a0u1rri3	Unconventional myosin-Ib	MYO1B	55	55	1	56.3	128.48	1107	35.004	34.956	34.6088	34.9405	34.8049	34.4089	34.6824	34.7262	34.7516	34.8708	35.004	34.956	34.6088	34.9405	34.8049	34.4089	34.6824	34.7262	34.7516	34.8708	34.8629	34.688	5	5	0.133713	0.873827	-0.174842	FALSE
CDCA2	E9PEI0;Q69YH5	https://www.uniprot.org/uniprot/?query=e9pei0+OR+q69yh5	Cell division cycle-associated protein 2	CDCA2	9	9	9	15.3	111.01	1008	29.2795	29.796	29.516	29.5645	29.6629	29.2156	29.8435	29.2579	29.8676	29.7599	29.2795	29.796	29.516	29.5645	29.6629	29.2156	29.8435	29.2579	29.8676	29.7599	29.5638	29.5889	5	5	0.886052	0.0525406	0.0251046	FALSE
ATP11A	E9PEJ6;P98196;H0Y547;A0A067XG54;Q8NB49-2;Q8NB49-3;Q8NB49-4;Q8NB49;H0Y8F0	https://www.uniprot.org/uniprot/?query=e9pej6+OR+p98196+OR+h0y547+OR+a0a067xg54+OR+q8nb49-2+OR+q8nb49-3+OR+q8nb49-4+OR+q8nb49+OR+h0y8f0	Phospholipid-transporting ATPase;Probable phospholipid-transporting ATPase IH	ATP11A	6	6	4	5.5	135.85	1191			30.0346				28.2555		28.9799		27.8254	27.748	30.0346	27.5916	26.8942	27.6681	28.2555	27.0684	28.9799	26.9096	28.0187	27.7763	1	2	0.721543	0.141738	-0.242444	FALSE
NRP1	Q5JWQ2;Q5JWQ6;E9PEP6;O14786	https://www.uniprot.org/uniprot/?query=q5jwq2+OR+q5jwq6+OR+e9pep6+OR+o14786	Neuropilin-1	NRP1	2	2	2	27.6	11.389	105	29.2675	31.3938	30.9218		31.1655			31.149	31.8032		29.2675	31.3938	30.9218	27.0437	31.1655	27.2917	27.1162	31.149	31.8032	27.3629	29.9585	28.9446	4	2	0.466775	0.330893	-1.01385	FALSE
ZFX;ZFY	E9PEP7;P17010-2;P08048-2;P08048-3;P08048;P17010;P17010-3	https://www.uniprot.org/uniprot/?query=e9pep7+OR+p17010-2+OR+p08048-2+OR+p08048-3+OR+p08048+OR+p17010+OR+p17010-3	Zinc finger X-chromosomal protein;Zinc finger Y-chromosomal protein	ZFX;ZFY	4	4	2	4.4	85.197	755		28.4557		29.7344	29.5327		28.4629	29.3953		29.0722	27.7799	28.4557	27.193	29.7344	29.5327	27.9482	28.4629	29.3953	27.5192	29.0722	28.5391	28.4796	3	3	0.92364	0.0344973	-0.059583	FALSE
PDPK1;PDPK2P	E9PER6;O15530-2;O15530-3;O15530;O15530-4;Q6A1A2;O15530-5;H3BQ10;H3BPW1	https://www.uniprot.org/uniprot/?query=e9per6+OR+o15530-2+OR+o15530-3+OR+o15530+OR+o15530-4+OR+q6a1a2+OR+o15530-5+OR+h3bq10+OR+h3bpw1	3-phosphoinositide-dependent protein kinase 1;Putative 3-phosphoinositide-dependent protein kinase 2	PDPK1;PDPK2P	15	15	15	33.1	60.328	529	30.1513	30.7699	31.0326	30.9728	30.6712	30.7072	30.7938	30.6076	30.999	30.7021	30.1513	30.7699	31.0326	30.9728	30.6712	30.7072	30.7938	30.6076	30.999	30.7021	30.7196	30.7619	5	5	0.812363	0.0902498	0.0423622	FALSE
CUL9	E9PEZ1;Q8IWT3;Q8IWT3-3	https://www.uniprot.org/uniprot/?query=e9pez1+OR+q8iwt3+OR+q8iwt3-3	Cullin-9	CUL9	10	7	7	4.2	278.13	2489	28.6498		28.5527								28.6498	27.5317	28.5527	27.5606	26.9473	27.5448	26.7479	27.0342	27.6342	27.2657	27.8484	27.2453	2	0	0.150703	0.821878	-0.603073	FALSE
ACSF2	E9PF16;Q96CM8-3;Q96CM8;Q96CM8-2;Q96CM8-4;D6RF87	https://www.uniprot.org/uniprot/?query=e9pf16+OR+q96cm8-3+OR+q96cm8+OR+q96cm8-2+OR+q96cm8-4+OR+d6rf87	Acyl-CoA synthetase family member 2, mitochondrial	ACSF2	9	9	9	21	63.652	572	29.9164	29.1557		29.6418	30.0761	29.7921			28.9261	29.1058	29.9164	29.1557	28.1653	29.6418	30.0761	29.7921	27.5419	28.0201	28.9261	29.1058	29.3911	28.6772	4	3	0.214133	0.669317	-0.713892	FALSE
HADH	E9PF18;Q16836;Q16836-3;Q16836-2;A0A0A0MSE2;A0A0D9SFP2;A0A1W2PQV5;A0A1W2PNM1;A0A1W2PQC2;A0A1W2PRT2;A0A1W2PQ78;A0A1W2PP40;A0A1W2PQ55	https://www.uniprot.org/uniprot/?query=e9pf18+OR+q16836+OR+q16836-3+OR+q16836-2+OR+a0a0a0mse2+OR+a0a0d9sfp2+OR+a0a1w2pqv5+OR+a0a1w2pnm1+OR+a0a1w2pqc2+OR+a0a1w2prt2+OR+a0a1w2pq78+OR+a0a1w2pp40+OR+a0a1w2pq55	Hydroxyacyl-coenzyme A dehydrogenase, mitochondrial	HADH	13	13	13	50.8	42.123	390	32.4973	32.7328	33.1066	33.1823	33.4694	33.4442	33.3392	32.8137	33.6995	32.8464	32.4973	32.7328	33.1066	33.1823	33.4694	33.4442	33.3392	32.8137	33.6995	32.8464	32.9977	33.2286	5	5	0.371029	0.430592	0.230947	FALSE
TBL2	E9PF19;Q9Y4P3;Q96E41;A0A087WXC6;F8WDI9;F8WCR3	https://www.uniprot.org/uniprot/?query=e9pf19+OR+q9y4p3+OR+q96e41+OR+a0a087wxc6+OR+f8wdi9+OR+f8wcr3	Transducin beta-like protein 2	TBL2	21	21	21	49.9	45.935	411	31.9616	32.6289	31.5196	32.1613	32.0445	31.81	31.9435	32.2261	31.6395	31.9056	31.9616	32.6289	31.5196	32.1613	32.0445	31.81	31.9435	32.2261	31.6395	31.9056	32.0632	31.9049	5	5	0.463572	0.333882	-0.158231	FALSE
RABGEF1	E9PFK9;Q9UJ41;Q9UJ41-4;Q9UJ41-3;A0A0A0MSJ3;Q3HKR1	https://www.uniprot.org/uniprot/?query=e9pfk9+OR+q9uj41+OR+q9uj41-4+OR+q9uj41-3+OR+a0a0a0msj3+OR+q3hkr1	Rab5 GDP/GTP exchange factor	RABGEF1	7	7	7	13.9	58.394	504		28.4624		28.1638		28.3502		28.3639	28.6214	28.4133	27.8358	28.4624	27.9302	28.1638	27.319	28.3502	26.9486	28.3639	28.6214	28.4133	27.9422	28.1395	2	4	0.597838	0.223416	0.197225	FALSE
PPP2R5D	E9PFR3;Q14738;Q14738-2;Q14738-3;H0Y8C4;H7C5Q9;H0YJ35	https://www.uniprot.org/uniprot/?query=e9pfr3+OR+q14738+OR+q14738-2+OR+q14738-3+OR+h0y8c4+OR+h7c5q9+OR+h0yj35	Serine/threonine-protein phosphatase 2A 56 kDa regulatory subunit delta isoform	PPP2R5D	25	25	19	47.6	69.116	594	33.4517	32.9444	33.335	33.4852	33.2815	33.1358	33.4182	33.2595	33.5793	33.2873	33.4517	32.9444	33.335	33.4852	33.2815	33.1358	33.4182	33.2595	33.5793	33.2873	33.2996	33.336	5	5	0.773857	0.11134	0.0364473	FALSE
CEP97	E9PG22;Q8IW35;Q8IW35-2;H7C4Y5;F8WF91	https://www.uniprot.org/uniprot/?query=e9pg22+OR+q8iw35+OR+q8iw35-2+OR+h7c4y5+OR+f8wf91	Centrosomal protein of 97 kDa	CEP97	15	15	15	29.7	90.309	806	30.7211	29.7834	31.1026	30.9195	31.1191	31.5732			30.3911	30.5752	30.7211	29.7834	31.1026	30.9195	31.1191	31.5732	27.6864	27.015	30.3911	30.5752	30.7291	29.4482	5	3	0.227042	0.643894	-1.28096	FALSE
MCCC1	E9PG35;E9PHF7;Q96RQ3;F5GYT8;G5E9X5	https://www.uniprot.org/uniprot/?query=e9pg35+OR+e9phf7+OR+q96rq3+OR+f5gyt8+OR+g5e9x5	Methylcrotonoyl-CoA carboxylase subunit alpha, mitochondrial	MCCC1	8	8	8	20.7	66.467	598	29.6208	29.0074	30.143	29.6448	29.7893	29.5074	29.6909	29.5329	29.3172	29.5836	29.6208	29.0074	30.143	29.6448	29.7893	29.5074	29.6909	29.5329	29.3172	29.5836	29.6411	29.5264	5	5	0.58023	0.2364	-0.11467	FALSE
APP	E9PG40;P05067;A0A0A0MRG2;H7C0V9;H7C2L2	https://www.uniprot.org/uniprot/?query=e9pg40+OR+p05067+OR+a0a0a0mrg2+OR+h7c0v9+OR+h7c2l2	Amyloid beta A4 protein;N-APP;Soluble APP-alpha;Soluble APP-beta;C99;Beta-amyloid protein 42;Beta-amyloid protein 40;C83;P3(42);P3(40);C80;Gamma-secretase C-terminal fragment 59;Gamma-secretase C-terminal fragment 57;Gamma-secretase C-terminal fragment 50;C31	APP	13	13	12	21.8	80.832	714	30.2061	31.1587	30.7728	30.9862	30.7086	30.4937	30.2406	30.9099	30.6645	30.9105	30.2061	31.1587	30.7728	30.9862	30.7086	30.4937	30.2406	30.9099	30.6645	30.9105	30.7665	30.6438	5	5	0.568486	0.24528	-0.122651	FALSE
RASA1	E9PGC0;P20936-2;P20936-4;P20936;P20936-3	https://www.uniprot.org/uniprot/?query=e9pgc0+OR+p20936-2+OR+p20936-4+OR+p20936+OR+p20936-3	Ras GTPase-activating protein 1	RASA1	29	29	29	39.6	101.79	881	31.8282	32.0255	31.8257	31.9204	31.8295	32.039	31.0634	31.2157	31.5452	32.0097	31.8282	32.0255	31.8257	31.9204	31.8295	32.039	31.0634	31.2157	31.5452	32.0097	31.8859	31.5746	5	5	0.195495	0.708865	-0.31126	FALSE
MAP1A	E9PGC8;P78559;P78559-2	https://www.uniprot.org/uniprot/?query=e9pgc8+OR+p78559+OR+p78559-2	Microtubule-associated protein 1A;MAP1A heavy chain;MAP1 light chain LC2	MAP1A	55	53	53	28.1	331.25	3041	33.3292	33.0151	33.3433	32.6168	33.1667	32.0632	29.3757	28.8561	33.3323	32.2861	33.3292	33.0151	33.3433	32.6168	33.1667	32.0632	29.3757	28.8561	33.3323	32.2861	33.0942	31.1827	5	5	0.0937277	1.02813	-1.91154	FALSE
RPS6KA1	E9PGT3;Q15418-4;Q15418;Q15418-2;Q15418-3;Q5SVM6;E9PAN7;E9PMM7;Q5SVM7;D6R910;D6RHW7	https://www.uniprot.org/uniprot/?query=e9pgt3+OR+q15418-4+OR+q15418+OR+q15418-2+OR+q15418-3+OR+q5svm6+OR+e9pan7+OR+e9pmm7+OR+q5svm7+OR+d6r910+OR+d6rhw7	Ribosomal protein S6 kinase;Ribosomal protein S6 kinase alpha-1	RPS6KA1	34	34	23	61.2	81.471	724	33.8808	33.6138	33.8185	33.7158	33.6393	33.612	34.047	33.7054	33.4345	34.1747	33.8808	33.6138	33.8185	33.7158	33.6393	33.612	34.047	33.7054	33.4345	34.1747	33.7336	33.7948	5	5	0.694291	0.158459	0.0611303	FALSE
ZNF451	E9PH99;Q9Y4E5-2;Q9Y4E5;D6RIA1;D6RAV4	https://www.uniprot.org/uniprot/?query=e9ph99+OR+q9y4e5-2+OR+q9y4e5+OR+d6ria1+OR+d6rav4	Zinc finger protein 451	ZNF451	9	9	9	9.7	119.33	1041	28.8652	28.918	28.7901	29.1119	28.7303	28.7813	28.8098	28.0917	28.9685	28.5543	28.8652	28.918	28.7901	29.1119	28.7303	28.7813	28.8098	28.0917	28.9685	28.5543	28.8831	28.6411	5	5	0.20003	0.698904	-0.241961	FALSE
CYP20A1	E9PHG5;Q6UW02;Q6UW02-2;F8WBE2;C9J8K7;Q8WZ13	https://www.uniprot.org/uniprot/?query=e9phg5+OR+q6uw02+OR+q6uw02-2+OR+f8wbe2+OR+c9j8k7+OR+q8wz13	Cytochrome P450 20A1	CYP20A1	9	9	9	26.2	53.448	470	28.3412	29.2248	28.7607	28.5105	28.3787	28.5653	28.7296	29.377	28.6352		28.3412	29.2248	28.7607	28.5105	28.3787	28.5653	28.7296	29.377	28.6352	26.5773	28.6432	28.3769	5	4	0.617255	0.209535	-0.266313	FALSE
SSFA2	E9PHV5;P28290;P28290-3;P28290-2;E7EUL7;H7BZ26	https://www.uniprot.org/uniprot/?query=e9phv5+OR+p28290+OR+p28290-3+OR+p28290-2+OR+e7eul7+OR+h7bz26	Sperm-specific antigen 2	SSFA2	15	15	15	13.3	136.14	1237		29.3666	29.4063	29.2558	29.625		29.4368		29.0671	28.9489	27.8406	29.3666	29.4063	29.2558	29.625	27.7599	29.4368	27.3944	29.0671	28.9489	29.0989	28.5214	4	3	0.292496	0.533881	-0.577473	FALSE
MROH1	E9PHY8;Q8NDA8;Q8NDA8-2;Q8NDA8-6;Q8NDA8-5;Q8NDA8-4;Q8NDA8-7;Q8NDA8-3	https://www.uniprot.org/uniprot/?query=e9phy8+OR+q8nda8+OR+q8nda8-2+OR+q8nda8-6+OR+q8nda8-5+OR+q8nda8-4+OR+q8nda8-7+OR+q8nda8-3	Maestro heat-like repeat-containing protein family member 1	MROH1	5	5	5	4	180.28	1632						27.0419				26.7089	27.9065	28.1893	27.2784	26.8124	26.4568	27.0419	27.9058	27.3577	27.9288	26.7089	27.3287	27.3886	0	2	0.885749	0.0526893	0.0599294	FALSE
NFYC	Q5T6K7;E9PI99;Q5T6K5;Q13952-6;Q13952-7;Q13952-2;Q13952-5;Q13952-3;Q13952;A0A0A0MT00;E9PL11;Q13952-4;E9PJA8;E9PQR2	https://www.uniprot.org/uniprot/?query=q5t6k7+OR+e9pi99+OR+q5t6k5+OR+q13952-6+OR+q13952-7+OR+q13952-2+OR+q13952-5+OR+q13952-3+OR+q13952+OR+a0a0a0mt00+OR+e9pl11+OR+q13952-4+OR+e9pja8+OR+e9pqr2	Nuclear transcription factor Y subunit gamma	NFYC	7	7	7	49.6	14.909	129	30.5528	30.5386	30.4278	30.5847	30.4879	30.9618	30.5018	30.7569	30.4892	30.4519	30.5528	30.5386	30.4278	30.5847	30.4879	30.9618	30.5018	30.7569	30.4892	30.4519	30.5184	30.6323	5	5	0.319804	0.495116	0.113958	FALSE
TP53I11	E9PN66;E9PKN9;E9PS55;E9PMW4;E9PQ46;E9PIN5;E9PIK4;U3KQ32;E9PKZ4;E9PPM1;O14683;E9PNB3;E9PMY0	https://www.uniprot.org/uniprot/?query=e9pn66+OR+e9pkn9+OR+e9ps55+OR+e9pmw4+OR+e9pq46+OR+e9pin5+OR+e9pik4+OR+u3kq32+OR+e9pkz4+OR+e9ppm1+OR+o14683+OR+e9pnb3+OR+e9pmy0	Tumor protein p53-inducible protein 11	TP53I11	5	5	5	58.1	6.8649	62	29.8095		29.6975	29.7611	29.4124	30.016	29.0631	29.7287	29.859	29.8202	29.8095	27.9913	29.6975	29.7611	29.4124	30.016	29.0631	29.7287	29.859	29.8202	29.3343	29.6974	4	5	0.378285	0.422181	0.363062	FALSE
THY1	E9PIM6;E9PNQ8;P04216;J3QRJ3	https://www.uniprot.org/uniprot/?query=e9pim6+OR+e9pnq8+OR+p04216+OR+j3qrj3	Thy-1 membrane glycoprotein	THY1	4	4	4	26.3	16.927	152	34.3048	34.0865	34.4507	34.0284	34.2457	34.6044	34.1975	34.1237	34.0372	34.2237	34.3048	34.0865	34.4507	34.0284	34.2457	34.6044	34.1975	34.1237	34.0372	34.2237	34.2232	34.2373	5	5	0.912198	0.0399109	0.014081	FALSE
CYHR1	E9PJD7;Q6ZMK1-2;Q6ZMK1;E9PQ42;Q6ZMK1-4	https://www.uniprot.org/uniprot/?query=e9pjd7+OR+q6zmk1-2+OR+q6zmk1+OR+e9pq42+OR+q6zmk1-4	Cysteine and histidine-rich protein 1	CYHR1	6	6	6	15.6	43.813	404			28.9553	29.47	28.9294	28.9076	28.24	28.1181	28.4362	27.9732	27.3458	27.6732	28.9553	29.47	28.9294	28.9076	28.24	28.1181	28.4362	27.9732	28.4747	28.335	3	5	0.763094	0.117422	-0.139706	FALSE
BRMS1	E9PJF5;H0YCF7;G5E9I4;Q9HCU9;E9PPD1	https://www.uniprot.org/uniprot/?query=e9pjf5+OR+h0ycf7+OR+g5e9i4+OR+q9hcu9+OR+e9ppd1	Breast cancer metastasis-suppressor 1	BRMS1	7	7	7	26.2	28.306	244	30.4802	30.2719	30.3562	30.1912	30.3483	29.8397	30.2226	30.1352	29.9566	30.3992	30.4802	30.2719	30.3562	30.1912	30.3483	29.8397	30.2226	30.1352	29.9566	30.3992	30.3295	30.1106	5	5	0.0941167	1.02633	-0.218896	FALSE
FBXO3	E9PJM3;Q9UK99-2;Q9UK99;Q9UK99-3;E9PL46;B4E3U2;G3V1E0;Q49AF1	https://www.uniprot.org/uniprot/?query=e9pjm3+OR+q9uk99-2+OR+q9uk99+OR+q9uk99-3+OR+e9pl46+OR+b4e3u2+OR+g3v1e0+OR+q49af1	F-box only protein 3	FBXO3	13	13	13	33.5	49.153	430	30.7824	30.8151	30.8162	30.568	30.9546	30.8414	30.6971	30.9903	30.4964	30.8635	30.7824	30.8151	30.8162	30.568	30.9546	30.8414	30.6971	30.9903	30.4964	30.8635	30.7873	30.7777	5	5	0.930084	0.0314778	-0.00952077	FALSE
RPS6KA4	E9PJN1;O75676-2;O75676;A0A0A6YYC0;O75582-3;O75582	https://www.uniprot.org/uniprot/?query=e9pjn1+OR+o75676-2+OR+o75676+OR+a0a0a6yyc0+OR+o75582-3+OR+o75582	Ribosomal protein S6 kinase;Ribosomal protein S6 kinase alpha-4	RPS6KA4	9	9	9	11.9	84.755	765		29.2989	29.0059			28.9857			28.9485		28.1177	29.2989	29.0059	26.8357	27.4942	28.9857	27.8663	27.8391	28.9485	27.8544	28.1505	28.2988	2	2	0.789787	0.10249	0.148304	FALSE
PARP10	E9PK67;E9PNI7;Q53GL7;E9PPE7;F8W8G7;E9PJI2;E9PPV8;E9PM86;E9PSE7;E9PIA6;E9PIK9;E9PQQ6;E9PPU2	https://www.uniprot.org/uniprot/?query=e9pk67+OR+e9pni7+OR+q53gl7+OR+e9ppe7+OR+f8w8g7+OR+e9pji2+OR+e9ppv8+OR+e9pm86+OR+e9pse7+OR+e9pia6+OR+e9pik9+OR+e9pqq6+OR+e9ppu2	Poly [ADP-ribose] polymerase 10	PARP10	19	19	19	27.5	109.1	1016	31.0852	29.9432	31.6409	28.2548	28.6974	31.0247	29.0734	28.5238	30.6278	31.6997	31.0852	29.9432	31.6409	28.2548	28.6974	31.0247	29.0734	28.5238	30.6278	31.6997	29.9243	30.1899	5	5	0.772588	0.112052	0.26561	FALSE
RAB3IL1	E9PK89;Q8TBN0;Q8TBN0-2	https://www.uniprot.org/uniprot/?query=e9pk89+OR+q8tbn0+OR+q8tbn0-2	Guanine nucleotide exchange factor for Rab-3A	RAB3IL1	4	4	4	14	52.48	477	28.9699	28.7298								30.1988	28.9699	28.7298	27.7334	27.248	27.0129	27.5222	27.4093	27.2131	27.4086	30.1988	27.9388	27.9504	2	1	0.986977	0.00569315	0.01161	FALSE
PPP6R3	H7BXH2;E9PKF6;Q5H9R7-6;Q5H9R7-2;Q5H9R7;Q5H9R7-5;Q5H9R7-3;Q5H9R7-4;E9PQP7;H0YEN2;E9PNN8;E9PK08;H0YDW1;E9PKG4;E9PJD8;H0YEV0	https://www.uniprot.org/uniprot/?query=h7bxh2+OR+e9pkf6+OR+q5h9r7-6+OR+q5h9r7-2+OR+q5h9r7+OR+q5h9r7-5+OR+q5h9r7-3+OR+q5h9r7-4+OR+e9pqp7+OR+h0yen2+OR+e9pnn8+OR+e9pk08+OR+h0ydw1+OR+e9pkg4+OR+e9pjd8	Serine/threonine-protein phosphatase 6 regulatory subunit 3	PPP6R3	32	32	32	40.9	92.407	827	32.7334	33.0813	33.2226	33.1589	33.2842	33.335	32.6711	32.7258	32.8921	32.9312	32.7334	33.0813	33.2226	33.1589	33.2842	33.335	32.6711	32.7258	32.8921	32.9312	33.0961	32.911	5	5	0.258055	0.588288	-0.185049	FALSE
CLP1	E9PL17;Q92989;Q92989-2;E9PJM4;E9PKV5	https://www.uniprot.org/uniprot/?query=e9pl17+OR+q92989+OR+q92989-2+OR+e9pjm4+OR+e9pkv5	Polyribonucleotide 5-hydroxyl-kinase Clp1	CLP1	11	11	11	23.6	48.939	436	29.2471	29.2783	28.8612	29.7391	28.7308	28.8694	28.7611	29.2174		29.2524	29.2471	29.2783	28.8612	29.7391	28.7308	28.8694	28.7611	29.2174	27.0294	29.2524	29.1713	28.6259	5	4	0.272791	0.564169	-0.545336	FALSE
NEDD8-MDP1;NEDD8	E9PL57;F8VSA6;E9PS38;S4R3E9;Q15843;Q86V88;Q86V88-3;Q86V88-2	https://www.uniprot.org/uniprot/?query=e9pl57+OR+f8vsa6+OR+e9ps38+OR+s4r3e9+OR+q15843+OR+q86v88+OR+q86v88-3+OR+q86v88-2	NEDD8	NEDD8-MDP1;NEDD8	8	8	8	42.4	19.536	170	35.392	35.75	36.2977	35.2822	35.8623	36.5647	35.7526	35.9951	36.4286	36.4506	35.392	35.75	36.2977	35.2822	35.8623	36.5647	35.7526	35.9951	36.4286	36.4506	35.7169	36.2383	5	5	0.0609553	1.21499	0.521449	FALSE
EIF1AD	E9PLI6;E9PS76;Q8N9N8;E9PNH5;E9PS30;E9PQD0	https://www.uniprot.org/uniprot/?query=e9pli6+OR+e9ps76+OR+q8n9n8+OR+e9pnh5+OR+e9ps30+OR+e9pqd0	Probable RNA-binding protein EIF1AD	EIF1AD	7	7	7	69.9	13.062	113	31.1312	31.4755	31.128	31.2156	31.3561	31.4297	31.6198	31.348	31.1009	31.1568	31.1312	31.4755	31.128	31.2156	31.3561	31.4297	31.6198	31.348	31.1009	31.1568	31.2613	31.331	5	5	0.56533	0.247698	0.0697601	FALSE
NPEPPS	E9PLK3;P55786;P55786-2;A6NEC2;E9PP11;A6NEC2-2;H0YDG0;E9PJ74;E9PRQ5;H0YCQ5;E9PJY4;E9PPD4;A6NEC2-3;E9PJF9;E9PPZ2;E9PI82	https://www.uniprot.org/uniprot/?query=e9plk3+OR+p55786+OR+p55786-2+OR+a6nec2+OR+e9pp11+OR+a6nec2-2+OR+h0ydg0+OR+e9pj74+OR+e9prq5+OR+h0ycq5+OR+e9pjy4+OR+e9ppd4+OR+a6nec2-3+OR+e9pjf9+OR+e9ppz2	Puromycin-sensitive aminopeptidase	NPEPPS	51	51	51	60.2	102.99	915	35.7812	36.2469	35.5925	36.2858	36.4672	35.8103	35.0261	35.5583	35.3671	35.8943	35.7812	36.2469	35.5925	36.2858	36.4672	35.8103	35.0261	35.5583	35.3671	35.8943	36.0747	35.5312	5	5	0.0443488	1.35312	-0.543491	FALSE
C11orf58;SMAP	E9PM92;O00193;E9PRZ9;E9PQA1	https://www.uniprot.org/uniprot/?query=e9pm92+OR+o00193+OR+e9prz9+OR+e9pqa1	Small acidic protein	C11orf58;SMAP	5	5	5	33.8	17.634	157	31.1264	30.9158	30.7122	30.7729	30.935	31.3514	30.7564	30.7708	31.7204	31.2246	31.1264	30.9158	30.7122	30.7729	30.935	31.3514	30.7564	30.7708	31.7204	31.2246	30.8925	31.1647	5	5	0.222477	0.652714	0.272246	FALSE
FAM118B	E9PMJ2;J3KP39;Q9BPY3;G3V179;E9PIM5;E9PMW3	https://www.uniprot.org/uniprot/?query=e9pmj2+OR+j3kp39+OR+q9bpy3+OR+g3v179+OR+e9pim5+OR+e9pmw3	Protein FAM118B	FAM118B	10	10	10	20.5	39.079	346	28.6806	29.1439	29.0123	29.1618	29.8792	29.0301	28.7596	29.0782	28.689	28.5884	28.6806	29.1439	29.0123	29.1618	29.8792	29.0301	28.7596	29.0782	28.689	28.5884	29.1756	28.829	5	5	0.164967	0.782602	-0.346533	FALSE
HSF1	E9PMQ6;Q00613-2;Q00613;E9PI02;A0A087X1F9;H0YBT7;E5RG51;E7EWW4;E5RJV4;E5RK26;Q9ULV5-2;Q9ULV5	https://www.uniprot.org/uniprot/?query=e9pmq6+OR+q00613-2+OR+q00613+OR+e9pi02+OR+a0a087x1f9+OR+h0ybt7+OR+e5rg51+OR+e7eww4+OR+e5rjv4+OR+e5rk26+OR+q9ulv5-2+OR+q9ulv5	Heat shock factor protein 1	HSF1	11	11	9	22.8	53.593	495	31.8936	31.8505	31.9836	31.8121	31.9608	32.0216	32.4809	31.984	32.0883	32.354	31.8936	31.8505	31.9836	31.8121	31.9608	32.0216	32.4809	31.984	32.0883	32.354	31.9001	32.1858	5	5	0.0408732	1.38856	0.285643	FALSE
CD151	K4DIA7;E9PMR4;P48509;E9PRJ3;E9PJC8;E9PLZ6;K4DIB7;E9PP93;E9PK37;E9PSA1;E9PJE8	https://www.uniprot.org/uniprot/?query=k4dia7+OR+e9pmr4+OR+p48509+OR+e9prj3+OR+e9pjc8+OR+e9plz6+OR+k4dib7+OR+e9pp93+OR+e9pk37+OR+e9psa1+OR+e9pje8	Tetraspanin;CD151 antigen	CD151	6	6	6	23	25.588	230	34.0181	34.3408	34.6316	34.387	34.2171	34.4994	33.9577	33.8223	34.3393	33.9933	34.0181	34.3408	34.6316	34.387	34.2171	34.4994	33.9577	33.8223	34.3393	33.9933	34.3189	34.1224	5	5	0.262193	0.581378	-0.196512	FALSE
PDE4DIP	E9PQG4;Q5VU43-13	https://www.uniprot.org/uniprot/?query=e9pqg4+OR+q5vu43-13		PDE4DIP	7	7	1	12.6	85.353	740			27.6387	28.398			27.9178		27.8626	27.5893	27.4778	27.9237	27.6387	28.398	27.3573	27.8024	27.9178	27.6381	27.8626	27.5893	27.7591	27.762	2	3	0.988695	0.00493752	0.00292686	FALSE
FAU	E9PR30;E9PM49;E9PMS9;J3KN89;P35544	https://www.uniprot.org/uniprot/?query=e9pr30+OR+e9pm49+OR+e9pms9+OR+j3kn89+OR+p35544		FAU	5	5	1	38.8	10.905	98	39.0081	37.5135	37.7685	37.7263	37.842	38.1968	37.9295	38.435	38.8947	38.4738	39.0081	37.5135	37.7685	37.7263	37.842	38.1968	37.9295	38.435	38.8947	38.4738	37.9717	38.386	5	5	0.225079	0.647665	0.414298	FALSE
MAF1	E9PR76;E9PSH4;Q9H063;E9PJ05;H0YEV4	https://www.uniprot.org/uniprot/?query=e9pr76+OR+e9psh4+OR+q9h063+OR+e9pj05+OR+h0yev4	Repressor of RNA polymerase III transcription MAF1 homolog	MAF1	3	3	3	22.2	28.306	252	29.1104	28.8177									29.1104	28.8177	27.7511	27.4468	27.1082	27.5992	27.6964	27.6763	27.6758	27.3567	28.0468	27.6009	2	0	0.320028	0.494812	-0.445947	FALSE
C11orf98	E9PRG8;E9PLD3;A0A494BXY3	https://www.uniprot.org/uniprot/?query=e9prg8+OR+e9pld3+OR+a0a494bxy3	Uncharacterized protein C11orf98	C11orf98	8	8	8	47.2	14.234	123	34.4839	35.2771	35.0873	35.5017	35.3157	34.9645	35.1489	35.1464	34.9754	34.7664	34.4839	35.2771	35.0873	35.5017	35.3157	34.9645	35.1489	35.1464	34.9754	34.7664	35.1331	35.0003	5	5	0.511762	0.290932	-0.132824	FALSE
WEE1	E9PRU3;P30291-2;P30291;E9PQ51;E9PRI3;H0YEJ2	https://www.uniprot.org/uniprot/?query=e9pru3+OR+p30291-2+OR+p30291+OR+e9pq51+OR+e9pri3+OR+h0yej2	Wee1-like protein kinase	WEE1	5	5	5	26.6	24.037	214	29.0537		29.1259	28.7219	29.3503	28.724	28.6669		29.1303	29.1326	29.0537	27.8012	29.1259	28.7219	29.3503	28.724	28.6669	27.1381	29.1303	29.1326	28.8106	28.5584	4	4	0.597863	0.223398	-0.252256	FALSE
FADS3	E9PS00;Q9Y5Q0;H0YCN1;H0YED5;E9PKP8	https://www.uniprot.org/uniprot/?query=e9ps00+OR+q9y5q0+OR+h0ycn1+OR+h0yed5+OR+e9pkp8	Fatty acid desaturase 3	FADS3	7	7	7	27.8	48.166	417	29.8026	29.8676	30.0194	29.4458	29.9835	30.2824	30.3835	30.6429	30.1157	30.5586	29.8026	29.8676	30.0194	29.4458	29.9835	30.2824	30.3835	30.6429	30.1157	30.5586	29.8238	30.3966	5	5	0.00342249	2.46566	0.572843	FALSE
SCYL1	E9PS17;Q96KG9-3;Q96KG9-2;Q96KG9;E9PK59;Q96KG9-4;Q96KG9-5;Q96KG9-6;E9PPN3;H0YDH0	https://www.uniprot.org/uniprot/?query=e9ps17+OR+q96kg9-3+OR+q96kg9-2+OR+q96kg9+OR+e9pk59+OR+q96kg9-4+OR+q96kg9-5+OR+q96kg9-6+OR+e9ppn3+OR+h0ydh0	N-terminal kinase-like protein	SCYL1	27	27	18	45.4	85.718	775	32.0854	32.3898	32.2229	32.1654	32.1448	32.2869	31.8425	32.2734	32.1736	32.249	32.0854	32.3898	32.2229	32.1654	32.1448	32.2869	31.8425	32.2734	32.1736	32.249	32.2017	32.1651	5	5	0.720031	0.142649	-0.036602	FALSE
CHMP4A	E9PSI1;E9PQI5;E9PQ80;H0YI89;E9PL78;E9PJM1;E9PMQ9;O15321-2;O15321;E9PJC4;E9PQY7;E9PS99;G3V1B9;E9PNW2	https://www.uniprot.org/uniprot/?query=e9psi1+OR+e9pqi5+OR+e9pq80+OR+h0yi89+OR+e9pl78+OR+e9pjm1+OR+e9pmq9+OR+o15321-2+OR+o15321+OR+e9pjc4+OR+e9pqy7+OR+e9ps99+OR+g3v1b9+OR+e9pnw2		CHMP4A	13	13	4	14.4	92.386	815	29.9682	30.2445	30.1995	29.939	29.9211	29.9975		30.0547	30.9086	30.4223	29.9682	30.2445	30.1995	29.939	29.9211	29.9975	27.7386	30.0547	30.9086	30.4223	30.0545	29.8243	5	4	0.696814	0.156883	-0.230104	FALSE
TRMT2A	F2Z2W7;Q8IZ69;Q8IZ69-2;C9K041;H7C100;H7BZZ4	https://www.uniprot.org/uniprot/?query=f2z2w7+OR+q8iz69+OR+q8iz69-2+OR+c9k041+OR+h7c100+OR+h7bzz4	tRNA (uracil-5-)-methyltransferase homolog A	TRMT2A	18	18	18	33.1	70.834	643	31.0083	30.5733	30.9621	30.5348	30.8883	30.2484	30.4426	30.5625	30.4984	29.7183	31.0083	30.5733	30.9621	30.5348	30.8883	30.2484	30.4426	30.5625	30.4984	29.7183	30.7934	30.294	5	5	0.0298004	1.52578	-0.499343	FALSE
XPO4	F2Z2X4;Q9C0E2	https://www.uniprot.org/uniprot/?query=f2z2x4+OR+q9c0e2	Exportin-4	XPO4	24	24	24	25.6	130.15	1151	30.4829	30.3535	30.7081	30.5039	30.6199	30.6784	29.5754	29.0594	30.3572	30.5438	30.4829	30.3535	30.7081	30.5039	30.6199	30.6784	29.5754	29.0594	30.3572	30.5438	30.5337	30.0429	5	5	0.191787	0.717181	-0.490805	FALSE
PTGR1	F2Z3J9;Q14914-2;Q14914;Q5JVP2;F6XGT7	https://www.uniprot.org/uniprot/?query=f2z3j9+OR+q14914-2+OR+q14914+OR+q5jvp2+OR+f6xgt7	Prostaglandin reductase 1	PTGR1	15	15	15	57	32.729	300	32.3368	31.9741	32.8038	33.0205	32.7591	32.8309	33.3088	33.5103	32.8203	32.3829	32.3368	31.9741	32.8038	33.0205	32.7591	32.8309	33.3088	33.5103	32.8203	32.3829	32.5789	32.9706	5	5	0.189959	0.721341	0.391789	FALSE
GTF2H3	F5GWD3;Q13889;Q13889-2;F5GXG6;F5H6X0;H0YFF7;F5GX35;F5H4K7;A0A087WYD5;F5H3G1	https://www.uniprot.org/uniprot/?query=f5gwd3+OR+q13889+OR+q13889-2+OR+f5gxg6+OR+f5h6x0+OR+h0yff7+OR+f5gx35+OR+f5h4k7+OR+a0a087wyd5+OR+f5h3g1	General transcription factor IIH subunit 3	GTF2H3	6	6	6	29.5	28.91	258	29.7019	28.9729	28.7424	29.3524	29.0992		29.0171	29.3213	29.6749	29.8537	29.7019	28.9729	28.7424	29.3524	29.0992	28.0781	29.0171	29.3213	29.6749	29.8537	29.1738	29.189	5	4	0.967003	0.0145722	0.0152461	FALSE
TMEM258	F5GWH5;P61165	https://www.uniprot.org/uniprot/?query=f5gwh5+OR+p61165	Transmembrane protein 258	TMEM258	2	2	2	16.3	5.7065	49		33.5483	33.7106	33.3431	33.9533	34.1484		32.9661	33.8196	33.711	27.9897	33.5483	33.7106	33.3431	33.9533	34.1484	26.6676	32.9661	33.8196	33.711	32.509	32.2626	4	4	0.895275	0.0480433	-0.246458	FALSE
WNK1	F5GWT4;Q9H4A3-2;Q9H4A3;Q9H4A3-5;Q9H4A3-6;Q9H4A3-7;Q9H4A3-4;F6UYG0;H0YH68;H0Y7J9;H0Y493;H0Y7R3	https://www.uniprot.org/uniprot/?query=f5gwt4+OR+q9h4a3-2+OR+q9h4a3+OR+q9h4a3-5+OR+q9h4a3-6+OR+q9h4a3-7+OR+q9h4a3-4+OR+f6uyg0+OR+h0yh68+OR+h0y7j9+OR+h0y493+OR+h0y7r3	Serine/threonine-protein kinase WNK1	WNK1	35	35	27	18.2	225.5	2134	32.528	32.8541	32.9463	32.8134	32.9525	33.0973	33.1037	32.7667	33.155	32.8412	32.528	32.8541	32.9463	32.8134	32.9525	33.0973	33.1037	32.7667	33.155	32.8412	32.8189	32.9928	5	5	0.153676	0.813394	0.173939	FALSE
DAD1	F5GXX5;P61803;F5H895;A0A0B4J239	https://www.uniprot.org/uniprot/?query=f5gxx5+OR+p61803+OR+f5h895+OR+a0a0b4j239	Dolichyl-diphosphooligosaccharide--protein glycosyltransferase subunit DAD1	DAD1	4	4	4	47.1	9.5541	85	38.0911	37.9664	37.8926	37.9749	38.1186	38.1984	37.2691	37.5912	38.0357	37.9827	38.0911	37.9664	37.8926	37.9749	38.1186	38.1984	37.2691	37.5912	38.0357	37.9827	38.0087	37.8154	5	5	0.323151	0.490595	-0.193285	FALSE
SDHAF2	F5GYJ5;Q9NX18;F8W679;M0QYN2;F5GXW4;M0R060;F5H5T6;F5H8E2	https://www.uniprot.org/uniprot/?query=f5gyj5+OR+q9nx18+OR+f8w679+OR+m0qyn2+OR+f5gxw4+OR+m0r060+OR+f5h5t6+OR+f5h8e2	Succinate dehydrogenase assembly factor 2, mitochondrial	SDHAF2	6	6	6	44.8	18.388	154	29.9603	30.5054	30.5459	29.2543	30.9335		29.7944	31.1483	28.691	29.3067	29.9603	30.5054	30.5459	29.2543	30.9335	27.6347	29.7944	31.1483	28.691	29.3067	30.2399	29.315	5	4	0.206749	0.684557	-0.924869	FALSE
ATP6V0D1	F5GYQ1;P61421;J3QL14;R4GN72;H3BQB4;H3BSG7;H3BQJ1	https://www.uniprot.org/uniprot/?query=f5gyq1+OR+p61421+OR+j3ql14+OR+r4gn72+OR+h3bqb4+OR+h3bsg7+OR+h3bqj1	V-type proton ATPase subunit d 1	ATP6V0D1	9	9	9	34.2	44.659	392	32.1354	32.3648	32.3766	32.2729	32.3442	32.1864	32.2298	32.3296	31.8272	31.7403	32.1354	32.3648	32.3766	32.2729	32.3442	32.1864	32.2298	32.3296	31.8272	31.7403	32.2988	32.0627	5	5	0.116459	0.933829	-0.236136	FALSE
PXN	F5GZ78;P49023;A0A1B0GTU4;P49023-2;P49023-3;P49023-4;A0A1B0GU60;F5H836;A0A1B0GV30;REV__D6RBA6	https://www.uniprot.org/uniprot/?query=f5gz78+OR+p49023+OR+a0a1b0gtu4+OR+p49023-2+OR+p49023-3+OR+p49023-4+OR+a0a1b0gu60+OR+f5h836+OR+a0a1b0gv30+OR+rev__d6rba6	Paxillin	PXN	18	18	18	39.4	64.232	589	31.5866	31.8121	32.0674	31.6914	31.5314	31.7313	32.0699	31.8481	31.9071	31.8049	31.5866	31.8121	32.0674	31.6914	31.5314	31.7313	32.0699	31.8481	31.9071	31.8049	31.7378	31.8722	5	5	0.26826	0.571444	0.134457	FALSE
CCDC53	F5GZ97;Q9Y3C0;F5GWI9;F5GXZ7;H0YGN0	https://www.uniprot.org/uniprot/?query=f5gz97+OR+q9y3c0+OR+f5gwi9+OR+f5gxz7+OR+h0ygn0	WASH complex subunit CCDC53	CCDC53	5	5	5	34.2	21.044	193	30.3544	29.8764	30.3856	30.6909	30.1961	30.3764	30.1081	30.1299	30.3792	30.0995	30.3544	29.8764	30.3856	30.6909	30.1961	30.3764	30.1081	30.1299	30.3792	30.0995	30.3007	30.2186	5	5	0.599997	0.221851	-0.0820549	FALSE
GPHN	F5H039;Q9NQX3;Q9NQX3-2;G3V582;H0YJ30;H0YJR5;G3V4D2;G3V4R0;G3V355	https://www.uniprot.org/uniprot/?query=f5h039+OR+q9nqx3+OR+q9nqx3-2+OR+g3v582+OR+h0yj30+OR+h0yjr5+OR+g3v4d2+OR+g3v4r0+OR+g3v355	Gephyrin;Molybdopterin adenylyltransferase;Molybdopterin molybdenumtransferase	GPHN	23	23	23	36.8	84.733	782	32.4999	32.2683	32.4801	32.124	32.4805	31.9723	32.556	32.5621	32.6668	32.504	32.4999	32.2683	32.4801	32.124	32.4805	31.9723	32.556	32.5621	32.6668	32.504	32.3705	32.4522	5	5	0.588862	0.229987	0.0816999	FALSE
ANAPC5	F5H0F9;Q9UJX4;Q9UJX4-3;F5GY68;H0YFB5;Q9UJX4-2;F5H3S5;F5H0N1	https://www.uniprot.org/uniprot/?query=f5h0f9+OR+q9ujx4+OR+q9ujx4-3+OR+f5gy68+OR+h0yfb5+OR+q9ujx4-2+OR+f5h3s5+OR+f5h0n1	Anaphase-promoting complex subunit 5	ANAPC5	9	9	9	18.3	83.674	742	29.7005	29.9698	29.6798	29.6773	29.6241	29.8809	29.0586		29.7882	29.3037	29.7005	29.9698	29.6798	29.6773	29.6241	29.8809	29.0586	27.8833	29.7882	29.3037	29.7303	29.1829	5	4	0.203066	0.692364	-0.547384	FALSE
NOL8	F8WE42;F5H101;Q76FK4-4;Q76FK4;Q76FK4-2;F5GWN9;A0A0A0MSJ1;F5GXV1;F5H532;F5H797;F5H0I5;F5H8B8;F5H692	https://www.uniprot.org/uniprot/?query=f8we42+OR+f5h101+OR+q76fk4-4+OR+q76fk4+OR+q76fk4-2+OR+f5gwn9+OR+a0a0a0msj1+OR+f5gxv1+OR+f5h532+OR+f5h797+OR+f5h0i5+OR+f5h8b8+OR+f5h692	Nucleolar protein 8	NOL8	10	10	10	11.5	108.45	969		28.9725			29.1634				28.9533	28.9496	27.4674	28.9725	27.4395	27.5491	29.1634	27.0402	26.892	27.156	28.9533	28.9496	28.1184	27.7982	2	2	0.615722	0.210615	-0.320173	FALSE
MSRB3	F5H7C4;F5H199;Q8IXL7-2;F5H6G9;H0YFW5;Q8IXL7;H7C2B7;A0A2R8Y7J8	https://www.uniprot.org/uniprot/?query=f5h7c4+OR+f5h199+OR+q8ixl7-2+OR+f5h6g9+OR+h0yfw5+OR+q8ixl7+OR+h7c2b7+OR+a0a2r8y7j8	Methionine-R-sulfoxide reductase B3	MSRB3	6	6	6	53	13.101	117	30.3476	30.2799	30.7342	30.9122	30.7358	30.8625	30.437	30.9558	30.2242	30.5556	30.3476	30.2799	30.7342	30.9122	30.7358	30.8625	30.437	30.9558	30.2242	30.5556	30.6019	30.607	5	5	0.978467	0.00945379	0.0050794	FALSE
HMGA2	F5H2U8;F5H2A4;P52926;F5H6H0;P52926-3;P52926-6;P52926-4;P52926-5;P52926-2	https://www.uniprot.org/uniprot/?query=f5h2u8+OR+f5h2a4+OR+p52926+OR+f5h6h0+OR+p52926-3+OR+p52926-6+OR+p52926-4+OR+p52926-5+OR+p52926-2	High mobility group protein HMGI-C	HMGA2	4	4	4	45.5	10.767	99	29.5858	31.2863	29.3017	29.6918	29.8005	30.0202	30.3126	29.7138	29.9317	30.0755	29.5858	31.2863	29.3017	29.6918	29.8005	30.0202	30.3126	29.7138	29.9317	30.0755	29.9332	30.0108	5	5	0.839384	0.0760394	0.0775347	FALSE
HMBS	F5H345;P08397-2;P08397;A0A3B3IRR1;A0A3F2YNY7;F5GY90;F5H0P4;P08397-4;P08397-3;A0A3B3IU56;A0A1W2PNU5;A0A3B3IU34;F5H226;F5H4W5;F5H4X2	https://www.uniprot.org/uniprot/?query=f5h345+OR+p08397-2+OR+p08397+OR+a0a3b3irr1+OR+a0a3f2yny7+OR+f5gy90+OR+f5h0p4+OR+p08397-4+OR+p08397-3+OR+a0a3b3iu56+OR+a0a1w2pnu5+OR+a0a3b3iu34+OR+f5h226+OR+f5h4w5+OR+f5h4x2	Porphobilinogen deaminase	HMBS	13	13	13	51.2	35.761	330	32.1539	32.2437	32.1315	31.6671	32.0354	32.172	32.2896	32.2975	32.1404	31.9172	32.1539	32.2437	32.1315	31.6671	32.0354	32.172	32.2896	32.2975	32.1404	31.9172	32.0463	32.1633	5	5	0.36846	0.43361	0.117006	FALSE
SEC23A	F5H365;Q15436;Q15436-2;G3V4V1;G3V1W4;G3V3G5;G3V2R6;G3V5X8;G3V4Q2;G3V5K1	https://www.uniprot.org/uniprot/?query=f5h365+OR+q15436+OR+q15436-2+OR+g3v4v1+OR+g3v1w4+OR+g3v3g5+OR+g3v2r6+OR+g3v5x8+OR+g3v4q2+OR+g3v5k1	Protein transport protein Sec23A	SEC23A	31	28	28	59.5	82.968	736	33.4645	33.3913	33.5578	33.6073	33.5381	33.8022	33.651	33.8371	33.5803	33.5893	33.4645	33.3913	33.5578	33.6073	33.5381	33.8022	33.651	33.8371	33.5803	33.5893	33.5118	33.692	5	5	0.0282949	1.54829	0.180178	FALSE
TSG101	F5H442;Q99816;Q99816-2;J3QRU6;J3QKS4	https://www.uniprot.org/uniprot/?query=f5h442+OR+q99816+OR+q99816-2+OR+j3qru6+OR+j3qks4	Tumor susceptibility gene 101 protein	TSG101	17	17	17	45.8	40.917	365	32.1649	32.5546	32.6188	32.6137	32.7747	32.7506	32.5049	32.5602	32.6267	32.3624	32.1649	32.5546	32.6188	32.6137	32.7747	32.7506	32.5049	32.5602	32.6267	32.3624	32.5453	32.561	5	5	0.900514	0.0455096	0.0156368	FALSE
NAP1L1	F5H4R6;P55209-2;P55209;F8VY35;F8W0J6;H0YIV4;F8W020;F8VUX1;H0YH88;H0YHC3;F8VXI6;F8VVB5;B7Z4K9	https://www.uniprot.org/uniprot/?query=f5h4r6+OR+p55209-2+OR+p55209+OR+f8vy35+OR+f8w0j6+OR+h0yiv4+OR+f8w020+OR+f8vux1+OR+h0yh88+OR+h0yhc3+OR+f8vxi6+OR+f8vvb5+OR+b7z4k9	Nucleosome assembly protein 1-like 1	NAP1L1	18	18	3	67.1	44.626	383	37.1843	36.5686	36.6757	36.6329	36.5836	37.4765	36.549	36.4182	36.7652	37.1147	37.1843	36.5686	36.6757	36.6329	36.5836	37.4765	36.549	36.4182	36.7652	37.1147	36.729	36.8647	5	5	0.566696	0.24665	0.135696	FALSE
PDCD2	F5H4V9;Q16342-3;Q16342;J3QK82;A0A087WYJ3;Q16342-5;Q16342-2;Q16342-4;F5GWT2;H0YFZ5;H0YFM2;H0YFS8	https://www.uniprot.org/uniprot/?query=f5h4v9+OR+q16342-3+OR+q16342+OR+j3qk82+OR+a0a087wyj3+OR+q16342-5+OR+q16342-2+OR+q16342-4+OR+f5gwt2+OR+h0yfz5+OR+h0yfm2+OR+h0yfs8	Programmed cell death protein 2	PDCD2	7	7	7	25.5	33.511	298	30.1214	30.9523	30.8515	30.8657	31.105	30.8314	30.776	30.6066	29.9728	29.938	30.1214	30.9523	30.8515	30.8657	31.105	30.8314	30.776	30.6066	29.9728	29.938	30.7792	30.4249	5	5	0.209671	0.678462	-0.354233	FALSE
MAP3K4	J3KNB8;F5H538;Q9Y6R4-2;Q9Y6R4;F5H4R1;F5H1X6	https://www.uniprot.org/uniprot/?query=j3knb8+OR+f5h538+OR+q9y6r4-2+OR+q9y6r4+OR+f5h4r1+OR+f5h1x6	Mitogen-activated protein kinase kinase kinase 4	MAP3K4	24	24	24	18.3	176.57	1554	29.1217	30.6119	30.7654	29.8939	30.9964	30.4876	30.723	30.1051	30.3517	28.737	29.1217	30.6119	30.7654	29.8939	30.9964	30.4876	30.723	30.1051	30.3517	28.737	30.2779	30.0809	5	5	0.698385	0.155905	-0.196975	FALSE
BCKDHA	F5H5P2;P12694;P12694-2;F5GXU9;H0YH31	https://www.uniprot.org/uniprot/?query=f5h5p2+OR+p12694+OR+p12694-2+OR+f5gxu9+OR+h0yh31	2-oxoisovalerate dehydrogenase subunit alpha, mitochondrial	BCKDHA	9	9	9	28.8	54.202	479	30.0073	29.5427	29.4666	29.9131	29.8885	29.7157	29.7909	30.0162	30.0208	30.3746	30.0073	29.5427	29.4666	29.9131	29.8885	29.7157	29.7909	30.0162	30.0208	30.3746	29.7637	29.9836	5	5	0.201163	0.696452	0.219983	FALSE
NAT1	F5H5R8;P18440	https://www.uniprot.org/uniprot/?query=f5h5r8+OR+p18440	Arylamine N-acetyltransferase 1	NAT1	7	7	7	24.4	40.845	352		29.019	28.862	28.3783	29.1466	29.3621			29.3184	29.2522	27.7979	29.019	28.862	28.3783	29.1466	29.3621	26.5989	27.5015	29.3184	29.2522	28.6407	28.4066	4	3	0.721462	0.141787	-0.234106	FALSE
MRPL48	F5H702;Q96GC5-3;Q96GC5;F5H8D0	https://www.uniprot.org/uniprot/?query=f5h702+OR+q96gc5-3+OR+q96gc5+OR+f5h8d0	39S ribosomal protein L48, mitochondrial	MRPL48	6	6	6	74.3	12.77	113	31.7409	31.9285	31.7633	31.8894	31.753	31.7156	31.6727	32.053	31.9329	31.3324	31.7409	31.9285	31.7633	31.8894	31.753	31.7156	31.6727	32.053	31.9329	31.3324	31.815	31.7413	5	5	0.595745	0.224939	-0.0736875	FALSE
C12orf43	F5H7W8;Q96C57;F5H3K2;F5H8B7;E7ENF1;G5EA44;H0YGK4	https://www.uniprot.org/uniprot/?query=f5h7w8+OR+q96c57+OR+f5h3k2+OR+f5h8b7+OR+e7enf1+OR+g5ea44+OR+h0ygk4	Uncharacterized protein C12orf43	C12orf43	7	7	7	39.2	31.693	293	29.8597	30.075	29.5955	29.8028	29.8569	29.9289	29.9588	30.0499	29.2514	29.6811	29.8597	30.075	29.5955	29.8028	29.8569	29.9289	29.9588	30.0499	29.2514	29.6811	29.838	29.774	5	5	0.708576	0.149614	-0.0639595	FALSE
MVK	F5H8H2;Q03426;A0A1B0GWC2;A0A1B0GWF3;F5H092;F5H163;A0A0B4J236;F5H368;A0A1W2PS16;F5GXC0	https://www.uniprot.org/uniprot/?query=f5h8h2+OR+q03426+OR+a0a1b0gwc2+OR+a0a1b0gwf3+OR+f5h092+OR+f5h163+OR+a0a0b4j236+OR+f5h368+OR+a0a1w2ps16+OR+f5gxc0	Mevalonate kinase	MVK	5	5	5	24.4	37.171	344	30.1643	30.1385		29.8688	30.2061	30.2748	30.396	30.0903	29.8617	29.9383	30.1643	30.1385	27.5448	29.8688	30.2061	30.2748	30.396	30.0903	29.8617	29.9383	29.5845	30.1122	4	5	0.366308	0.436153	0.527715	FALSE
TAB3	F6SS63;Q8N5C8-2;Q8N5C8	https://www.uniprot.org/uniprot/?query=f6ss63+OR+q8n5c8-2+OR+q8n5c8	TGF-beta-activated kinase 1 and MAP3K7-binding protein 3	TAB3	3	3	3	7.1	67.029	608	30.2073	31.91				30.6584	33.6651	31.8693		30.362	30.2073	31.91	27.3776	27.0636	26.6137	30.6584	33.6651	31.8693	26.947	30.362	28.6344	30.7004	2	4	0.209028	0.679796	2.06592	FALSE
FBXO18	F6UZG9;Q8NFZ0;Q8NFZ0-2	https://www.uniprot.org/uniprot/?query=f6uzg9+OR+q8nfz0+OR+q8nfz0-2	F-box only protein 18	FBXO18	9	9	9	10.3	110.91	986	29.6881		29.4973		29.3545	29.7927			30.0771	29.4547	29.6881	27.8852	29.4973	27.4951	29.3545	29.7927	27.2902	27.5496	30.0771	29.4547	28.784	28.8328	3	3	0.949245	0.0226215	0.0488115	FALSE
SELK	Q9Y6D0;F6XHT0;F8WAX7	https://www.uniprot.org/uniprot/?query=q9y6d0+OR+f6xht0+OR+f8wax7	Selenoprotein K	SELK	7	7	7	45.7	10.645	94	33.5396	32.9148	32.5884	32.7251	32.8583	32.1976	32.815	32.753	32.9631	33.1489	33.5396	32.9148	32.5884	32.7251	32.8583	32.1976	32.815	32.753	32.9631	33.1489	32.9252	32.7755	5	5	0.531055	0.27486	-0.149728	FALSE
CD63	F8VNT9;F8VV56;F8W022;F8VWK8;P08962-3;P08962-2;P08962	https://www.uniprot.org/uniprot/?query=f8vnt9+OR+f8vv56+OR+f8w022+OR+f8vwk8+OR+p08962-3+OR+p08962-2+OR+p08962	Tetraspanin;CD63 antigen	CD63	3	3	3	15	14.265	133	32.1606	32.3309	32.5213	32.0942	32.2504	32.7879	32.4323	32.6705	32.4969	31.6032	32.1606	32.3309	32.5213	32.0942	32.2504	32.7879	32.4323	32.6705	32.4969	31.6032	32.2715	32.3982	5	5	0.591773	0.227845	0.126675	FALSE
CACNB3	F8VNV8;P54284-4;P54284-3;P54284;P54284-2;P54284-5;F8VUW8;A0A087WVX5;A0A2U3TZM7;Q08289-10;A0A494C0B2;Q08289-9;A0A2R8Y555;A0A494C184;Q08289-6;F8VWK1;F8VU10;F8VV14;Q08289-2;Q08289-5;A0A494C0Z9;Q08289-8;Q08289-4;Q08289-7;Q08289;Q08289-3;O00305-2;A0A1B0GWF9;A0A1B0GTP5;A0A494C1Q6;A0A494C044;F8W0F8;H0YHK1;A0A2R8Y7A6;A0A1B0GUK4;A0A1B0GTA9;A6PVM6;A0A2R8YFX9;A0A1B0GUI8;A0A087WWJ0;O00305;A0A494C0C3;A0A1B0GT…	https://www.uniprot.org/uniprot/?query=f8vnv8+OR+p54284-4+OR+p54284-3+OR+p54284+OR+p54284-2+OR+p54284-5+OR+f8vuw8+OR+a0a087wvx5+OR+a0a2u3tzm7+OR+q08289-10+OR+a0a494c0b2+OR+q08289-9+OR+a0a2r8y555+OR+a0a494c184+OR+q08289-6	Voltage-dependent L-type calcium channel subunit beta-3	CACNB3	6	6	4	13.1	51.613	457	27.1097	26.8735	26.8464	26.8267	26.9334	27.2589	27.2723	27.0822	27.1806	26.9178	27.1097	26.8735	26.8464	26.8267	26.9334	27.2589	27.2723	27.0822	27.1806	26.9178	26.9179	27.1424	5	5	0.0286234	1.54328	0.224429	FALSE
LETMD1	F8VP71;F8VVQ3;F8VZA2;Q6P1Q0-4;Q6P1Q0-2;Q6P1Q0;Q6P1Q0-7;H0YIV5;H0YHF4;F8VR33;F8VS60;F8W0R0;F8W1Z2;Q6P1Q0-5	https://www.uniprot.org/uniprot/?query=f8vp71+OR+f8vvq3+OR+f8vza2+OR+q6p1q0-4+OR+q6p1q0-2+OR+q6p1q0+OR+q6p1q0-7+OR+h0yiv5+OR+h0yhf4+OR+f8vr33+OR+f8vs60+OR+f8w0r0+OR+f8w1z2+OR+q6p1q0-5	LETM1 domain-containing protein 1	LETMD1	5	5	5	23.5	27.746	243	28.084	28.3827	28.325		28.257	28.5785		28.4847	28.6311	28.2337	28.084	28.3827	28.325	27.6436	28.257	28.5785	27.7281	28.4847	28.6311	28.2337	28.1385	28.3312	4	4	0.392379	0.406294	0.192723	FALSE
TMBIM6	F8W1G3;F8VQW0;F8VX73;F8VPI1;F8W201;F8W086;F8VR05;F8VQQ5;F8VSI7;F8VVJ4;P55061;P55061-2	https://www.uniprot.org/uniprot/?query=f8w1g3+OR+f8vqw0+OR+f8vx73+OR+f8vpi1+OR+f8w201+OR+f8w086+OR+f8vr05+OR+f8vqq5+OR+f8vsi7+OR+f8vvj4+OR+p55061+OR+p55061-2	Bax inhibitor 1	TMBIM6	2	2	2	56.2	1.9854	16	29.9171	30.5078	29.1575	30.0439	30.3241		30.1112			29.8957	29.9171	30.5078	29.1575	30.0439	30.3241	27.8206	30.1112	27.2261	27.0789	29.8957	29.9901	28.4265	5	2	0.0748821	1.12562	-1.56358	FALSE
C12orf75;OCC1	F8VQD4;Q8TAD7	https://www.uniprot.org/uniprot/?query=f8vqd4+OR+q8tad7	Overexpressed in colon carcinoma 1 protein	C12orf75;OCC1	3	3	3	40.4	9.3362	89	31.9908	32.0148	32.1415	31.907	31.7906	32.7319	32.3933	32.3313	32.1561	31.863	31.9908	32.0148	32.1415	31.907	31.7906	32.7319	32.3933	32.3313	32.1561	31.863	31.969	32.2951	5	5	0.0849776	1.0707	0.326143	FALSE
ATG101	F8VQD9;Q9BSB4;F8VVA0;H3BMZ4	https://www.uniprot.org/uniprot/?query=f8vqd9+OR+q9bsb4+OR+f8vva0+OR+h3bmz4	Autophagy-related protein 101	ATG101	5	5	5	33.7	21.926	190	29.2523	29.4854	29.2238	29.3352	28.8677	29.6962	29.4972	29.3653	29.3874	29.6948	29.2523	29.4854	29.2238	29.3352	28.8677	29.6962	29.4972	29.3653	29.3874	29.6948	29.2329	29.5282	5	5	0.0489442	1.3103	0.295282	FALSE
PRPF40B	F8VU11;Q6NWY9-2;Q6NWY9-3;Q6NWY9;H0YII7	https://www.uniprot.org/uniprot/?query=f8vu11+OR+q6nwy9-2+OR+q6nwy9-3+OR+q6nwy9+OR+h0yii7	Pre-mRNA-processing factor 40 homolog B	PRPF40B	6	5	5	7.3	101.35	892	27.6529		28.0491			27.4859					27.6529	27.5181	28.0491	27.4025	26.5941	27.4859	27.0618	27.4582	27.9969	27.8526	27.4433	27.5711	2	1	0.672443	0.172345	0.127738	FALSE
BAZ2A	J3KPG5;F8VU39;Q9UIF9-2;Q9UIF9-3;Q9UIF9;A0A0C4DGI9;H0YII3;H0YHL2;H0YHQ7	https://www.uniprot.org/uniprot/?query=j3kpg5+OR+f8vu39+OR+q9uif9-2+OR+q9uif9-3+OR+q9uif9+OR+a0a0c4dgi9+OR+h0yii3+OR+h0yhl2+OR+h0yhq7	Bromodomain adjacent to zinc finger domain protein 2A	BAZ2A	26	26	26	17.8	208.07	1875	30.5631	30.9345	30.7933	30.3458	30.8898	30.8367	30.7446	29.3948	30.5998	30.325	30.5631	30.9345	30.7933	30.3458	30.8898	30.8367	30.7446	29.3948	30.5998	30.325	30.7053	30.3802	5	5	0.299833	0.523121	-0.325113	FALSE
CNOT2	Q9NZN8;F8VUB4;F8VV52;Q9NZN8-5;Q9NZN8-2;Q9NZN8-4;Q9NZN8-3;F8VP97;F8W145;F8VRS8;H0YI11;H0YH84;F8VX63;A0A087X050;F8VVY1;F8VQD8;F8VQF4;H0YHT6;F8VWH8;H0YI80;H0YHT8	https://www.uniprot.org/uniprot/?query=q9nzn8+OR+f8vub4+OR+f8vv52+OR+q9nzn8-5+OR+q9nzn8-2+OR+q9nzn8-4+OR+q9nzn8-3+OR+f8vp97+OR+f8w145+OR+f8vrs8+OR+h0yi11+OR+h0yh84+OR+f8vx63+OR+a0a087x050+OR+f8vvy1	CCR4-NOT transcription complex subunit 2	CNOT2	12	12	12	39.6	59.737	540	30.4118	30.271	30.2231	30.1182	30.6622	30.6655	30.2292	29.9796	30.4812	30.3464	30.4118	30.271	30.2231	30.1182	30.6622	30.6655	30.2292	29.9796	30.4812	30.3464	30.3372	30.3404	5	5	0.983779	0.00710258	0.00313165	FALSE
DAZAP2	F8VUW5;Q15038-3;Q15038-6;Q15038;Q15038-4	https://www.uniprot.org/uniprot/?query=f8vuw5+OR+q15038-3+OR+q15038-6+OR+q15038+OR+q15038-4	DAZ-associated protein 2	DAZAP2	2	2	2	49.1	10.802	108						27.8746		27.7184			28.1517	27.5286	27.3419	26.9837	27.6746	27.8746	26.7357	27.7184	27.5666	27.6314	27.5361	27.5053	0	2	0.914248	0.0389361	-0.0307877	FALSE
NAP1L1	F8VV59;F8W118;B7Z9C2;P55209-3;F8VRJ2	https://www.uniprot.org/uniprot/?query=f8vv59+OR+f8w118+OR+b7z9c2+OR+p55209-3+OR+f8vrj2	Nucleosome assembly protein 1-like 1	NAP1L1	17	2	2	67	38.028	327		29.3044	29.2747	29.1335	29.2915				29.0513		27.3361	29.3044	29.2747	29.1335	29.2915	27.3315	26.6794	27.1814	29.0513	27.6181	28.8681	27.5723	4	1	0.047713	1.32136	-1.29573	FALSE
COPZ1	F8VVA7;P61923;P61923-4;F8VXB1;F8W156;F8W651;F8VYZ4;P61923-5;F8VUC5;F8VXR1;P61923-3;F8VYK5;P61923-2;F8VYE0	https://www.uniprot.org/uniprot/?query=f8vva7+OR+p61923+OR+p61923-4+OR+f8vxb1+OR+f8w156+OR+f8w651+OR+f8vyz4+OR+p61923-5+OR+f8vuc5+OR+f8vxr1+OR+p61923-3+OR+f8vyk5+OR+p61923-2+OR+f8vye0	Coatomer subunit zeta-1	COPZ1	8	8	8	42.9	22.34	198	33.8707	34.0375	33.7779	34.0302	34.0302	34.1566	34.039	33.6519	33.9242	34.0458	33.8707	34.0375	33.7779	34.0302	34.0302	34.1566	34.039	33.6519	33.9242	34.0458	33.9493	33.9635	5	5	0.892317	0.0494807	0.0142315	FALSE
SMPDL3B	F8VWW8;Q92485;Q92485-2;Q5T0Y8	https://www.uniprot.org/uniprot/?query=f8vww8+OR+q92485+OR+q92485-2+OR+q5t0y8	Acid sphingomyelinase-like phosphodiesterase 3b	SMPDL3B	6	6	6	21.6	45.314	407	29.1447	29.2473	30.3052		30.4857	29.2112	29.2152	29.5447	29.6143	30.6364	29.1447	29.2473	30.3052	26.7212	30.4857	29.2112	29.2152	29.5447	29.6143	30.6364	29.1808	29.6444	4	5	0.547463	0.261645	0.463568	FALSE
SCAF11	F8VXG7;Q99590;Q99590-2;A0A0A0MTP7;A0A087WTB7	https://www.uniprot.org/uniprot/?query=f8vxg7+OR+q99590+OR+q99590-2+OR+a0a0a0mtp7+OR+a0a087wtb7	Protein SCAF11	SCAF11	17	17	17	16.7	142.6	1271	30.7154	30.6532	30.9997	30.6604	30.7411	30.655	30.7559	30.8078	30.7772	31.1268	30.7154	30.6532	30.9997	30.6604	30.7411	30.655	30.7559	30.8078	30.7772	31.1268	30.754	30.8245	5	5	0.509681	0.292702	0.0705831	FALSE
C17orf49;BAP18;RNASEK-C17orf49	F8W038;Q8IXM2;Q8IXM2-3;H0YIS7;F8W1H0;Q8IXM2-2	https://www.uniprot.org/uniprot/?query=f8w038+OR+q8ixm2+OR+q8ixm2-3+OR+h0yis7+OR+f8w1h0+OR+q8ixm2-2	Chromatin complexes subunit BAP18	C17orf49;BAP18;RNASEK-C17orf49	4	4	4	47.8	16.29	157		30.7265	30.1969		30.7049	29.852	30.4152	30.3507	30.7517		27.3944	30.7265	30.1969	28.0449	30.7049	29.852	30.4152	30.3507	30.7517	27.1915	29.4135	29.7122	3	4	0.762936	0.117512	0.298723	FALSE
PPHLN1	F8W0Q9;Q8NEY8-8;Q8NEY8-2;Q8NEY8-9;F8VPY7;F8VWU8;F8VRK2	https://www.uniprot.org/uniprot/?query=f8w0q9+OR+q8ney8-8+OR+q8ney8-2+OR+q8ney8-9+OR+f8vpy7+OR+f8vwu8+OR+f8vrk2	Periphilin-1	PPHLN1	19	19	1	45.2	44.682	385	32.0171	31.9633	32.1412	32.0509	32.0897	32.1262	32.0379	31.9501	32.057	31.8282	32.0171	31.9633	32.1412	32.0509	32.0897	32.1262	32.0379	31.9501	32.057	31.8282	32.0524	31.9999	5	5	0.409521	0.387724	-0.0525427	FALSE
AK2	F8W1A4;P54819-2;P54819;P54819-5;P54819-6;P54819-3;F8VZG5;A0A5F9ZHP2;F8VY04;P54819-4;G3V213;F8VPP1	https://www.uniprot.org/uniprot/?query=f8w1a4+OR+p54819-2+OR+p54819+OR+p54819-5+OR+p54819-6+OR+p54819-3+OR+f8vzg5+OR+a0a5f9zhp2+OR+f8vy04+OR+p54819-4+OR+g3v213+OR+f8vpp1	Adenylate kinase 2, mitochondrial;Adenylate kinase 2, mitochondrial;Adenylate kinase 2, mitochondrial, N-terminally processed	AK2	16	16	16	81	25.63	232	34.9186	35.1116	34.9328	34.9214	35.1309	34.9119	35.3461	35.2711	34.9115	35.3654	34.9186	35.1116	34.9328	34.9214	35.1309	34.9119	35.3461	35.2711	34.9115	35.3654	35.0031	35.1612	5	5	0.216864	0.663812	0.158151	FALSE
RPL10	F8W7C6;A0A087WV22;H7C123;H7C2C5;Q96L21;H7C2U2	https://www.uniprot.org/uniprot/?query=f8w7c6+OR+a0a087wv22+OR+h7c123+OR+h7c2c5+OR+q96l21+OR+h7c2u2		RPL10	13	2	2	61.3	18.565	163	31.7873	31.3697	30.3152	30.8406				30.8746	31.1774		31.7873	31.3697	30.3152	30.8406	27.4729	28.1169	27.6413	30.8746	31.1774	26.5381	30.3571	28.8697	4	2	0.248997	0.603806	-1.48748	FALSE
FAM162A	Q96A26;F8W7Q4;E9PH05	https://www.uniprot.org/uniprot/?query=q96a26+OR+f8w7q4+OR+e9ph05	Protein FAM162A	FAM162A	7	7	7	37	17.342	154	33.0963	33.0756	32.7416	32.8696	32.57	32.9079	32.3353	32.2868	32.6287	32.782	33.0963	33.0756	32.7416	32.8696	32.57	32.9079	32.3353	32.2868	32.6287	32.782	32.8706	32.5882	5	5	0.112107	0.950368	-0.282448	FALSE
SLBP	F8W8D3;Q14493;H0YAE8;E7EUV9;H7C4H8;Q14493-2	https://www.uniprot.org/uniprot/?query=f8w8d3+OR+q14493+OR+h0yae8+OR+e7euv9+OR+h7c4h8+OR+q14493-2	Histone RNA hairpin-binding protein	SLBP	4	4	4	19.1	32.094	277	29.1392	29.1082		29.2416	29.0985		29.34	28.8376			29.1392	29.1082	27.685	29.2416	29.0985	26.7955	29.34	28.8376	27.3684	27.7318	28.8545	28.0147	4	2	0.175216	0.756427	-0.839826	FALSE
TIA1	F8W8I6;P31483;P31483-3;E5RGV5;E5RG67;F8WE16	https://www.uniprot.org/uniprot/?query=f8w8i6+OR+p31483+OR+p31483-3+OR+e5rgv5+OR+e5rg67+OR+f8we16	Nucleolysin TIA-1 isoform p40	TIA1	15	15	3	49.4	42.835	385	32.9712	32.6593	32.9522	32.9391	32.6645	32.7497	32.9691	33.1414	32.9393	33.1072	32.9712	32.6593	32.9522	32.9391	32.6645	32.7497	32.9691	33.1414	32.9393	33.1072	32.8373	32.9813	5	5	0.187682	0.726578	0.144089	FALSE
IGF2BP2	F8W930;Q9Y6M1-1;Q9Y6M1;Q9Y6M1-5;Q9Y6M1-6;Q9Y6M1-3;Q9Y6M1-4;O00425-2;Q9NZI8-2;Q9NZI8	https://www.uniprot.org/uniprot/?query=f8w930+OR+q9y6m1-1+OR+q9y6m1+OR+q9y6m1-5+OR+q9y6m1-6+OR+q9y6m1-3+OR+q9y6m1-4+OR+o00425-2+OR+q9nzi8-2+OR+q9nzi8	Insulin-like growth factor 2 mRNA-binding protein 2	IGF2BP2	25	25	23	46.1	66.785	605	34.1358	34.174	33.9046	34.1721	34.1793	34.1306	34.3052	34.378	34.5669	34.3641	34.1358	34.174	33.9046	34.1721	34.1793	34.1306	34.3052	34.378	34.5669	34.3641	34.1132	34.349	5	5	0.0294541	1.53085	0.235783	FALSE
CCDC93	Q567U6;F8W9X7;H7C050	https://www.uniprot.org/uniprot/?query=q567u6+OR+f8w9x7+OR+h7c050	Coiled-coil domain-containing protein 93	CCDC93	25	25	25	39.9	73.197	631	31.3169	31.4055	31.398	31.1748	31.0058	30.9706	31.4235	29.7739	31.5077	31.288	31.3169	31.4055	31.398	31.1748	31.0058	30.9706	31.4235	29.7739	31.5077	31.288	31.2602	30.9927	5	5	0.454988	0.342	-0.267452	FALSE
MTMR1	F8WA39;Q13613-2;Q13613;H0YDX3;Q8NEC6;H7BZJ1;E9PIH9;H7C406;E9PPP8;F8W764;F8W8S8	https://www.uniprot.org/uniprot/?query=f8wa39+OR+q13613-2+OR+q13613+OR+h0ydx3+OR+q8nec6+OR+h7bzj1+OR+e9pih9+OR+h7c406+OR+e9ppp8+OR+f8w764+OR+f8w8s8	Myotubularin-related protein 1	MTMR1	10	10	10	23	75.717	673	28.6456	28.5482	29.0021	28.358		28.3807	28.8743	28.5613	28.7606	28.5039	28.6456	28.5482	29.0021	28.358	27.4343	28.3807	28.8743	28.5613	28.7606	28.5039	28.3976	28.6162	4	5	0.466996	0.330687	0.218511	FALSE
DDX31	F8WAJ0;Q9H8H2;Q9H8H2-2;Q9H8H2-4;Q9H8H2-3	https://www.uniprot.org/uniprot/?query=f8waj0+OR+q9h8h2+OR+q9h8h2-2+OR+q9h8h2-4+OR+q9h8h2-3	Probable ATP-dependent RNA helicase DDX31	DDX31	20	20	20	34.3	83.515	746	30.7794	31.0208	31.2991	31.2753	31.2813	30.9407	30.8725	30.9121	30.9736	31.2938	30.7794	31.0208	31.2991	31.2753	31.2813	30.9407	30.8725	30.9121	30.9736	31.2938	31.1312	30.9985	5	5	0.328705	0.483193	-0.132678	FALSE
PRKD1	Q15139;F8WBA3;H0YHL5	https://www.uniprot.org/uniprot/?query=q15139+OR+f8wba3+OR+h0yhl5	Serine/threonine-protein kinase D1;Serine/threonine-protein kinase	PRKD1	9	5	4	14.8	101.7	912	28.8496	28.5909	29.0073	28.9842	29.3606	29.1422	28.0598			28.729	28.8496	28.5909	29.0073	28.9842	29.3606	29.1422	28.0598	27.4591	27.7308	28.729	28.9585	28.2242	5	3	0.0783587	1.10591	-0.734357	FALSE
VAMP2	J3QRU4;F8WCA0;L7N2F9;P63027	https://www.uniprot.org/uniprot/?query=j3qru4+OR+f8wca0+OR+l7n2f9+OR+p63027	Vesicle-associated membrane protein 2	VAMP2	5	2	2	61.1	12.251	113		29.2964	29.7337	29.9422	30.5511	29.7884	29.5959			29.6883	27.4832	29.2964	29.7337	29.9422	30.5511	29.7884	29.5959	27.4677	27.776	29.6883	29.4013	28.8632	4	3	0.481339	0.317549	-0.538079	FALSE
ARPC4-TTLL3;ARPC4	F8WCF6;P59998;P59998-3;H7C0A3;F8WDD7;A0A0A6YYG9;P59998-2;R4GN08;P59998-4;F8WE39;F8WDW3	https://www.uniprot.org/uniprot/?query=f8wcf6+OR+p59998+OR+p59998-3+OR+h7c0a3+OR+f8wdd7+OR+a0a0a6yyg9+OR+p59998-2+OR+r4gn08+OR+p59998-4+OR+f8we39+OR+f8wdw3	Actin-related protein 2/3 complex subunit 4	ARPC4-TTLL3;ARPC4	12	12	12	66.9	21.058	181	35.556	35.6418	35.7307	35.4858	35.4846	35.5061	35.3962	35.2337	35.1702	35.258	35.556	35.6418	35.7307	35.4858	35.4846	35.5061	35.3962	35.2337	35.1702	35.258	35.5798	35.3128	5	5	0.00935552	2.02893	-0.26695	FALSE
CENPA	F8WD88;P49450-2;P49450	https://www.uniprot.org/uniprot/?query=f8wd88+OR+p49450-2+OR+p49450	Histone H3-like centromeric protein A	CENPA	2	2	2	23.3	9.9154	86	28.9855		28.4896	28.0615	28.2683	28.6869			28.6452	28.5127	28.9855	27.3393	28.4896	28.0615	28.2683	28.6869	27.2398	27.2682	28.6452	28.5127	28.2289	28.0705	4	3	0.722822	0.140968	-0.158306	FALSE
TMEM50B	F8WDH1;P56557;F8WBF4;C9K0I4	https://www.uniprot.org/uniprot/?query=f8wdh1+OR+p56557+OR+f8wbf4+OR+c9k0i4	Transmembrane protein 50B	TMEM50B	3	3	3	20.5	16.854	151	31.9221	32.4474	30.876	31.8501	31.8827	31.923	31.9179	31.8445	30.7715	32.0098	31.9221	32.4474	30.876	31.8501	31.8827	31.923	31.9179	31.8445	30.7715	32.0098	31.7957	31.6933	5	5	0.774044	0.111234	-0.10233	FALSE
MMADHC	F8WEC0;Q9H3L0	https://www.uniprot.org/uniprot/?query=f8wec0+OR+q9h3l0	Methylmalonic aciduria and homocystinuria type D protein, mitochondrial	MMADHC	4	4	4	16.1	36.376	330	30.5329				29.884				30.818		30.5329	27.4766	27.7043	27.2531	29.884	27.6181	26.8148	26.8087	30.818	26.7842	28.5702	27.7687	2	1	0.460949	0.336347	-0.801434	FALSE
SEC62	F8WF48;Q99442;F8WCJ7	https://www.uniprot.org/uniprot/?query=f8wf48+OR+q99442+OR+f8wcj7	Translocation protein SEC62	SEC62	8	8	8	67.1	9.8703	85	30.8623	30.7318	30.1552		30.4304	30.6226	30.5436	30.6492	31.2367	31.0489	30.8623	30.7318	30.1552	27.7347	30.4304	30.6226	30.5436	30.6492	31.2367	31.0489	29.9829	30.8202	4	5	0.222744	0.652195	0.837316	FALSE
STIM1	G0XQ39;Q13586;Q13586-2;E9PNJ4;H0YDB2;E9PIQ8;E9PRZ7;E9PR09;E9PN27;E9PRE4;E9PR07;E9PJ19;E9PMB4	https://www.uniprot.org/uniprot/?query=g0xq39+OR+q13586+OR+q13586-2+OR+e9pnj4+OR+h0ydb2+OR+e9piq8+OR+e9prz7+OR+e9pr09+OR+e9pn27+OR+e9pre4+OR+e9pr07+OR+e9pj19+OR+e9pmb4	Stromal interaction molecule 1	STIM1	12	12	12	15.7	88.645	791	30.2197	30.501	30.7553	30.7783	30.6132	30.6646	30.45		30.3326	30.5186	30.2197	30.501	30.7553	30.7783	30.6132	30.6646	30.45	27.5461	30.3326	30.5186	30.5735	29.9024	5	4	0.32283	0.491026	-0.671156	FALSE
ANKMY2	Q8IV38;G3V0G5;F8WB95	https://www.uniprot.org/uniprot/?query=q8iv38+OR+g3v0g5+OR+f8wb95	Ankyrin repeat and MYND domain-containing protein 2	ANKMY2	6	6	6	17.5	49.298	441	28.9204	29.2724	29.6138	29.601	29.1069	29.5805	29.2167		29.1373	28.9443	28.9204	29.2724	29.6138	29.601	29.1069	29.5805	29.2167	27.7466	29.1373	28.9443	29.3029	28.9251	5	4	0.313651	0.503553	-0.37782	FALSE
NDUFV1	G3V0I5;P49821-2;P49821;B4DE93;E9PMX3;E9PQP1;H0YE81;E9PLC6;E9PPR0;E9PJL9;E9PPS5;H0YD04;E9PPD6	https://www.uniprot.org/uniprot/?query=g3v0i5+OR+p49821-2+OR+p49821+OR+b4de93+OR+e9pmx3+OR+e9pqp1+OR+h0ye81+OR+e9plc6+OR+e9ppr0+OR+e9pjl9+OR+e9pps5+OR+h0yd04+OR+e9ppd6	NADH dehydrogenase [ubiquinone] flavoprotein 1, mitochondrial	NDUFV1	25	25	25	69.8	50.054	457	32.6423	32.7031	31.7111	31.9683	32.904	33.1861	32.9371	32.7005	31.1492	32.4277	32.6423	32.7031	31.7111	31.9683	32.904	33.1861	32.9371	32.7005	31.1492	32.4277	32.3857	32.4801	5	5	0.830308	0.0807606	0.0943799	FALSE
PARP2	G3V167;Q9UGN5-2;Q9UGN5;H0YH02	https://www.uniprot.org/uniprot/?query=g3v167+OR+q9ugn5-2+OR+q9ugn5+OR+h0yh02	Poly [ADP-ribose] polymerase 2	PARP2	9	9	9	19.4	60.214	531	30.3957	30.5702	30.7284	30.5002	30.7635	30.1978	30.2384	30.4619	31.1476	30.5486	30.3957	30.5702	30.7284	30.5002	30.7635	30.1978	30.2384	30.4619	31.1476	30.5486	30.5916	30.5189	5	5	0.707982	0.149978	-0.0727421	FALSE
GSDMD	G3V1A6;P57764;E9PIB2;E9PNZ0;E9PQR9;E9PQ48;E9PRF1;H0YDB0	https://www.uniprot.org/uniprot/?query=g3v1a6+OR+p57764+OR+e9pib2+OR+e9pnz0+OR+e9pqr9+OR+e9pq48+OR+e9prf1+OR+h0ydb0	Gasdermin-D	GSDMD	22	22	22	55.3	57.734	532	33.5128	33.2835	33.5888	33.401	33.9813	33.8873	33.6474	33.2014	33.5633	33.132	33.5128	33.2835	33.5888	33.401	33.9813	33.8873	33.6474	33.2014	33.5633	33.132	33.5535	33.4863	5	5	0.725601	0.139302	-0.0671861	FALSE
TJP1	G3V1L9;Q07157;H0Y3R8;H0YKB1;H0YLT6	https://www.uniprot.org/uniprot/?query=g3v1l9+OR+q07157+OR+h0y3r8+OR+h0ykb1+OR+h0ylt6	Tight junction protein ZO-1	TJP1	74	74	3	49	197.46	1768	34.2481	34.2701	34.37	34.2614	34.2727	34.5833	34.6974	34.6062	34.5771	34.6668	34.2481	34.2701	34.37	34.2614	34.2727	34.5833	34.6974	34.6062	34.5771	34.6668	34.2845	34.6261	5	5	5.93061e-06	5.2269	0.341686	FALSE
GAS2L3	G3V1N3;Q86XJ1	https://www.uniprot.org/uniprot/?query=g3v1n3+OR+q86xj1	GAS2-like protein 3	GAS2L3	2	2	2	3.9	63.621	590	27.3239	27.1163	27.3728	27.3704			27.3697				27.3239	27.1163	27.3728	27.3704	27.8803	27.7623	27.3697	27.3706	27.4792	26.9392	27.4127	27.3842	4	1	0.879758	0.0556368	-0.0285503	FALSE
LOH12CR1	G3V1P3;Q969J3;Q969J3-2	https://www.uniprot.org/uniprot/?query=g3v1p3+OR+q969j3+OR+q969j3-2	Loss of heterozygosity 12 chromosomal region 1 protein	LOH12CR1	9	9	9	59.3	20.247	177	30.5623	30.3503	30.9048	31.1024	30.5994	30.5122	30.3176	30.5739	30.2828	30.2987	30.5623	30.3503	30.9048	31.1024	30.5994	30.5122	30.3176	30.5739	30.2828	30.2987	30.7038	30.397	5	5	0.0844194	1.07356	-0.306783	FALSE
FCF1	G3V5S9;G3V1S4;Q9Y324;G3V2M5	https://www.uniprot.org/uniprot/?query=g3v5s9+OR+g3v1s4+OR+q9y324+OR+g3v2m5	rRNA-processing protein FCF1 homolog	FCF1	7	7	7	32.2	21.491	183	30.7911	30.5094	30.6233	30.1255	30.5604	30.6652	30.6388	30.3757	30.4497	30.8865	30.7911	30.5094	30.6233	30.1255	30.5604	30.6652	30.6388	30.3757	30.4497	30.8865	30.5219	30.6032	5	5	0.583054	0.234291	0.0812519	FALSE
SIX4	G3V2N2;Q9UIU6	https://www.uniprot.org/uniprot/?query=g3v2n2+OR+q9uiu6	Homeobox protein SIX4	SIX4	2	2	2	8.3	52.679	494		29.6826			29.7123						28.1166	29.6826	27.4461	27.1322	29.7123	27.4338	27.5097	27.2811	27.6538	26.9699	28.418	27.3697	2	0	0.127695	0.893825	-1.04828	FALSE
ATP5J2-PTCD1;PTCD1	G3V325;O75127;C9JJT5;P56134-4;P56134-2;C9JGL8;C9JU26;C9JQN9	https://www.uniprot.org/uniprot/?query=g3v325+OR+o75127+OR+c9jjt5+OR+p56134-4+OR+p56134-2+OR+c9jgl8+OR+c9ju26+OR+c9jqn9	Pentatricopeptide repeat-containing protein 1, mitochondrial	ATP5J2-PTCD1;PTCD1	17	16	14	25	84.109	749	36.8745	36.4935	36.105	36.6637	36.3426	36.4251	36.286	36.8606	36.0135	36.3379	36.8745	36.4935	36.105	36.6637	36.3426	36.4251	36.286	36.8606	36.0135	36.3379	36.4959	36.3846	5	5	0.575218	0.240168	-0.111271	FALSE
CNIH1	G3V5P8;G3V3B2;G3V4K0;O95406	https://www.uniprot.org/uniprot/?query=g3v5p8+OR+g3v3b2+OR+g3v4k0+OR+o95406	Protein cornichon homolog 1	CNIH1	2	2	2	24	14.051	121	32.9927	31.8272	31.2607	31.7338	33.4448	33.978	33.2142	33.6746	31.3783	33.3978	32.9927	31.8272	31.2607	31.7338	33.4448	33.978	33.2142	33.6746	31.3783	33.3978	32.2518	33.1286	5	5	0.192222	0.716198	0.876753	FALSE
VIPAS39	G3V4K3;Q9H9C1;Q9H9C1-2;G3V549	https://www.uniprot.org/uniprot/?query=g3v4k3+OR+q9h9c1+OR+q9h9c1-2+OR+g3v549	Spermatogenesis-defective protein 39 homolog	VIPAS39	15	15	15	32	59.718	519	29.2507	29.8969	30.2365	30.5506	29.9791	29.8912	30.2523	29.0824	30.7951	28.8802	29.2507	29.8969	30.2365	30.5506	29.9791	29.8912	30.2523	29.0824	30.7951	28.8802	29.9828	29.7802	5	5	0.643663	0.191342	-0.202525	FALSE
DDX24	G3V529;Q9GZR7;Q9GZR7-2;F5GYL3;A0A087WXU8;A0A1W2PRR2	https://www.uniprot.org/uniprot/?query=g3v529+OR+q9gzr7+OR+q9gzr7-2+OR+f5gyl3+OR+a0a087wxu8+OR+a0a1w2prr2	ATP-dependent RNA helicase DDX24	DDX24	32	32	32	46	91.48	816	31.93	32.6102	32.3191	32.5954	32.4584	32.2001	32.4024	32.7091	32.2031	32.2453	31.93	32.6102	32.3191	32.5954	32.4584	32.2001	32.4024	32.7091	32.2031	32.2453	32.3826	32.352	5	5	0.851381	0.0698761	-0.0306121	FALSE
ZFYVE1	G3V5N8;Q9HBF4-3;Q9HBF4;Q9HBF4-2	https://www.uniprot.org/uniprot/?query=g3v5n8+OR+q9hbf4-3+OR+q9hbf4+OR+q9hbf4-2	Zinc finger FYVE domain-containing protein 1	ZFYVE1	6	6	6	9.3	88.422	789		27.9858	27.9854			28.8739					27.532	27.9858	27.9854	27.4073	27.0742	28.8739	27.5699	27.6185	26.9403	26.7964	27.597	27.5598	2	1	0.93037	0.0313442	-0.0371504	FALSE
CDK2	G3V5T9;P24941;P24941-2;E7ESI2;K7EJ83;G3V317	https://www.uniprot.org/uniprot/?query=g3v5t9+OR+p24941+OR+p24941-2+OR+e7esi2+OR+k7ej83+OR+g3v317	Cyclin-dependent kinase 2	CDK2	18	16	14	63.3	39.178	346	34.6477	34.1952	34.253	34.2474	34.1687	34.2305	34.4695	34.9746	34.8761	34.663	34.6477	34.1952	34.253	34.2474	34.1687	34.2305	34.4695	34.9746	34.8761	34.663	34.3024	34.6427	5	5	0.0732721	1.13506	0.340318	FALSE
ZNF512	G3XAG1;Q96ME7-3;Q96ME7;Q96ME7-2	https://www.uniprot.org/uniprot/?query=g3xag1+OR+q96me7-3+OR+q96me7+OR+q96me7-2	Zinc finger protein 512	ZNF512	14	14	14	35.9	64.594	566	31.5039	30.224	30.9646	30.3878	30.3405	30.9167	30.7794	30.7408	31.59	31.5843	31.5039	30.224	30.9646	30.3878	30.3405	30.9167	30.7794	30.7408	31.59	31.5843	30.6842	31.1222	5	5	0.19549	0.708875	0.438076	FALSE
PAPOLA	G3XAH6;P51003;P51003-2;A0A0C4DGK1;G3V3I9;H0YJ00;Q9NRJ5;G3V457;H0YJL4	https://www.uniprot.org/uniprot/?query=g3xah6+OR+p51003+OR+p51003-2+OR+a0a0c4dgk1+OR+g3v3i9+OR+h0yj00+OR+q9nrj5+OR+g3v457+OR+h0yjl4	Poly(A) polymerase alpha	PAPOLA	28	28	25	47.7	80.625	724	31.5744	32.999	32.7966	32.7893	33.0427	32.916	32.5643	32.6231	32.4827	31.8514	31.5744	32.999	32.7966	32.7893	33.0427	32.916	32.5643	32.6231	32.4827	31.8514	32.6404	32.4875	5	5	0.650639	0.18666	-0.152895	FALSE
LAMB1	P07942;G3XAI2;E7EPA6	https://www.uniprot.org/uniprot/?query=p07942+OR+g3xai2+OR+e7epa6	Laminin subunit beta-1	LAMB1	24	24	24	16.7	198.04	1786	31.0271	30.7853	30.8123	31.5431	31.8349	31.14	31.1554	31.2902	30.668	28.2359	31.0271	30.7853	30.8123	31.5431	31.8349	31.14	31.1554	31.2902	30.668	28.2359	31.2005	30.4979	5	5	0.302506	0.519266	-0.702637	FALSE
FAM133B;FAM133A	G3XAI9;Q5BKY9;Q5BKY9-2;Q8N9E0;C9JUX2	https://www.uniprot.org/uniprot/?query=g3xai9+OR+q5bky9+OR+q5bky9-2+OR+q8n9e0+OR+c9jux2	Protein FAM133B;Protein FAM133A	FAM133B;FAM133A	4	4	4	46.7	12.41	105		28.9958		28.2023	28.2967			29.0853		29.0108	28.0621	28.9958	27.8045	28.2023	28.2967	27.7326	27.834	29.0853	27.6238	29.0108	28.2723	28.2573	3	2	0.969833	0.0133031	-0.0149553	FALSE
TRAM1	G3XAN4;Q15629-2;Q15629	https://www.uniprot.org/uniprot/?query=g3xan4+OR+q15629-2+OR+q15629	Translocating chain-associated membrane protein 1	TRAM1	5	5	5	16	33.435	288	29.6501	29.9131	29.9622	29.8911	29.8512	29.6531			29.986	29.7969	29.6501	29.9131	29.9622	29.8911	29.8512	29.6531	27.2051	27.1937	29.986	29.7969	29.8536	28.767	5	3	0.166032	0.779807	-1.0866	FALSE
GPR107	G5E994;Q5VW38-2;Q5VW38;Q5VW38-3;U3KQD2	https://www.uniprot.org/uniprot/?query=g5e994+OR+q5vw38-2+OR+q5vw38+OR+q5vw38-3+OR+u3kqd2	Protein GPR107	GPR107	3	3	3	5.6	63.984	571	27.801		28.5083	28.7456	28.4558	28.3613		28.5493	28.8833	28.0539	27.801	27.2075	28.5083	28.7456	28.4558	28.3613	26.9209	28.5493	28.8833	28.0539	28.1436	28.1538	4	4	0.982177	0.00781013	0.010119	FALSE
USP11	G5E9A6;Q5JXD3	https://www.uniprot.org/uniprot/?query=g5e9a6+OR+q5jxd3	Ubiquitin carboxyl-terminal hydrolase	USP11	33	32	1	48	105.03	920	32.2147	33.1219	33.3323	33.0659	33.412	33.5761	32.63	33.4647	32.9305	31.9244	32.2147	33.1219	33.3323	33.0659	33.412	33.5761	32.63	33.4647	32.9305	31.9244	33.0294	32.9052	5	5	0.745513	0.127545	-0.124214	FALSE
NFKBIB	I3L4X3;G5E9C2;Q15653-2;Q15653;I3L1A4	https://www.uniprot.org/uniprot/?query=i3l4x3+OR+g5e9c2+OR+q15653-2+OR+q15653+OR+i3l1a4	NF-kappa-B inhibitor beta	NFKBIB	6	6	6	32.2	25.119	233	29.9221				30.0605	30.4225	30.2156	30.0692	29.982	30.3663	29.9221	27.88	27.7952	26.6961	30.0605	30.4225	30.2156	30.0692	29.982	30.3663	28.4708	30.2111	2	5	0.0560487	1.25143	1.74033	FALSE
PDE5A	G5E9C5;O76074-2;O76074;C9JGT3;H0YA14	https://www.uniprot.org/uniprot/?query=g5e9c5+OR+o76074-2+OR+o76074+OR+c9jgt3+OR+h0ya14	cGMP-specific 3,5-cyclic phosphodiesterase	PDE5A	19	19	19	26.1	93.629	823		29.451	29.8171	30.8965	29.5045	28.9901					27.6432	29.451	29.8171	30.8965	29.5045	28.9901	27.1852	26.8429	27.3803	27.7215	29.4625	27.624	4	1	0.0234455	1.62994	-1.83845	TRUE
ARFGAP2	Q8N6H7;G5E9L0;A0A0D9SF70;Q8N6H7-2;E9PQP3;Q8N6H7-3;E9PIY6;H0YDN9;E9PMU9;E9PN48;E9PJT7;E9PK28;E9PMR9;H0YDX1;E9PM63;H0YF45;E9PNY8;E9PM18	https://www.uniprot.org/uniprot/?query=q8n6h7+OR+g5e9l0+OR+a0a0d9sf70+OR+q8n6h7-2+OR+e9pqp3+OR+q8n6h7-3+OR+e9piy6+OR+h0ydn9+OR+e9pmu9+OR+e9pn48+OR+e9pjt7+OR+e9pk28+OR+e9pmr9+OR+h0ydx1+OR+e9pm63	ADP-ribosylation factor GTPase-activating protein 2	ARFGAP2	16	15	15	45.7	56.72	521	32.1017	32.0975	32.3226	32.0836	32.1882	32.1719	32.288	32.0579	32.4173	32.1634	32.1017	32.0975	32.3226	32.0836	32.1882	32.1719	32.288	32.0579	32.4173	32.1634	32.1587	32.2197	5	5	0.448014	0.348709	0.0609677	FALSE
NKIRAS1	G5E9P3;Q9NYS0	https://www.uniprot.org/uniprot/?query=g5e9p3+OR+q9nys0	NF-kappa-B inhibitor-interacting Ras-like protein 1	NKIRAS1	2	2	2	11.5	21.644	192		28.7147	28.2408	27.9808				28.1677		28.1946	27.5102	28.7147	28.2408	27.9808	27.2778	27.4992	27.0041	28.1677	27.5939	28.1946	27.9448	27.6919	3	2	0.478754	0.319887	-0.252963	FALSE
PFN2	G5E9Q6;P35080-2;C9J0J7;C9JQ45	https://www.uniprot.org/uniprot/?query=g5e9q6+OR+p35080-2+OR+c9j0j7+OR+c9jq45	Profilin;Profilin-2	PFN2	11	11	5	52.1	20.787	188	35.0469	35.1095	35.0075	35.9164	34.6604	34.5863	36.0781	35.0539	36.0018	35.5315	35.0469	35.1095	35.0075	35.9164	34.6604	34.5863	36.0781	35.0539	36.0018	35.5315	35.1481	35.4503	5	5	0.416928	0.379939	0.302187	FALSE
MRPS22	G5E9W7;G5E9V5;P82650;H7C5L9;H7C5F2;H7C5H3;P82650-2;C9J5D8	https://www.uniprot.org/uniprot/?query=g5e9w7+OR+g5e9v5+OR+p82650+OR+h7c5l9+OR+h7c5f2+OR+h7c5h3+OR+p82650-2+OR+c9j5d8	28S ribosomal protein S22, mitochondrial	MRPS22	21	21	21	66.5	36.805	319	33.5317	33.6946	33.3003	33.2088	33.3122	33.5044	33.5799	33.7235	33.2233	33.3431	33.5317	33.6946	33.3003	33.2088	33.3122	33.5044	33.5799	33.7235	33.2233	33.3431	33.4095	33.4749	5	5	0.615241	0.210955	0.065334	FALSE
APBB2	H0YAJ5;G5E9Y1;Q92870-2;Q92870;Q92870-4;Q92870-3;D6RDY3;D6RB00;D6RB55;H0Y9U9	https://www.uniprot.org/uniprot/?query=h0yaj5+OR+g5e9y1+OR+q92870-2+OR+q92870+OR+q92870-4+OR+q92870-3+OR+d6rdy3+OR+d6rb00+OR+d6rb55+OR+h0y9u9	Amyloid beta A4 precursor protein-binding family B member 2	APBB2	5	4	4	8	79.972	728	28.4297			28.2826					27.8711		28.4297	27.5657	27.6421	28.2826	27.5781	27.5866	27.2008	27.6129	27.8711	26.5245	27.8997	27.3592	2	1	0.111754	0.951736	-0.540496	FALSE
CELF1	G5EA30;Q92879-4;Q92879-6;Q92879;Q92879-3;Q92879-2;Q92879-5;E9PKU1;E9PSH0;E9PQK4;F5H0D8;E9PKA1;F5H4Y5;Q5VZZ6;A0A1B0GU44;E9PC62;A0A1B0GUN8;A0A0J9YX66;O95319-5;A0A0J9YXJ0;V9GYD9;O95319-3;O95319-4;O95319;O95319-2;F5H3J7	https://www.uniprot.org/uniprot/?query=g5ea30+OR+q92879-4+OR+q92879-6+OR+q92879+OR+q92879-3+OR+q92879-2+OR+q92879-5+OR+e9pku1+OR+e9psh0+OR+e9pqk4+OR+f5h0d8+OR+e9pka1+OR+f5h4y5+OR+q5vzz6+OR+a0a1b0gu44	CUGBP Elav-like family member 1	CELF1	19	19	19	35.2	55.142	514	33.1944	33.5132	33.5697	33.3783	33.4171	33.6548	33.6176	33.0349	33.4518	33.5474	33.1944	33.5132	33.5697	33.3783	33.4171	33.6548	33.6176	33.0349	33.4518	33.5474	33.4145	33.4613	5	5	0.729286	0.137102	0.0467868	FALSE
CDC27	G5EA36;I3L394;I3L328;F6QPS0;I3L3H6;K7EMA6;E9PRZ6;I3L3G1;I3L2Z8	https://www.uniprot.org/uniprot/?query=g5ea36+OR+i3l394+OR+i3l328+OR+f6qps0+OR+i3l3h6+OR+k7ema6+OR+e9prz6+OR+i3l3g1+OR+i3l2z8		CDC27	23	23	1	38.8	91.737	823	32.2969	32.2452	32.2942	32.1587	32.2625	32.135	32.005	31.9839	32.0715	32.0587	32.2969	32.2452	32.2942	32.1587	32.2625	32.135	32.005	31.9839	32.0715	32.0587	32.2515	32.0508	5	5	0.000592633	3.22721	-0.200668	FALSE
PUS1	G8JLB3;Q9Y606-2;Q9Y606;F5H1S9;F5GXL3;F5GY32;F5H168;F8W9U5;F5H1B2	https://www.uniprot.org/uniprot/?query=g8jlb3+OR+q9y606-2+OR+q9y606+OR+f5h1s9+OR+f5gxl3+OR+f5gy32+OR+f5h168+OR+f8w9u5+OR+f5h1b2	tRNA pseudouridine synthase;tRNA pseudouridine synthase A, mitochondrial	PUS1	27	27	27	72.1	42.92	384	33.1781	32.3934	32.6037	32.683	32.8083	32.7673	32.6813	33.0598	32.6551	33.0235	33.1781	32.3934	32.6037	32.683	32.8083	32.7673	32.6813	33.0598	32.6551	33.0235	32.7333	32.8374	5	5	0.525466	0.279456	0.104097	FALSE
HNRNPH1	P31943;G8JLB6;E9PCY7;D6RBM0;H0YB39;E7EN40;H0YBD7;D6RIU0;D6RIT2;E5RGV0;D6R9T0;D6RFM3;D6RAM1;D6RDU3;D6RJ04;D6RIH9;E7EQJ0;D6RDL0;H0YBG7;H0YAQ2;E5RGH4;D6RF17;D6R9D3;E5RJ94;H0YBK1	https://www.uniprot.org/uniprot/?query=p31943+OR+g8jlb6+OR+e9pcy7+OR+d6rbm0+OR+h0yb39+OR+e7en40+OR+h0ybd7+OR+d6riu0+OR+d6rit2+OR+e5rgv0+OR+d6r9t0+OR+d6rfm3+OR+d6ram1+OR+d6rdu3+OR+d6rj04	Heterogeneous nuclear ribonucleoprotein H;Heterogeneous nuclear ribonucleoprotein H, N-terminally processed	HNRNPH1	25	25	11	61.5	49.229	449	37.1234	37.0654	37.0063	36.9776	36.9862	37.1689	36.9341	36.7627	37.2082	37.1972	37.1234	37.0654	37.0063	36.9776	36.9862	37.1689	36.9341	36.7627	37.2082	37.1972	37.0318	37.0542	5	5	0.818751	0.0868482	0.0224504	FALSE
CDSN	Q2L6G8;G8JLG2;Q15517	https://www.uniprot.org/uniprot/?query=q2l6g8+OR+g8jlg2+OR+q15517	Corneodesmosin	CDSN	6	6	6	20.4	51.539	529			31.7772		33.0853						27.4837	28.1397	31.7772	27.5259	33.0853	27.2043	27.8502	27.7841	26.9899	27.1231	29.6024	27.3903	2	0	0.13404	0.872764	-2.21204	FALSE
NELFCD;TH1L	X6RLT1;H0UI80;Q8IXH7-4;Q8IXH7;Q8IXH7-3	https://www.uniprot.org/uniprot/?query=x6rlt1+OR+h0ui80+OR+q8ixh7-4+OR+q8ixh7+OR+q8ixh7-3	Negative elongation factor C/D	NELFCD;TH1L	18	18	18	36.4	66.432	593	31.9325	31.8969	31.9699	32.159	32.0264	32.0263	32.2267	31.4301	31.959	32.0145	31.9325	31.8969	31.9699	32.159	32.0264	32.0263	32.2267	31.4301	31.959	32.0145	31.9969	31.9313	5	5	0.661282	0.179613	-0.065627	FALSE
DPM1	Q5QPK2;H0Y368;O60762;Q5QPJ9	https://www.uniprot.org/uniprot/?query=q5qpk2+OR+h0y368+OR+o60762+OR+q5qpj9	Dolichol-phosphate mannosyltransferase subunit 1	DPM1	17	17	17	61.3	32.426	287	33.6685	33.5549	34.1018	34.0507	34.09	34.1537	33.7324	33.8002	33.9276	33.8557	33.6685	33.5549	34.1018	34.0507	34.09	34.1537	33.7324	33.8002	33.9276	33.8557	33.8932	33.8939	5	5	0.99585	0.00180597	0.000741132	FALSE
DAB2IP	H0Y3A3;Q5VWQ8-5;Q5VWQ8;A0A3B3ITG3;Q5VWQ8-3;Q5VWQ8-4;Q5VWQ8-2;F8WA47;F6R503	https://www.uniprot.org/uniprot/?query=h0y3a3+OR+q5vwq8-5+OR+q5vwq8+OR+a0a3b3itg3+OR+q5vwq8-3+OR+q5vwq8-4+OR+q5vwq8-2+OR+f8wa47+OR+f6r503	Disabled homolog 2-interacting protein	DAB2IP	8	6	6	9.2	118.06	1069						27.8788	27.5559				27.74	27.2361	27.7456	27.6007	26.9067	27.8788	27.5559	28.1078	26.7843	26.5952	27.4458	27.3844	0	2	0.862432	0.0642753	-0.061449	FALSE
PHF8	H0Y3N9;Q9UPP1-2;Q9UPP1;Q9UPP1-4;Q9UPP1-3;Q9UPP1-5;H0Y589;H0Y7M8;H7BZB7;E7ET14;A0A087WW48	https://www.uniprot.org/uniprot/?query=h0y3n9+OR+q9upp1-2+OR+q9upp1+OR+q9upp1-4+OR+q9upp1-3+OR+q9upp1-5+OR+h0y589+OR+h0y7m8+OR+h7bzb7+OR+e7et14+OR+a0a087ww48	Histone lysine demethylase PHF8	PHF8	11	10	9	13	105.85	953			28.4514			28.1175	28.3055		28.3021		27.7007	27.784	28.4514	26.9545	26.4845	28.1175	28.3055	27.9567	28.3021	26.8727	27.475	27.9109	1	3	0.347287	0.459311	0.435857	FALSE
ERI3	H0Y4B0;O43414-3;O43414-2;O43414;A0A3B3ISV9;F6QUN3;F6UGJ8;A0A3B3IU35	https://www.uniprot.org/uniprot/?query=h0y4b0+OR+o43414-3+OR+o43414-2+OR+o43414+OR+a0a3b3isv9+OR+f6qun3+OR+f6ugj8+OR+a0a3b3iu35	ERI1 exoribonuclease 3	ERI3	7	7	7	37.1	22.649	202	31.3107	31.1213	31.1923	31.1148	30.9528	31.5617	31.1127	31.2248	30.813	30.8775	31.3107	31.1213	31.1923	31.1148	30.9528	31.5617	31.1127	31.2248	30.813	30.8775	31.1384	31.1179	5	5	0.893808	0.0487559	-0.020433	FALSE
RPL36A;RPL36A-HNRNPH2	H0Y5B4;H7BZ11;J3KQN4;P83881;R4GN19;H7BY91;H0Y3V9	https://www.uniprot.org/uniprot/?query=h0y5b4+OR+h7bz11+OR+j3kqn4+OR+p83881+OR+r4gn19+OR+h7by91+OR+h0y3v9	60S ribosomal protein L36a	RPL36A;RPL36A-HNRNPH2	10	10	2	40.2	13.228	112	35.3167	34.9957	35.1474	35.2024	35.0487	35.0888	34.9863	35.027	34.8849	34.9567	35.3167	34.9957	35.1474	35.2024	35.0487	35.0888	34.9863	35.027	34.8849	34.9567	35.1422	34.9887	5	5	0.0558931	1.25264	-0.153464	FALSE
ERGIC3	H0Y621;H0Y5K5;Q9Y282;Q9Y282-3;Q9Y282-2;A0A1W2PPS8;A6PVJ2;A0A0C4DH46;H0Y802;H0Y6Z0	https://www.uniprot.org/uniprot/?query=h0y621+OR+h0y5k5+OR+q9y282+OR+q9y282-3+OR+q9y282-2+OR+a0a1w2pps8+OR+a6pvj2+OR+a0a0c4dh46+OR+h0y802+OR+h0y6z0	Endoplasmic reticulum-Golgi intermediate compartment protein 3	ERGIC3	9	9	9	24.2	36.851	326	31.4099	31.9863	29.762	30.4944	31.2875	30.3388	30.4352	30.9701	31.4231	31.1046	31.4099	31.9863	29.762	30.4944	31.2875	30.3388	30.4352	30.9701	31.4231	31.1046	30.988	30.8543	5	5	0.770853	0.113029	-0.133669	FALSE
KDM1B	H0Y6H0;Q8NB78;Q8NB78-2;Q8NB78-4;Q08EI0	https://www.uniprot.org/uniprot/?query=h0y6h0+OR+q8nb78+OR+q8nb78-2+OR+q8nb78-4+OR+q08ei0	Lysine-specific histone demethylase 1B	KDM1B	4	4	4	5.2	92.225	823	28.1746	27.8086				28.3558	28.3192				28.1746	27.8086	27.5142	27.1352	26.7647	28.3558	28.3192	27.0592	27.5326	26.5503	27.4794	27.5634	2	2	0.850701	0.0702233	0.083964	FALSE
PTPRF	H0Y6Z7;P10586-2;P10586;H0Y4H1;H0Y380;H0Y7Z9;Q3KPI9;F5GWR7;P23468-3;P23468-7;P23468-5;P23468-4;P23468-6;P23468-2;P23468	https://www.uniprot.org/uniprot/?query=h0y6z7+OR+p10586-2+OR+p10586+OR+h0y4h1+OR+h0y380+OR+h0y7z9+OR+q3kpi9+OR+f5gwr7+OR+p23468-3+OR+p23468-7+OR+p23468-5+OR+p23468-4+OR+p23468-6+OR+p23468-2+OR+p23468	Receptor-type tyrosine-protein phosphatase F	PTPRF	15	15	12	13.7	174.84	1553	30.3875	30.4555	30.2349	30.0053	30.3935	30.0176	30.3793	29.7486	29.9521	29.6106	30.3875	30.4555	30.2349	30.0053	30.3935	30.0176	30.3793	29.7486	29.9521	29.6106	30.2953	29.9416	5	5	0.0573705	1.24131	-0.353699	FALSE
IMP4	H0Y714;Q96G21;E7ENR5;B8ZZ47;B9A008;F8WCN0	https://www.uniprot.org/uniprot/?query=h0y714+OR+q96g21+OR+e7enr5+OR+b8zz47+OR+b9a008+OR+f8wcn0	U3 small nucleolar ribonucleoprotein protein IMP4	IMP4	13	13	13	50.4	31.835	280	32.1085	32.6096	32.2072	32.2052	32.2642	32.1226	32.3896	32.2824	32.306	31.9926	32.1085	32.6096	32.2072	32.2052	32.2642	32.1226	32.3896	32.2824	32.306	31.9926	32.2789	32.2187	5	5	0.605153	0.218135	-0.0602955	FALSE
RAD54L2	H0Y760;Q9Y4B4	https://www.uniprot.org/uniprot/?query=h0y760+OR+q9y4b4	Helicase ARIP4	RAD54L2	4	4	4	3.6	143.63	1296				28.4605	28.0417						27.5281	28.1243	26.9469	28.4605	28.0417	27.9945	27.6397	27.7469	27.489	27.7049	27.8203	27.715	2	0	0.72018	0.142559	-0.105327	FALSE
TMEM222	H0Y870;H0Y861;Q8TDQ4;Q5SSC2;Q9H0R3;H0Y8D0;Q9H0R3-2	https://www.uniprot.org/uniprot/?query=h0y870+OR+h0y861+OR+q8tdq4+OR+q5ssc2+OR+q9h0r3+OR+h0y8d0+OR+q9h0r3-2	Transmembrane protein 222	TMEM222	3	3	3	31.3	16.805	147			29.1126	28.9982		29.3839	28.9356	29.1023			27.7026	27.8526	29.1126	28.9982	27.7987	29.3839	28.9356	29.1023	26.8937	26.7426	28.293	28.2116	2	3	0.904915	0.0433921	-0.0813276	FALSE
NDUFB5	H0Y886;O43674;E7EWP0;O43674-2;H7C568;A0A087WYD0	https://www.uniprot.org/uniprot/?query=h0y886+OR+o43674+OR+e7ewp0+OR+o43674-2+OR+h7c568+OR+a0a087wyd0	NADH dehydrogenase [ubiquinone] 1 beta subcomplex subunit 5, mitochondrial	NDUFB5	7	7	7	25.2	23.434	206	31.0279	31.2512	30.6894	30.7588	31.6277	31.8565	31.5132	31.5119	30.6189	31.2595	31.0279	31.2512	30.6894	30.7588	31.6277	31.8565	31.5132	31.5119	30.6189	31.2595	31.071	31.352	5	5	0.326501	0.486115	0.281014	FALSE
CYTL1	Q9NRR1;H0Y8Q4;H0Y9X7	https://www.uniprot.org/uniprot/?query=q9nrr1+OR+h0y8q4+OR+h0y9x7	Cytokine-like protein 1	CYTL1	3	3	3	19.1	15.577	136	30.0116			29.6476	29.358						30.0116	28.0653	27.7144	29.6476	29.358	26.9877	27.3559	27.7373	27.5778	26.7612	28.9594	27.284	3	0	0.017052	1.76822	-1.6754	TRUE
DNPH1	H0Y8X4;O43598;O43598-2	https://www.uniprot.org/uniprot/?query=h0y8x4+OR+o43598+OR+o43598-2	2-deoxynucleoside 5-phosphate N-hydrolase 1	DNPH1	8	8	8	38.7	25.868	243	32.6298	32.016	32.171	32.4151	32.4707	32.2272	32.2931	32.3321	32.437	32.2848	32.6298	32.016	32.171	32.4151	32.4707	32.2272	32.2931	32.3321	32.437	32.2848	32.3405	32.3148	5	5	0.832496	0.0796178	-0.0256797	FALSE
DEK	H0Y993;P35659;A0A494C028;B4DFG0;H0Y8X0;A0A494C198;D6RDA2;D6R9L5	https://www.uniprot.org/uniprot/?query=h0y993+OR+p35659+OR+a0a494c028+OR+b4dfg0+OR+h0y8x0+OR+a0a494c198+OR+d6rda2+OR+d6r9l5	Protein DEK	DEK	21	21	3	44.2	43.247	380	34.7998	34.7402	34.9931	34.8131	34.8114	34.8647	34.7943	34.5879	34.8898	34.6217	34.7998	34.7402	34.9931	34.8131	34.8114	34.8647	34.7943	34.5879	34.8898	34.6217	34.8315	34.7517	5	5	0.324234	0.489142	-0.0798377	FALSE
TMA16	Q96EY4;H0Y9X1;D6RA57	https://www.uniprot.org/uniprot/?query=q96ey4+OR+h0y9x1+OR+d6ra57	Translation machinery-associated protein 16	TMA16	11	11	7	39.4	23.864	203	32.3134	32.3095	32.2579	31.8443	32.3914	32.481	32.6186	32.1553	32.5989	32.396	32.3134	32.3095	32.2579	31.8443	32.3914	32.481	32.6186	32.1553	32.5989	32.396	32.2233	32.45	5	5	0.116357	0.934209	0.226682	FALSE
CNOT6L	H0Y9Z5;Q96LI5;D6RGK9;H0Y9C1;Q96LI5-2	https://www.uniprot.org/uniprot/?query=h0y9z5+OR+q96li5+OR+d6rgk9+OR+h0y9c1+OR+q96li5-2	CCR4-NOT transcription complex subunit 6-like	CNOT6L	5	5	3	8.9	62.43	550	28.7834	29.7459	29.2809	29.2904	29.191	30.4442		28.3501	29.4202	29.2522	28.7834	29.7459	29.2809	29.2904	29.191	30.4442	28.1299	28.3501	29.4202	29.2522	29.2583	29.1193	5	4	0.765565	0.116018	-0.139004	FALSE
PCBD2	H0YA52;Q9H0N5	https://www.uniprot.org/uniprot/?query=h0ya52+OR+q9h0n5	Pterin-4-alpha-carbinolamine dehydratase 2	PCBD2	7	6	6	58.8	13.409	119	32.9224	32.7311	32.8384	33.0886	33.391	33.1376	33.0411	33.0316	32.7462	32.9363	32.9224	32.7311	32.8384	33.0886	33.391	33.1376	33.0411	33.0316	32.7462	32.9363	32.9943	32.9785	5	5	0.909252	0.0413156	-0.0157503	FALSE
ARHGEF10	H0YAN8;O15013-7;O15013-4;O15013-5;O15013-6;O15013;E9PB39	https://www.uniprot.org/uniprot/?query=h0yan8+OR+o15013-7+OR+o15013-4+OR+o15013-5+OR+o15013-6+OR+o15013+OR+e9pb39	Rho guanine nucleotide exchange factor 10	ARHGEF10	14	14	13	18.2	109.65	988	29.149	28.8935	28.8874	29.1342	29.1775	29.3341	29.2769	29.3617	29.1797	28.7411	29.149	28.8935	28.8874	29.1342	29.1775	29.3341	29.2769	29.3617	29.1797	28.7411	29.0483	29.1787	5	5	0.355654	0.448973	0.130395	FALSE
PLEC	H0YDN1	https://www.uniprot.org/uniprot/?query=h0ydn1		PLEC	293	2	2	79.8	388.03	3447							28.6839			28.808	27.7891	28.0797	27.824	27.093	26.9665	27.0275	28.6839	27.085	27.575	28.808	27.5505	27.8359	0	2	0.541244	0.266607	0.285425	FALSE
PPP5C	H0YDU8;P53041;A8MU39;M0R196;A0A087WY80;E7EU14	https://www.uniprot.org/uniprot/?query=h0ydu8+OR+p53041+OR+a8mu39+OR+m0r196+OR+a0a087wy80+OR+e7eu14	Serine/threonine-protein phosphatase;Serine/threonine-protein phosphatase 5	PPP5C	26	26	26	55.3	55.096	485	33.3714	34.0231	33.2913	33.5731	33.6154	34.0883	34.1326	33.7937	33.8879	33.8478	33.3714	34.0231	33.2913	33.5731	33.6154	34.0883	34.1326	33.7937	33.8879	33.8478	33.5749	33.9501	5	5	0.039985	1.3981	0.3752	FALSE
TEAD1	P28347;H0YE88;E9PKB7	https://www.uniprot.org/uniprot/?query=p28347+OR+h0ye88+OR+e9pkb7	Transcriptional enhancer factor TEF-1	TEAD1	7	7	1	14.8	47.945	426	30.526	30.062	30.402	30.0898	30.0845	30.7356	30.2511	29.9969	29.8731	30.1042	30.526	30.062	30.402	30.0898	30.0845	30.7356	30.2511	29.9969	29.8731	30.1042	30.2329	30.1922	5	5	0.825828	0.0831105	-0.040667	FALSE
SSSCA1	H0YEB6;O60232;G3V1B8;H0YEK1;E9PN57;E9PK41	https://www.uniprot.org/uniprot/?query=h0yeb6+OR+o60232+OR+g3v1b8+OR+h0yek1+OR+e9pn57+OR+e9pk41	Sjoegren syndrome/scleroderma autoantigen 1	SSSCA1	8	8	8	68.4	20.916	193	32.5227	32.7688	32.54	32.2444	32.1431	32.5545	32.1082	32.2297	32.5161	32.2835	32.5227	32.7688	32.54	32.2444	32.1431	32.5545	32.1082	32.2297	32.5161	32.2835	32.4438	32.3384	5	5	0.47752	0.321008	-0.10538	FALSE
CRIP2	H0YFA4;P52943;P52943-2;H0YHD8	https://www.uniprot.org/uniprot/?query=h0yfa4+OR+p52943+OR+p52943-2+OR+h0yhd8	Cysteine-rich protein 2	CRIP2	5	5	5	42.7	20.6	192	31.6276	30.9543	32.0278	31.8583	31.7361	31.65	31.3869	31.6069	31.5144	31.5572	31.6276	30.9543	32.0278	31.8583	31.7361	31.65	31.3869	31.6069	31.5144	31.5572	31.6408	31.5431	5	5	0.630465	0.200339	-0.097752	FALSE
HADHA	H0YFD6;P40939;A0A2R8Y4F5;A0A2R8YG21;A0A2R8Y688;P40939-2	https://www.uniprot.org/uniprot/?query=h0yfd6+OR+p40939+OR+a0a2r8y4f5+OR+a0a2r8yg21+OR+a0a2r8y688+OR+p40939-2	Trifunctional enzyme subunit alpha, mitochondrial;Long-chain enoyl-CoA hydratase;Long chain 3-hydroxyacyl-CoA dehydrogenase	HADHA	51	51	51	68.6	86.371	792	36.7304	36.1063	36.3148	36.191	36.35	36.284	36.2816	36.2595	36.2621	36.742	36.7304	36.1063	36.3148	36.191	36.35	36.284	36.2816	36.2595	36.2621	36.742	36.3385	36.3658	5	5	0.853035	0.069033	0.0273165	FALSE
ETNK1	H0YH69;Q9HBU6;Q9HBU6-2;H0YFP7;A0A5F9ZI33	https://www.uniprot.org/uniprot/?query=h0yh69+OR+q9hbu6+OR+q9hbu6-2+OR+h0yfp7+OR+a0a5f9zi33	Ethanolamine kinase 1	ETNK1	7	7	7	33.6	39.663	345	29.1214	29.3728	28.6025	29.2021	29.1467	28.8755	29.2411	29.3108		29.6139	29.1214	29.3728	28.6025	29.2021	29.1467	28.8755	29.2411	29.3108	26.948	29.6139	29.0891	28.7979	5	4	0.583629	0.233863	-0.291224	FALSE
GATC	H0YIV9;O43716;F8VRU3;J3KMY1	https://www.uniprot.org/uniprot/?query=h0yiv9+OR+o43716+OR+f8vru3+OR+j3kmy1	Glutamyl-tRNA(Gln) amidotransferase subunit C, mitochondrial	GATC	8	8	7	59.5	18.606	168	32.592	33.9968	33.1086	33.3031	33.3657	30.4948	33.1633	32.7023	33.319	33.3035	32.592	33.9968	33.1086	33.3031	33.3657	30.4948	33.1633	32.7023	33.319	33.3035	33.2732	32.5966	5	5	0.29466	0.530678	-0.676647	FALSE
PPP2R5C	H0YJ75;Q13362-2;Q13362-3;Q13362;Q13362-4;Q13362-5;Q96B13;H0YN84;H0YJU0;G3V2U3;H0YJZ3;H0YJ49	https://www.uniprot.org/uniprot/?query=h0yj75+OR+q13362-2+OR+q13362-3+OR+q13362+OR+q13362-4+OR+q13362-5+OR+q96b13+OR+h0yn84+OR+h0yju0+OR+g3v2u3+OR+h0yjz3+OR+h0yj49	Serine/threonine-protein phosphatase 2A 56 kDa regulatory subunit gamma isoform	PPP2R5C	15	8	8	33.1	64.063	553	30.1961	31.446	31.4266	31.4301	31.5131	31.6328	31.3221	30.8643	31.268	30.5673	30.1961	31.446	31.4266	31.4301	31.5131	31.6328	31.3221	30.8643	31.268	30.5673	31.2024	31.1309	5	5	0.825807	0.0831215	-0.0715103	FALSE
TLE3	Q04726-5;Q04726-7;H0YKT5;Q04726-2;H0YL70;Q04726;Q04726-3;H0YKN8;A0A0D9SES8;Q04726-4;Q04726-6;H0YNT2;H0YLI3;F5H7D6;H0YNI7;H0YKH0;H0YLW9;K7EMK7;Q04725;Q04725-2;Q04725-3;K7EJR7	https://www.uniprot.org/uniprot/?query=q04726-5+OR+q04726-7+OR+h0ykt5+OR+q04726-2+OR+h0yl70+OR+q04726+OR+q04726-3+OR+h0ykn8+OR+a0a0d9ses8+OR+q04726-4+OR+q04726-6+OR+h0ynt2+OR+h0yli3+OR+f5h7d6+OR+h0yni7	Transducin-like enhancer protein 3	TLE3	11	11	8	19.8	83.114	769	30.3899	30.4465	30.7122	30.9826	31.0251	30.763	30.6036	31.2436	30.5846	30.7935	30.3899	30.4465	30.7122	30.9826	31.0251	30.763	30.6036	31.2436	30.5846	30.7935	30.7113	30.7976	5	5	0.639311	0.194288	0.0863812	FALSE
NDUFAF1	H0YL22;Q9Y375;H0YNN4;H0YNB7	https://www.uniprot.org/uniprot/?query=h0yl22+OR+q9y375+OR+h0ynn4+OR+h0ynb7	Complex I intermediate-associated protein 30, mitochondrial	NDUFAF1	5	5	5	26.1	30.042	261	28.9315	28.6597		28.8941	28.8883	28.4459	28.5853			28.2034	28.9315	28.6597	27.2263	28.8941	28.8883	28.4459	28.5853	27.2526	26.8467	28.2034	28.52	27.8668	4	3	0.206845	0.684356	-0.653216	FALSE
C15orf57	H0YLN5;H0YN78;Q9BV29;Q9BV29-2	https://www.uniprot.org/uniprot/?query=h0yln5+OR+h0yn78+OR+q9bv29+OR+q9bv29-2	Uncharacterized protein C15orf57	C15orf57	2	2	2	26.2	9.5055	84									27.8701	27.7611	27.6219	27.2963	27.5786	27.1673	27.0536	27.7347	26.7474	27.1656	27.8701	27.7611	27.3436	27.4558	0	2	0.660199	0.180325	0.112211	FALSE
RPS27L	H0YMV8;Q71UM5;C9JLI6;C9J1C5	https://www.uniprot.org/uniprot/?query=h0ymv8+OR+q71um5+OR+c9jli6+OR+c9j1c5	40S ribosomal protein S27;40S ribosomal protein S27-like	RPS27L	6	3	3	35	11.345	100	37.2964	37.6452	37.5824	37.7008	38.043	37.7124	37.6474	37.6698	37.5171	38.2228	37.2964	37.6452	37.5824	37.7008	38.043	37.7124	37.6474	37.6698	37.5171	38.2228	37.6536	37.7539	5	5	0.572902	0.241919	0.100322	FALSE
ANP32A	H0YN26;P39687;H7BZ09;O95626;O43423	https://www.uniprot.org/uniprot/?query=h0yn26+OR+p39687+OR+h7bz09+OR+o95626+OR+o43423	Acidic leucine-rich nuclear phosphoprotein 32 family member A	ANP32A	16	16	13	76.8	19.997	177	37.2737	36.4823	36.9904	36.6695	37.072	37.1323	37.0872	37.1066	37.4718	37.5212	37.2737	36.4823	36.9904	36.6695	37.072	37.1323	37.0872	37.1066	37.4718	37.5212	36.8976	37.2638	5	5	0.0699989	1.15491	0.366235	FALSE
CINP	H0YN33;Q9BW66;Q9BW66-3;H0YKY0;Q9BW66-2	https://www.uniprot.org/uniprot/?query=h0yn33+OR+q9bw66+OR+q9bw66-3+OR+h0yky0+OR+q9bw66-2	Cyclin-dependent kinase 2-interacting protein	CINP	8	8	8	55.4	24.263	213	29.7464	29.8605	30.1386	29.9225	30.0321	30.1847	30.0792	30.2953	29.9222	29.6992	29.7464	29.8605	30.1386	29.9225	30.0321	30.1847	30.0792	30.2953	29.9222	29.6992	29.94	30.0361	5	5	0.465596	0.331991	0.096098	FALSE
EMC9	H0YNH6;Q9Y3B6	https://www.uniprot.org/uniprot/?query=h0ynh6+OR+q9y3b6	ER membrane protein complex subunit 9	EMC9	4	4	4	34.3	15.377	134		30.399	30.3579			30.4741	30.1552	29.9549		30.0309	27.6748	30.399	30.3579	27.6249	27.2017	30.4741	30.1552	29.9549	26.9019	30.0309	28.6517	29.5034	2	4	0.404136	0.393473	0.851758	FALSE
UACA	H0YNH8;Q9BZF9-2;Q9BZF9;F5H2B9;H0YN48;H0YMI1	https://www.uniprot.org/uniprot/?query=h0ynh8+OR+q9bzf9-2+OR+q9bzf9+OR+f5h2b9+OR+h0yn48+OR+h0ymi1	Uveal autoantigen with coiled-coil domains and ankyrin repeats	UACA	30	30	30	25.5	161.31	1401	29.6797	28.936	29.8732	31.4952	31.6189	30.3169	32.0592	30.6789	30.5149	29.409	29.6797	28.936	29.8732	31.4952	31.6189	30.3169	32.0592	30.6789	30.5149	29.409	30.3206	30.5958	5	5	0.696565	0.157038	0.275191	FALSE
GLCE	H0YNP1;O94923	https://www.uniprot.org/uniprot/?query=h0ynp1+OR+o94923	D-glucuronyl C5-epimerase	GLCE	6	6	6	13.2	62.886	553	29.2885	28.2563	28.9548	28.8781	28.7285	28.7687	28.2089		28.4906	28.8708	29.2885	28.2563	28.9548	28.8781	28.7285	28.7687	28.2089	27.9276	28.4906	28.8708	28.8212	28.4533	5	4	0.168147	0.77431	-0.36789	FALSE
CERS2	Q5SZE1;H0YNU7;Q96G23;Q5SZE2;Q5SZE3;H0YKH6;Q5SZE4;H0YLQ6	https://www.uniprot.org/uniprot/?query=q5sze1+OR+h0ynu7+OR+q96g23+OR+q5sze2+OR+q5sze3+OR+h0ykh6+OR+q5sze4+OR+h0ylq6	Ceramide synthase 2	CERS2	5	5	5	19.4	36.373	304	31.4393	31.9995	31.6938	31.9905	31.7756	31.397	31.7391	31.631	31.3392	31.2253	31.4393	31.9995	31.6938	31.9905	31.7756	31.397	31.7391	31.631	31.3392	31.2253	31.7797	31.4663	5	5	0.0569244	1.2447	-0.313445	FALSE
TMEM63B	H3BLW6;Q5T3F8;Q5T3F8-3;H0YCP6;Q5T3F8-2;E9PNG1	https://www.uniprot.org/uniprot/?query=h3blw6+OR+q5t3f8+OR+q5t3f8-3+OR+h0ycp6+OR+q5t3f8-2+OR+e9png1	CSC1-like protein 2	TMEM63B	5	5	5	6	86.69	761	32.5151	32.5958	32.6416	32.725	32.5763	32.1749	32.4141	32.3689	32.5492	32.7792	32.5151	32.5958	32.6416	32.725	32.5763	32.1749	32.4141	32.3689	32.5492	32.7792	32.6108	32.4573	5	5	0.208812	0.680245	-0.153515	FALSE
NOL3	H3BM67;H3BUP2;H3BUN4;O60936;O60936-3;O60936-1;H3BQJ5;J3QLT7	https://www.uniprot.org/uniprot/?query=h3bm67+OR+h3bup2+OR+h3bun4+OR+o60936+OR+o60936-3+OR+o60936-1+OR+h3bqj5+OR+j3qlt7	Nucleolar protein 3	NOL3	8	8	8	74.6	14.924	138	30.5388	30.8308	30.8155	31.0835	30.6762	31.2452	31.8075	31.6344	31.0989	30.3882	30.5388	30.8308	30.8155	31.0835	30.6762	31.2452	31.8075	31.6344	31.0989	30.3882	30.789	31.2348	5	5	0.1506	0.822176	0.445866	FALSE
MSLN	H3BMA1;H3BUX1;Q13421-4;Q13421-3;Q13421;Q13421-2;H3BR90	https://www.uniprot.org/uniprot/?query=h3bma1+OR+h3bux1+OR+q13421-4+OR+q13421-3+OR+q13421+OR+q13421-2+OR+h3br90	Mesothelin;Megakaryocyte-potentiating factor;Mesothelin, cleaved form	MSLN	4	4	4	18.9	37.561	334	28.7096			29.4748			29.2384		29.2376		28.7096	27.6758	28.1795	29.4748	26.6027	27.6979	29.2384	27.3843	29.2376	27.3505	28.1285	28.1817	2	2	0.936834	0.0283372	0.0532598	FALSE
RNPS1	Q15287;H3BTC0;H3BMM9;H3BV80;Q15287-2;Q15287-3;H3BPG5;H3BMS0;H3BNU7;H3BUL0;H3BRK4;H3BTV0;H3BUG0;H3BTR6;H3BP82;H3BNI3;H3BTY0	https://www.uniprot.org/uniprot/?query=q15287+OR+h3btc0+OR+h3bmm9+OR+h3bv80+OR+q15287-2+OR+q15287-3+OR+h3bpg5+OR+h3bms0+OR+h3bnu7+OR+h3bul0+OR+h3brk4+OR+h3btv0+OR+h3bug0+OR+h3btr6+OR+h3bp82	RNA-binding protein with serine-rich domain 1	RNPS1	7	7	7	27.9	34.208	305	32.4966	32.4402	32.2318	32.0178	32.2062	32.5807	32.3662	32.8816	32.4141	32.6123	32.4966	32.4402	32.2318	32.0178	32.2062	32.5807	32.3662	32.8816	32.4141	32.6123	32.2785	32.571	5	5	0.0479347	1.31935	0.292422	FALSE
CMTM3	H3BU39;H3BN06;H3BUD5;J3KSR6;Q96MX0-2;Q96MX0	https://www.uniprot.org/uniprot/?query=h3bu39+OR+h3bn06+OR+h3bud5+OR+j3ksr6+OR+q96mx0-2+OR+q96mx0	CKLF-like MARVEL transmembrane domain-containing protein 3	CMTM3	3	3	3	30.2	12.654	116	29.5484						29.6944			29.2685	29.5484	27.4055	27.0106	27.1597	27.7777	27.877	29.6944	27.584	27.0299	29.2685	27.7804	28.2908	1	2	0.47878	0.319864	0.510404	FALSE
H3BN98	H3BN98;H3BPJ2;Q15041;Q15041-2;Q15041-3;H3BTX6;H3BS91	https://www.uniprot.org/uniprot/?query=h3bn98+OR+h3bpj2+OR+q15041+OR+q15041-2+OR+q15041-3+OR+h3btx6+OR+h3bs91			11	4	4	47.3	27.168	237	33.7198	33.4792	33.7221	33.622	33.7379	33.8225	33.7672	33.9203	33.8776	33.7681	33.7198	33.4792	33.7221	33.622	33.7379	33.8225	33.7672	33.9203	33.8776	33.7681	33.6562	33.8311	5	5	0.0197103	1.70531	0.174947	FALSE
RPS17	H3BNC9;P08708;H0YN88;A0A075B716;H0YN73;A0A0J9YYC4	https://www.uniprot.org/uniprot/?query=h3bnc9+OR+p08708+OR+h0yn88+OR+a0a075b716+OR+h0yn73+OR+a0a0j9yyc4	40S ribosomal protein S17	RPS17	12	12	12	13.9	64.532	584	36.9314	37.2136	37.1738	36.9546	37.0126	37.0135	37.169	36.9919	36.9875	36.9576	36.9314	37.2136	37.1738	36.9546	37.0126	37.0135	37.169	36.9919	36.9875	36.9576	37.0572	37.0239	5	5	0.642908	0.191851	-0.0332885	FALSE
PDXDC1	H3BND4;Q6P996-4;Q6P996-5;Q6P996;Q6P996-3;Q86XE2;Q6P996-2;J3KNK7;Q6P474;Q6XYB5;H3BNL6;H3BU11;H3BQ54	https://www.uniprot.org/uniprot/?query=h3bnd4+OR+q6p996-4+OR+q6p996-5+OR+q6p996+OR+q6p996-3+OR+q86xe2+OR+q6p996-2+OR+j3knk7+OR+q6p474+OR+q6xyb5+OR+h3bnl6+OR+h3bu11+OR+h3bq54	Pyridoxal-dependent decarboxylase domain-containing protein 1	PDXDC1	26	26	26	42.6	88.761	806	31.6675	31.7272	31.4663	31.4086	31.4212	31.5943	31.5778	31.5333	31.4819	31.6763	31.6675	31.7272	31.4663	31.4086	31.4212	31.5943	31.5778	31.5333	31.4819	31.6763	31.5382	31.5727	5	5	0.656907	0.182496	0.034558	FALSE
MPHOSPH6	H3BNT4;Q99547;H3BNK8;H3BU96	https://www.uniprot.org/uniprot/?query=h3bnt4+OR+q99547+OR+h3bnk8+OR+h3bu96	M-phase phosphoprotein 6	MPHOSPH6	7	7	2	31	16.848	142	31.3617	31.3966	31.1813	31.6267	31.5312	31.245	31.0071	31.213	30.8867	31.1814	31.3617	31.3966	31.1813	31.6267	31.5312	31.245	31.0071	31.213	30.8867	31.1814	31.4195	31.1066	5	5	0.0160089	1.79564	-0.312832	FALSE
HEXA	H3BS10;H3BP20;P06865;H3BTD4;H3BU85;P06865-2;A0A087WUJ7;H3BRP6;A0A087WTY2;H3BVH8;H3BT62;H3BQ04	https://www.uniprot.org/uniprot/?query=h3bs10+OR+h3bp20+OR+p06865+OR+h3btd4+OR+h3bu85+OR+p06865-2+OR+a0a087wuj7+OR+h3brp6+OR+a0a087wty2+OR+h3bvh8+OR+h3bt62+OR+h3bq04	Beta-hexosaminidase;Beta-hexosaminidase subunit alpha	HEXA	16	16	16	36.7	58.44	509	31.4342	31.0338	31.5075	31.954	31.9994	31.9589	31.4484	31.0942	31.6139	31.7629	31.4342	31.0338	31.5075	31.954	31.9994	31.9589	31.4484	31.0942	31.6139	31.7629	31.5858	31.5757	5	5	0.966259	0.0149065	-0.0101152	FALSE
COQ7	H3BP28;Q99807;I3L1T0;Q99807-2;H3BSZ3;H3BS11;H3BTN8	https://www.uniprot.org/uniprot/?query=h3bp28+OR+q99807+OR+i3l1t0+OR+q99807-2+OR+h3bsz3+OR+h3bs11+OR+h3btn8	5-demethoxyubiquinone hydroxylase, mitochondrial	COQ7	5	5	5	30.9	21.871	194	29.3914	30.4538	29.9309	29.2382	30.3829	30.2846	30.067	29.9521	29.968	29.6176	29.3914	30.4538	29.9309	29.2382	30.3829	30.2846	30.067	29.9521	29.968	29.6176	29.8794	29.9779	5	5	0.729928	0.13672	0.0984661	FALSE
[truncated: 5,136 more rows]
