# Supplementary material for: ZNF524 directly interacts with telomeric DNA and supports telomere integrity
Source: Nat Commun. 2023 Dec 12;14:8252. doi: 10.1038/s41467-023-43397-7 (PMC10716145; doi:10.1038/s41467-023-43397-7)
Supplement: Supplementary file 7 — Supplementary Data 4 [file 41467_2023_43397_MOESM7_ESM.xlsx]

## Sheet: Suppl. Table 6. RNA-seq
gene_id	gene_name	chr	start	end	strand	mean of normalized counts for all samples	log2 fold change (MLE): group U2OS KO vs U2OS WT	BH adjusted p-values	U2OS_KO_01.robustFPKM	U2OS_KO_02.robustFPKM	U2OS_KO_03.robustFPKM	U2OS_KO_04.robustFPKM	U2OS_KO_05.robustFPKM	U2OS_WT_01.robustFPKM	U2OS_WT_02.robustFPKM	U2OS_WT_03.robustFPKM	U2OS_WT_04.robustFPKM	U2OS_WT_05.robustFPKM
ENSG00000106780	MEGF9	9	120600811	120714470	-	379.857	-0.62946	0.0567435	2.13429	2.03063	2.48198	2.85855	1.99669	3.20818	3.90571	3.45252	3.73572	3.49766
ENSG00000105767	CADM4	19	43622368	43639850	-	2582.79	-0.617001	0.0980793	43.3342	39.4643	36.7568	44.8613	55.0758	63.8552	67.8135	67.3534	58.0175	79.597
ENSG00000119927	GPAM	10	112149865	112215377	-	415.194	0.925767	0.0980793	2.64656	3.592	1.53013	2.72952	2.97883	1.2921	1.53796	1.72902	1.06532	1.469
ENSG00000124507	PACSIN1	6	34466061	34535229	+	12.2616	-2.4492	0.0980793	0.0184709	0.0332803	0.0502193	0.0697756	0.0206137	0.089922	0.132087	0.13959	0.433028	0.253149
ENSG00000137877	SPTBN5	15	41848146	41894053	-	353.659	-1.22178	0.0980793	0.695632	0.748992	1.33666	0.715794	0.69186	1.89507	2.17301	2.85231	1.89653	0.953767
ENSG00000142632	ARHGEF19	1	16197854	16212652	-	549.1	0.726842	0.0980793	7.09927	8.31643	7.04545	10.4314	11.0214	5.0315	5.77402	5.52704	4.32106	5.87887
ENSG00000160183	TMPRSS3	21	42371837	42396091	-	59.8229	-1.65606	0.0980793	0.340117	0.301031	0.515897	0.154565	0.0998877	1.0845	0.748371	0.917991	0.550228	1.1512
ENSG00000170954	ZNF415	19	53107879	53133077	-	76.8904	-1.44097	0.0980793	0.645686	0.296133	0.497928	0.836278	0.379948	1.14306	2.07943	1.30547	0.758398	1.94314
ENSG00000235500	SNX19P2	13	18892260	18895230	-	26.182	3.47285	0.0980793	0.0896188	2.15297	0.0812196	0.8383	0.766785	0.016159	0.0985959	0.129006	0.015563	0.0944812
ENSG00000087495	PHACTR3	20	59577509	59847711	+	10.7032	-2.2217	0.0990082	0.0436273	0.0349362	0.0316308	0.0235438	0.0162295	0.0471981	0.231988	0.125602	0.12122	0.176312
ENSG00000179873	NLRP11	19	55785397	55836800	-	84.4946	-1.10549	0.0990082	0.53515	0.679898	0.514841	0.433196	0.861392	1.21357	1.2228	1.09996	0.91146	2.0506
ENSG00000070423	RNF126	19	647526	663233	-	628.488	0.511243	0.141049	8.29163	10.7318	10.9607	10.2813	11.7355	8.19147	7.73618	7.34186	6.13468	7.07452
ENSG00000117122	MFAP2	1	16974502	16980632	-	1726.53	-0.41866	0.198164	27.9479	22.3476	26.4437	29.776	25.8761	35.3867	34.5458	32.4696	40.7991	33.7942
ENSG00000168243	GNG4	1	235547685	235650754	-	117.309	-0.896203	0.198164	1.16195	0.841534	0.650414	0.654719	0.52442	1.10917	1.40994	1.54963	1.29081	1.78345
ENSG00000170153	RNF150	4	140859807	141212877	-	1478.63	-0.812681	0.198164	5.52487	3.82886	5.50887	2.92717	5.88247	10.0228	6.45513	7.47878	8.72523	8.90051
ENSG00000053747	LAMA3	18	23689443	23956222	+	53.0418	-2.85582	0.203224	0.0181399	0.0835258	0.0460315	0.0456835	0.0202443	0.0294369	0.695168	0.502661	0.022051	0.293236
ENSG00000120725	SIL1	5	138946724	139293557	-	272.092	0.479942	0.203224	3.88306	4.11474	3.82251	4.44395	3.10072	2.47466	2.77436	2.92733	2.80194	2.90562
ENSG00000135821	GLUL	1	182381704	182392206	-	11.9789	-2.67998	0.203224	0.00491323	0.0295084	0.0053433	0.0477262	0	0.0744151	0.205404	0.148524	0.0665513	0.0621576
ENSG00000176171	BNIP3	10	131966455	131982013	-	659.046	0.720726	0.203224	9.26693	8.79891	6.87885	6.41311	6.07312	4.06606	5.69354	4.84043	3.15199	4.96393
ENSG00000253661	ZFHX4-AS1	8	76491200	76683308	-	19.0064	-1.43802	0.203224	0.0296718	0.0560076	0.0460987	0.0549003	0.0520362	0.0963011	0.153893	0.109832	0.207582	0.0759698
ENSG00000099617	EFNA2	19	1285873	1301431	+	113.326	-0.807691	0.209877	1.94055	1.16547	1.99095	1.50169	1.6549	2.47568	2.69887	2.47058	4.17743	2.64414
ENSG00000170689	HOXB9	17	48621156	48626358	-	962.997	1.04127	0.219492	13.179	33.9694	15.1725	23.2256	36.2527	12.8839	10.3269	11.6346	9.56583	14.7625
ENSG00000183775	KCTD16	5	144170873	144485686	+	76.5842	1.28957	0.238461	0.258418	0.691871	0.328442	0.356204	0.218904	0.171783	0.160991	0.100841	0.0973223	0.226485
ENSG00000111052	LIN7A	12	80792520	80937925	-	74.33	-1.21501	0.245947	0.222045	0.211804	0.2983	0.401776	0.466454	0.734786	1.02026	0.705069	0.952656	0.302943
ENSG00000136874	STX17	9	99906654	99974534	+	776.256	-0.479144	0.245947	3.66981	2.8231	4.14267	3.66529	3.37868	5.05833	4.25653	4.46194	5.18827	5.68526
ENSG00000144036	EXOC6B	2	72175984	72826041	-	1228.96	-0.521096	0.245947	4.95246	4.3858	5.25818	5.31238	4.14281	5.15065	8.23984	6.95361	7.51812	6.65721
ENSG00000151948	GLT1D1	12	128853427	128984968	+	11.315	-2.61683	0.245947	0.0127591	0	0.027752	0.151482	0.0284786	0.138034	0.435153	0.41325	0.21271	0.161417
ENSG00000155495	MAGEC1	X	141903894	141909374	+	7.45131	-5.14669	0.245947	0	0	0	0.0225075	0	0.349685	0.355607	0.101312	0.0217283	0
ENSG00000162892	IL24	1	206897443	206904139	+	63.7334	2.16493	0.245947	1.83873	7.70335	1.90214	0.605052	0.750748	0.291107	0.690752	0.435761	0.747655	0.685566
ENSG00000171443	ZNF524	19	55600022	55603138	+	128.452	-0.982224	0.245947	3.26432	1.07274	3.71752	3.29056	3.19623	5.53046	6.47112	5.6188	6.3212	4.83748
ENSG00000176771	NCKAP5	2	132671788	133568463	-	71.9862	-1.76199	0.245947	0.204178	0.178367	0.237191	0.125212	0.0880386	0.346395	0.219525	0.220435	1.33932	0.699582
ENSG00000197782	ZNF780A	19	40069152	40090938	-	446.6	-0.568048	0.245947	2.07074	2.16639	1.57398	2.55942	2.59673	2.89664	3.6316	3.44357	3.41042	2.87558
ENSG00000260400	AL513534.2	10	68698500	68700794	+	15.2318	-1.5702	0.245947	0.290041	0.0929045	0.105143	0.146088	0.172634	0.376536	0.531823	0.459263	0.765594	0.285392
ENSG00000006747	SCIN	7	12570577	12660182	+	17.8736	-1.55753	0.27896	0.0572548	0.0275094	0.0332088	0.0535564	0.0170392	0.0454234	0.117581	0.107143	0.111359	0.17706
ENSG00000058262	SEC61A1	3	128051641	128071683	+	7707.48	0.448409	0.27896	87.4614	86.6419	85.694	103.038	103.019	87.1497	62.2262	61.2601	67.1545	63.6121
ENSG00000063127	SLC6A16	19	49289638	49325215	-	158.545	-0.879796	0.27896	1.92887	1.33668	1.61362	1.62811	1.04872	2.60842	2.02686	2.08244	4.49624	2.69832
ENSG00000065485	PDIA5	3	123067025	123225227	+	635.855	0.514774	0.27896	9.28552	11.3371	9.08967	7.93751	7.05055	6.45699	5.85809	7.04447	6.55993	5.36054
ENSG00000101187	SLCO4A1	20	62642503	62685785	+	312.908	1.00381	0.27896	3.8472	7.54617	3.70027	3.79231	6.53954	3.89745	2.47104	2.85704	1.56405	1.8873
ENSG00000108439	PNPO	17	47941506	47949308	+	743.346	0.954553	0.27896	5.28168	12.5865	5.32844	10.3014	12.1015	5.2179	4.81114	4.95963	3.28248	5.25492
ENSG00000129911	KLF16	19	1852399	1863579	-	827.078	0.494443	0.27896	11.6701	15.4377	17.0198	17.6017	17.5322	12.7386	10.9461	10.8224	9.64977	12.0982
ENSG00000139209	SLC38A4	12	46764761	46832408	-	28.6327	-1.20097	0.27896	0.289061	0.295776	0.104788	0.161772	0.167272	0.393796	0.306238	0.404543	0.65815	0.575629
ENSG00000148734	NPFFR1	10	70247329	70284004	-	44.9477	-1.79898	0.27896	0.129545	0.0518689	0.213935	0.082856	0.048191	0.145338	0.348385	0.264178	0.854867	0.222564
ENSG00000172260	NEGR1	1	71395943	72282539	-	1107.89	1.17129	0.27896	2.72816	6.99796	7.85223	4.21374	6.43801	4.41264	1.54507	1.60327	2.71658	2.25631
ENSG00000187244	BCAM	19	44809059	44821421	+	1864.21	-0.793594	0.27896	13.3864	9.43914	12.3422	19.1144	11.8843	16.0827	28.324	26.1881	27.3698	16.7372
ENSG00000234494	SP2-AS1	17	47897330	47941410	-	77.2884	1.03425	0.27896	1.70071	2.54831	0.934324	2.40331	2.38719	1.36571	0.732996	1.06003	0.968236	0.739375
ENSG00000234912	SNHG20	17	77086716	77099902	+	140.092	0.624156	0.27896	1.18832	1.38361	1.10999	1.38487	1.71671	0.946444	1.0106	0.983848	0.645673	0.814703
ENSG00000254221	PCDHGB1	5	141350102	141512979	+	41.3221	-0.955527	0.27896	0.251029	0.268028	0.364003	0.331147	0.217895	0.372158	0.46029	0.471767	0.765302	0.705729
ENSG00000138696	BMPR1B	4	94757955	95158448	+	234.527	-0.498061	0.28138	1.29862	1.70612	1.22105	1.38702	1.59269	2.18054	2.04632	2.0154	1.64204	2.2818
ENSG00000100401	RANGAP1	22	41245611	41286251	-	5507.45	0.392212	0.28597	52.9561	55.726	55.9402	55.1323	64.2853	37.685	51.8248	45.3921	38.1453	43.381
ENSG00000108306	FBXL20	17	39252663	39402523	-	353.7	-0.412677	0.28597	1.45739	1.0899	1.35792	1.52099	1.24113	1.93284	1.6608	1.80749	1.83228	1.65075
ENSG00000114686	MRPL3	3	131462212	131502983	-	3046.28	0.4049	0.28597	58.7434	56.3079	65.503	61.3738	68.7138	54.993	47.4907	50.8917	41.299	39.9602
ENSG00000152580	IGSF10	3	151425384	151458709	-	137.238	-1.50799	0.28597	0.367059	0.231816	0.395074	0.13478	0.350517	0.315225	0.3955	1.13165	1.69543	0.670223
ENSG00000129451	KLK10	19	51012739	51020175	-	16.8588	-2.14541	0.294582	0.0584206	0.0701738	0.127069	0.0378325	0.104317	0.240168	0.617016	0.706406	0.109568	0.0862264
ENSG00000079432	CIC	19	42268537	42295797	+	2753.06	-0.361626	0.294853	11.2974	11.7231	12.3219	12.9199	13.4165	15.8882	14.162	13.8571	17.8932	17.4442
ENSG00000120327	PCDHB14	5	141222932	141227759	+	116.472	-0.731248	0.294853	0.772081	0.640354	1.04958	1.06149	0.882165	1.16342	1.61794	1.47856	1.96329	1.09499
ENSG00000125744	RTN2	19	45485294	45497055	-	100.442	-0.610431	0.294853	0.921354	1.38752	1.33102	1.23191	1.12032	2.06792	2.13319	1.70734	1.83404	1.39178
ENSG00000136531	SCN2A	2	165194993	165392310	+	37.9517	-2.10092	0.294853	0.05993	0.0112479	0.0224042	0.0363843	0.0167206	0.0445741	0.0412082	0.0485261	0.181478	0.315908
ENSG00000161267	BDH1	3	197509783	197573323	-	239.601	0.647954	0.294853	0.886474	1.30395	1.19692	1.42707	1.2031	0.910266	0.69426	0.65696	0.579245	0.997931
ENSG00000170464	DNAJC18	5	139408588	139444491	-	37.3776	-4.48523	0.294853	0	0.0984376	0.00742701	0.0147417	0	0.605831	0.323072	0.479242	1.25948	0.00719975
ENSG00000204248	COL11A2	6	33162681	33192499	-	119.374	-0.510418	0.294853	0.796666	0.656414	0.744676	0.703516	0.646608	1.20377	0.890954	0.860095	1.05647	1.04813
ENSG00000226950	DANCR	4	52712404	52720351	+	2507.04	0.681987	0.294853	48.8177	57.5628	56.5737	79.4151	80.0303	50.3799	37.1403	48.8355	28.0644	36.5349
ENSG00000255198	SNHG9	16	1964959	1965509	+	126.802	0.687239	0.294853	10.5504	11.7056	11.6491	17.2112	17.8863	7.49314	8.15166	8.43415	7.80421	10.9531
ENSG00000273706	LHX1	17	36936785	36944612	+	46.4085	-1.04112	0.294853	0.39995	0.152859	0.474501	0.215836	0.263751	0.422851	0.71002	0.578996	0.653505	0.74747
ENSG00000123815	COQ8B	19	40691530	40718207	-	769.363	-0.381287	0.303959	5.37821	5.5276	5.44439	6.18885	7.05814	8.26826	7.06473	7.00262	7.90433	8.30464
ENSG00000106852	LHX6	9	122202577	122229626	-	35.7526	-1.14624	0.310905	0.26249	0.0649144	0.260279	0.0999915	0.249862	0.400905	0.416188	0.458424	0.353943	0.455794
ENSG00000166260	COX11	17	54951902	54968785	-	664.258	0.350357	0.310905	5.57439	6.48225	4.69367	5.80982	5.32799	4.24735	4.15373	4.55612	4.46129	4.44909
ENSG00000183087	GAS6	13	113820549	113864076	-	1654.64	-0.653492	0.310905	10.6533	10.1468	8.2641	11.4902	11.4034	18.7644	17.4507	11.5811	21.9851	11.9468
ENSG00000070214	SLC44A1	9	105244622	105439171	+	1810.06	-0.525997	0.317343	6.09572	4.37485	6.51829	7.21272	5.41545	6.8944	8.33878	8.23025	9.03332	10.1547
ENSG00000203326	ZNF525	19	53365693	53392217	+	330.792	-0.559911	0.319783	1.55468	2.26762	1.54316	2.00426	1.66619	2.46282	3.02037	3.21705	2.06344	2.54961
ENSG00000136936	XPA	9	97674909	97697357	-	243.67	-0.383079	0.320958	6.80291	5.37983	5.08146	5.51339	5.24153	6.94066	7.40444	7.37068	7.44144	7.42724
ENSG00000129347	KRI1	19	10553085	10566031	-	865.238	0.412311	0.324433	9.51367	12.9313	10.4826	11.6418	11.8747	9.72807	7.67783	8.28899	7.38023	9.326
ENSG00000129473	BCL2L2	14	23298790	23311759	+	657.396	0.315701	0.324433	8.63372	8.60193	8.85951	7.39763	8.79592	6.07411	7.20258	7.38828	6.60067	6.71214
ENSG00000145681	HAPLN1	5	83637805	83720855	-	8509.96	-1.00322	0.324433	19.1094	48.5481	68.2097	51.0411	35.1816	127.651	76.824	94.3812	89.7676	56.5438
ENSG00000185100	ADSSL1	14	104724186	104747325	+	6.24514	-3.5318	0.324433	0.0076842	0	0.0167137	0	0.0171513	0.149637	0.160624	0.157624	0.00800655	0.00810112
ENSG00000196972	SMIM10L2B	X	135094985	135098712	-	19.9993	-1.25102	0.324433	0.283554	0.113534	0.274111	0.221032	0.123064	0.255636	0.693239	0.56124	0.443174	0.481624
ENSG00000198832	SELENOM	22	31104772	31120069	-	678.365	0.512074	0.324433	14.7874	10.2861	12.069	12.3084	11.3438	7.27582	10.3249	9.7713	6.71732	8.55822
ENSG00000242756	RHOT1P3	13	18837768	18838098	-	8.65671	3.77186	0.324433	0	2.41559	0.291606	4.19632	4.93747	0	0.294993	0.434225	0.139691	0
ENSG00000262772	LINC01977	17	79819083	79827704	+	18.5129	-1.32011	0.324433	0.266639	0.0762575	0.151894	0.123337	0.11336	0.357144	0.209534	0.452364	0.529188	0.294491
ENSG00000100221	JOSD1	22	38685543	38701556	-	2685.81	0.300618	0.32775	33.4822	36.2507	34.9963	28.9524	32.8445	25.9019	27.0177	27.6205	24.8397	29.8159
ENSG00000175792	RUVBL1	3	128064778	128153914	-	1794.76	0.522981	0.32775	13.6528	11.0218	14.172	14.9067	19.7375	12.3417	9.76707	9.74894	9.43521	9.85418
ENSG00000248323	LUCAT1	5	91054834	91314547	-	323.823	0.646814	0.32775	1.01306	1.41646	1.50979	0.856214	1.00496	0.872722	0.648672	0.810161	0.561288	0.810907
ENSG00000149256	TENM4	11	78652829	79441030	-	97.1467	-1.82218	0.331942	0.0838104	0.0162374	0.179353	0.227603	0.126722	0.842355	0.148719	0.189723	0.600016	0.46174
ENSG00000213047	DENND1B	1	197504748	197775696	-	405.997	-0.523734	0.344918	1.56962	1.13851	1.30494	1.09555	1.02027	1.66173	1.50498	1.56033	2.18879	1.89928
ENSG00000270362	HMGN3-AS1	6	79233718	79236797	+	32.6648	-0.739842	0.344918	0.436834	0.34378	0.393163	0.503997	0.336214	0.733326	0.696028	0.666764	0.67489	0.603459
ENSG00000163349	HIPK1	1	113929324	113977869	+	3458.35	-0.286702	0.346207	16.8715	16.7464	18.9339	15.3876	14.8226	21.6321	19.8103	20.3673	19.8083	19.3416
ENSG00000163902	RPN1	3	128619969	128681075	-	4964.62	0.404126	0.346207	68.3943	65.6318	60.0064	77.2737	75.2795	65.3955	46.3465	47.6557	51.5671	50.9491
ENSG00000166689	PLEKHA7	11	16777297	17014414	-	137.283	-1.20697	0.346207	0.650809	0.310754	0.298937	0.344669	0.230073	0.367344	1.56986	0.794272	0.913974	0.596626
ENSG00000188549	CCDC9B	15	40331452	40340967	-	4146.76	-0.259304	0.346207	25.7867	24.6504	22.9222	22.8765	25.9096	28.2041	29.5984	27.8079	32.4896	28.0953
ENSG00000213030	CGB8	19	49047638	49049106	-	12.7269	-2.03482	0.348867	0.201253	0.181306	0.218869	0.380126	0.39305	0.326588	1.882	1.57525	0.209695	1.64433
ENSG00000002919	SNX11	17	48103357	48123074	+	622.646	0.623802	0.351666	7.00225	12.3134	7.77578	11.2368	12.5665	7.78838	6.13314	5.72628	5.91116	7.46001
ENSG00000169918	OTUD7A	15	31475398	31870789	-	14.1815	-1.69148	0.351666	0.0309652	0.0111585	0.023573	0.026737	0.0207345	0.0267997	0.122641	0.0468029	0.129057	0.0424389
ENSG00000206192	ANKRD20A9P	13	18816718	18871967	-	84.0311	4.41464	0.351666	0	3.90204	0.064823	4.84106	4.29056	0.048363	0.24591	0.273492	0.0310529	0.0157099
ENSG00000116106	EPHA4	2	221418027	221574202	-	114.825	-2.46695	0.356964	0.405343	0.155241	0.268328	0.183874	0.118009	2.16082	0.213278	0.177583	3.05436	0.650293
ENSG00000116574	RHOU	1	228735479	228746664	+	144.549	-0.918598	0.356964	1.64522	0.685625	1.19282	1.77571	0.824364	1.38032	2.37643	2.75494	2.3323	2.74922
ENSG00000130592	LSP1	11	1852970	1892267	+	111.946	-1.46753	0.356964	0.690425	0.187586	0.491635	0.754057	0.550372	0.666907	1.52821	1.27782	3.31432	0.615236
ENSG00000086991	NOX4	11	89324353	89498187	-	101.172	-0.851989	0.370987	0.662115	0.367071	0.474773	0.879545	0.487204	0.88161	1.03262	1.37468	0.682309	1.21965
ENSG00000164107	HAND2	4	173524969	173530229	-	33.4158	-1.02728	0.370987	0.25879	0.310854	0.428865	0.226112	0.261306	0.733258	0.447405	0.306003	0.757576	0.779516
ENSG00000183741	CBX6	22	38861422	38872249	-	4722.74	0.319911	0.370987	31.0018	28.4692	35.5208	28.7747	35.6578	24.3375	25.953	28.2853	24.5854	24.5597
ENSG00000196730	DAPK1	9	87497228	87708634	+	14.2088	-1.34644	0.370987	0.0298897	0.0538545	0.0379238	0.0752743	0.0222381	0.0646723	0.142496	0.150591	0.114193	0.0840305
ENSG00000268460	AC006262.1	19	46201552	46214838	+	16.1923	-1.82024	0.370987	0.130647	0.0224186	0.0270633	0.0470029	0.013886	0.0740351	0.260089	0.201498	0.11668	0.209882
ENSG00000069535	MAOB	X	43766610	43882450	-	145.844	-0.93939	0.373434	1.59417	1.14157	2.83396	1.67098	1.14616	4.07947	3.81127	2.96228	3.52973	1.71299
ENSG00000279329	AC020910.6	19	34675717	34677581	-	36.9311	-0.847213	0.380919	0.78521	0.4573	0.621049	0.744763	0.823192	1.1069	1.15182	1.28444	0.867734	1.78105
ENSG00000011143	MKS1	17	58205437	58219605	-	404.121	0.362106	0.385912	4.66832	6.23492	4.94678	5.39094	5.85354	4.12039	4.41763	3.91217	3.96842	4.64627
ENSG00000112599	GUCA1B	6	42183284	42194956	-	44.0241	-0.732179	0.385912	0.840608	0.821868	0.510245	0.843981	0.523605	0.90941	1.33345	1.18191	1.1203	1.33963
ENSG00000144485	HES6	2	238238267	238240662	-	15.5873	-5.29093	0.385912	0.0454209	0	0.0246984	0	0.0253451	1.05648	0.0499707	0.0245187	2.65027	0
ENSG00000146411	SLC2A12	6	133987581	134052624	-	842.46	-1.23519	0.385912	7.43852	1.11927	4.48655	5.58729	3.27081	13.8976	7.27239	6.59486	14.3394	9.47098
ENSG00000148357	HMCN2	9	130265882	130434123	+	57.5635	-1.70244	0.385912	0.0828119	0.0183238	0.137461	0.0352816	0.0486415	0.18861	0.0791193	0.159988	0.504091	0.11947
ENSG00000167759	KLK13	19	51055626	51065114	-	53.7731	-1.86605	0.385912	0.497453	0.659346	0.111931	0.351768	0.555162	1.11345	2.77416	2.98161	0.875784	0.180843
ENSG00000168675	LDLRAD4	18	13217498	13652755	+	489.034	-1.07245	0.385912	1.14919	0.283075	1.16339	1.32608	0.647164	1.71878	1.60514	1.45223	2.75347	2.08251
ENSG00000168918	INPP5D	2	233059967	233207903	+	86.3498	-1.42984	0.385912	0.444734	0.190349	0.177899	0.397248	0.0969835	0.304166	0.629881	0.358728	1.12385	1.11018
ENSG00000168952	STXBP6	14	24809656	25050297	-	193.164	-0.506629	0.385912	1.1497	1.16295	0.717898	1.01527	0.761251	1.41044	1.37985	1.29469	1.34122	1.40346
ENSG00000172687	ZNF738	19	21358930	21379302	+	20.4449	5.09422	0.385912	0	0.382205	0.0865109	1.12841	0.875078	0	0	0.0122687	0	0.0599026
ENSG00000173926	2023-03-03	5	126867714	127030558	-	67.5965	0.725617	0.385912	0.783269	1.02736	0.538515	0.991151	0.813851	0.399339	0.68344	0.427676	0.506562	0.493562
ENSG00000175985	PLEKHD1	14	69484692	69531551	+	6.03843	-1.89072	0.385912	0.0219223	0.00658318	0.00596032	0.0295763	0.0122328	0.0474333	0.0361774	0.0591694	0.0913678	0.0520014
ENSG00000198431	TXNRD1	12	104215779	104350307	+	10375.3	0.633296	0.385912	66.5313	119.835	97.7585	92.2157	80.5453	59.1412	69.5214	76.0625	47.4851	42.3426
ENSG00000277632	CCL3	17	36088256	36090169	-	12.3173	1.93368	0.385912	0.267327	1.71258	0.64606	0.320589	0.232042	0.224939	0.130713	0.192407	0.154745	0.125258
ENSG00000196365	LONP1	19	5691834	5720572	-	1368.83	0.486413	0.387184	13.8014	16.9912	13.5901	17.5612	15.1959	9.62648	11.759	9.97796	9.00498	14.6897
ENSG00000002549	LAP3	4	17577192	17607972	+	1485.46	0.605096	0.391992	21.2912	25.9408	19.6486	22.0941	26.1033	17.0851	12.4472	11.1894	12.8024	22.125
ENSG00000130706	ADRM1	20	62302093	62308862	+	2593.9	0.495953	0.391992	58.5468	71.3706	55.2903	78.3955	80.7371	46.4395	56.0466	48.8936	36.6319	56.1539
ENSG00000196724	ZNF418	19	57921884	57935393	-	10.2664	-1.62746	0.391992	0.0098592	0.0236854	0.0857778	0.0532059	0.0990266	0.13866	0.238629	0.149019	0.102728	0.207883
ENSG00000198933	TBKBP1	17	47694081	47712050	+	597.744	0.628966	0.391992	5.93066	11.1216	5.87473	8.10202	10.1941	6.51703	5.16731	5.10437	4.61298	5.2468
ENSG00000205213	LGR4	11	27365961	27472790	-	274.503	-0.845364	0.391992	1.91331	0.84716	1.73906	1.52242	1.48066	1.66197	2.95003	3.15124	3.87073	1.85516
ENSG00000233251	AC007743.1	2	56173534	56185870	-	30.7044	-0.964781	0.391992	0.132042	0.292812	0.176739	0.219254	0.340062	0.505467	0.536376	0.296076	0.370411	0.546116
ENSG00000197614	MFAP5	12	8637346	8662888	-	338.612	-3.75047	0.397509	0.273857	0.164476	0.186143	1.97052	0.331096	0.111102	20.2994	17.5795	0.832257	0.565401
ENSG00000140538	NTRK3	15	87859751	88256768	-	56.5381	-3.34497	0.412765	0.0165893	0.011956	0	0.039391	0.0240679	0.0179471	0.175209	0.207757	0.523741	0.0104936
ENSG00000287672	AC003086.1	7	91880791	91886490	+	38.3295	1.0686	0.412765	3.46032	1.68506	1.7799	3.48242	2.87022	1.66942	1.49191	1.76694	0.633395	0.788771
ENSG00000163285	GABRG1	4	46035769	46124054	-	15.9129	-1.63325	0.417049	0.0525318	0.0473252	0.0571302	0.0779602	0.0439695	0.0852472	0.0722424	0.141786	0.129997	0.436133
ENSG00000172348	RCAN2	6	46220736	46491972	-	122.374	-1.11183	0.417049	1.4824	0.301558	1.44314	0.941919	0.893893	1.70719	1.90709	1.65205	3.59987	2.09217
ENSG00000105339	DENND3	8	141117278	141195808	+	289.884	0.551933	0.41756	1.27049	0.723074	1.37841	1.30922	1.02627	0.693782	0.765434	0.790326	0.765903	0.880189
ENSG00000176769	TCERG1L	10	131092391	131311721	-	48.8095	1.76214	0.41756	0.236313	0.273718	0.24782	1.83094	0.894791	0.127828	0.389977	0.20957	0.18467	0.11567
ENSG00000110274	CEP164	11	117314557	117413266	+	848.554	0.340738	0.431238	3.52367	3.6167	3.28574	3.52089	3.92093	2.9149	2.82798	3.01292	2.23731	3.11627
ENSG00000240024	LINC00888	3	183447608	183456013	+	163.696	-0.453644	0.431238	2.76961	3.52692	2.80823	2.8769	3.78811	3.71721	4.05508	4.49643	5.05557	4.23712
ENSG00000175302	ANKRD30BP1	21	13384249	13427773	-	5.33907	-5.25705	0.433741	0.0203002	0	0	0	0	0	0.312671	0.832827	0.0211518	0
ENSG00000196262	PPIA	7	44796680	44824564	+	18013.9	0.279989	0.433741	215.113	235.045	215.736	197.398	219.887	184.624	158.295	173.164	172.098	203.909
ENSG00000165113	GKAP1	9	83739425	83829516	-	226.654	-0.568943	0.435777	2.8045	1.80187	3.16347	2.78759	2.47476	3.79608	2.98496	3.47843	4.98803	4.09807
ENSG00000227825	SLC9A7P1	12	98453835	98457145	-	15.8734	-1.28118	0.435777	0.0268054	0.112693	0.160335	0.216986	0.164533	0.318993	0.235923	0.434093	0.391017	0.268467
ENSG00000019995	ZRANB1	10	124942123	124988189	+	1578.49	0.434756	0.442225	12.1215	15.1382	14.8817	16.1758	15.2548	10.8706	12.855	12.6069	9.75214	8.34508
ENSG00000044524	EPHA3	3	89107621	89482134	+	42.245	-2.92705	0.442225	0.00674719	0.0729414	0.0953914	0	0.188248	1.3431	0.430537	0.575467	0.29527	0.113812
ENSG00000046889	PREX2	8	67952046	68237032	+	13.3848	-1.67461	0.442225	0.0219467	0.026362	0.0278458	0.0355311	0.0163285	0.0197858	0.0482902	0.0710823	0.0800358	0.188956
ENSG00000080819	CPOX	3	98579446	98593648	-	1347.9	0.352434	0.442225	24.0084	22.3211	22.8692	23.637	23.515	23.4948	17.3202	16.5566	16.5794	17.1902
ENSG00000106853	PTGR1	9	111549722	111599893	-	753.172	-0.379482	0.442225	9.27546	6.63119	9.10169	9.47755	7.69794	10.2511	12.4838	11.0179	11.0014	10.151
ENSG00000112902	SEMA5A	5	9035033	9546075	-	17.2754	-1.3557	0.442225	0.0504767	0.0303159	0.0431319	0.035023	0.03219	0.046807	0.138832	0.0778509	0.0488375	0.178652
ENSG00000117569	PTBP2	1	96721665	96823738	+	687.386	-0.459057	0.442225	2.51432	2.08486	2.43971	1.50311	2.33132	3.15801	2.64919	2.72192	3.03439	3.38485
ENSG00000119314	PTBP3	9	112217716	112333667	-	3703.61	-0.363732	0.442225	15.4528	18.5422	20.4137	21.2419	19.8843	23.7799	22.2745	23.3529	23.7952	29.7205
ENSG00000120278	PLEKHG1	6	150599883	150843665	+	237.307	-0.782095	0.442225	0.560415	0.906178	1.01735	0.967783	0.668727	1.77222	1.38961	1.14491	1.99433	0.781702
ENSG00000120279	MYCT1	6	152697895	152724567	+	19.3931	2.65162	0.442225	0.0292913	1.86476	0.366335	0.0474217	0.375927	0.158444	0.0805633	0.110682	0.01526	0.061761
ENSG00000121073	SLC35B1	17	49700934	49709014	-	1524.47	0.694815	0.442225	9.29208	21.374	9.65542	17.963	19.363	9.3119	9.84209	9.92631	8.92928	9.95488
ENSG00000136026	CKAP4	12	106237881	106304279	-	4422.45	0.298767	0.442225	57.6189	65.3868	67.2306	66.1345	67.0051	49.5929	53.5224	55.7506	44.6865	59.3286
ENSG00000145832	SLC25A48	5	135579202	135889770	+	18.8105	-1.48083	0.442225	0.0636143	0.0318385	0.0634175	0.0400516	0.0887427	0.321165	0.0758187	0.0915722	0.23199	0.0838322
ENSG00000146001	PCDHB18P	5	141234333	141237529	+	89.44	-0.681733	0.442225	0.971642	1.00039	0.830259	0.749076	1.67301	1.4416	1.5271	1.6784	1.85125	1.87311
ENSG00000157657	ZNF618	9	113876282	114056591	+	1214.7	-0.552511	0.442225	4.80771	2.82844	5.21926	5.40582	4.7836	6.81013	6.10267	5.67956	8.25103	6.96083
ENSG00000157870	PRXL2B	1	2586491	2591469	+	465.667	0.330584	0.442225	8.64883	7.24213	6.74304	7.13253	7.62478	6.49416	5.47448	5.25853	6.22722	6.2869
ENSG00000160703	NLRX1	11	119166568	119184016	+	268.861	-0.385238	0.442225	2.24384	1.73338	2.36768	2.16972	2.13178	2.63505	2.53284	2.50354	3.08542	3.15704
ENSG00000161249	DMKN	19	35497220	35513658	-	621.242	-0.724384	0.442225	2.19378	4.38949	3.22214	2.30987	3.18009	5.24971	6.39453	4.90422	2.938	5.77572
ENSG00000163053	SLC16A14	2	230034982	230068993	-	18.1369	-1.54242	0.442225	0.107971	0.0324233	0.088067	0.126246	0.100414	0.57431	0.197978	0.087426	0.168751	0.303546
ENSG00000166839	ANKDD1A	15	64911902	64958691	+	60.4435	-0.714994	0.442225	0.705365	0.3495	0.364377	0.34259	0.442796	0.639094	0.76632	0.647296	0.891132	0.687863
ENSG00000167085	PHB	17	49404049	49414905	-	6219.9	0.687892	0.442225	69.374	124.246	60.043	107.186	125.088	55.7763	66.8082	61.8654	44.0813	73.1137
ENSG00000179772	FOXS1	20	31844303	31845604	-	143.692	-1.7062	0.442225	2.59032	0.941622	6.85732	0.551796	1.6356	1.95426	9.89927	12.2901	10.0146	6.89902
ENSG00000181754	AMIGO1	1	109504178	109509738	-	274.289	-0.423634	0.442225	2.81398	1.91816	2.27176	1.74218	2.3216	3.0443	3.10535	2.81437	3.08492	2.81195
ENSG00000185338	SOCS1	16	11254405	11256200	-	65.5555	-1.18851	0.442225	1.21071	1.06845	1.55853	0.800043	0.772094	1.44346	1.44072	2.32078	5.5609	1.56294
ENSG00000188878	FBF1	17	75909574	75941140	-	213.06	0.603412	0.442225	1.31876	2.36819	1.56327	1.80055	2.2297	1.4909	1.3493	1.23155	0.906893	1.12615
ENSG00000189120	SP6	17	47844908	47855874	-	129.931	0.56132	0.442225	1.88695	1.93713	1.45558	1.94189	2.08137	1.16312	1.64146	1.33839	0.845883	1.31851
ENSG00000244155	CYP4F34P	13	18741730	18742718	-	11.4107	5.80693	0.442225	0	1.44065	0	5.97454	3.91252	0	0.1015	0.0996038	0	0
ENSG00000259807	AC009093.1	16	29215385	29221040	-	56.8265	-0.852937	0.442225	0.53006	0.223403	0.252833	0.491807	0.560418	0.724351	0.787772	0.873454	0.833288	0.5098
ENSG00000267107	PCAT19	19	41449520	41501223	-	106.169	-1.22767	0.442225	0.35258	0.293201	0.377544	0.403963	0.460072	0.839164	0.238706	0.468495	1.25471	1.61837
ENSG00000100116	GCAT	22	37807905	37817176	+	298.239	0.68167	0.444474	6.74924	8.56309	7.75291	9.85691	9.50942	4.01591	7.63414	6.30747	5.3402	3.15747
ENSG00000113211	PCDHB6	5	141150022	141153287	+	7.62012	-1.90551	0.444474	0.040762	0.0489626	0.0443301	0.02933	0.075818	0.117596	0.328864	0.190699	0.0283146	0.229193
ENSG00000267432	DNAH17-AS1	17	78484882	78503056	+	85.7947	0.741172	0.445658	0.475108	0.716844	0.466287	0.662876	1.08631	0.432508	0.376088	0.431617	0.338075	0.458127
ENSG00000180448	ARHGAP45	19	1065923	1086628	+	27.8393	-1.13757	0.458025	0.241871	0.0598153	0.100575	0.168918	0.103209	0.161618	0.35219	0.360972	0.237193	0.382492
ENSG00000072163	LIMS2	2	127638381	127681786	-	170.615	-0.886576	0.463503	0.831369	0.38312	0.693744	0.976316	0.542684	0.876788	1.41511	1.55239	1.78152	0.716615
ENSG00000159111	MRPL10	17	47823272	47831541	-	1191.52	0.54173	0.463503	17.4879	31.1244	18.4439	25.4431	31.3839	17.4292	17.1958	15.6471	15.7519	19.0614
ENSG00000152104	PTPN14	1	214348700	214552449	-	3956.82	-0.394813	0.463573	11.2881	7.30258	7.94737	9.66501	8.09471	10.3149	12.0205	11.5558	11.7173	12.6391
ENSG00000184575	XPOT	12	64404392	64451125	+	4534.11	0.29371	0.463573	31.9727	34.7932	31.2903	33.8085	33.916	23.5976	27.0652	30.1987	24.098	30.2818
ENSG00000187210	GCNT1	9	76419850	76651203	+	293.807	-0.863927	0.463573	0.858648	0.777866	1.38245	1.5325	0.920785	1.51534	2.5701	2.87944	0.99463	2.00264
ENSG00000256525	POLG2	17	64477785	64497054	-	517.544	0.354714	0.463573	6.034	7.29485	5.26674	6.49151	5.97125	4.98569	4.62971	5.03866	4.18124	5.44526
ENSG00000269893	SNHG8	4	118278709	118285316	+	1221.14	0.324053	0.463573	8.32727	9.47017	10.3635	11.2129	10.5524	8.71823	7.80196	8.61326	7.17918	7.56841
ENSG00000227568	SNX18P26	13	18807279	18808018	-	12.7715	6.56047	0.466957	0	1.87284	0	3.23621	3.21239	0	0.0659748	0	0	0
ENSG00000143612	C1orf43	1	154206696	154220637	-	3527.48	0.271609	0.468725	65.2015	73.9867	73.0418	61.4216	77.5139	55.9199	58.7502	62.7668	53.8575	59.5926
ENSG00000189171	S100A13	1	153618787	153631360	-	323.792	-0.379639	0.477163	6.10774	6.47056	7.25217	5.57633	5.45304	8.14583	7.6669	9.66405	7.17771	7.49472
ENSG00000105270	CLIP3	19	36014660	36033343	-	737.909	-0.660861	0.478174	9.62959	4.99769	7.15258	8.3961	6.72163	9.58893	9.23262	9.40374	17.5249	12.6
ENSG00000112977	DAP	5	10679230	10761272	-	4058.31	0.321415	0.478174	61.9895	73.065	58.5418	63.8137	68.5472	59.007	52.7143	47.1397	44.9722	57.0149
ENSG00000011132	APBA3	19	3750772	3761692	-	176.423	0.414342	0.483848	1.68909	1.98128	1.49198	1.8145	1.77884	1.01233	1.43952	1.37838	1.28071	1.45468
ENSG00000127666	TICAM1	19	4815932	4831704	-	303.356	0.482273	0.483848	5.48899	8.2665	6.3482	7.12354	4.88581	5.09506	4.85295	4.36843	3.76676	4.89518
ENSG00000184574	LPAR5	12	6618835	6635960	-	72.9445	-0.994656	0.483848	0.544494	1.32731	1.37589	0.656819	0.37532	1.68055	2.00853	2.05746	1.61857	1.14807
ENSG00000165025	SYK	9	90801787	90898549	+	4.89408	-2.80766	0.483899	0.00851752	0.0306933	0	0	0.0190113	0.0460733	0.0374828	0.0367827	0.0354993	0.24245
ENSG00000105393	BABAM1	19	17267376	17281249	+	306.879	0.324047	0.485167	7.04931	6.54683	5.75912	6.64345	6.12098	5.2826	5.20181	4.38072	5.06986	5.72791
ENSG00000185101	ANO9	11	417933	442011	-	8.24054	2.73159	0.491203	0.328872	0.145991	0.0622017	0.0154329	0.00797878	0.0309382	0.0157311	0.0154372	0	0.0226119
ENSG00000213023	SYT3	19	50621307	50639881	-	63.9203	-0.665336	0.491203	0.56567	0.707207	0.426864	0.797435	0.631293	0.861753	0.838244	0.79766	1.32314	1.13187
ENSG00000129103	SUMF2	7	56064002	56080670	+	4048.83	0.364962	0.492466	41.4763	57.6063	50.9438	62.9152	57.1444	44.1452	46.1071	40.5379	41.5362	37.3838
ENSG00000129968	ABHD17A	19	1876810	1885547	-	357.953	0.355138	0.492466	2.62398	3.11714	3.07378	3.84634	3.243	2.61196	2.57666	2.61438	2.28967	2.33958
ENSG00000150938	CRIM1	2	36355778	36551135	+	5156.89	0.408985	0.492466	31.8935	49.7113	36.8494	38.1586	40.0214	32.8927	31.9051	31.3553	27.9844	23.9518
ENSG00000165424	ZCCHC24	10	79382325	79445624	-	557.403	-0.573621	0.492466	4.65037	3.24174	5.306	4.12732	4.23821	4.98344	6.13169	6.00766	9.51686	5.45875
ENSG00000180879	SSR4	X	153793516	153798499	+	1906.84	0.307407	0.492466	19.4754	25.0403	19.8267	23.6331	24.3281	17.6192	18.8161	17.7509	16.6351	19.917
ENSG00000184613	NELL2	12	44508275	44921848	-	207.24	-0.786875	0.492466	1.78223	1.0455	1.15693	1.14073	0.62445	1.58434	1.83916	1.88684	3.05181	1.56578
ENSG00000154310	TNIK	3	171058414	171460408	-	1092.99	-0.503855	0.49468	4.83379	2.59349	4.01329	4.17541	3.56897	5.07426	6.36708	5.10984	4.47919	6.1831
ENSG00000164062	APEH	3	49674014	49683971	+	3594.03	0.247109	0.49468	40.6858	47.305	40.6917	41.7804	43.7605	37.8642	38.9909	36.487	31.891	35.2598
ENSG00000101182	PSMA7	20	62136733	62143440	-	6073.11	0.355299	0.495659	179.202	194.261	166.984	209.572	195.468	148.601	171.293	166.808	130.928	121.473
ENSG00000104447	TRPS1	8	115408496	115809673	-	748.184	-0.481758	0.495659	2.95388	2.06534	3.17321	2.93726	2.57194	3.59889	3.5937	3.68235	5.15749	3.10569
ENSG00000112139	MDGA1	6	37630679	37699306	-	26.6194	-1.23733	0.495659	0.034669	0.0492153	0.0719798	0.0408204	0.0773817	0.177304	0.0762834	0.0816638	0.243011	0.0664545
ENSG00000114698	PLSCR4	3	146192335	146251179	-	78.7738	-0.798959	0.495659	0.776139	0.428347	0.878297	0.724495	0.491615	1.46374	0.923118	0.871904	1.66111	0.829307
ENSG00000137073	UBAP2	9	33921693	34048949	-	1396.53	0.286339	0.495659	6.85701	7.93537	6.98008	6.4222	6.92035	5.61454	6.34862	6.04056	4.9242	5.86341
ENSG00000177045	SIX5	19	45764785	45769252	-	283.599	-0.521197	0.495659	2.98567	2.29168	3.19313	4.09161	3.23526	5.06621	3.57097	4.01252	5.62805	4.40151
ENSG00000159202	UBE2Z	17	48908407	48929056	+	6042.34	0.486501	0.498938	40.4783	77.1905	50.3465	60.048	71.7604	45.4715	40.74	43.8772	41.4158	42.4862
ENSG00000136940	PDCL	9	122798389	122828588	-	854.138	-0.302022	0.502463	9.56122	9.90999	12.256	12.1205	11.631	13.0802	12.5732	14.054	14.6123	14.0729
ENSG00000179046	TRIML2	4	188091273	188109603	-	113.648	-2.26022	0.504791	0.800228	0.436918	0.727867	0.21985	0.941774	1.3222	3.4255	0.926773	0.303199	9.004
ENSG00000143314	MRPL24	1	156737303	156741590	-	1346.39	0.266876	0.507167	40.3706	42.1715	42.8225	38.7971	46.661	37.4437	33.3829	34.2008	31.4253	38.752
ENSG00000101057	MYBL2	20	43667019	43716495	+	6301.51	0.334783	0.509874	124.64	125.618	130.457	107.041	127.539	111.633	105.082	98.3559	96.2233	76.5801
ENSG00000108468	CBX1	17	48070052	48101478	-	8008.71	0.505178	0.509874	107.107	184.27	108.412	163.01	187.311	104.707	98.5409	108.19	109.807	107.247
ENSG00000188293	IGFL1	19	46229742	46231243	+	7.62673	-3.09684	0.510141	0	0	0.185856	0.184452	0.127148	0.123256	0.814734	1.66053	1.66195	0
ENSG00000184226	PCDH9	13	66302834	67230445	-	104.421	-1.00859	0.510525	0.184997	0.0482327	0.112292	0.0990609	0.0992279	0.105499	0.235082	0.170309	0.243561	0.341687
ENSG00000272046	AL445647.1	13	87807634	87811232	-	6.80626	-3.39079	0.515589	0.0246603	0.0148108	0.026819	0.0133081	0	0.360163	0	0	0.141321	0.337978
ENSG00000033122	LRRC7	1	69568261	70151945	+	21.4201	-1.08788	0.519838	0.0330069	0.0180215	0.045686	0.0744882	0.0535796	0.155819	0.0660239	0.0874674	0.087542	0.0822492
ENSG00000128872	TMOD2	15	51751597	51816363	+	60.6483	-0.734947	0.519838	0.264076	0.170095	0.145677	0.202406	0.170847	0.248426	0.298949	0.272706	0.502455	0.266299
ENSG00000152229	PSTPIP2	18	45983536	46072272	-	365.186	-0.498866	0.519838	3.94216	3.46735	4.00611	3.11556	3.31765	3.98516	6.35152	4.33743	6.4082	4.1447
ENSG00000166398	KIAA0355	19	34254552	34355571	+	381.109	-0.696257	0.519838	1.42764	1.37762	1.35122	2.5982	2.75987	3.98077	2.76013	2.68922	3.43563	2.55048
ENSG00000175287	PHYHD1	9	128920966	128942041	+	9.14391	-2.88212	0.519838	0.0312069	0.0187426	0.0848465	0.016841	0.0348272	0.0337612	0.0686658	0.151612	1.10555	0.0164501
ENSG00000159210	SNF8	17	48929316	48944842	-	2568.8	0.530792	0.520095	20.5135	35.8241	20.5603	35.8524	34.9496	19.6359	19.9879	19.3364	21.9109	21.3548
ENSG00000165029	ABCA1	9	104781006	104928155	-	79.2575	-0.77189	0.520095	0.299414	0.0993771	0.274209	0.284892	0.303372	0.400638	0.355411	0.399813	0.582899	0.419494
ENSG00000189423	USP32P3	17	20408311	20434286	+	17.3809	-1.0586	0.520095	0.0910887	0.0450529	0.0582718	0.0751808	0.0597975	0.237665	0.106108	0.144619	0.106076	0.0960308
ENSG00000196116	TDRD7	9	97412096	97496125	+	405.702	-0.389861	0.520095	3.99748	3.35864	4.2549	4.76205	4.06968	5.39433	4.87746	4.59123	5.32832	6.60176
ENSG00000205795	CYS1	2	10056780	10080944	-	86.176	-1.7097	0.520095	1.30931	0.0561686	0.94928	0.672932	0.452277	2.00667	0.788825	1.24528	5.65183	1.57754
ENSG00000132821	VSTM2L	20	37903111	37945350	+	18.5098	-1.82244	0.52034	0.227337	0.191152	0.39558	0.0490737	0.152226	0.319728	0.950416	0.687226	1.53968	0.0958688
ENSG00000067798	NAV3	12	77324641	78213010	+	476.821	0.822573	0.523485	1.61757	3.02289	3.31842	1.29497	1.89474	1.89821	1.17292	1.34224	0.786997	1.10283
ENSG00000173805	HAP1	17	41717742	41734644	-	25.1503	-0.83554	0.527595	0.178275	0.111353	0.17837	0.0846626	0.151207	0.192867	0.305967	0.207867	0.237765	0.315752
ENSG00000109458	GAB1	4	143336762	143474568	+	412.237	-0.526361	0.528851	1.81557	1.35907	2.15573	1.24485	1.53678	2.29154	2.03603	2.09743	3.14375	2.11751
ENSG00000101444	AHCY	20	34280268	34311802	-	6083.08	0.35301	0.535228	78.2568	93.6584	74.9937	89.0392	89.8534	63.9742	76.9307	76.9947	60.2849	55.194
ENSG00000108829	LRRC59	17	50375059	50397523	-	5749.96	0.582375	0.535228	54.9621	97.2035	52.6828	80.0516	84.1368	47.9132	56.564	51.6346	33.4562	56.893
ENSG00000198842	DUSP27	1	167094075	167129165	+	6.58756	-2.20473	0.535228	0.0726799	0.0249434	0	0	0.034762	0.0898613	0.0685373	0.0784666	0.281278	0.0985156
ENSG00000225756	DBH-AS1	9	133654586	133657313	-	10.1278	-1.26119	0.535228	0.145224	0.0498401	0.157936	0.0671752	0.254683	0.291776	0.388015	0.380767	0.259399	0.306206
ENSG00000204130	RUFY2	10	68341107	68407294	-	678.61	-0.387043	0.536065	3.23401	3.92394	4.21696	2.87246	3.31704	5.04451	4.80594	5.04589	4.18226	3.88669
ENSG00000130294	KIF1A	2	240713761	240821036	-	91.7639	-2.36563	0.536285	0.0664514	0.153255	0.0491424	0.0172133	0.148321	0.842555	0.424025	0.338623	0.620382	0.0112091
ENSG00000128482	RNF112	17	19411125	19417276	+	16.1524	-1.3114	0.537027	0.170117	0.0729792	0.118934	0.10492	0.14917	0.184041	0.147052	0.183662	0.53176	0.486799
ENSG00000158483	FAM86C1	11	71787510	71801237	+	171.252	0.490833	0.538937	3.03006	3.1735	3.2466	2.72264	4.18116	2.66444	2.54535	2.56226	1.63302	2.23455
ENSG00000198799	LRIG2	1	113073198	113132260	+	459.955	-0.353652	0.538937	1.71924	1.72734	1.60263	1.47142	1.35063	1.80989	2.2204	2.13281	2.22158	1.67367
ENSG00000276805	AL133216.2	10	38403189	38452153	+	22.2996	0.832719	0.538937	0.252243	0.16997	0.16727	0.179286	0.192247	0.12646	0.0879908	0.146126	0.0641035	0.116749
ENSG00000121104	FAM117A	17	49710332	49789180	-	128.611	0.514978	0.550581	2.09036	1.72537	1.53672	2.38219	1.94187	1.25074	1.18199	1.05905	1.67916	1.6005
ENSG00000081307	UBA5	3	132654446	132678097	+	1130.04	0.335061	0.551553	8.20964	8.01863	8.58188	10.6077	9.4522	8.24869	6.77221	6.72992	7.61939	6.20177
ENSG00000104888	SLC17A7	19	49429401	49442360	-	67.7328	-0.675543	0.551553	0.518674	0.373813	0.491552	0.407863	0.322499	0.496998	0.74997	0.599968	1.00366	0.531192
ENSG00000131944	FAAP24	19	32972209	32978229	+	128.939	-0.511095	0.551553	2.14694	2.08552	2.59881	1.89408	2.14598	3.55468	2.2593	2.8016	2.84002	4.0348
ENSG00000145113	MUC4	3	195746765	195811973	-	27.2386	-1.26361	0.551553	0.0675534	0.0481792	0.0183667	0.0273418	0.0235594	0.111908	0.0348376	0.0501407	0.120978	0.126858
ENSG00000173638	SLC19A1	21	45493572	45573365	-	576.431	0.524922	0.551553	2.20795	3.34959	2.67614	2.92022	3.55729	1.97845	2.34221	2.32405	1.31697	2.26112
ENSG00000188452	CERKL	2	181536672	181680665	-	34.5256	-0.737016	0.551553	0.390816	0.190012	0.273231	0.180777	0.280385	0.362403	0.470913	0.452071	0.378124	0.539551
ENSG00000229116	AL137026.1	10	44282489	44293998	-	21.1343	-1.56884	0.551553	0.0436202	0.122257	0.158128	0.282479	0.243403	0.629206	0.223951	0.20407	1.13625	0.321908
ENSG00000136271	DDX56	7	44565417	44575051	-	2566.05	0.447784	0.5522	27.3261	42.4545	32.7195	31.3302	43.0477	29.7043	26.1269	27.5585	20.05	26.2326
ENSG00000090581	GNPTG	16	1351931	1364113	+	576.417	0.296489	0.557026	7.29488	8.82758	7.15541	7.55759	6.88308	6.69584	6.68998	6.00331	5.56796	5.74801
ENSG00000108592	FTSJ3	17	63819433	63830012	-	3717.91	0.494325	0.557026	32.3612	50.2311	30.724	42.3185	47.4211	29.5486	33.1543	27.8582	21.1731	32.409
ENSG00000122592	HOXA7	7	27153716	27157936	-	146.619	-0.774725	0.557026	2.06144	1.81291	2.20186	1.2118	3.61521	5.09753	2.38943	3.67617	3.52873	3.95849
ENSG00000186081	KRT5	12	52514575	52520530	-	41.4302	-1.76448	0.557026	0.214741	0.438504	0.128446	0.231773	0.0958612	0.0696952	0.933194	1.10123	1.45437	0.203753
ENSG00000186847	KRT14	17	41582279	41586895	-	94.187	-1.6434	0.557026	0.393581	1.01644	1.75494	1.25315	0.505126	0.681272	4.45996	4.61036	5.16715	0.456429
ENSG00000187118	CMC1	3	28241584	28325142	+	388.256	0.267461	0.557026	2.06862	2.00908	2.00227	1.95985	1.74438	1.78214	1.45542	1.64656	1.6374	1.60788
ENSG00000268049	AC012313.2	19	58357999	58359603	+	9.34927	-1.30642	0.557026	0.153817	0.138572	0.292743	0.332034	0.214577	0.24961	0.846125	0.581224	0.560944	0.56757
ENSG00000113212	PCDHB7	5	141172644	141176383	+	22.0556	-1.3583	0.557435	0.0355959	0.0427572	0.232271	0.281741	0.211869	0.372258	0.300238	0.35868	0.655242	0.375272
ENSG00000262576	PCDHGA4	5	141355021	141512975	+	21.635	-0.962061	0.557435	0.127127	0.0654438	0.217257	0.156811	0.162142	0.275063	0.189811	0.215676	0.387917	0.354206
ENSG00000101115	SALL4	20	51782331	51802521	-	30.2773	-0.953977	0.558867	0.299788	0.1108	0.175554	0.132745	0.145836	0.2079	0.414386	0.22407	0.432503	0.405196
ENSG00000100413	POLR3H	22	41525799	41544606	-	2603.39	0.317193	0.566254	21.4787	18.118	19.4608	22.021	25.2762	16.0998	18.9988	18.1938	15.2398	16.8377
ENSG00000164418	GRIK2	6	101181257	102070083	+	52.2472	-1.26511	0.566254	0.0351032	0.175689	0.305407	0.246268	0.221994	0.708891	0.405504	0.435828	0.633979	0.178871
ENSG00000186832	KRT16	17	41609778	41615899	-	13.5724	-1.63988	0.566254	0.107492	0.107598	0.0779341	0.174026	0.179943	0.058145	0.512457	0.502885	0.168002	0.774381
ENSG00000198805	PNP	14	20468954	20477094	+	1115.06	0.701962	0.566599	11.8044	24.6365	13.1641	14.083	17.3975	8.14252	7.80859	10.9153	7.33951	15.6323
ENSG00000081853	PCDHGA2	5	141338760	141512975	+	5.71185	-2.05591	0.569703	0	0.00793214	0.00718165	0.0285095	0.0368484	0.0142882	0.101711	0.0712938	0.0756869	0.069619
ENSG00000197841	ZNF181	19	34734155	34745378	+	223.934	-0.539815	0.569999	1.28894	0.961275	1.29394	1.88037	1.65186	1.77752	2.08812	1.86561	2.67126	1.88898
ENSG00000141540	TTYH2	17	74213571	74262020	+	309.494	0.91254	0.574476	1.60215	4.76107	3.35774	3.11621	5.63411	1.38121	3.02035	2.59457	1.47808	1.33719
ENSG00000147065	MSN	X	65588377	65741931	+	16396.3	0.312946	0.574476	131.557	174.291	137.487	139.664	154.363	108.31	127.497	126.94	102.438	128.38
ENSG00000213424	KRT222	17	40654665	40665181	-	5.64641	-2.82124	0.577175	0.0420097	0.0504613	0.015229	0	0	0.151494	0.0462178	0.0151182	0.0729533	0.472416
ENSG00000100916	BRMS1L	14	35826338	35932325	+	347.327	-0.317874	0.581623	4.22359	3.90465	4.09538	3.68145	3.47449	4.334	4.2311	4.83172	5.36678	5.39397
ENSG00000104880	ARHGEF18	19	7395113	7472484	+	527.984	0.377285	0.581623	3.71106	5.31161	4.32197	5.43261	4.451	3.32259	4.11407	3.89907	3.20005	3.34278
ENSG00000105576	TNPO2	19	12699194	12724011	-	1879.44	0.376452	0.581623	11.1619	15.1593	13.5946	17.2668	16.2192	11.7067	12.3634	12.371	9.65015	10.4497
ENSG00000117834	SLC5A9	1	48222685	48248644	+	4.81952	-2.59483	0.581623	0.0293559	0	0.0212837	0	0.0218409	0.052931	0.0430619	0.0211288	0.275286	0.051581
ENSG00000126458	RRAS	19	49635292	49640143	-	648.308	-0.373688	0.581623	21.3022	28.5868	22.0283	27.1642	25.4812	29.1013	34.6889	36.1712	26.014	35.3639
ENSG00000130045	NXNL2	9	88534033	88584274	+	14.6559	-1.07128	0.581623	0.302	0.128032	0.135238	0.230085	0.118954	0.249843	0.351795	0.498657	0.518278	0.318386
ENSG00000131738	KRT33B	17	41363498	41369813	-	6.42767	2.15323	0.581623	0.0274606	0.527762	0.149322	0.41494	0.459694	0.0297082	0.151056	0.0296469	0.11445	0.0289505
ENSG00000134086	VHL	3	10141008	10152220	+	1046.89	-0.203556	0.581623	11.4496	11.5895	11.5927	10.3568	11.1439	12.7399	12.1213	13.2254	13.9054	12.6371
ENSG00000136828	RALGPS1	9	126914774	127223166	+	113.199	-0.979243	0.581623	0.620854	0.213074	0.349083	0.346444	0.230959	0.589424	0.422837	0.38302	1.07376	1.0063
ENSG00000137266	SLC22A23	6	3268962	3457022	-	323.501	-0.826643	0.581623	1.68568	0.694905	1.49696	1.21112	1.28013	1.1708	1.7832	1.93835	3.72064	2.68674
ENSG00000148204	CRB2	9	123356170	123380324	+	21.6339	-0.996229	0.581623	0.202695	0.0335826	0.106418	0.120702	0.0858037	0.226847	0.176861	0.249017	0.240329	0.213693
ENSG00000164010	ERMAP	1	42817122	42844991	+	258.577	-0.413593	0.581623	1.52059	2.03152	2.09242	1.8589	1.9221	2.09827	2.50935	2.4206	3.2415	2.27377
ENSG00000169189	NSMCE1	16	27224994	27268772	-	433.794	0.285163	0.581623	7.03859	5.47985	5.79902	6.4586	6.13599	4.93544	4.68007	4.89968	5.56829	5.29677
ENSG00000170927	PKHD1	6	51615299	52087613	-	95.1	-1.20557	0.581623	0.1501	0.113068	0.323712	0.126309	0.0880155	0.544956	0.15394	0.151065	0.397619	0.600792
ENSG00000184678	HIST2H2BE	1	149884459	149886652	-	551.304	-0.834039	0.581623	5.64311	5.29638	5.54316	10.6096	16.794	13.3259	14.2414	14.0191	19.0936	17.5493
ENSG00000258429	PDF	16	69326913	69330588	-	35.6338	0.641346	0.581623	0.543256	0.65255	0.810253	0.904645	0.779501	0.470177	0.580597	0.485965	0.371973	0.458185
ENSG00000272070	AC005618.1	5	141326210	141329357	+	24.6375	-0.933142	0.581623	0.21145	0.220124	0.183967	0.471656	0.220248	0.411762	0.449752	0.380475	0.778464	0.475568
ENSG00000277806	AC006213.4	19	43976815	43977448	+	11.1389	-1.07123	0.581623	0.559953	0.504454	0.304484	0.755456	0.624912	1.13585	1.30909	1.51134	1.02102	0.811709
ENSG00000280445	AL049536.1	22	27414462	27419713	-	10.2151	-1.65029	0.581623	0.255036	0.153172	0.231134	0.458773	0.0474371	0.413865	0.514402	0.550683	1.72727	0.40331
ENSG00000082641	NFE2L1	17	48048329	48061545	+	8202.47	0.659262	0.585545	46.247	109.734	57.8915	96.0605	104.95	63.0564	53.8504	56.4033	37.8988	51.4918
ENSG00000100345	MYH9	22	36281277	36388067	-	36051.3	0.480482	0.597703	168.189	267.916	221.216	222.999	252.117	138.282	199.229	204.652	139.863	129.632
ENSG00000029639	TFB1M	6	155256134	155314493	-	278.545	0.399301	0.602107	2.7634	4.47333	3.81531	4.01948	3.66222	3.22314	3.0402	2.66876	2.50816	2.75401
ENSG00000006459	KDM7A	7	140084746	140176983	-	200.713	0.411677	0.605165	1.11674	1.22773	1.2711	1.45557	0.866068	0.931705	0.937071	0.924676	0.902273	0.768259
ENSG00000035115	SH3YL1	2	217730	266398	-	70.9344	-0.535362	0.605165	0.271073	0.162804	0.316478	0.258153	0.253583	0.336386	0.434182	0.395946	0.365516	0.302591
ENSG00000072571	HMMR	5	163460203	163491941	+	2130.6	0.281525	0.605165	31.2733	30.1767	25.7996	29.6974	27.5205	22.4536	27.3534	25.6118	20.6024	22.8447
ENSG00000072958	AP1M1	19	16197578	16245907	+	1263.91	0.280754	0.605165	3.9556	4.69947	4.42275	5.45916	4.90729	4.03884	3.99173	3.9405	3.49092	3.83491
ENSG00000108424	KPNB1	17	47649476	47685505	+	21392.3	0.510812	0.605165	106.992	207.144	130.286	157.322	198.162	110.563	121.5	129.971	89.7996	109.557
ENSG00000112715	VEGFA	6	43770184	43786487	+	1096.18	0.372791	0.605165	3.91456	3.94489	3.92948	4.11551	4.92463	2.46512	3.45075	3.78468	2.84521	3.54016
ENSG00000118922	KLF12	13	73686089	73995056	-	548.684	-0.589166	0.605165	2.97386	1.63967	2.31517	1.57855	1.23777	2.92278	2.5432	2.78079	3.30179	3.11807
ENSG00000125895	TMEM74B	20	1180561	1185415	-	17.8387	-1.00187	0.605165	0.441755	0.313553	0.262049	0.151707	0.134455	0.608251	0.486005	0.390213	0.711351	0.423384
ENSG00000130811	EIF3G	19	10115014	10119918	-	1887.74	0.355781	0.605165	23.5045	31.8082	26.6271	34.2094	31.4548	20.8463	27.2443	22.9592	20.6871	23.5998
ENSG00000137507	LRRC32	11	76657524	76670747	-	9.19066	-2.24435	0.605165	0.0199041	0.0119542	0.0432929	0.0107414	0.0888528	0.0430665	0.175183	0.204144	0.394043	0.010492
ENSG00000155542	SETD9	5	56909260	56925532	+	399.626	0.243965	0.605165	7.84073	7.80586	7.58357	8.26828	7.3437	6.39285	5.94285	6.94519	7.1122	6.40238
ENSG00000177125	ZBTB34	9	126860665	126885878	+	728.186	-0.374039	0.605165	3.53344	3.9861	5.26002	5.59003	4.96293	5.98833	6.4297	6.12104	6.09645	5.60189
ENSG00000182310	SPACA6	19	51689128	51712387	+	108.324	-0.72382	0.605165	1.05993	0.935385	0.788074	1.34244	0.712146	1.4977	1.52307	1.33114	2.62574	1.01481
ENSG00000183696	UPP1	7	48088628	48108736	+	1295.64	0.567552	0.605165	9.33064	18.9357	20.3791	13.6367	19.8097	12.1069	11.5658	12.5736	8.79326	10.3476
ENSG00000196338	NLGN3	X	71144831	71171201	+	104.044	0.800466	0.605165	1.10775	1.86285	0.795109	2.10426	2.15108	1.0546	0.572792	0.801281	0.992624	1.17953
ENSG00000211445	GPX3	5	151020438	151028992	+	317.762	0.768329	0.605165	10.3713	5.71475	5.96772	5.83173	2.88187	3.21878	3.90633	4.42428	4.07981	2.44129
ENSG00000248685	LINC02484	4	34120090	34335351	-	29.5664	-0.897038	0.605165	0.222761	0.366157	0.293262	0.341662	0.104675	0.570773	0.309568	0.455678	0.464211	0.667459
ENSG00000262001	DLGAP1-AS2	18	3603000	3608336	+	142.699	0.666427	0.605165	4.11436	1.66417	2.90691	2.97556	1.7492	1.77136	1.49343	1.52597	1.67687	1.99175
ENSG00000060709	RIMBP2	12	130396137	130716281	-	10.1055	-2.01539	0.607787	0.00919239	0.00552087	0.0299911	0.00496074	0.051294	0.00497239	0.106188	0.0744321	0.067046	0.155058
ENSG00000074219	TEAD2	19	49340595	49362457	-	983.833	-0.499585	0.607787	12.0173	13.004	12.6968	16.0242	12.7301	19.1228	13.86	16.1252	28.3788	16.4843
ENSG00000092607	TBX15	1	118883046	118989556	-	215.861	-0.674058	0.607787	1.34845	1.61973	2.22195	1.34514	2.77035	4.55328	2.51749	2.68002	2.85261	2.24012
ENSG00000100979	PLTP	20	45898621	45912155	-	6.27629	2.12596	0.607787	0.331818	0.356619	0.0379856	0.075397	0.175411	0.0566805	0.0384269	0.0188546	0.10918	0
ENSG00000103148	NPRL3	16	84271	138860	-	997.761	0.28472	0.607787	7.35911	8.91223	8.43412	7.34129	8.25031	5.69505	6.61146	6.88667	6.29657	7.58142
ENSG00000103932	RPAP1	15	41517176	41544269	-	1102.93	0.211971	0.607787	8.57169	8.73017	7.44527	7.74247	8.33605	6.82719	7.46248	7.05111	6.60165	7.30377
ENSG00000105072	C19orf44	19	16496394	16521352	+	145.71	0.361991	0.607787	1.66743	1.86773	1.53526	1.97634	2.13487	1.54937	1.50808	1.44678	1.28971	1.34809
ENSG00000111245	MYL2	12	110910819	110921443	-	103.318	-1.31734	0.607787	2.06693	2.10658	2.82684	2.06186	1.08345	0.542085	8.5446	8.48643	3.65465	4.06099
ENSG00000111262	KCNA1	12	4909905	4918256	+	64.0888	-1.13428	0.607787	0.150051	0.126835	0.423075	0.383887	0.136448	0.75154	0.372962	0.539994	0.810682	0.205064
ENSG00000112297	CRYBG1	6	106360808	106571978	+	114.728	-1.16343	0.607787	0.331258	0.230881	0.453653	0.286908	0.28297	0.579587	0.377937	0.485673	0.272714	1.83669
ENSG00000112852	PCDHB2	5	141094606	141098703	+	337.997	-0.7956	0.607787	1.83006	2.97868	3.06193	3.78679	2.99708	3.43252	3.01411	3.6125	8.46227	6.90686
ENSG00000115648	MLPH	2	237485428	237555322	+	40.2918	-7.63988	0.607787	0	0	0.00649102	0	0.00666097	2.08564	0	0	0.534829	0
ENSG00000115756	HPCAL1	2	10302889	10427617	+	383.302	0.31754	0.607787	2.64678	3.50403	3.08739	3.51713	3.81934	2.9096	2.50487	2.63475	2.60213	2.64036
ENSG00000118160	SLC8A2	19	47428017	47471893	-	202.725	-0.619028	0.607787	1.37229	0.950593	1.96852	1.2267	1.85094	1.5939	2.42671	2.74495	2.74567	1.81065
ENSG00000122034	GTF3A	13	27424619	27435823	+	1789.92	0.200211	0.607787	30.757	34.2851	31.668	29.1861	33.0557	27.0888	27.8312	29.2926	25.6789	28.4445
ENSG00000126562	WNK4	17	42780610	42797066	+	136.259	0.529678	0.607787	1.18348	1.79461	1.16841	1.22299	2.03268	1.13506	1.09887	0.960545	0.822083	1.10611
ENSG00000127616	SMARCA4	19	10960825	11079426	+	3256.26	0.232203	0.607787	10.6623	10.527	9.89807	12.355	10.7316	8.98826	9.91095	9.47986	8.30804	9.43507
ENSG00000131386	GALNT15	3	16174680	16231992	+	43.1525	-1.66859	0.607787	0.214914	0.00832745	0.263885	0.179582	0.116054	0.322506	0.282205	0.217056	1.40859	0.263119
ENSG00000131737	KRT34	17	41377650	41382403	-	132.061	2.36308	0.607787	0.304121	19.6655	4.21696	3.44654	3.05461	0.603189	2.73244	1.77848	0.343285	0.50765
ENSG00000137573	SULF1	8	69466624	69660915	+	53.8879	-1.01546	0.607787	0.170459	0.147877	0.242025	0.153316	0.211371	0.399558	0.14586	0.214703	0.76471	0.34444
ENSG00000148408	CACNA1B	9	137877782	138124624	+	7.87091	-1.66434	0.607787	0.0268838	0.0161462	0.0194914	0.00483602	0.0250022	0.0145421	0.0690125	0.125772	0.0420174	0.0425137
ENSG00000148541	FAM13C	10	59246130	59363181	-	138.554	-1.45443	0.607787	1.41305	0.134207	0.421709	0.503645	0.190704	0.56882	1.11352	0.908236	2.34202	2.37661
ENSG00000148841	ITPRIP	10	104309698	104338465	-	901.684	0.432356	0.607787	5.68693	8.65021	6.01275	5.67845	8.47126	5.83655	5.12571	5.23353	4.10031	5.26448
ENSG00000150471	ADGRL3	4	61201258	62078335	+	655.256	-1.30845	0.607787	0.961047	0.476235	1.69021	1.16051	2.25835	3.79853	1.72381	2.62644	7.37307	0.692179
ENSG00000151229	SLC2A13	12	39755025	40106089	-	112.792	-0.526206	0.607787	0.566713	0.37759	0.467055	0.506532	0.321169	0.780741	0.565028	0.487555	0.719655	0.676811
ENSG00000153253	SCN3A	2	165087522	165204067	-	23.1348	-2.05535	0.607787	0.0612773	0.0598042	0.00833015	0.0289351	0.0299189	0.0911525	0.0379212	0.0124043	0.119715	0.520854
ENSG00000154118	JPH3	16	87601835	87698156	+	726.972	-0.524346	0.607787	6.1228	3.14595	4.31445	5.37314	3.96508	6.45682	5.9559	5.85981	8.94029	5.76657
ENSG00000164142	FAM160A1	4	151409176	151670503	+	335.253	-0.461984	0.607787	1.43887	0.963189	1.17769	1.0879	1.11652	1.1391	1.90866	1.67074	1.38991	1.86456
ENSG00000167755	KLK6	19	50958631	50969673	-	1237.23	-1.09856	0.607787	36.0669	20.1239	12.285	7.0535	21.3285	67.7365	30.3651	26.8642	18.3454	64.1149
ENSG00000169184	MN1	22	27748277	27801756	-	1162.6	-1.26468	0.607787	6.29003	0.831303	6.51286	3.74083	3.50675	6.58145	5.6245	7.89352	23.9243	6.1547
ENSG00000171067	C11orf24	11	68261338	68272001	-	1488.89	0.339386	0.607787	18.426	25.861	23.4	22.7024	28.3786	20.0329	19.5544	19.5833	16.101	18.5871
ENSG00000171385	KCND3	1	111770662	111989155	-	36.3517	-1.57121	0.607787	0.0338621	0.0881282	0.15958	0.152283	0.132266	0.476237	0.24836	0.255907	0.670369	0.0297494
ENSG00000171634	BPTF	17	67825503	67984378	+	4502.51	0.251352	0.607787	14.7138	17.7304	13.8823	16.2166	16.1096	13.3111	13.8466	14.2851	11.7957	12.8355
ENSG00000171931	FBXW10	17	18744026	18779349	+	14.1058	-0.934535	0.607787	0.16181	0.0850337	0.109983	0.0982369	0.0790041	0.164113	0.20027	0.207447	0.179135	0.277207
ENSG00000173611	SCAI	9	124942608	125143506	-	289.177	-0.383995	0.607787	1.02979	0.802795	0.808424	1.17771	0.86384	1.15465	1.43681	1.22958	1.0872	1.20788
ENSG00000174370	C11orf45	11	128899565	128906069	-	255.662	-0.417711	0.607787	3.58857	2.00031	2.83136	2.74667	2.87932	3.10837	3.90932	4.08952	3.89796	3.78327
ENSG00000176024	ZNF613	19	51927147	51948759	+	202.197	-0.402821	0.607787	1.73912	2.26884	1.76609	2.80936	2.40359	2.81596	3.14241	2.84746	2.79611	2.91413
ENSG00000176422	SPRYD4	12	56468578	56479708	+	524.385	0.315435	0.607787	2.18399	2.47488	2.66198	2.66854	3.13177	2.2513	2.18062	2.23331	1.97935	1.89847
ENSG00000177432	NAP1L5	4	88695913	88697829	-	52.3145	-0.540252	0.607787	1.22689	1.08443	1.28393	0.849484	0.955868	1.50261	1.52806	1.87439	1.76075	1.19583
ENSG00000179431	FJX1	11	35618460	35620865	+	1063.13	0.482757	0.607787	16.3967	24.0377	26.076	26.7747	31.8841	18.8961	20.5147	19.9921	15.9699	14.1946
ENSG00000182983	ZNF662	3	42906142	42919334	+	290.522	-0.488008	0.607787	1.46011	1.90491	1.38278	2.05096	2.45594	2.75111	2.32117	2.70019	3.10096	2.09909
ENSG00000185532	PRKG1	10	50990888	52298423	+	162.853	-0.954682	0.607787	0.401518	0.428707	0.500111	0.377804	0.375329	0.716543	0.449288	0.563161	1.86296	0.44501
ENSG00000187866	FAM122A	9	68780065	68785566	+	212.154	-0.400965	0.607787	1.51631	1.27883	1.78061	1.74104	1.75522	2.1116	2.56441	2.29011	1.9833	1.71762
ENSG00000188493	C19orf54	19	40740856	40751553	-	342.085	-0.41953	0.607787	3.26645	4.12335	3.26819	3.64091	4.74564	5.03728	4.5476	4.51395	6.60894	4.74602
ENSG00000188501	LCTL	15	66547179	66565979	-	753.815	-0.789413	0.607787	10.0408	3.25763	7.91542	10.4423	6.50376	7.61475	15.5152	13.6592	17.4542	11.7292
ENSG00000188659	SAXO2	15	82262810	82284930	+	6.82994	-1.74211	0.607787	0.0533369	0	0.0696068	0.0115134	0.0476195	0.161567	0.117359	0.0345501	0.111149	0.191184
ENSG00000199753	SNORD104	17	64146083	64146152	+	110.434	0.679171	0.607787	59.591	97.4701	79.2855	124.529	111.076	73.3842	69.0474	71.8642	35.6692	44.7789
ENSG00000204070	SYS1	20	45361937	45376798	+	556.238	0.325851	0.607787	4.50419	6.15661	4.59281	4.44634	5.36513	4.36876	4.10913	4.05633	3.98416	3.46981
ENSG00000204869	IGFL4	19	46039748	46077118	-	9.24065	-1.56517	0.607787	0.131044	0.0143098	0.0518236	0.0642898	0.0398854	0.360868	0.0917449	0.0771696	0.198605	0.175832
ENSG00000221882	OR3A2	17	3276942	3386317	-	19.82	-0.834893	0.607787	0.215741	0.318947	0.324866	0.179117	0.25929	0.556567	0.346898	0.322502	0.553332	0.524876
ENSG00000225663	MCRIP1	17	81822361	81833302	-	959.789	-0.494035	0.607787	9.59937	9.72805	12.4473	9.42236	10.7794	18.7988	17.322	15.8155	10.4984	10.7731
ENSG00000225868	AC016582.1	19	37823722	37855215	-	4.7073	-2.53416	0.607787	0.0266791	0.0106822	0	0	0.0297741	0	0.12719	0.105612	0.0741288	0.0843799
ENSG00000225950	NTF4	19	49061066	49065054	-	6.73016	-2.06222	0.607787	0.151042	0.181429	0.0328528	0.0326044	0.0337129	0.228767	0.29911	0.195682	0.975747	0.0955425
ENSG00000253125	AC055854.1	8	22690150	22798616	+	18.7622	-1.29102	0.607787	0.526601	0.0973144	0.176214	0.196743	0.203432	0.482056	0.378806	0.524795	0.379863	1.19576
ENSG00000253210	AC040970.1	8	141124717	141130064	-	63.8352	0.469994	0.607787	1.24247	1.37142	1.44253	1.35914	1.40534	1.0717	0.738878	0.888219	1.04967	1.16827
ENSG00000254615	AC027031.2	8	106270144	106272902	+	135.538	0.48084	0.607787	4.40018	6.89728	5.22655	5.22072	5.25891	4.45647	3.12429	3.03224	3.96696	4.73762
ENSG00000256546	AC156455.1	12	122063306	122068616	+	7.31163	1.65806	0.607787	0.363541	0.582239	0.158145	0.209267	0.162286	0.183538	0.0266638	0.0523315	0.151517	0.0511021
ENSG00000259868	AL163952.1	14	55896443	55962970	+	15.7057	-1.02259	0.607787	0.0985542	0.0860957	0.0487187	0.145051	0.129985	0.193856	0.147854	0.222475	0.326736	0.141684
ENSG00000264920	AC018521.5	17	47891229	47895812	-	56.2209	0.658108	0.607787	0.53515	0.741707	0.637955	0.96636	0.999215	0.556683	0.328344	0.622201	0.514707	0.433989
ENSG00000265574	WDR45BP1	17	32111562	32112590	-	25.4873	-0.766841	0.607787	1.16439	0.880629	1.21942	0.651645	0.529414	1.49297	1.61315	1.90893	1.25817	1.3185
ENSG00000269486	ERVK9-11	19	38935297	38938632	-	23.2964	-0.890872	0.607787	0.226138	0.143806	0.1302	0.287146	0.400826	0.302211	0.482945	0.416479	0.485109	0.518887
ENSG00000141279	NPEPPS	17	47522942	47623276	+	2465.53	0.450267	0.611093	9.591	14.9642	8.14163	14.1683	13.454	8.47995	8.87042	8.13249	8.90088	9.7606
ENSG00000171617	ENC1	5	74627406	74641424	-	4753.32	-0.637478	0.611093	26.3996	16.0131	29.3049	18.3036	19.1173	29.6966	29.1914	32.36	55.2877	23.2451
ENSG00000145390	USP53	4	119212587	119295517	+	1377.48	0.328906	0.611442	5.39571	7.89077	5.9084	6.50102	5.49533	5.35926	4.77183	5.21191	4.41484	5.06989
ENSG00000261008	LINC01572	16	72236281	72665014	-	103.097	-0.463151	0.612372	0.360409	0.275879	0.372744	0.347044	0.31941	0.500764	0.513132	0.473029	0.31294	0.514069
ENSG00000138688	KIAA1109	4	122152333	122362758	+	2394.4	-0.253782	0.612579	5.06197	4.92417	5.36361	5.93844	4.64033	6.23382	6.37755	6.07586	6.76739	5.46232
ENSG00000151694	ADAM17	2	9488486	9556732	-	1298.98	0.348276	0.612579	6.71766	7.54245	6.46895	5.58964	6.63833	4.50638	5.4246	5.77879	4.16347	6.01371
ENSG00000157827	FMNL2	2	152335174	152649826	+	126.407	-0.703828	0.612894	0.580523	0.462173	0.76348	1.10742	0.640336	1.16114	0.95801	0.889101	1.82166	0.960729
ENSG00000171864	PRND	20	4721909	4728460	+	8.72392	-2.11531	0.612894	0.100323	0	0.048491	0.0360934	0.0124402	0.0602969	0.159427	0.252725	0.371668	0.0235036
ENSG00000127081	ZNF484	9	92844182	92878038	-	295.346	-0.367952	0.613885	2.14607	2.27197	2.97674	3.0622	2.38488	3.0202	2.90127	3.37722	3.64786	3.62384
ENSG00000106701	FSD1L	9	105447796	105552433	+	191.389	-0.375621	0.615009	0.930028	0.615233	0.98212	0.790426	0.777186	1.04989	1.10227	1.12049	0.945635	1.10364
ENSG00000180385	EMC3-AS1	3	9986893	10006990	+	129.467	0.448802	0.615009	2.65254	1.69356	1.70225	1.84414	1.88016	1.39604	1.28823	1.26417	1.49395	1.72574
ENSG00000125454	SLC25A19	17	75272981	75289510	-	462.606	0.673741	0.615049	6.75815	11.4131	6.78211	7.59749	9.12526	5.21201	5.47695	5.34575	2.46806	7.61862
ENSG00000155254	MARVELD1	10	97713173	97718150	+	723.599	0.487386	0.615049	18.206	11.3218	12.2262	9.54793	9.57872	9.59883	7.18345	8.66946	9.51915	8.4658
ENSG00000154920	EME1	17	50373220	50381483	+	481.861	0.35311	0.617009	6.11622	8.57654	7.47206	7.76455	9.95297	6.58767	6.18048	6.42865	6.31664	5.69532
ENSG00000232040	ZBED9	6	28570535	28616212	-	240.583	-0.360574	0.623637	1.22346	0.979733	1.29507	1.27355	1.4989	1.52361	1.48959	1.92554	1.5864	1.53061
ENSG00000114854	TNNC1	3	52451100	52454041	-	476.226	-1.30329	0.625109	23.3744	6.26006	12.6468	10.0325	6.16341	17.1669	33.1609	34.9768	54.6668	4.38728
ENSG00000130881	LRP3	19	33177603	33208864	+	267.661	-0.444609	0.629664	2.19142	1.66513	2.23881	1.54994	2.65871	3.33167	2.72143	2.33005	2.95797	2.68662
ENSG00000170049	KCNAB3	17	7921859	7929803	-	96.9483	0.423716	0.629664	1.03674	1.1522	1.42253	1.26537	1.01644	1.06918	0.863435	0.795004	0.767265	0.898906
ENSG00000171858	RPS21	20	62387103	62388520	+	5428.89	0.357496	0.629664	247.025	288.593	278.431	334.717	281.514	231.654	258.669	247.686	212.489	165.866
ENSG00000078114	NEBL	10	20779973	21174187	-	100.051	-0.832895	0.633608	0.325006	0.136637	0.381731	0.305181	0.130575	0.344575	0.425498	0.515797	0.66712	0.328934
ENSG00000091622	PITPNM3	17	6451263	6556555	-	231.468	-0.456335	0.633608	1.06876	0.56446	0.823114	1.01438	0.969973	1.35869	1.15751	1.3065	1.25225	1.02591
ENSG00000106415	GLCCI1	7	7968796	8094272	+	106.476	-0.455026	0.633608	0.786562	0.456913	0.560927	0.800237	0.561223	0.87884	0.922095	0.828305	0.893452	0.829238
ENSG00000107731	UNC5B	10	71212570	71302864	+	305.601	-0.728433	0.633608	2.84122	0.88827	2.08112	1.17622	1.18001	2.6106	2.4193	2.50017	3.35243	2.66028
ENSG00000108465	CDK5RAP3	17	47967810	47981781	+	195.521	0.748607	0.633608	1.15377	2.71914	1.20711	2.48268	2.2411	1.5247	1.17293	1.08007	1.39999	0.654375
ENSG00000140379	BCL2A1	15	79960892	79971196	-	13.3659	1.95238	0.633608	0.31849	2.99675	1.4432	0.0572918	1.36251	0.45941	0.291994	0.114616	0.165925	0.559617
ENSG00000140557	ST8SIA2	15	92393881	92468728	+	4.61253	-2.06006	0.633608	0.0303427	0.0182236	0.00824969	0	0.0169314	0.00820656	0.108492	0.0737068	0.079039	0.0399863
ENSG00000148090	AUH	9	91213815	91361913	-	175.206	-0.472385	0.633608	3.95023	2.52592	3.78306	3.39387	2.12748	4.12472	4.5189	4.73154	3.84974	4.70326
ENSG00000198055	GRK6	5	177403204	177442901	+	1502.24	0.241576	0.633608	16.4692	18.29	18.2542	19.3694	18.4025	15.6245	13.6144	14.0309	17.0009	16.5038
ENSG00000204310	AGPAT1	6	32168212	32178096	-	1568.02	0.21327	0.633608	21.9967	22.5796	23.3849	23.1548	22.7567	20.5368	17.8138	17.7877	21.684	20.3907
ENSG00000128641	MYO1B	2	191245185	191425389	+	5608.54	0.302531	0.633617	28.6051	35.7242	29.6308	32.1299	31.804	20.7434	28.3464	28.7768	23.3444	26.8101
ENSG00000100216	TOMM22	22	38681957	38685421	+	3436.74	0.3583	0.634731	80.7192	95.3951	75.4654	86.002	92.4212	54.653	81.9805	78.517	59.8634	60.4204
ENSG00000108469	RECQL5	17	75626845	75667189	-	704.218	0.394834	0.639555	3.07283	4.99839	3.9474	5.11414	5.04508	3.75151	3.51986	3.22457	3.13316	3.23421
ENSG00000111799	COL12A1	6	75084326	75206053	-	11617.6	0.327647	0.639555	41.9447	46.6084	57.0059	52.4964	53.6583	35.2977	44.7265	43.5457	43.6783	33.3256
ENSG00000171777	RASGRP4	19	38409051	38426305	-	26.9048	-2.14594	0.639555	0.0848697	0.203888	0.184598	0.0916011	0.0118394	0.0344311	0.863682	1.05371	0.574795	0.0223686
ENSG00000175931	UBE2O	17	76389456	76453152	-	1612.26	0.445323	0.639555	11.5906	16.3661	10.7689	14.9073	16.8119	10.1512	12.074	10.8101	7.39026	11.3075
ENSG00000178607	ERN1	17	64039142	64130819	-	368.451	0.46769	0.639555	1.59304	2.73291	1.41708	1.74143	2.08327	1.50247	1.26727	1.41559	1.20872	1.52013
ENSG00000178764	ZHX2	8	122781655	122974510	+	486.201	-0.360638	0.639555	5.16212	3.60308	4.60606	5.56079	4.29292	6.06978	5.3174	5.35794	6.15743	6.93407
ENSG00000125447	GGA3	17	75236599	75262363	-	1285.95	0.321135	0.642844	9.16931	12.0656	8.9544	11.0723	11.0162	8.32194	9.49958	8.54289	6.85211	8.62403
ENSG00000101084	RAB5IF	20	36605779	36612557	+	173.689	0.351753	0.649355	5.78308	6.06049	7.57282	6.01884	6.0259	5.49032	5.19376	5.38344	4.48851	4.10604
ENSG00000114115	RBP1	3	139517434	139539829	-	504.591	-0.919255	0.649355	6.45473	4.02681	4.57272	3.20124	3.46226	2.33588	12.5273	10.6615	9.86328	5.69075
ENSG00000185220	PGBD2	1	248906196	248919946	+	163.613	-0.430595	0.649355	1.90826	1.76658	1.75806	2.36134	1.47854	2.69562	2.74127	2.32264	2.8495	1.89647
ENSG00000259065	AC005520.2	14	73787355	73803300	+	10.5334	1.12919	0.649355	0.387121	0.269212	0.443165	0.263889	0.250123	0.110212	0.0672471	0.175976	0.275983	0.107401
ENSG00000108819	PPP1R9B	17	50133737	50150677	-	2790.23	0.34382	0.651352	26.6585	39.1158	31.6145	35.8971	41.3482	31.8471	26.3386	25.9128	25.7752	27.717
ENSG00000122643	NT5C3A	7	33014114	33062797	-	639.739	0.338985	0.65213	8.42057	12.5098	9.80684	8.6772	10.2904	8.27162	6.8607	8.32314	7.31812	8.50252
ENSG00000111816	FRK	6	115931149	116060891	-	5.53906	-2.01666	0.652883	0.0132833	0.0119668	0.00361152	0.00358422	0.00741216	0.0862232	0.0328813	0.0250966	0.0103804	0.00700202
ENSG00000166224	SGPL1	10	70815948	70881184	+	3466.65	-0.347029	0.652883	20.1377	19.1497	25.3064	16.9135	17.2313	29.6616	23.2015	24.3758	25.9264	22.4264
ENSG00000167754	KLK5	19	50943303	50953093	-	48.558	-1.71112	0.652883	0.375843	0.677183	0.846679	0.782329	0.659126	2.5558	2.89443	2.46358	3.02098	0
ENSG00000198780	FAM169A	5	74777574	74866966	-	522.6	-0.476034	0.652883	2.64644	3.39595	3.72748	2.57071	3.11193	3.54738	4.90699	5.21255	4.91634	2.90571
ENSG00000238062	SPATA3-AS1	2	230984368	230996032	-	17.0731	1.04512	0.655721	0.378892	0.413744	0.199786	0.210668	0.243457	0.198741	0.0884217	0.0991657	0.0717793	0.24209
ENSG00000065000	AP3D1	19	2100988	2164468	-	2108.83	0.289209	0.658626	10.3921	13.7205	13.0499	15.5872	12.6901	10.8915	11.4444	10.0903	10.2858	10.8364
ENSG00000100138	SNU13	22	41673933	41690504	-	3288.87	0.412295	0.658626	64.9346	59.4593	56.95	57.8449	72.586	44.9904	58.4956	56.4372	33.2685	41.0938
ENSG00000106992	AK1	9	127866486	127877675	-	64.3025	-0.603837	0.658626	0.924149	0.616706	1.247	0.997447	0.99316	1.16642	1.48742	1.36726	1.15907	2.09292
ENSG00000141367	CLTC	17	59619689	59696956	+	22234.1	0.374935	0.658626	84.5721	128.585	91.8364	103.379	107.07	81.9866	85.5034	87.4805	59.3169	83.1882
ENSG00000166257	SCN3B	11	123629187	123655244	-	15.9281	-1.19639	0.658626	0.0887259	0.053288	0.0434216	0.00957631	0.0396076	0.095988	0.0878521	0.0574741	0.120182	0.177726
ENSG00000205325	AC005863.1	17	14767583	14780686	-	20.4656	-1.69503	0.658626	0.0644629	0.17035	0.140211	0.250473	0.057553	0.209217	0.21276	0.292301	1.39708	0.0951446
ENSG00000229320	KRT8P12	3	160565447	160569248	+	106.754	0.712499	0.658626	1.90772	4.08829	2.40478	3.15875	4.18549	3.00199	1.43101	1.70854	1.35529	2.10265
ENSG00000255408	PCDHA3	5	140801028	141012347	+	6.84022	-1.36041	0.658626	0.00594617	0.0285697	0.0388	0.0256711	0.0265439	0.0643285	0.0915851	0.0577764	0.030978	0.0752255
ENSG00000264112	AC015813.1	17	57989039	57994850	-	152.028	0.640635	0.658626	0.908599	1.85262	1.66903	1.45039	1.86611	0.74342	1.14241	1.17878	1.28085	0.619815
ENSG00000085563	ABCB1	7	87503633	87713323	-	448.562	0.68193	0.659784	5.29672	6.72956	2.63497	4.81764	3.65078	3.24962	2.67399	2.8716	1.64851	3.97253
ENSG00000104907	TRMT1	19	13104902	13117567	-	774.207	0.572649	0.659784	9.07576	14.9264	12.0078	15.2487	15.6199	9.57599	11.9441	10.2399	5.12684	8.08011
ENSG00000155966	AFF2	X	148500617	149000663	+	79.869	-0.808824	0.66084	0.364583	0.0935749	0.159276	0.127803	0.243431	0.313516	0.397674	0.366697	0.389617	0.269383
ENSG00000025708	TYMP	22	50525752	50530032	-	9.77353	1.21927	0.663067	0.246535	0.17768	0.241304	0.146349	0.110054	0.120021	0.0406845	0.133082	0.0256877	0.0779733
ENSG00000052749	RRP12	10	97356358	97426076	-	1435.13	0.685515	0.663067	8.57972	13.7619	8.3971	8.40102	11.2822	7.40755	7.78486	7.5271	2.51004	6.12157
ENSG00000053770	AP5M1	14	57268924	57298742	+	1386.34	-0.307257	0.663067	4.42774	4.86815	4.98955	3.64214	5.20388	6.19511	5.45252	5.8217	6.21169	4.93749
ENSG00000109062	SLC9A3R1	17	74748628	74769353	+	1255.65	0.380675	0.663067	28.5723	32.9076	20.695	36.1421	29.2403	20.8946	24.0454	23.9035	20.0054	24.4821
ENSG00000113389	NPR3	5	32689070	32791724	+	16.1121	-1.25819	0.663067	0.0266818	0.069441	0.0677072	0.028798	0.0397028	0.110652	0.0538165	0.0720154	0.25021	0.0656354
ENSG00000115009	CCL20	2	227805739	227817564	+	38.7604	1.37431	0.663067	0.528952	4.98262	1.45327	0.480762	1.08742	0.692718	0.796334	0.54101	0.667171	0.587001
ENSG00000117114	ADGRL2	1	81306160	81992436	+	2540.74	-0.5732	0.663067	14.2446	11.5627	14.6263	11.6559	11.918	20.9766	12.7563	13.8773	31.2108	16.4112
ENSG00000130175	PRKCSH	19	11435288	11450968	+	5176.79	0.215084	0.663067	46.4808	53.5	50.0264	56.4998	55.1133	44.4956	44.597	42.985	42.962	50.334
ENSG00000130254	SAFB2	19	5586999	5624046	-	989.995	0.368627	0.663067	8.78234	9.92917	6.93678	9.20831	10.1962	7.24354	7.72316	7.31618	5.17083	7.43972
ENSG00000130876	SLC7A10	19	33208664	33225850	-	42.9933	-1.54809	0.663067	0.256758	0.291279	0.232694	0.723597	0.206948	0.185182	1.28684	1.0934	2.27399	0.165421
ENSG00000138134	STAMBPL1	10	88879734	88975153	+	396.683	0.491084	0.663067	4.37236	4.19823	3.38886	2.62848	3.22695	3.1054	1.96119	1.94729	2.53749	3.12238
ENSG00000151067	CACNA1C	12	1970786	2697950	+	66.1598	-0.722969	0.663067	0.19842	0.102919	0.0956338	0.0876101	0.13085	0.307355	0.181086	0.19231	0.206744	0.130741
ENSG00000160460	SPTBN4	19	40466241	40576464	+	43.694	-0.574922	0.663067	0.143307	0.135899	0.139446	0.146533	0.159932	0.146877	0.224046	0.183218	0.294709	0.2306
ENSG00000168079	SCARA5	8	27869883	27992673	-	6.50814	-1.62001	0.663067	0.0405263	0.0486794	0.0110184	0.0656109	0.0113069	0.0657649	0.15605	0.131259	0.0316697	0.160219
ENSG00000172164	SNTB1	8	120535745	120813273	-	22.2576	-1.07828	0.663067	0.0587852	0.0235372	0.177586	0.112796	0.138499	0.261453	0.136533	0.2045	0.306256	0.172152
ENSG00000178878	APOLD1	12	12725917	12829975	+	132.889	-0.729698	0.663067	0.833242	0.58875	0.706287	0.562081	0.663242	1.3853	0.734714	0.701146	1.94067	0.80094
ENSG00000185567	AHNAK2	14	104937244	104978374	-	1716.21	-0.641363	0.663067	4.41448	2.05692	4.94218	3.67607	2.25111	4.00666	5.49332	6.03331	7.05085	4.46724
ENSG00000213261	EEF1B2P6	7	131661952	131662624	-	58.2387	0.582392	0.663067	4.61566	4.4354	6.16705	4.91058	5.07753	2.71073	3.69969	4.41365	1.99242	4.0319
ENSG00000234537	AL354751.1	9	92132398	92138629	+	9.1291	-1.11716	0.663067	0.214378	0.14306	0.155429	0.0771271	0.159499	0.206155	0.419293	0.308595	0.446742	0.251122
ENSG00000249896	LINC02495	4	6200733	6239937	+	7.42227	1.38572	0.663067	0.117959	0.0755683	0.0256569	0.0848767	0.157972	0.042538	0.025955	0.0509404	0.0245815	0.0331625
ENSG00000271361	HTATSF1P2	6	3023142	3023772	-	72.0906	0.480496	0.663067	4.85256	8.27859	5.27732	7.13505	6.82823	4.56498	4.79703	5.23891	4.32335	4.22613
ENSG00000272674	PCDHB16	5	141181399	141186399	+	85.3453	-0.615682	0.663067	0.425927	0.650179	0.733416	0.785336	0.683299	0.652783	0.888372	0.871778	1.43309	1.16937
ENSG00000273373	AL355488.1	1	110370154	110373003	+	68.5371	-0.682805	0.663067	1.51035	0.598501	1.03295	0.621807	0.712455	1.33076	1.64451	1.52974	1.62238	1.08342
ENSG00000275302	CCL4	17	36103827	36105621	+	7.56904	2.30633	0.663067	0.0988886	0.801787	0.107545	0.587025	0.110361	0.187219	0	0.053381	0.103037	0
ENSG00000276241	AC243829.2	17	36116177	36177510	+	10.7411	1.34053	0.663067	0.509236	2.35936	0.712043	0.942215	1.62375	0.236107	0.400175	0.785401	0.682197	0.30678
ENSG00000278259	MYO19	17	36495633	36543435	-	3402.38	0.363748	0.663067	12.6731	17.1266	13.6939	13.0885	14.5789	10.6995	12.7664	12.6085	8.10179	11.1244
ENSG00000023041	ZDHHC6	10	112424428	112446917	-	711.416	0.368457	0.668331	11.5558	12.6291	9.64442	8.30639	9.84408	8.24904	9.52199	8.65387	6.60012	7.23978
ENSG00000064703	DDX20	1	111755245	111768000	+	1292.87	-0.248846	0.668331	11.7754	10.5367	10.6977	9.22758	9.16887	12.0429	11.9234	12.4384	11.2262	13.4614
ENSG00000065268	WDR18	19	984271	998438	+	922.627	0.354514	0.668331	16.0033	19.4491	20.9874	26.4169	23.8902	17.7205	17.0057	16.3018	14.7718	17.6854
ENSG00000078328	RBFOX1	16	5239802	7713340	+	6.69386	-1.74365	0.668331	0	0.0313768	0.00946938	0.00939781	0.0242933	0.0282596	0.0287382	0.0282014	0.104333	0.0550778
ENSG00000082196	C1QTNF3	5	34019448	34043832	-	25.0285	-1.49808	0.668331	0.273008	0.0745302	0.202436	0.254481	0.0830945	0.308779	0.150178	0.227757	1.48695	0.340152
ENSG00000090674	MCOLN1	19	7522624	7534009	+	194.381	0.413868	0.668331	2.00691	2.81469	2.3289	3.5214	2.96545	2.32886	1.88723	1.93671	2.10278	1.97396
ENSG00000101181	MTG2	20	62183029	62203568	+	567.704	0.352903	0.668331	6.52567	6.191	4.54905	6.08699	6.35098	4.80176	5.10802	4.93902	4.86434	3.54764
ENSG00000105698	USF2	19	35268962	35279821	+	1468.65	-0.378848	0.668331	9.61128	10.2574	11.56	15.3869	15.6408	17.4427	15.7136	15.4105	16.4271	16.2162
ENSG00000105967	TFEC	7	115935148	116159896	-	27.3204	-1.44401	0.668331	0.112943	0.0369995	0.0558315	0.166228	0.0401053	0.188834	0.0621281	0.0720526	0.470723	0.330151
ENSG00000106628	POLD2	7	44114681	44124358	-	4573.09	0.303202	0.668331	68.2758	68.0906	60.3945	64.7989	70.6609	59.2731	49.3895	51.0602	43.66	65.8647
ENSG00000107554	DNMBP	10	99875577	100009947	-	1343.21	0.520951	0.668331	7.23486	13.0607	7.69761	6.59564	10.7286	8.44911	6.24573	6.07263	5.28884	5.52215
ENSG00000108588	CCDC47	17	63745255	63776351	-	4775.75	0.493567	0.668331	44.203	86.4812	46.9971	62.9005	71.1016	45.2077	46.1863	50.0331	32.7828	47.16
ENSG00000110195	FOLR1	11	72189558	72196323	+	27.2635	-1.672	0.668331	0.812444	0.605727	0.426547	0.120949	0.0312654	0.424317	0.678075	0.695655	3.21096	1.35863
ENSG00000119630	PGF	14	74941834	74955626	-	74.5893	-0.864557	0.668331	0.451103	0.596961	0.299343	0.330089	0.537566	0.347407	1.25334	1.18866	0.709022	0.532002
ENSG00000122678	POLM	7	44072062	44082530	-	333.499	0.406674	0.668331	3.68374	4.79073	3.02276	3.58552	4.73785	3.64542	2.70183	2.75413	3.20352	2.63925
ENSG00000127084	FGD3	9	92947523	93036236	+	10.5887	-1.31601	0.668331	0.0991563	0.0366476	0.0497704	0.0493942	0.0170245	0.140279	0.0755229	0.0576429	0.238421	0.120619
ENSG00000138675	FGF5	4	80266599	80336680	+	435.19	1.84447	0.668331	2.04939	17.2496	5.27826	1.01414	1.98989	2.78541	0.84652	0.806745	1.00986	2.23078
ENSG00000139737	SLAIN1	13	77697687	77764242	+	26.5065	-0.93553	0.668331	0.371522	0.123963	0.202022	0.200495	0.12669	0.21213	0.340614	0.467953	0.602167	0.34816
ENSG00000140398	NEIL1	15	75346955	75357115	+	59.4357	-0.628486	0.668331	0.243017	0.268863	0.424255	0.42795	0.27121	0.595002	0.40104	0.386645	0.699664	0.444984
ENSG00000142046	TMEM91	19	41350911	41384083	+	18.567	-0.738644	0.668331	0.339023	0.257197	0.252268	0.250361	0.258873	0.482593	0.431874	0.308223	0.483387	0.564342
ENSG00000144283	PKP4	2	158456964	158682879	+	3372.49	0.297453	0.668331	20.4294	18.9152	16.1578	20.1791	19.191	12.142	15.8996	16.005	17.7912	15.3589
ENSG00000144488	ESPNL	2	238100340	238133287	+	4.95158	1.5336	0.668331	0.085685	0.0823386	0.0652298	0.0832329	0.0286876	0.0185396	0.0188536	0.0462536	0.0267838	0.0090334
ENSG00000148459	PDSS1	10	26697701	26746798	+	491.303	0.403198	0.668331	11.9002	16.9135	13.4464	12.0178	16.8015	11.7449	10.5656	11.0445	7.87952	12.4969
ENSG00000149016	TUT1	11	62575045	62591637	-	155.311	0.316451	0.668331	2.21756	2.30252	2.54793	2.20413	2.54473	2.006	2.16402	1.93423	1.64482	1.7435
ENSG00000151576	QTRT2	3	114005833	114088422	+	1481.24	0.425233	0.668331	7.97825	11.1122	10.4383	10.1275	11.5725	10.0678	7.38322	7.92939	5.32188	7.44686
ENSG00000159267	HLCS	21	36750888	36990236	-	139.219	-0.354355	0.668331	0.843762	0.682432	0.813623	0.661764	0.759595	1.11973	0.953035	1.05062	0.879157	0.812448
ENSG00000160161	CILP2	19	19538248	19546659	+	30.5256	-0.692511	0.668331	0.244273	0.232288	0.276724	0.274633	0.272611	0.528533	0.358322	0.27471	0.328755	0.611625
ENSG00000163597	SNHG16	17	76557764	76565348	+	2145.79	0.506217	0.668331	16.3143	30.8952	17.5175	23.5283	25.8332	17.0679	17.2022	18.3456	10.7147	16.9901
ENSG00000173432	SAA1	11	18266260	18269977	+	25.9787	2.90373	0.668331	3.68761	11.0362	0.135946	0.337295	0.488268	0.338087	0.893913	0.33739	0	0.527143
ENSG00000174939	ASPHD1	16	29900375	29919864	+	204.078	0.421795	0.668331	4.64492	4.21913	4.44616	5.65553	5.59076	4.83822	3.71651	3.58492	2.67987	3.52094
ENSG00000177868	SVBP	1	42807052	42817397	-	301.505	-0.30122	0.668331	9.67553	9.53405	10.7365	9.31015	9.26064	10.2191	12.5572	11.8623	14.3874	10.7537
ENSG00000181610	MRPS23	17	57834781	57850056	-	1421.48	0.436277	0.668331	9.50274	17.2889	10.2665	11.5779	13.6407	9.39998	9.65866	9.20787	7.24119	10.5097
ENSG00000187840	EIF4EBP1	8	38030534	38060365	+	1583.01	0.449284	0.668331	87.6431	95.5837	78.314	103.575	139.512	59.6831	82.1087	85.8559	59.2159	82.7226
ENSG00000189212	DPY19L2P1	7	35079989	35186041	-	314.966	0.456242	0.668331	2.00101	2.9642	1.98947	1.69072	2.05952	1.91523	1.48731	1.62748	1.12912	1.64015
ENSG00000197497	ZNF665	19	53159213	53193386	-	55.5181	-0.673123	0.668331	0.251043	0.196357	0.247621	0.359172	0.312744	0.265275	0.655148	0.453819	0.340655	0.467778
ENSG00000198133	TMEM229B	14	67447084	67533739	-	30.2424	-1.29578	0.668331	0.320105	0.117023	0.0832473	0.082618	0.0621287	0.677553	0.22202	0.10518	0.290029	0.344809
ENSG00000205181	LINC00654	20	5482736	5526709	-	11.7433	-1.18613	0.668331	0.049429	0.0263881	0.0238914	0.0296386	0.0858095	0.154482	0.126887	0.0830114	0.0515025	0.0752712
ENSG00000212123	PRR22	19	5782960	5784746	-	113.448	0.658615	0.668331	1.98663	4.11637	3.32181	5.28008	4.18476	2.82086	2.84131	2.78824	1.86297	1.64935
ENSG00000226250	LINC00408	13	18905419	18935554	+	25.176	4.46696	0.668331	0	1.58373	0	1.84997	1.5345	0	0.103611	0.101675	0.0196256	0
ENSG00000228656	MYO5BP3	9	63761546	63762824	-	8.78594	-1.24465	0.668331	0.17348	0.250058	0.150933	0.224688	0.193606	0.825789	0.458058	0.187293	0.289212	0.585257
ENSG00000239389	PCDHA13	5	140882124	141012347	+	6.19302	-1.40377	0.668331	0.0326236	0.0391869	0.0443491	0.0176056	0.0182041	0.0617641	0.0897287	0.0440263	0.0594863	0.146173
ENSG00000268926	AL354861.3	9	95772323	95776282	+	6.186	-1.95672	0.668331	0.0792636	0.0136014	0.0123145	0	0.0505479	0.0612508	0.0622881	0.0855744	0.306758	0.0955018
ENSG00000276085	CCL3L1	17	36194869	36196758	-	15.6583	1.42246	0.668331	0.362502	1.27001	0.459939	1.17376	0.505694	0.359491	0.498517	0.391364	0.0314757	0.12739
ENSG00000283633	AP000547.3	22	16601911	16615111	+	293.403	0.405041	0.668331	5.21649	5.45016	4.91879	5.09996	5.77327	3.87694	2.92515	3.32293	4.69756	5.14913
ENSG00000128283	CDC42EP1	22	37560480	37569405	+	2272.1	0.49234	0.668692	39.9561	50.1771	43.4156	40.9001	79.6484	36.4977	39.2685	40.6476	35.6432	28.5677
ENSG00000079462	PAFAH1B3	19	42297033	42303546	-	1118.44	-0.311232	0.670697	32.1173	35.5736	27.5144	38.5125	37.2392	42.8997	39.876	36.0925	49.2682	43.9486
ENSG00000106178	CCL24	7	75811665	75823356	-	59.6162	-0.843831	0.670697	1.94191	2.41898	3.51983	6.83119	2.08692	3.96828	5.69715	7.45431	6.74458	6.29347
ENSG00000114491	UMPS	3	124730433	124749273	+	1572.23	0.278927	0.670697	10.8105	10.5941	10.9152	10.8582	12.5789	11.3566	8.46835	9.36887	8.15563	8.60695
ENSG00000143105	KCNA10	1	110517217	110519175	-	5.25032	-1.77452	0.670697	0.113263	0.0816294	0.0739061	0	0.0252804	0.0980263	0.0996863	0.146736	0.401247	0.262697
ENSG00000165895	ARHGAP42	11	100687288	100993941	+	505.936	-0.447674	0.670697	2.56356	2.3753	1.42507	2.41203	2.39299	2.88679	2.90422	2.75223	4.02651	2.66246
ENSG00000166670	MMP10	11	102770502	102780628	-	41.7935	1.31192	0.670697	0.176597	2.87884	1.86568	1.11639	2.19608	0.354809	1.02694	0.898813	0.394296	0.638326
ENSG00000182841	RRP7BP	22	42555223	42582038	-	253.696	0.42552	0.670697	2.72776	3.1928	2.66325	2.7654	2.52874	1.89507	2.64625	2.56859	1.56184	1.66298
ENSG00000103187	COTL1	16	84565596	84618078	-	4157.87	0.414302	0.675557	41.1339	32.8449	27.3175	38.4528	30.9921	19.1011	30.2056	26.8282	21.4263	30.5642
ENSG00000135750	KCNK1	1	233614106	233672514	+	307.182	-0.425442	0.675557	3.01965	5.00244	4.0776	2.64806	3.32783	4.58713	5.01087	4.76785	5.40119	4.48341
ENSG00000154654	NCAM2	21	20998409	21543329	+	106.158	-0.711872	0.675557	0.578402	0.360249	0.500896	0.543352	0.376543	0.643125	0.400658	0.664927	1.3281	0.829983
ENSG00000217455	AC073316.1	7	3140234	3174654	-	7.10138	-2.2077	0.677768	0.205803	0.0618017	0.0279772	0	0.0574195	0.612281	0.113209	0.0555472	0.107218	0.759392
ENSG00000163347	CLDN1	3	190305707	190322446	-	963.76	1.20311	0.678486	6.28705	48.7493	19.3016	8.05307	7.61703	11.7507	5.30199	7.31583	10.2595	4.46176
ENSG00000132561	MATN2	8	97868840	98036724	+	372.959	-0.99221	0.679755	1.55998	1.64343	1.89121	2.44275	1.19869	1.32108	2.47589	2.24327	8.5934	2.74328
ENSG00000103254	ANTKMT	16	720581	722590	+	261.539	0.270999	0.680064	7.10206	6.71876	8.10235	6.9389	7.48563	6.87986	5.79626	5.33719	5.94901	6.16609
ENSG00000152443	ZNF776	19	57746815	57758148	+	358.265	-0.351807	0.680064	1.99343	2.72677	2.92891	3.29317	3.08732	3.24809	3.39261	3.73332	3.90826	3.6113
ENSG00000153395	LPCAT1	5	1456480	1523962	-	2245.87	0.24303	0.680064	15.948	19.848	18.0372	19.4986	18.0353	13.865	16.784	16.6185	13.982	15.9463
ENSG00000123427	EEF1AKMT3	12	57771492	57782541	+	166.656	0.357452	0.680338	3.18981	3.24077	2.23118	2.71481	3.02666	2.1283	2.39624	2.60938	2.03517	2.07402
ENSG00000134698	AGO4	1	35808016	35857890	+	179.401	-0.519038	0.680338	1.16575	0.811444	1.04674	1.17433	0.627143	1.44226	1.13125	1.05849	1.77526	1.51262
ENSG00000143630	HCN3	1	155277463	155289848	+	105.408	-0.444157	0.680338	1.2661	0.816967	1.28589	0.982539	0.759038	1.23389	1.45048	1.4008	1.53726	1.34582
ENSG00000181789	COPG1	3	129249606	129277773	+	2763.31	0.405366	0.680338	30.0756	33.4159	38.1723	37.8621	33.3967	31.5499	20.8415	22.8666	34.2944	21.0079
ENSG00000166407	LMO1	11	8224309	8268716	-	27.133	-0.612097	0.681588	0.72876	0.500213	0.735941	0.449463	0.639023	0.87288	0.801759	1.09588	0.922044	0.987814
ENSG00000286299	AL121938.1	6	125268087	125274828	+	11.3442	-2.19728	0.681588	0.230726	0.0692859	0.104551	0.0207521	0	0.124805	0.0634593	0.083032	0.901517	0.790544
ENSG00000185052	SLC24A3	20	19212642	19722926	+	4.77496	-2.13794	0.682577	0.0339095	0	0.0122926	0.0243994	0.0378433	0.22011	0.0248708	0.0122031	0.0824413	0.142997
ENSG00000105401	CDC37	19	10391133	10420121	-	3019.55	0.352523	0.684387	44.2742	56.7384	48.0545	64.554	56.8992	42.4532	48.9819	42.4287	32.2236	45.7843
ENSG00000139899	CBLN3	14	24426545	24430954	-	27.63	0.654361	0.684387	0.494535	0.574226	0.788808	0.551551	0.64389	0.428009	0.272036	0.284752	0.480928	0.46923
ENSG00000281128	PTENP1-AS	9	33676785	33688011	+	40.4014	-0.637377	0.685664	0.432445	0.209989	0.290185	0.317784	0.338856	0.288667	0.546621	0.566212	0.527282	0.55291
ENSG00000106723	SPIN1	9	88388430	88478694	+	4395.93	-0.324183	0.686369	33.0808	30.4625	47.8473	40.9309	41.1608	44.3757	50.9423	51.5053	49.7743	45.6389
ENSG00000108474	PIGL	17	16217191	16351797	+	118.394	0.393263	0.686369	1.02983	1.24566	0.838023	1.07265	1.11715	0.693402	0.942834	0.676424	0.817904	0.903488
ENSG00000114125	RNF7	3	141738249	141747560	+	838.028	0.303818	0.686369	13.8479	17.768	13.7377	12.7537	14.4326	12.5515	11.6151	11.9542	9.61425	13.0157
ENSG00000144867	SRPRB	3	133784023	133825772	+	969.464	0.461829	0.686369	8.59989	15.2279	12.2322	13.58	15.5074	11.0568	10.7314	10.3709	6.90808	8.22906
ENSG00000164574	GALNT10	5	154190730	154420984	+	1270.79	-0.25406	0.686369	5.99942	4.93123	5.56359	5.5261	4.81277	6.72374	5.90731	5.68286	7.23788	6.45419
ENSG00000164818	DNAAF5	7	726699	786475	+	1840.35	0.384117	0.686369	15.9317	14.0073	13.3919	12.8143	14.7831	11.7617	12.6652	7.87194	8.8473	13.2049
ENSG00000283403	AC005394.2	19	28435388	28727680	-	41.178	-0.77551	0.686369	0.299358	0.719167	0.217041	0.615431	0.524993	0.771095	1.0194	0.646385	0.638685	0.976858
ENSG00000197157	SND1	7	127652194	128092609	+	4478.54	0.28359	0.686715	33.224	40.5245	33.6322	40.5188	36.3224	28.1196	33.6767	31.6146	24.6944	33.2378
ENSG00000224660	SH3BP5-AS1	3	15254184	15264515	+	123.17	0.379404	0.687529	1.00664	0.891371	0.933354	1.03077	1.05861	0.858664	0.73832	0.57823	0.927849	0.680296
ENSG00000158445	KCNB1	20	49293394	49484297	-	53.3258	-1.02641	0.687833	0.102648	0.0781892	0.106187	0.118895	0.075439	0.197721	0.110175	0.113523	0.469552	0.0897407
ENSG00000166349	RAG1	11	36510709	36593156	+	16.1806	-0.957976	0.691708	0.107889	0.0341036	0.0741047	0.0735446	0.0506967	0.116719	0.0812128	0.110348	0.136081	0.221498
ENSG00000173465	ZNRD2	11	65570460	65573942	+	330.387	0.374179	0.691741	7.11187	11.3453	7.92959	9.03194	10.4156	7.11145	7.72553	6.80615	5.89076	7.80521
ENSG00000282968	AGGF1P10	20	29430723	29432913	+	29.3573	-0.665519	0.691741	0.283554	0.486572	0.55067	0.524647	0.678106	0.986023	0.690764	0.699727	0.949659	0.661937
ENSG00000138336	TET1	10	68560337	68694487	+	245.154	-0.997635	0.693701	1.52815	0.232914	1.18995	0.66273	0.520387	1.04887	1.47805	1.19624	2.77081	1.76681
ENSG00000254486	LINC02547	11	12030875	12061785	+	4.72177	3.46524	0.695465	0.0536593	0	0	0.0434365	0.538959	0.0145128	0	0.0289658	0	0.0141427
ENSG00000024422	EHD2	19	47713422	47743134	+	919.834	-0.484978	0.696421	7.33063	8.08434	8.92647	11.6126	12.5099	11.8647	15.3297	14.819	16.5874	9.22535
ENSG00000067057	PFKP	10	3066333	3137718	+	1540.01	0.395144	0.697824	11.8251	17.6016	16.4403	15.8158	14.8644	11.9459	13.3261	12.413	7.85893	12.6605
ENSG00000117308	GALE	1	23795599	23800781	-	1870.81	0.382748	0.697824	19.5345	29.0847	26.882	22.6946	31.9059	23.8767	21.0099	20.5932	16.5895	17.7081
ENSG00000269821	KCNQ1OT1	11	2608328	2699994	-	85.0078	-0.750473	0.698604	0.042117	0.0348898	0.0305358	0.0360524	0.0243118	0.0371845	0.0889434	0.0836235	0.0403529	0.0326636
ENSG00000089335	ZNF302	19	34677639	34686397	+	599.58	-0.502235	0.701209	4.00374	3.20968	3.87467	6.02506	6.84995	7.21271	5.86982	6.26479	7.96665	6.62897
ENSG00000111224	PARP11	12	3791047	3873448	-	449.353	-0.320012	0.701209	3.52863	2.49325	3.48723	3.29091	2.85963	3.21346	4.03958	4.32731	3.96005	4.02191
ENSG00000174804	FZD4	11	86945679	86955395	-	403.935	-0.706674	0.701558	1.64601	1.1329	1.8097	3.68281	1.82356	2.21617	4.02494	3.96273	3.82446	2.45098
ENSG00000078808	SDF4	1	1216908	1232067	-	2261.09	0.469087	0.702588	23.3338	29.3088	24.0439	28.7577	29.0049	23.1594	23.1709	22.7583	16.6729	11.3682
ENSG00000104221	BRF2	8	37843268	37849861	-	407.885	0.434463	0.702588	8.4114	10.751	6.02149	7.492	9.25961	5.7603	6.10941	6.29506	4.90117	7.95517
ENSG00000005059	MCUB	4	109560209	109688719	+	445.235	0.325849	0.705439	5.95428	8.08181	7.30359	6.68253	5.83704	6.50915	5.3422	5.41761	4.60427	5.13242
ENSG00000092931	MFSD11	17	76735865	76781449	+	443.142	0.294711	0.705439	3.81985	4.08661	3.19442	3.45386	3.45851	2.85703	2.66083	2.89479	2.66041	3.60805
ENSG00000123136	DDX39A	19	14408798	14419383	-	2032.72	0.370647	0.705439	23.5041	28.3984	27.599	31.7321	33.0419	19.5838	20.75	20.4121	20.2627	30.5713
ENSG00000152193	OBI1	13	78614289	78659155	-	694.481	-0.538802	0.705439	12.4259	7.08288	7.14209	6.37793	6.19937	8.21358	13.0998	13.5928	9.20274	12.8999
ENSG00000126088	UROD	1	45010950	45015575	+	1510.86	0.182309	0.706073	18.7902	19.5673	19.6684	19.2939	19.5565	17.5161	16.2374	15.2563	17.88	18.4744
ENSG00000138814	PPP3CA	4	101023409	101348278	-	2810.55	-0.225648	0.706073	27.7511	25.0824	22.8852	22.5928	22.4679	28.8069	25.8295	28.0398	31.3278	27.2286
ENSG00000143355	LHX9	1	197911902	197935478	+	46.5353	-0.563388	0.706073	0.174241	0.193981	0.221846	0.142192	0.142284	0.317236	0.243125	0.165173	0.278968	0.286743
ENSG00000160124	CCDC58	3	122359591	122383231	-	646.14	0.344855	0.706073	18.4266	19.8135	21.9744	17.1449	23.2588	19.1099	16.0781	17.6162	13.3205	13.1027
ENSG00000161217	PCYT1A	3	196214222	196287957	-	978.008	0.269136	0.706073	6.12701	7.37973	6.28776	6.0659	6.74456	4.88098	6.16472	5.76693	4.5849	5.65495
ENSG00000162738	VANGL2	1	160400564	160428670	+	1364.58	-0.47813	0.706073	15.1761	8.29328	9.46465	9.83146	8.99097	11.8452	13.2586	11.615	18.7231	16.6636
ENSG00000173210	ABLIM3	5	149141483	149260542	+	304.559	-0.691357	0.706073	2.61037	1.16568	1.72336	0.954604	1.37777	2.56488	2.088	1.81028	2.1631	4.02763
ENSG00000187193	MT1X	16	56682470	56684196	+	91.2984	-0.458705	0.706073	2.46678	2.16056	1.73258	2.10775	2.35147	1.91811	3.02483	3.4122	3.26637	3.25077
ENSG00000228742	LINC02577	7	106774955	106838480	+	276.793	1.02084	0.706073	6.35633	3.19115	2.17227	7.07288	1.18595	2.99121	1.08251	1.296	2.06071	2.417
ENSG00000272768	AC004854.2	7	44884953	44886393	+	7.78614	1.30988	0.706073	0.33875	0.110973	0.401894	0.33238	0.68736	0.16658	0.101641	0.0997421	0.256699	0.129865
ENSG00000006210	CX3CL1	16	57372477	57385044	+	368.903	-0.582515	0.706682	3.7154	1.16267	2.56689	2.4832	2.1106	3.27842	3.00628	3.81025	3.74713	4.19957
ENSG00000015532	XYLT2	17	50346126	50363138	+	836.73	0.40825	0.706682	6.45532	10.4134	6.33245	8.70039	10.4805	7.02754	6.68261	6.26885	5.23048	6.72007
ENSG00000055813	CCDC85A	2	56183990	56386172	+	25.055	-0.919782	0.706682	0.0755065	0.155481	0.222886	0.197917	0.373178	0.385094	0.569622	0.244555	0.314696	0.42076
ENSG00000072401	UBE2D1	10	58334979	58370751	+	937.503	-0.409566	0.706682	13.8995	11.3807	13.0914	9.35898	8.49598	11.4227	14.8148	18.0349	15.9706	14.4519
ENSG00000073756	PTGS2	1	186671791	186680423	-	74.4346	1.0742	0.706682	0.505712	1.66037	1.59494	0.409367	0.489129	0.729472	0.259639	0.336686	0.281028	0.604237
ENSG00000078237	TIGAR	12	4307763	4360028	+	423.055	-0.355301	0.706682	1.81377	1.59731	1.64548	2.32278	2.17102	2.10456	2.34698	2.8003	2.17382	2.79396
ENSG00000081386	ZNF510	9	96755865	96778129	-	492.452	-0.36095	0.706682	3.11781	2.53871	3.96127	4.08503	3.98971	4.32975	4.18045	4.74159	5.27116	4.20352
ENSG00000100814	CCNB1IP1	14	20311368	20333312	-	854.321	0.393601	0.706682	10.6479	14.8324	12.616	11.974	13.996	7.50131	7.48241	10.6494	11.0443	12.0774
ENSG00000100968	NFATC4	14	24365673	24379604	+	165.487	0.654907	0.706682	1.61999	0.815007	1.68744	0.93101	0.774826	0.5235	0.688603	0.857453	0.591879	1.04248
ENSG00000100997	ABHD12	20	25294742	25390835	-	1370.84	0.18396	0.706682	14.9803	16.5898	15.2249	15.9439	16.3754	13.9341	13.2545	12.8037	15.1236	14.5084
ENSG00000101255	TRIB3	20	362835	397559	+	408.073	0.402428	0.706682	5.68251	9.02473	7.80454	6.35451	8.40115	5.45046	5.75222	5.91358	4.25754	6.80915
ENSG00000102935	ZNF423	16	49487524	49857919	-	22.101	-1.11275	0.706682	0.029594	0.0236986	0.0750973	0.127765	0.1211	0.122729	0.217056	0.234302	0.164456	0.0779993
ENSG00000103266	STUB1	16	680224	682870	+	2072.95	0.306292	0.706682	36.2591	49.7167	48.0317	49.2597	57.0235	40.6766	43.2189	37.4512	33.8107	39.1548
ENSG00000107669	ATE1	10	121740421	121928801	-	589.195	0.277545	0.706682	6.80384	5.42359	4.99482	5.02405	5.17754	4.54065	4.66022	4.99196	4.04177	4.40031
ENSG00000108798	ABI3	17	49210411	49223225	+	93.0222	0.748252	0.706682	1.89459	4.83302	1.59311	1.39134	2.7683	1.18331	1.54716	1.37065	1.68915	1.62673
ENSG00000109107	ALDOC	17	28573115	28576948	-	102.231	0.980804	0.706682	3.48282	4.46921	1.97699	1.50362	1.1945	1.24984	0.691574	0.990471	2.61991	0.841825
ENSG00000114391	RPL24	3	101681091	101686718	-	12128	0.259006	0.706682	230.882	195.787	264.309	252.908	282.542	223.776	197.523	199.653	205.315	198.626
ENSG00000114942	EEF1B2	2	206159585	206162928	+	7088.28	0.334484	0.706682	184.109	185.019	237.145	191.134	205.804	138.259	163.367	165.144	127.003	201.843
ENSG00000115977	AAK1	2	69457997	69674349	-	2237.93	0.237082	0.706682	5.282	4.84913	4.53409	4.41307	4.60497	3.5113	4.17211	4.02476	3.73729	4.64958
ENSG00000123388	HOXC11	12	53973126	53977643	+	111.438	-0.532823	0.706682	1.46788	0.83262	2.05459	1.12955	1.2893	1.83799	1.80931	2.01029	2.42164	1.7338
ENSG00000123685	BATF3	1	212686417	212699840	-	101.47	0.464021	0.706682	1.53736	2.13714	2.57365	2.12539	2.75671	1.51369	1.91941	1.65977	1.24189	1.73004
ENSG00000125450	NUP85	17	75205659	75235758	+	2738.28	0.323491	0.706682	22.9017	30.7014	26.5978	29.7632	32.4726	24.0365	24.8761	23.618	17.3804	23.91
ENSG00000128309	MPST	22	37019635	37029822	+	1408.17	0.314051	0.706682	10.4179	9.9669	11.3441	12.6967	11.6778	7.14444	10.1182	10.0071	10.1231	7.73735
ENSG00000128596	CCDC136	7	128790757	128822132	+	172.974	-0.43331	0.706682	1.56505	0.974135	0.851023	1.25153	1.08766	1.47765	1.43224	1.38245	1.55658	1.89746
ENSG00000128656	CHN1	2	174799313	175005381	-	110.818	-0.969984	0.706682	0.743095	0.43132	0.314579	0.183014	0.372907	0.480192	0.521244	0.533045	0.7275	1.74559
ENSG00000129116	PALLD	4	168497052	168928457	+	13805.6	-0.351281	0.706682	66.8229	55.8144	63.3755	41.4833	63.5973	86.7166	72.7211	77.3041	72.1827	62.4248
ENSG00000130176	CNN1	19	11538767	11550323	+	889.399	0.666225	0.706682	11.794	21.1375	14.3404	20.5124	25.6786	5.38127	14.6447	15.9417	12.4192	10.5045
ENSG00000133624	ZNF767P	7	149547154	149624752	-	79.0478	-0.472051	0.706682	1.16139	0.690879	0.637542	0.84761	0.666579	0.993194	1.25339	1.0628	1.02571	1.23607
ENSG00000134480	CCNH	5	87318416	87412930	-	841.918	0.264903	0.706682	7.44922	8.70724	6.76989	7.18319	7.22868	5.94787	6.50571	6.96894	5.20282	6.44541
ENSG00000135049	AGTPBP1	9	85546539	85742029	-	706.938	-0.433208	0.706682	5.91204	3.78816	6.36115	7.83558	5.69545	6.26957	8.37249	7.98329	8.95922	8.38303
ENSG00000135643	KCNMB4	12	70366290	70434292	+	97.9453	-0.630174	0.706682	1.23267	0.482587	0.873857	0.699714	0.55027	1.16564	0.99451	0.89707	1.60786	1.28993
ENSG00000136504	KAT7	17	49788681	49835026	+	1890.23	0.483823	0.706682	5.71747	11.0471	6.67069	10.6229	12.0412	6.4664	7.07593	7.00148	6.45077	5.96728
ENSG00000144591	GMPPA	2	219498867	219506989	+	707.547	0.515861	0.706682	11.5518	8.52744	6.02806	6.63824	5.20135	4.96111	4.99934	4.3938	5.19438	6.99303
ENSG00000148824	MTG1	10	133394094	133422520	+	210.99	0.401974	0.706682	2.67528	2.39004	2.08208	1.57006	2.27655	1.54662	1.91312	1.88641	1.65508	1.32208
ENSG00000148935	GAS2	11	22625509	22813055	+	18.1537	-0.9544	0.706682	0.271351	0.10029	0.124851	0.0901146	0.116473	0.383886	0.195194	0.157745	0.271859	0.363093
ENSG00000148948	LRRC4C	11	40114203	41459773	-	1308.79	0.605357	0.706682	8.1942	17.7149	14.7593	14.8624	16.1259	13.8665	8.2949	8.15785	11.2918	5.4855
ENSG00000149499	EML3	11	62602218	62612765	-	968.791	0.227347	0.706682	8.93184	8.91312	9.99498	9.14298	9.26438	8.43863	8.56375	8.4736	7.2515	6.78325
ENSG00000153234	NR4A2	2	156324437	156342348	-	73.9698	0.773207	0.706682	0.447906	1.6006	1.64401	0.846004	1.18718	0.93279	0.542049	0.568192	0.700043	0.602065
ENSG00000155096	AZIN1	8	102826308	102893864	-	3781.15	0.29684	0.706682	29.7862	42.5641	32.6213	32.3748	33.4504	29.2616	29.6172	31.0511	23.9336	25.1628
ENSG00000155918	RAET1L	6	150018334	150025532	-	20.3084	-1.26204	0.706682	0.296721	0.752434	0.430259	0.498175	0.183968	0.392342	2.10374	1.63732	0.446576	0.590882
ENSG00000163673	DCLK3	3	36712422	36764349	-	25.8161	-0.753225	0.706682	0.127381	0.267763	0.155847	0.0859274	0.204352	0.387581	0.289039	0.240665	0.248858	0.243404
ENSG00000167775	CD320	19	8302127	8308358	-	1014.94	0.356701	0.706682	20.3091	24.3949	20.3504	31.5033	24.9686	18.9379	19.8799	19.025	15.1556	21.9037
ENSG00000168502	MTCL1	18	8705661	8832778	+	1130.6	0.343984	0.706682	3.76314	4.6591	5.55579	5.3058	4.98176	4.15833	4.36366	3.86226	3.81512	2.91823
ENSG00000169116	PARM1	4	74933095	75050115	+	161.58	-0.693224	0.706682	1.03139	0.69886	1.9845	1.09417	1.15104	2.08856	1.1347	1.47516	2.68205	2.25834
ENSG00000171302	CANT1	17	78991716	79009867	-	4030.1	0.381622	0.706682	43.2523	63.8876	42.4109	46.1846	54.8441	44.0891	38.2114	36.8909	28.6712	44.467
ENSG00000174171	AC020659.1	15	41892777	41899528	+	5.84368	-2.00569	0.706682	0.0328616	0	0.0357381	0.0141872	0	0.0782127	0.0506146	0.0993383	0.10272	0.0069289
ENSG00000175785	PRIMA1	14	93718298	93788485	-	6.08995	-1.85554	0.706682	0	0.0273634	0.0371617	0.0122936	0.0889811	0.0739349	0.100249	0.110674	0.272965	0.0360246
ENSG00000177600	RPLP2	11	809965	812880	+	6105.14	0.219283	0.706682	169.969	192.962	199.087	205.774	207.173	154.407	181.835	180.165	151.509	169.56
ENSG00000178301	AQP11	11	77589391	77610356	+	71.4689	-0.467333	0.706682	1.62887	1.50505	1.09012	1.2622	1.37503	1.53627	1.72311	1.93892	2.5458	1.73926
ENSG00000179331	RAB39A	11	107928448	107963482	+	45.2303	-0.530779	0.706682	0.91813	0.706949	0.793678	1.24504	1.10346	1.32437	1.1396	1.39789	1.76611	1.26577
ENSG00000179546	HTR1D	1	23191895	23194729	-	230.679	-0.790733	0.706682	4.30458	4.23047	1.60018	0.996776	3.35403	5.36813	5.18351	5.18808	4.72979	4.58763
ENSG00000181924	COA4	11	73872667	73876901	-	1182.42	0.307831	0.706682	25.4665	32.7132	26.9804	30.4812	31.5864	25.3273	24.3542	27.1391	17.9897	24.1179
ENSG00000182934	SRPRA	11	126262938	126269144	-	3010.71	0.410582	0.706682	29.7197	51.8776	40.64	36.0952	42.9696	21.944	34.9565	33.2178	29.3501	31.9638
ENSG00000185418	TARSL2	15	101653596	101724473	-	483.131	-0.304582	0.706682	5.36898	5.16887	4.10568	4.6337	4.30211	4.92477	6.04925	5.91475	5.28284	6.95196
ENSG00000196843	ARID5A	2	96536743	96552634	+	479.265	0.392998	0.706682	6.09379	9.10104	8.53812	5.3935	8.01067	6.37685	5.27836	5.15286	5.12888	6.33245
ENSG00000197358	BNIP3P1	14	28264390	28265974	+	7.46272	1.21765	0.706682	0.503958	0.269042	0.18269	0.423056	0.218719	0.121157	0.123209	0.181361	0.0583443	0.206617
ENSG00000203644	AC083799.1	3	129847048	129847957	-	138.271	0.640771	0.706682	8.82649	7.67343	11.8796	7.73704	8.87084	9.70719	3.54089	4.7383	6.91027	3.95864
ENSG00000204055	AL158151.1	9	129176771	129210548	+	11.2616	-1.44047	0.706682	0.155162	0	0.168744	0.230269	0.086581	0.251792	0.256056	0.230334	0.788145	0.224923
ENSG00000204291	COL15A1	9	98943179	99070792	+	13.6373	0.926328	0.706682	0.0933816	0.128192	0.152334	0.107987	0.17121	0.0505124	0.102736	0.0288047	0.0625493	0.0984481
ENSG00000204316	MRPL38	17	75898643	75905413	-	73.39	0.427669	0.706682	0.908605	1.30968	0.961789	1.16373	1.24385	0.786378	1.01295	0.902471	0.73213	0.715234
ENSG00000213366	GSTM2	1	109668022	109709551	+	41.4805	-0.961204	0.706682	0.306681	0.0643203	0.174704	0.115589	0.0869229	0.226455	0.246356	0.183944	0.380412	0.425962
ENSG00000218336	TENM3	4	182143987	182803024	+	5262.87	-0.299592	0.706682	23.5072	16.6481	20.5661	14.8593	19.8798	23.7763	22.4351	24.3536	23.5809	23.353
ENSG00000228630	HOTAIR	12	53962308	53974956	-	120.233	-0.849483	0.706682	2.01245	0.635059	3.06035	1.17807	1.12296	1.80816	3.0959	3.29585	3.87388	2.37336
ENSG00000233927	RPS28	19	8321158	8323340	+	2725.26	0.313069	0.706682	58.575	60.9009	64.0895	91.2713	71.4468	52.6529	59.0511	55.5741	53.6568	57.801
ENSG00000234171	RNASEH1-AS1	2	3558474	3564842	+	191.208	0.437413	0.706682	2.26089	2.5696	2.28238	2.05722	3.04365	1.85365	1.75119	1.6747	1.27822	2.45838
ENSG00000236255	AC009404.1	2	117833937	117841658	+	49.6495	0.661016	0.706682	0.679871	0.645253	0.410768	0.498255	0.562031	0.317816	0.295495	0.289976	0.244876	0.619421
ENSG00000245680	ZNF585B	19	37181579	37218153	-	55.1867	-0.920356	0.706682	0.0706441	0.226284	0.140851	0.438421	0.354778	0.394869	0.582903	0.565659	0.398708	0.384798
ENSG00000248690	HAS2-AS1	8	121639293	121994185	+	7.28359	-1.50686	0.706682	0.0235751	0.0188787	0.0512775	0.025445	0.0438501	0.238044	0.0345822	0.0593884	0.0655043	0.066278
ENSG00000272695	GAS6-DT	13	113864112	113866834	+	215.099	-0.779108	0.706682	6.69289	2.25527	1.48938	4.83966	3.87024	5.97416	5.95383	5.15104	8.37758	7.42861
ENSG00000272763	AC103702.2	17	48635923	48647023	-	293.026	0.584999	0.706682	5.9502	13.3594	8.73894	12.2441	13.2499	8.0014	8.01454	8.97552	5.59142	5.10051
ENSG00000280587	LINC01348	1	235065479	235074220	-	14.5689	-0.966095	0.706682	0.217664	0.0980453	0.251512	0.058732	0.106275	0.206045	0.254434	0.279056	0.340192	0.358553
ENSG00000286985	AC022239.2	8	11643404	11647945	+	6.03979	-1.3862	0.706682	0.428461	0.147045	0.0665665	0.264253	0.204928	0.595966	0.336699	0.66082	0.956645	0.387178
ENSG00000287958	AC092053.5	3	39258194	39263352	+	13.9097	-0.995204	0.706682	0.0621952	0.168092	0.202918	0.117474	0.242936	0.336429	0.46187	0.369309	0.210614	0.196709
ENSG00000106868	SUSD1	9	112040785	112175408	-	246.874	-0.422141	0.707872	1.68679	2.1918	2.8728	2.65643	2.8533	2.78892	3.17462	3.02369	3.19453	4.23885
ENSG00000080224	EPHA6	3	96814581	97752460	+	35.6488	-1.08373	0.708961	0.366804	0.144042	0.0997281	0.144655	0.125956	0.35867	0.170731	0.159927	0.551238	0.632115
ENSG00000075785	RAB7A	3	128726122	128814796	+	3140.4	0.337195	0.711545	58.4715	54.4419	72.4355	60.0065	68.1711	62.8332	47.0784	44.9294	53.964	39.3798
ENSG00000095906	NUBP2	16	1782932	1789186	+	917.42	0.27306	0.711545	8.90755	9.36348	9.41411	10.1562	11.4726	8.7632	9.03003	7.42805	6.85109	8.7383
ENSG00000105467	SYNGR4	19	48364367	48376377	+	9.39077	-1.22599	0.711545	0.069939	0.168019	0.190153	0.377431	0.273184	0.529643	0.692502	0.528552	0.619419	0.147467
ENSG00000125457	MIF4GD	17	75266228	75271227	-	397.509	0.274397	0.711545	6.67409	8.76837	8.026	6.66664	8.11082	6.31781	5.61287	6.46067	6.21854	6.98546
ENSG00000128655	PDE11A	2	177623244	178072777	-	8.6909	-1.1056	0.711545	0.0397929	0.0173813	0.0118026	0.0234267	0.0161488	0.0626179	0.0358191	0.0273389	0.05277	0.0572071
ENSG00000156398	SFXN2	10	102714538	102743492	+	532.764	0.515066	0.711545	6.27476	2.95912	2.94947	3.12987	3.64313	3.10136	2.8865	2.48075	2.15247	2.64958
ENSG00000163659	TIPARP	3	156673235	156706770	+	282.57	0.441519	0.711545	2.44069	4.85288	3.15706	2.84382	3.18813	2.3004	2.40038	2.61506	2.01327	2.79729
ENSG00000227954	TARID	6	133502252	133892802	-	4.98893	-1.68722	0.711545	0.0274538	0.0131908	0.00597138	0.0177787	0.00612773	0.100983	0.0302038	0.0118558	0.0343265	0.052098
ENSG00000267799	MAN1A2P1	19	28790812	28792871	-	17.2395	-1.29344	0.711545	0.0633947	0.0761485	0.206832	0.821073	0.565992	1.02875	0.87181	0.821305	0.693567	0.835428
ENSG00000183258	DDX41	5	177511577	177516961	-	1227.13	0.242108	0.711841	16.0634	17.3937	13.391	14.7231	15.7928	13.6428	14.0024	12.6397	11.291	13.8325
ENSG00000196230	TUBB	6	30720352	30725426	+	64323.2	0.146653	0.711841	1079.04	1002.41	1038.66	966.578	1032.88	908.044	892.893	881.621	952.041	990.134
ENSG00000232070	TMEM253	14	21098937	21103724	+	12.7879	1.04477	0.711841	0.475218	0.244638	0.344544	0.439636	0.631366	0.244816	0.0497923	0.146587	0.330102	0.262429
ENSG00000049449	RCN1	11	32090904	32105755	+	2770.65	0.237816	0.712974	28.5242	34.9925	29.9991	28.9117	33.4329	27.9424	22.2229	26.5833	27.3669	28.0404
ENSG00000111696	NT5DC3	12	103770453	103841234	-	590.349	0.1974	0.712974	3.8555	3.58443	3.32244	3.5762	3.15499	3.10775	3.07119	3.0193	3.13038	2.93234
ENSG00000127884	ECHS1	10	133362485	133373354	-	1953.44	0.320542	0.712974	109.707	82.857	69.8023	73.8505	76.594	61.2793	66.5607	64.7922	62.5315	75.4332
ENSG00000130755	GMFG	19	39328353	39342372	-	19.4436	1.59419	0.712974	0.191828	2.80345	0.48678	0.207043	1.42721	0.449646	0.562783	0.276135	0.13325	0.269648
ENSG00000139173	TMEM117	12	43835967	44389762	+	95.3659	-0.481119	0.712974	1.35451	1.08467	1.03817	1.3784	0.76302	2.07943	1.56115	1.25344	1.57262	1.3872
ENSG00000143126	CELSR2	1	109249539	109275751	+	821.408	-0.621223	0.712974	3.54872	1.51644	3.3064	1.64631	2.23882	3.98511	2.78544	2.72968	4.95534	4.40127
ENSG00000152256	PDK1	2	172555373	172608669	+	370.543	0.498489	0.712974	1.71446	1.47201	1.54027	1.23899	1.11807	0.790301	1.30558	1.09127	0.615137	1.21337
ENSG00000168487	BMP1	8	22165140	22212326	+	1261.87	-0.270704	0.712974	8.10666	6.4716	7.73728	9.28505	7.72263	8.91963	10.6389	9.70799	8.40093	9.78445
ENSG00000171314	PGAM1	10	97426191	97433444	+	984.987	0.326774	0.712974	25.6299	22.3079	19.5323	18.3475	19.0298	16.8029	18.3753	17.7303	12.6881	18.0137
ENSG00000183668	PSG9	19	43211791	43269530	-	72.3882	1.14324	0.712974	0.483497	1.97461	0.458897	0.94881	0.932015	0.209228	0.735029	0.597919	0.109916	0.518998
ENSG00000189184	PCDH18	4	137518918	137532494	-	236.676	-1.04543	0.712974	1.09514	0.597936	2.0644	0.945597	0.911081	1.22067	1.33627	1.99921	5.88519	1.14756
ENSG00000221867	MAGEA3	X	152698767	152702347	+	171.612	1.74146	0.712974	1.67694	1.89405	6.39665	24.2586	1.98321	1.48926	1.92752	1.83747	1.61689	3.95803
ENSG00000167615	LENG8	19	54448887	54462037	+	2119.26	-0.315091	0.716939	12.2242	15.1862	11.9365	16.2664	15.3342	19.4809	19.2448	18.3669	17.3615	13.8059
ENSG00000004777	ARHGAP33	19	35774532	35788822	+	294	-0.522625	0.720519	1.97415	1.36807	2.44056	2.86829	2.49505	3.4044	2.99797	2.9784	4.43039	2.20578
ENSG00000007520	TSR3	16	1349240	1351878	-	791.046	0.228379	0.720519	34.0707	31.5419	36.8536	33.9626	34.9535	28.7654	33.489	28.2705	25.1824	30.6222
ENSG00000011454	RABGAP1	9	122940833	123104866	+	1509.39	-0.295808	0.720519	6.2023	5.65601	8.36428	8.0917	7.66867	9.32782	8.66952	9.49184	8.28148	8.40486
ENSG00000075213	SEMA3A	7	83955777	84492724	-	1176.75	0.698758	0.720519	5.10909	8.04252	6.187	12.4564	6.42388	6.35687	3.08989	3.93769	7.29098	2.87
ENSG00000077943	ITGA8	10	15513954	15719922	-	24.6421	-2.16198	0.720519	0	0.0509738	0.0593369	0.0130863	0.175906	0.983778	0.120053	0.137445	0.0378999	0.0575213
ENSG00000088298	EDEM2	20	35115364	35147336	-	557.845	0.389056	0.720519	17.2888	19.5787	15.1903	15.6602	13.8794	14.0662	10.5728	11.9774	16.3207	9.36176
ENSG00000091490	SEL1L3	4	25747433	25863760	-	1740.52	0.596652	0.720519	14.2267	16.7612	15.7945	12.366	8.89492	10.4832	5.63048	5.44848	12.2531	11.1786
ENSG00000106031	HOXA13	7	27193503	27200091	-	60.1063	-0.568533	0.720519	0.647573	0.378415	0.342612	0.585594	0.361349	0.615371	0.799088	0.670789	0.501495	0.857998
ENSG00000117616	RSRP1	1	25242249	25338213	-	669.846	-0.370901	0.720519	5.60473	3.89681	4.30976	4.36259	2.91406	5.00058	5.96303	5.44587	5.25586	5.61686
ENSG00000121005	CRISPLD1	8	74984505	75034558	+	351.501	-0.74083	0.720519	4.38597	1.38148	2.19415	3.87123	2.20809	2.36193	5.36145	5.37705	6.17452	4.20264
ENSG00000125730	C3	19	6677704	6730562	-	543.053	1.93184	0.720519	2.27872	17.3289	2.76324	1.07385	1.76105	2.10066	2.30689	1.2936	0.724556	0.180459
ENSG00000129009	ISLR	15	74173710	74176872	+	35.8194	-1.57664	0.720519	0.101162	0.121514	0.916807	0.163778	0.357508	0.638409	0.723417	1.18317	2.30135	0.10665
ENSG00000141052	MYOCD	17	12665890	12768949	+	7.5038	-1.47068	0.720519	0.0250007	0.0180182	0.0217513	0.0107934	0.0334812	0.0162282	0.038507	0.0485842	0.151087	0.0474429
ENSG00000143195	ILDR2	1	166895711	166975540	-	1749.02	-0.359589	0.720519	7.26134	4.64011	4.79631	4.81844	5.17757	6.78162	6.29084	6.35884	8.5838	6.23965
ENSG00000167658	EEF2	19	3976056	3985463	-	35004.8	0.290131	0.720519	370.439	458.048	458.723	564.114	476.005	355.627	432.678	406.533	338.372	370.141
ENSG00000177885	GRB2	17	75318076	75405709	-	3791.06	0.322354	0.720519	37.319	50.0827	35.602	45.6007	48.4637	35.9147	37.496	36.3588	26.8446	36.9827
ENSG00000197586	ENTPD6	20	25195693	25228075	+	2039.06	0.209213	0.720519	14.2113	16.8627	14.6814	15.884	17.99	13.4032	14.2813	13.7992	12.8742	14.5126
ENSG00000198746	GPATCH3	1	26890488	26900467	-	337.869	0.224763	0.720519	7.97417	8.78821	7.50144	7.53081	7.96483	6.90147	6.84289	6.06939	6.81312	7.37699
ENSG00000241280	AC106712.1	3	101960358	101997926	+	10.7398	1.5357	0.720519	0.0205731	0.716651	0.357984	0.177639	0.528076	0.22257	0.11317	0.0888446	0.0857447	0.108447
ENSG00000245849	RAD51-AS1	15	40686183	40695107	-	74.9995	-0.471345	0.720519	1.40053	0.98291	0.8728	1.17192	0.983462	1.58326	1.108	1.44408	1.95117	1.42675
ENSG00000259207	ITGB3	17	47253846	47311816	+	68.5335	0.910505	0.720519	0.474666	1.00688	1.03243	0.991928	1.44267	0.600924	0.444437	0.77414	0.683991	0.127767
ENSG00000273680	AC009318.2	12	29332733	29333383	-	4.99622	1.40298	0.720519	0.54533	0.900682	0.2224	0.662156	0.380371	0.147491	0.149989	0.220781	0.213078	0.287459
ENSG00000049759	NEDD4L	18	58044226	58401540	+	2094.27	0.507606	0.728925	4.73623	11.5023	5.40314	5.71343	6.60287	5.11024	5.0525	4.99896	4.23067	4.49069
ENSG00000116266	STXBP3	1	108746674	108809523	+	940.37	-0.324508	0.728925	7.84794	6.36898	8.2728	6.93402	5.00959	8.77546	8.61749	9.25339	8.81281	7.67028
ENSG00000121058	COIL	17	56938199	56961050	-	1031.55	0.246028	0.728925	17.3589	21.364	14.9874	17.4803	19.0605	15.4028	14.5784	14.7035	15.2029	16.1897
ENSG00000143093	STRIP1	1	110031577	110074641	+	1086.24	-0.36157	0.728925	6.85222	6.64848	7.58345	5.08046	5.29365	7.73991	9.95174	8.65032	6.35266	7.72725
ENSG00000214357	NEURL1B	5	172641263	172691540	+	1678.24	-0.406455	0.728925	15.0867	8.79968	10.37	10.2618	10.0482	12.4746	13.2555	11.8376	17.8563	16.9098
ENSG00000055483	USP36	17	78787381	78841441	-	2383.68	0.475459	0.729326	11.2394	19.2033	11.4812	13.7283	17.3107	11.6863	11.0912	11.2679	6.46378	11.9658
ENSG00000064601	CTSA	20	45890144	45898820	+	2062.94	0.347758	0.729326	21.2106	21.3088	19.3587	20.1775	13.8103	19.2165	13.7143	14.5217	14.2677	13.6134
ENSG00000145743	FBXL17	5	107859035	108382098	-	347.357	-0.383204	0.729326	1.79144	1.82382	1.99577	1.81562	1.59087	2.70029	1.74255	1.93996	3.09011	2.28594
ENSG00000165995	CACNB2	10	18140677	18543557	+	66.3779	-0.777197	0.729326	0.288184	0.131639	0.220711	0.214662	0.23102	0.281033	0.339379	0.446974	0.638609	0.158329
ENSG00000130255	RPL36	19	5674947	5691875	+	4715.73	0.375041	0.730222	90.902	103.979	101.388	153.115	120.398	84.6013	100.781	96.8526	68.2878	88.8298
ENSG00000144791	LIMD1	3	45555394	45686341	+	1767.31	-0.25519	0.730222	7.22217	6.02172	6.25151	5.86797	5.52441	6.21125	7.48728	7.34743	8.42611	7.39627
ENSG00000159228	CBR1	21	36069941	36073166	+	402.902	0.267305	0.730222	9.30996	9.46418	7.8793	8.83631	8.16646	6.68198	6.65565	6.66821	7.51129	8.74574
ENSG00000176887	SOX11	2	5692384	5701385	+	17.9376	0.694707	0.731205	0.113381	0.112506	0.0911389	0.133015	0.14854	0.063997	0.0650807	0.10112	0.0616367	0.0779559
ENSG00000184985	SORCS2	4	7192538	7742836	+	57.1828	-0.757769	0.731221	0.400419	0.168764	0.213915	0.371521	0.478231	0.288795	0.680114	0.788758	0.505051	0.503611
ENSG00000146648	EGFR	7	55019017	55211628	+	784.136	0.690975	0.732519	1.96992	5.82194	4.17682	3.16247	3.65748	3.91733	1.79694	1.48797	2.49555	1.93859
ENSG00000214176	PLEKHM1P1	17	64779259	64837154	-	276.833	0.409814	0.732845	1.27852	2.09591	1.62408	2.16603	1.90051	1.70062	1.41812	1.369	1.26664	1.06616
ENSG00000134827	TCN1	11	59852800	59866489	-	70.5968	1.06237	0.736009	0.91711	4.12217	5.56607	3.60816	1.25462	2.78449	1.07407	1.30952	0.801456	1.43471
ENSG00000136783	NIPSNAP3A	9	104747683	104760120	+	342.504	-0.590733	0.736009	5.76137	2.78054	6.5827	7.08815	3.4445	8.16217	6.30075	5.97943	9.64777	8.56862
ENSG00000139278	GLIPR1	12	75480753	75503863	+	1048.1	1.0123	0.736009	3.57297	19.0384	11.5795	5.42204	15.2241	9.21514	5.14944	6.89711	1.80186	4.12091
ENSG00000143502	SUSD4	1	223220819	223364178	-	455.962	-0.53077	0.736009	2.80311	2.84379	6.23084	2.99477	4.4705	6.04459	4.55291	6.30818	6.21635	4.82216
ENSG00000145861	C1QTNF2	5	160347754	160370641	-	208.727	-0.580568	0.736009	4.19651	2.60882	3.72314	2.38387	3.94387	6.27235	3.4019	3.31849	5.0246	7.19903
ENSG00000154832	CXXC1	18	50282343	50288304	-	835.518	0.239407	0.736009	9.74038	9.16991	9.78847	11.1672	11.0309	9.2482	8.27443	7.67616	8.13631	9.78141
ENSG00000155287	SLC25A28	10	99610522	99620609	-	333.105	0.211009	0.736009	9.62698	8.79661	9.73126	9.68388	9.60718	8.73595	7.95015	8.74413	7.4031	8.1808
ENSG00000160255	ITGB2	21	44885953	44931989	-	95.4146	-1.06886	0.736009	0.510369	0.535445	0.52694	0.411393	0.194665	0.531174	1.63472	1.37402	0.868347	0.163461
ENSG00000161551	ZNF577	19	51804816	51890950	-	266.679	-0.433021	0.736009	1.34724	1.34147	0.983208	2.00895	1.6618	1.96253	2.21029	2.21366	1.94556	1.58231
ENSG00000163412	EIF4E3	3	71675414	71754773	-	129.65	-0.624897	0.736009	0.56661	0.300846	0.705514	0.416563	0.302425	0.541915	0.542058	0.629454	0.936906	0.887372
ENSG00000165621	OXGR1	13	96985719	96994730	-	16.3512	-1.11158	0.736009	0.400538	0.140326	0.199649	0.126089	0.0745007	0.270826	0.440659	0.180178	0.469508	0.686188
ENSG00000170759	KIF5B	10	32009015	32056425	-	11285	0.23229	0.736009	90.606	118.866	106.781	92.2972	96.4736	92.0229	77.5017	82.4163	88.6606	89.3011
ENSG00000173214	MFSD4B	6	111259279	111445354	+	233.167	-0.27402	0.736009	0.670921	0.564717	0.54058	0.547065	0.505545	0.619873	0.74082	0.671467	0.645487	0.746045
ENSG00000174173	TRMT10C	3	101561868	101566446	+	1366.09	0.313684	0.736009	36.713	38.661	39.0291	35.4766	45.6034	40.6872	25.9153	28.9442	29.1627	32.5648
ENSG00000175874	CREG2	2	101345550	101387503	-	23.9064	-1.81523	0.736009	0.238886	0	0.0273471	0.0610658	0.0350788	0.0408061	0.366558	0.149314	0.189956	0.536833
ENSG00000178718	RPP25	15	74954416	74957464	-	20.3791	-1.07705	0.736009	0.23287	0.104895	0.205769	0.0942524	0.40607	0.173202	0.448343	0.329977	0.454947	0.79789
ENSG00000179915	NRXN1	2	49918503	51225575	-	9.92946	-2.94902	0.736009	0.0145963	0	0.00793697	0	0	0.0236864	0.00802917	0	0.00950535	0.134647
ENSG00000183579	ZNRF3	22	28883572	29057488	+	694.936	0.324768	0.736009	4.24778	4.8583	5.24798	5.35223	7.16398	4.31382	4.61739	4.46945	4.09518	3.95612
ENSG00000185219	ZNF445	3	44431705	44477670	-	1470.02	-0.2081	0.736009	3.3953	3.44616	3.16355	4.1008	3.44567	3.88673	4.1516	4.28968	4.1449	3.80247
ENSG00000185483	ROR1	1	63774017	64181498	+	342.506	-0.59748	0.736009	3.40086	1.34053	1.16343	2.04556	1.90138	3.70065	2.97869	2.55232	3.10316	2.58286
ENSG00000187609	EXD3	9	137306896	137423211	-	76.0137	-0.613394	0.736009	0.363212	0.211105	0.54791	0.385697	0.418423	0.760529	0.48338	0.474351	0.787416	0.444679
ENSG00000196967	ZNF585A	19	37106734	37172741	-	154.686	-0.872679	0.736009	0.107249	0.396386	0.430659	0.899329	0.635281	0.754175	0.912168	1.051	1.01003	0.791474
ENSG00000197451	HNRNPAB	5	178204533	178211163	+	9314.81	0.371725	0.736009	189.951	291.335	247.501	209.946	266.842	196.748	205.036	217.199	133.845	178.897
ENSG00000245848	CEBPA	19	33299934	33302534	-	21.5065	-0.673008	0.736009	0.307102	0.266417	0.352539	0.16573	0.456972	0.516815	0.525567	0.51575	0.497754	0.413699
ENSG00000257702	LBX2-AS1	2	74502595	74504678	+	226.156	-0.293531	0.736009	3.98194	4.14359	5.11786	4.94128	5.51326	6.17382	5.92697	5.58637	6.19019	5.1633
ENSG00000287738	AL359764.3	1	241453751	241484995	-	19.4319	1.29865	0.736009	0.126862	0.822875	0.386306	0.301232	0.283158	0.27449	0.251225	0.054785	0.15862	0.0401235
ENSG00000117448	AKR1A1	1	45550543	45570049	+	1600.55	0.182384	0.736087	27.6694	25.0722	25.5452	29.066	25.1192	23.5196	23.0576	22.1203	25.556	22.5001
ENSG00000226953	NCKAP5-AS2	2	133264968	133285445	+	6.51653	-1.74309	0.736564	0.0757705	0.0910142	0.109871	0.0545201	0.0845606	0.163944	0.111147	0.163607	0.894756	0.0532544
ENSG00000091527	CDV3	3	133573730	133590261	+	9628.58	0.370865	0.737316	92.9697	125.32	118.812	143.754	123.386	102.382	109.001	106.691	81.1782	68.0173
ENSG00000112773	TENT5A	6	81491439	81752774	-	334.085	-0.452362	0.737316	3.29908	1.91095	1.80988	2.22349	2.07817	2.52217	2.94396	2.89689	2.91039	4.22779
ENSG00000163013	FBXO41	2	73254682	73284431	-	686.215	-0.302546	0.737316	4.83037	3.59308	3.84351	3.06113	3.30739	4.87215	4.33304	4.91594	4.36925	4.50261
ENSG00000170835	CEL	9	133061978	133071861	+	21.8657	-0.649505	0.737316	0.409513	0.201231	0.425115	0.36163	0.332378	0.422893	0.511969	0.562695	0.543062	0.686845
ENSG00000279673	AC092919.2	3	171460612	171462256	+	70.6812	-0.555665	0.737316	2.05021	0.842495	1.61358	2.03812	1.89668	2.65578	2.19622	2.09695	2.22054	3.27061
ENSG00000006712	PAF1	19	39385629	39391154	-	1729.83	-0.32872	0.737528	21.7522	22.0697	22.2846	32.0147	32.6339	33.6564	32.8559	30.847	33.9077	32.9458
ENSG00000135506	OS9	12	57693955	57721557	+	4326.22	0.241899	0.737528	39.0964	46.9207	42.7148	51.0278	40.6235	33.2223	40.1036	40.6429	34.4033	37.9865
ENSG00000115226	FNDC4	2	27491883	27495200	-	36.62	-1.15902	0.737956	1.14549	0.440301	0.67271	0.271996	0.30681	1.58623	0.604911	0.346274	2.31547	1.49747
ENSG00000255874	LINC00346	13	110863987	110870251	-	46.2356	-1.39177	0.738868	0.53124	0.0595575	0.107845	0.10703	0.181813	0.168585	0.483149	0.359416	0.22879	1.35909
ENSG00000102003	SYP	X	49187804	49200259	-	36.5904	0.957552	0.738911	0.187206	0.827924	0.675557	0.229607	0.332378	0.33141	0.149788	0.257232	0.248257	0.17045
ENSG00000168306	ACOX2	3	58505136	58537283	-	44.6257	1.14797	0.740547	0.232154	0.962065	1.76733	0.325737	0.621807	0.263713	0.561899	0.488744	0.290271	0.159088
ENSG00000168938	PPIC	5	123023250	123036725	-	656.693	-0.351254	0.740547	12.2131	14.4909	12.494	16.7245	11.4415	21.1218	14.1634	14.313	18.1887	18.1338
ENSG00000185561	TLCD2	17	1702816	1710377	-	128.51	-0.584034	0.740547	1.14636	0.751909	1.05806	0.700043	0.589174	1.3381	0.788245	1.13993	1.90955	1.19266
ENSG00000248927	AC114284.1	5	120781218	120790778	+	17.4744	-1.87136	0.740547	0	0.239246	0.259932	0.47294	0.666844	2.97359	0.569729	0.946147	1.45271	0.0419964
ENSG00000256001	AC079949.1	12	127142029	127146532	-	4.40322	-1.42943	0.740547	0.0218065	0.0130968	0.0592883	0.0235361	0.0243363	0.0825697	0.0599771	0.0470855	0.113606	0.0804638
ENSG00000260708	AL118516.1	22	46761894	46762563	-	152.78	0.454431	0.740547	12.5181	9.22875	10.8046	14.5118	17.0009	7.95363	7.14104	9.7249	11.1109	10.8232
ENSG00000274070	CASTOR2	7	74964705	75031528	+	364.228	-0.39133	0.740547	2.40106	1.63692	1.38207	2.21794	1.68984	2.1354	2.87955	2.27695	2.23695	2.71377
ENSG00000074842	MYDGF	19	4641374	4670370	-	1446.12	0.444922	0.74055	37.7383	59.3396	37.4466	63.3379	43.592	38.7672	37.6489	35.7465	24.2487	40.9569
ENSG00000131370	SH3BP5	3	15254353	15341368	-	989.946	-0.510481	0.74055	10.2	7.67919	10.3296	7.82356	6.95229	7.56111	13.189	13.9182	17.5495	9.02031
ENSG00000178921	PFAS	17	8247618	8270491	+	1552.53	0.377488	0.74055	12.2753	14.7037	12.1715	12.864	13.8677	10.7576	11.1208	11.2611	6.19505	11.3797
ENSG00000257727	CNPY2	12	56309842	56316119	-	233.245	0.308723	0.74055	4.26271	5.08498	3.83656	3.90275	3.69095	3.51436	3.25045	3.69755	2.72618	3.57969
ENSG00000134255	CEPT1	1	111139627	111185104	+	717.003	-0.283706	0.740942	3.58995	3.86261	4.33991	3.51624	3.35928	4.82479	4.76731	5.1108	4.47658	3.54576
ENSG00000156860	FBRS	16	30658431	30670810	+	1187.65	0.194531	0.741447	8.64888	8.14264	8.69683	7.98044	9.2266	7.65978	7.58647	6.90682	6.87735	8.28155
ENSG00000226137	BAIAP2-DT	17	81029130	81034881	-	1327.07	-0.510936	0.741447	16.6702	6.86821	13.913	9.45275	8.80916	18.1452	13.0415	14.3237	16.4395	17.457
ENSG00000169291	SHE	1	154469772	154502412	-	26.7317	-1.54926	0.742244	0.0152321	0.042692	0.209829	0.0767212	0.0339984	0.164789	0.391018	0.350824	0.179873	0.0214114
ENSG00000153064	BANK1	4	101411286	102074812	+	16.0227	-1.10005	0.743274	0.0577816	0.0694062	0.0942592	0.101342	0.080606	0.359438	0.0715157	0.0779776	0.240822	0.114219
ENSG00000070159	PTPN3	9	109375466	109498313	-	1139.45	-0.330409	0.744361	3.84047	4.06913	6.01146	5.42453	5.1977	6.9647	5.62704	5.44044	6.58293	6.2441
ENSG00000079313	REXO1	19	1815248	1848483	-	725.583	0.244774	0.744361	6.23606	6.79318	6.82518	7.92399	6.4979	5.42127	6.45818	5.76219	5.02243	6.26414
ENSG00000129159	KCNC1	11	17734774	17856804	+	27.9306	-1.51442	0.744361	0.0184683	0.0221838	0.0435173	0.0398662	0.12023	0.0332998	0.209955	0.136248	0.298267	0.0194703
ENSG00000129437	KLK14	19	51077495	51084245	-	5.55496	-1.83504	0.744361	0.0373223	0.134493	0.0405893	0.120848	0.166608	0.0403771	0.574852	0.765584	0.311104	0.0786946
ENSG00000129657	SEC14L1	17	77088749	77217101	+	4158.93	0.288615	0.744361	17.2132	23.8725	18.4356	22.7825	25.0108	18.1955	18.2679	19.0093	16.9976	15.3823
ENSG00000171084	FAM86JP	3	125916620	125930024	+	137.134	0.391267	0.744361	3.04768	2.79322	3.10371	2.62391	3.44055	3.259	2.09318	2.01604	2.12925	1.95011
ENSG00000152582	SPEF2	5	35617844	35814611	+	112.385	-0.59809	0.74459	0.409669	0.171735	0.257151	0.273013	0.2332	0.571103	0.278288	0.305742	0.49561	0.388417
ENSG00000257605	AC073611.1	12	53298655	53300314	-	13.3481	1.06798	0.74459	1.71469	1.15341	1.71561	0.592222	1.60744	0.742015	0.905497	0.296194	0.214395	1.08464
ENSG00000105607	GCDH	19	12891160	12914207	+	344.705	0.417499	0.745228	3.74792	4.63513	3.94334	6.82176	4.78908	4.01869	3.64757	3.49564	2.72667	4.0331
ENSG00000116473	RAP1A	1	111542218	111716691	+	1714.76	-0.336712	0.747797	16.4606	13.7114	15.3105	11.0303	10.0535	16.7491	16.6533	18.0223	14.6353	18.0133
ENSG00000085433	WDR47	1	108970214	109042113	-	456.845	-0.345425	0.749254	4.28412	5.01344	5.20469	4.17993	3.42628	4.841	6.71115	6.39082	5.30015	4.84446
ENSG00000052841	TTC17	11	43358920	43494933	+	1572.54	0.290523	0.756035	6.34845	8.55997	6.78025	7.04701	8.48788	7.02531	5.99894	6.68425	5.31309	5.40898
ENSG00000141458	NPC1	18	23506184	23586506	-	610.894	0.29401	0.756689	2.69778	4.12481	3.58039	3.20293	3.24549	2.82955	2.9328	2.9965	2.39646	2.58384
ENSG00000157193	LRP8	1	53242364	53328469	-	1212.95	0.527143	0.756689	2.43903	4.0165	3.59232	3.67718	3.96839	3.44416	2.50958	2.60886	1.25304	2.46194
ENSG00000250337	PURPL	5	27217714	27496994	+	401.109	-0.60174	0.756854	4.24517	1.71242	1.98969	3.95785	1.9092	4.12137	4.13017	3.7794	5.44654	3.49857
ENSG00000178229	ZNF543	19	57320472	57330770	+	146.774	-0.341416	0.757046	1.26274	1.57456	1.77871	2.10275	1.81187	2.05564	1.97138	2.31108	2.2555	2.20607
ENSG00000056586	RC3H2	9	122844556	122905359	-	2216.73	-0.304871	0.760531	6.66239	7.36658	9.69555	9.17491	8.78015	10.5583	10.6611	11.2616	10.8127	8.19316
ENSG00000105855	ITGB8	7	20330702	20415754	+	1370.11	-0.699639	0.760531	3.91469	2.65183	3.84978	3.87124	2.454	4.5582	4.6676	4.52352	10.8364	2.60528
ENSG00000106436	MYL10	7	101613330	101629296	-	10.3994	-1.36924	0.760531	0.591684	0	0.459626	0.0912304	0.188664	0.640112	0.557959	0.958189	0.924756	0.401005
ENSG00000130589	HELZ2	20	63558086	63574239	-	636.775	0.311751	0.760531	3.02682	3.03496	3.26778	2.59605	2.27797	2.8369	2.09593	2.0409	2.35673	2.11315
ENSG00000136436	CALCOCO2	17	48830988	48866522	+	1617.76	0.548423	0.760531	6.8857	15.301	6.74712	12.7312	14.3706	6.01473	8.37223	7.82488	6.83052	9.26921
ENSG00000167863	ATP5PD	17	75038863	75046985	-	3273.53	0.206656	0.760531	50.1997	49.9879	45.7215	58.3171	59.5641	44.9029	46.3886	45.7297	44.6207	46.9432
ENSG00000188910	GJB3	1	34781214	34786369	+	143.377	-0.532689	0.760531	3.1751	2.73064	2.32926	1.76416	2.05478	3.57725	3.49315	4.17839	1.89884	4.2981
ENSG00000213638	ADAT3	19	1905399	1913447	+	40.512	0.661652	0.760531	0.740939	0.673516	1.15425	1.64264	1.22917	0.823248	0.83719	0.735073	0.605098	0.44335
ENSG00000242861	AL591895.1	1	225840883	225846522	-	17.0164	-0.736346	0.760531	1.65773	1.37855	1.66416	1.51395	2.70391	2.62115	2.10437	3.02876	2.92308	4.16754
ENSG00000279069	AC015813.5	17	58006674	58008187	+	37.2412	0.556686	0.760531	1.02587	1.37309	1.24318	1.58177	1.89723	1.20497	0.677179	1.07591	0.855125	1.01973
ENSG00000175602	CCDC85B	11	65890673	65891635	+	764.323	0.372336	0.762577	33.2246	44.4477	52.5205	40.8334	46.593	39.6331	30.2155	33.8799	24.8234	39.5453
ENSG00000279561	AL845472.2	9	41269916	41273997	-	11.4213	-0.921251	0.762577	0.119583	0.0391749	0.0945825	0.105601	0.109191	0.129371	0.107641	0.176051	0.237872	0.240682
ENSG00000088756	ARHGAP28	18	6729718	6915716	+	512.869	-0.62312	0.76324	2.06791	1.25316	1.96122	1.99466	0.960547	2.35003	1.68477	1.80214	4.14238	2.71041
ENSG00000170275	CRTAP	3	33113979	33147773	+	3913.65	0.271814	0.76324	32.9558	30.5095	28.4807	34.8614	28.5754	22.3728	26.4197	25.6972	22.411	31.8019
ENSG00000226919	AL365184.1	1	240763334	240776824	+	16.9302	1.46972	0.76324	0.0487651	0.995789	0.194457	0.596506	0.380956	0.105513	0.178833	0.122845	0.338739	0.0514109
ENSG00000105245	NUMBL	19	40665905	40690972	-	587.964	-0.260792	0.763434	4.21434	3.95455	3.94506	5.21484	4.9924	5.34251	5.70128	5.73465	4.73257	5.23839
ENSG00000137409	MTCH1	6	36968141	36986298	-	5403.68	0.216309	0.763434	79.44	101.919	86.6562	83.6877	99.7774	76.7274	83.1806	77.4276	71.25	80.0087
ENSG00000158169	FANCC	9	95099054	95426796	-	1068.66	-0.335645	0.763434	3.16305	2.50103	4.05783	4.28517	3.91663	4.54635	4.32985	4.29386	4.40395	5.04766
ENSG00000155367	PPM1J	1	112709994	112715477	-	46.038	-0.650381	0.767419	0.941876	0.667691	0.688479	0.416631	0.310173	0.818515	1.22308	1.08355	0.788327	0.846474
ENSG00000104980	TIMM44	19	7926718	7943667	-	905.744	0.331654	0.768561	10.1103	10.2123	9.18359	12.2762	11.1336	6.88793	9.72214	9.4992	6.50422	9.43754
ENSG00000113209	PCDHB5	5	141135206	141138615	+	523.708	-0.43624	0.768561	5.68693	5.45545	7.62831	8.32912	4.6184	8.34867	6.72905	7.17939	10.495	10.1663
ENSG00000148843	PDCD11	10	103396626	103446294	+	3008.62	0.490799	0.768561	22.541	27.6108	20.5574	18.4417	22.193	13.5039	19.8671	20.7262	8.55809	16.5805
ENSG00000251095	AC093866.1	4	89410960	89726752	+	297.684	-0.976512	0.768561	2.81249	0.878973	0.865011	2.01226	0.418975	2.07894	1.75012	1.85483	4.92611	3.14621
ENSG00000161542	PRPSAP1	17	76309478	76384521	-	1751.45	0.229844	0.768842	12.2401	14.2128	11.7809	14.8721	14.9887	11.4346	11.7368	11.3756	10.588	12.925
ENSG00000100427	MLC1	22	50059391	50085902	-	23.7411	2.60426	0.769627	0.0413091	0.0372148	0.0224625	0.579611	1.62507	0.0111725	0.147703	0.122645	0.0107605	0.0871007
ENSG00000231806	PCAT7	9	94555054	94603990	+	104.492	-0.601348	0.769627	0.992152	0.315996	0.555848	0.835583	0.713003	0.861939	1.03365	0.981884	0.908467	1.40257
ENSG00000126878	AIF1L	9	131096476	131123152	+	496.284	-0.344659	0.77179	4.88231	3.95329	4.34428	3.5522	3.31782	4.72021	4.69879	4.15896	6.43961	5.44739
ENSG00000136758	YME1L1	10	27110112	27155266	-	7345.9	0.265318	0.77179	47.2863	64.815	52.1031	48.6534	52.8124	48.2309	38.8907	40.1172	43.6659	50.1261
ENSG00000139668	WDFY2	13	51584455	51767709	+	267.057	0.370434	0.77179	0.734171	0.868711	1.00102	0.816055	1.09755	0.889099	0.732366	0.695026	0.530911	0.646929
ENSG00000154556	SORBS2	4	185585444	185956652	-	49.865	-0.863601	0.77179	0.129294	0.0372733	0.12655	0.103266	0.103891	0.151067	0.102417	0.125629	0.366432	0.166297
ENSG00000108854	SMURF2	17	64542282	64662307	-	3726.32	0.512857	0.771952	17.5093	40.2754	29.8075	27.0988	32.9224	18.6562	26.0385	26.8739	16.9041	14.9763
ENSG00000010278	CD9	12	6199715	6238271	+	2666.93	-0.423098	0.771988	22.1508	29.9219	36.3607	26.5526	17.9548	42.2335	30.4885	35.1183	40.3984	30.0024
ENSG00000077147	TM9SF3	10	96518110	96587452	-	4208.55	0.361767	0.771988	33.9188	40.7568	26.0623	24.472	28.2713	26.9895	24.8472	26.8188	19.6452	21.1383
ENSG00000125912	NCLN	19	3185563	3209575	+	2042.46	0.408874	0.771988	20.6522	29.2374	24.7835	30.3895	30.5449	20.3648	24.4282	21.4474	12.7251	23.1735
ENSG00000148730	EIF4EBP2	10	70404145	70428618	+	2293.32	-0.365859	0.771988	14.253	12.7799	15.8099	10.2237	11.9398	19.7327	15.9023	17.2234	19.0482	11.8662
ENSG00000181126	HLA-V	6	29790954	29797811	+	12.1733	-1.50273	0.771988	0.070538	0.056486	0.0340945	0.0845919	0.0262404	0.0254372	0.396641	0.177693	0.0326654	0.140468
ENSG00000183230	CTNNA3	10	65912523	67696195	-	9.3867	-1.38981	0.771988	0.0119323	0.0143329	0.0389304	0.0300503	0.0177554	0.0989686	0.0175034	0.0214706	0.120184	0.0377391
ENSG00000196976	LAGE3	X	154477769	154479257	-	365.104	0.263392	0.771988	19.7332	21.0632	17.8499	22.2572	21.0831	18.0095	19.5491	17.5685	14.227	15.6275
ENSG00000197565	COL4A6	X	108155607	108439497	-	11.6075	-1.41425	0.771988	0.0621516	0.0459418	0.0155982	0.0206404	0.0213421	0.103444	0.0315587	0.0206462	0.0747218	0.211692
ENSG00000205420	KRT6A	12	52487176	52493257	-	21.5661	-3.00631	0.771988	0	0.182174	0.0494813	0.0982145	0.0677024	0.0164075	2.25252	0.867806	0.0316048	0.0159891
ENSG00000239672	NME1	17	51153536	51162428	+	2350.01	0.524228	0.771988	33.4823	46.4045	25.871	38.6873	51.4978	26.811	31.0565	29.2083	14.8746	34.2919
ENSG00000121067	SPOP	17	49598884	49678163	-	1893.61	0.407099	0.7729	11.3635	22.1294	11.7351	16.5273	18.8856	11.5483	11.4887	13.012	12.3021	12.4546
ENSG00000083857	FAT1	4	186587794	186726722	-	10800.7	0.319638	0.7731	27.284	37.3922	32.5798	41.3101	41.6792	31.2899	31.2581	30.8076	28.0481	23.0201
ENSG00000090266	NDUFB2	7	140690777	140722790	+	912.028	0.202245	0.7731	9.73943	10.8957	10.5377	12.4398	9.71109	9.4894	9.26585	9.21128	8.97307	9.40519
ENSG00000120162	MOB3B	9	27325209	27529814	-	76.3906	-1.23167	0.7731	0.766612	0.179676	0.122007	0.410344	0.0765123	0.161826	0.891402	0.82092	0.766301	1.01847
ENSG00000136155	SCEL	13	77535674	77645263	+	40.2787	-1.46961	0.7731	0.548767	0.215498	0.183632	0.273366	0.0117775	0.0799188	0.998487	0.843115	1.0666	0.433906
ENSG00000166750	SLFN5	17	35243071	35273655	+	312.607	0.340348	0.7731	2.09118	1.32835	1.52821	1.50769	1.49399	1.3718	1.22579	0.99643	1.26922	1.42009
ENSG00000187837	HIST1H1C	6	26055787	26056428	-	3283.86	-0.787752	0.7731	93.1072	238.539	83.2911	145.553	351.299	255.521	252.32	359.769	464.107	242.3
ENSG00000196704	AMZ2	17	68247930	68257164	+	1932.23	0.284864	0.7731	27.4562	30.6173	23.7551	27.4489	24.4027	17.8072	20.0069	21.1855	25.3481	25.3686
ENSG00000203756	TMEM244	6	129831244	129861547	-	6.30032	-1.21549	0.7731	0.248607	0.149311	0.270368	0.0670811	0.554894	0.605148	0.547018	0.671001	0.388553	0.786285
ENSG00000282936	AC004706.3	17	6628619	6640456	-	35.4114	0.541751	0.7731	0.375682	0.429249	0.548077	0.425258	0.327231	0.366779	0.352829	0.27699	0.229136	0.222183
ENSG00000163661	PTX3	3	157436850	157443633	+	142.017	0.8581	0.774402	2.52031	9.70449	4.91829	2.21175	4.25846	3.41461	3.55018	2.56839	1.22712	2.25973
ENSG00000145284	SCD5	4	82629539	82798796	-	829.208	-0.432706	0.776224	8.85218	6.95434	9.59283	8.68262	6.44951	9.32708	9.4158	10.2704	16.6985	9.00074
ENSG00000119865	CNRIP1	2	68284171	68320051	-	300.544	0.701358	0.781333	2.61405	7.22639	4.17588	4.04983	7.42586	3.11216	4.71977	3.80791	2.26758	1.76693
ENSG00000158406	HIST1H4H	6	26277609	26285638	-	270.726	-0.614491	0.781716	5.06747	5.10121	2.00807	4.07437	7.78468	6.17029	6.54563	6.93281	8.18728	8.95449
ENSG00000038210	PI4K2B	4	25160663	25279204	+	355.695	0.52299	0.782044	6.1055	5.25084	6.06369	5.91388	4.3275	3.86933	2.504	2.67825	6.32398	3.87221
ENSG00000183605	SFXN4	10	119140767	119165714	-	485.371	0.464559	0.782044	17.8432	16.2835	12.0463	12.1303	13.1117	8.24792	12.1352	11.8835	6.3743	13.1191
ENSG00000131127	ZNF141	4	337814	384868	+	188.281	-0.519282	0.782401	0.442254	0.485929	0.492152	0.784451	0.700166	0.778875	1.17301	0.880906	0.821593	0.509621
ENSG00000163625	WDFY3	4	84669610	84966391	-	2129.07	-0.155192	0.782401	6.24469	5.9831	5.90089	5.41017	5.50303	6.19757	6.60664	6.51735	6.79193	6.22824
ENSG00000167447	SMG8	17	59209400	59215247	+	1026.37	0.328005	0.782401	11.2242	18.1563	12.5411	14.1696	17.9116	12.2964	12.0882	12.2711	10.512	11.7708
ENSG00000169231	THBS3	1	155195588	155209051	-	189.055	0.395073	0.782401	2.07339	2.1792	2.83948	1.91667	2.28178	1.9004	1.38343	1.82394	2.19037	1.28522
ENSG00000175984	DENND2C	1	114582848	114670422	-	128.101	-0.493931	0.782401	0.897941	0.654345	0.859357	0.659029	0.414206	0.803054	1.09326	0.943583	0.798387	1.27484
ENSG00000198951	NAGA	22	42058334	42070842	-	1461.53	0.260384	0.782401	22.6169	17.954	21.0477	22.7396	19.5253	14.1216	18.6454	18.9786	18.9121	16.0843
ENSG00000233527	ZNF529-AS1	19	36573070	36594708	+	48.062	-0.75635	0.782401	0.376173	0.218638	0.29033	0.838212	0.650032	0.511984	0.934508	0.812247	0.897699	0.85713
ENSG00000251381	LINC00958	11	12961541	12989597	-	2602.6	0.370658	0.782401	19.181	31.1787	22.0561	26.1892	25.0025	19.9272	21.3054	21.0818	13.1982	20.0839
ENSG00000270640	AC104695.4	2	28396815	28397110	+	11.875	-0.858253	0.782401	0.899519	1.62073	0.978258	1.77992	1.67312	3.56819	1.81431	3.07527	1.87451	2.21276
ENSG00000150991	UBC	12	124911604	124917368	-	13643.7	0.139286	0.782753	167.567	180.109	171.797	180.66	191.402	156.76	168.382	163.357	154.158	166.816
ENSG00000172264	MACROD2	20	13995369	16053197	+	26.7459	-1.03479	0.782753	0.0737792	0.0746293	0.0295612	0.121542	0.0736711	0.172239	0.119618	0.0544997	0.323681	0.0941574
ENSG00000100296	THOC5	22	29505879	29555216	-	2370.05	0.272445	0.783407	15.0512	14.1007	16.6321	17.7467	16.4515	10.372	15.2389	14.8508	12.6952	13.0648
ENSG00000120328	PCDHB12	5	141208697	141212571	+	174.553	-0.580946	0.783407	0.961963	1.81577	1.10844	2.42261	2.46663	1.98228	2.54501	2.6582	2.85183	3.07869
ENSG00000121060	TRIM25	17	56836387	56914080	-	2418.62	0.356261	0.783407	11.5366	15.2546	10.9515	14.6899	17.0241	11.3844	11.6594	10.4936	8.064	12.655
ENSG00000261971	MMP25-AS1	16	3037400	3059370	-	129.619	-0.419264	0.783407	0.826659	0.779664	0.712556	0.608034	0.792717	1.1858	0.821886	0.740425	1.3271	0.897333
ENSG00000089163	SIRT4	12	120302316	120313249	+	14.9387	-1.02879	0.784491	0.871547	0.479823	0.236959	0.156779	0.202636	0.785735	0.719137	0.470469	0.945946	1.07197
ENSG00000106771	TMEM245	9	109015135	109119947	-	2201.71	-0.262091	0.784491	8.69967	8.77275	11.7668	10.4783	11.4808	12.3974	11.3898	11.0258	13.4534	13.1298
ENSG00000112782	CLIC5	6	45880827	46080348	-	5.18272	-1.72664	0.784491	0.00426695	0.0102508	0.0139214	0.0184215	0.00952391	0.023081	0.0422493	0.00921336	0.102257	0.00899692
ENSG00000121297	TSHZ3	19	31149979	31349436	-	723.128	-0.405775	0.784491	2.80835	3.0579	3.63121	4.47144	4.28852	5.80971	3.67929	3.89409	5.84115	4.96091
ENSG00000123989	CHPF	2	219538948	219543809	-	1004.03	0.471306	0.784491	18.5789	17.9575	17.474	16.3769	13.6027	15.9601	10.1548	9.58189	7.79535	17.0917
ENSG00000134802	SLC43A3	11	57406954	57427580	-	1027.45	0.5421	0.784491	8.18362	19.6482	13.2591	9.4265	15.0207	10.9472	9.1763	9.91705	5.54813	9.41479
ENSG00000137714	FDX1	11	110429948	110464884	+	325.031	-0.276167	0.784491	4.48844	5.42534	3.48447	4.37218	4.96188	5.48187	5.46601	5.79058	5.29441	5.47599
ENSG00000160439	RDH13	19	55039108	55071291	-	75.7744	-1.01873	0.784491	0.0825413	0.173507	0.0897665	0.5568	0.5124	0.613918	0.533505	0.673918	0.430019	0.614577
ENSG00000165699	TSC1	9	132891348	132946874	-	1207	-0.262034	0.784491	2.84412	2.5168	3.60584	3.15678	3.03055	3.5488	3.62554	3.18217	3.62021	4.19727
ENSG00000175029	CTBP2	10	124984317	125161170	-	1488.14	0.24505	0.784491	8.53328	7.61761	6.60878	6.22093	6.49514	6.3658	5.97461	6.16635	5.29878	6.13151
ENSG00000182240	BACE2	21	41167801	41282530	+	1064.33	0.37568	0.784491	7.0451	6.06042	5.25651	6.93748	5.02905	4.44642	4.66873	4.60639	3.37506	6.28093
ENSG00000188243	COMMD6	13	75525219	75549439	-	468.972	-0.51971	0.784491	9.94139	6.01671	5.76397	5.58813	5.00885	5.36925	10.3642	11.0967	8.39527	11.1267
ENSG00000204394	VARS	6	31777518	31795752	-	5435.91	0.447922	0.784491	47.3951	54.8632	47.916	49.9568	59.1007	36.4553	46.5132	42.9963	19.8005	44.2777
ENSG00000215559	ANKRD20A11P	21	13909574	13980437	-	11.2179	1.13752	0.784491	0.128308	0.0550434	0.0697697	0.326428	0.194333	0.0594899	0.0604974	0.0593673	0.105043	0.0676348
ENSG00000224699	LAMTOR5-AS1	1	110347116	110443817	+	76.8046	-0.432401	0.784491	0.354197	0.227471	0.263157	0.181682	0.226996	0.390775	0.343378	0.348322	0.314245	0.299471
ENSG00000227268	KLLN	10	87859158	87863437	-	8.37548	-1.03895	0.784491	0.114051	0.0249084	0.0563793	0.0783345	0.0347133	0.123386	0.114069	0.123132	0.183655	0.0983775
ENSG00000230426	ERVMER61-1	1	187070700	187686628	+	143.203	-0.409955	0.784491	0.539652	0.423327	0.582897	0.491322	0.43428	0.818144	0.472543	0.558838	0.623491	0.812759
ENSG00000239887	C1orf226	1	162378841	162386812	+	41.2514	-0.602092	0.784491	0.483581	0.370767	0.257361	0.388676	0.344477	0.322802	0.599938	0.577624	0.814763	0.488124
ENSG00000256087	ZNF432	19	52031378	52095738	-	270.075	-0.392455	0.784491	1.37888	1.99467	1.39477	2.17636	2.53992	2.55842	2.53649	2.4651	2.24778	2.63384
ENSG00000257103	LSM14A	19	34172504	34229515	+	2146.47	-0.451389	0.784491	13.5708	14.5834	13.9354	25.4308	25.2837	24.7625	27.9067	28.2734	22.7586	23.1949
ENSG00000048052	HDAC9	7	18086949	19002416	+	658.911	0.697679	0.784984	3.19893	3.52889	1.93307	1.89284	1.21846	1.60342	0.986466	0.891166	1.32171	2.455
ENSG00000077616	NAALAD2	11	90131515	90192894	+	82.6389	-0.822114	0.784984	0.91006	0.327201	0.208717	0.354141	0.221091	0.442041	0.8037	0.922364	0.793422	0.620044
ENSG00000106554	CHCHD3	7	132784870	133082090	-	1050.35	0.232885	0.784984	14.4857	17.7421	15.092	15.9281	17.2064	12.3522	15.6092	14.6607	12.0855	13.7431
ENSG00000116962	NID1	1	235975830	236065109	-	5683.96	1.03245	0.784984	14.2499	25.5467	46.2509	101.916	131.306	39.1767	38.0758	39.8874	23.6401	15.3048
ENSG00000128595	CALU	7	128739292	128773400	+	8339.19	0.315463	0.784984	55.9636	89.4703	60.6797	81.8656	66.3292	53.3906	62.0698	62.5497	52.1652	54.537
ENSG00000128683	GAD1	2	170813213	170861151	+	8.13034	1.83802	0.784984	0.00538416	0.24576	0.076121	0.0116224	0.0360526	0.0291242	0.0236939	0.0290642	0.01122	0.0113526
ENSG00000132773	TOE1	1	45340052	45343973	+	929.87	0.273054	0.784984	19.177	22.6056	20.1598	17.3668	25.5603	19.1993	18.22	17.453	15.2165	16.6859
ENSG00000154174	TOMM70	3	100363431	100401089	-	4580.16	0.242518	0.784984	41.1516	45.5677	47.9376	49.9898	52.8988	47.4884	40.1877	41.1636	37.0868	34.8623
ENSG00000155256	ZFYVE27	10	97737121	97760907	+	415.226	0.27307	0.784984	6.82887	6.19305	4.83969	5.1962	5.25854	5.38078	4.47018	4.46041	4.43523	4.6916
ENSG00000160877	NACC1	19	13116862	13141147	+	2925.7	0.200913	0.784984	28.0069	31.2103	32.2621	34.7589	34.3094	30.3904	26.2869	26.767	26.1552	30.0698
ENSG00000164211	STARD4	5	111496033	111512590	-	1526.44	-0.424915	0.784984	12.515	12.4632	13.0501	11.342	6.34302	12.8721	15.2975	17.0178	17.1643	12.445
ENSG00000165118	C9orf64	9	83938311	83956986	-	679.91	-0.279182	0.784984	9.63581	9.48401	11.8111	11.0088	12.2642	13.3182	12.0547	12.5775	11.6014	16.2232
ENSG00000167920	TMEM99	17	40819106	40836270	+	227.761	0.226835	0.784984	4.25884	4.22521	3.90449	3.60828	3.55251	3.23935	3.43813	3.31113	3.43792	3.27932
ENSG00000171227	TMEM37	2	119429901	119438504	+	258.219	-0.754903	0.784984	5.53977	1.72173	4.71864	6.18821	2.20492	4.31677	6.75529	7.44468	10.5957	5.28898
ENSG00000196562	SULF2	20	47656348	47786616	-	18.1943	-1.0944	0.784984	0.139988	0.0640577	0.0724962	0.0719482	0.0743943	0.0793289	0.161345	0.100756	0.451473	0.112445
ENSG00000258471	AL161668.3	14	20995837	21014822	-	26.6146	-0.597393	0.784984	0.733492	0.412996	0.548417	0.494793	0.460453	1.16549	0.706094	0.717652	0.716495	0.724958
ENSG00000266402	SNHG25	17	64145970	64146476	+	76.6858	0.58077	0.784984	11.6528	14.9558	14.0616	22.9142	16.7456	17.2692	11.5907	9.13382	7.31822	8.41438
ENSG00000270012	AC232271.1	X	49273054	49275768	+	33.6987	-0.502542	0.784984	0.490345	0.451562	0.479941	0.670367	0.401302	0.689623	0.755248	0.758787	0.783403	0.551413
ENSG00000285589	AC010422.8	19	12668071	12681834	-	67.199	0.441988	0.784984	1.06856	0.71072	0.65308	0.648144	0.660324	0.544573	0.505216	0.476711	0.561295	0.670337
ENSG00000197170	PSMD12	17	67337916	67366605	-	4423.47	0.376123	0.785409	35.5293	60.6081	35.9742	42.2653	52.9174	34.1235	36.4104	37.8469	27.5073	39.2348
ENSG00000265972	TXNIP	1	145992435	145996579	-	319.925	1.02819	0.785409	1.48988	6.46333	4.67342	2.9503	13.3705	4.39588	3.42725	3.15054	1.129	2.08996
ENSG00000077721	UBE2A	X	119574536	119591083	+	1038.1	-0.167396	0.78648	9.57921	8.57859	9.88941	8.76605	8.81679	10.7966	9.88242	10.0475	9.80345	10.7279
ENSG00000164181	ELOVL7	5	60751791	60844274	-	355.202	-0.402221	0.78648	3.7403	4.89904	2.54232	2.72709	2.7643	4.29396	4.38856	4.00588	4.41545	4.91856
ENSG00000196449	YRDC	1	37802945	37808208	-	768.624	0.521567	0.78648	13.4714	32.2478	23.5819	21.3821	28.4604	18.2889	21.0291	18.0957	10.4836	15.0883
ENSG00000099822	HCN2	19	589881	617159	+	40.7245	-0.504373	0.787475	0.454143	0.639024	0.578564	0.42014	0.304097	0.74399	0.713763	0.560344	0.743591	0.629258
ENSG00000104522	TSTA3	8	143612618	143618048	-	2905.23	0.440289	0.787475	35.41	41.0565	40.4491	43.1302	65.2409	39.386	35.29	31.9352	21.3119	38.1092
ENSG00000111913	RIPOR2	6	24804282	25042170	-	157.402	1.04353	0.787475	0.512667	1.81917	0.608694	1.86812	0.650876	0.3053	0.734779	0.675353	0.813511	0.119005
ENSG00000154162	CDH12	5	21750673	22853344	-	97.5914	-1.18617	0.787475	0.620482	0.254727	1.07626	0.356041	0.254196	2.58311	0.224665	0.474855	1.44033	1.10957
ENSG00000154429	CCSAP	1	229321011	229343294	-	1123.71	-0.280398	0.787475	9.39015	7.23271	7.92133	8.18296	6.68028	7.83388	9.08232	9.50226	10.7373	10.7146
ENSG00000163624	CDS1	4	84583127	84651334	+	89.5553	-0.834265	0.787475	1.05045	0.940149	0.593599	0.722496	0.32181	0.523647	1.63153	1.55658	0.729675	2.03031
ENSG00000168077	SCARA3	8	27633868	27676776	+	3373.18	-0.479519	0.787475	24.1101	27.1878	46.2004	40.8465	31.5903	41.4905	54.2743	59.3963	51.4825	30.2952
ENSG00000171307	ZDHHC16	10	97446170	97457370	+	909.806	0.232199	0.787475	18.2528	16.2245	13.943	13.5067	16.6548	13.6332	13.6873	13.6839	12.111	13.7935
ENSG00000174151	CYB561D1	1	109494052	109502932	+	587.918	-0.30623	0.787475	4.77298	4.09382	5.52157	4.33505	3.7252	6.92704	4.99368	5.47296	5.29825	5.07306
ENSG00000196979	GPRACR	9	130140610	130144219	-	22.4187	-0.974375	0.787475	0.149828	0.0818048	0.355512	0.191113	0.349619	0.442066	0.179821	0.308809	0.581876	0.703626
ENSG00000197785	ATAD3A	1	1512162	1534685	+	799.449	0.478684	0.787475	13.0448	15.2069	12.0652	12.2461	15.0765	10.3654	13.7237	11.7625	6.91355	5.77804
ENSG00000220785	MTMR9LP	1	32231658	32241620	-	66.4029	-0.503189	0.787475	0.899215	0.756085	0.896433	1.01906	0.93663	0.826892	1.41798	1.22969	1.88949	1.027
ENSG00000255529	POLR2M	15	57706695	57782762	+	797.511	-0.242012	0.787475	6.27323	5.28289	5.799	5.06337	4.86264	5.83507	6.15894	7.39843	6.89162	5.98817
ENSG00000262484	CCER2	19	38908980	38912158	-	6.81883	-1.51525	0.787475	0.293883	0.0504295	0.182633	0	0.281122	0.635873	0.230943	0.181304	0.393699	0.885222
ENSG00000269113	TRABD2B	1	47760528	47997385	-	95.3709	-0.715337	0.787475	0.625184	0.255043	0.628595	0.229167	0.592396	0.797587	0.493145	0.687695	1.19835	0.652886
ENSG00000116990	MYCL	1	39895426	39902256	-	144.176	-0.818217	0.789924	0.858952	0.463238	1.13431	1.50414	1.04663	0.900809	1.67784	1.68435	3.57994	0.988719
ENSG00000179262	RAD23A	19	12945855	12953642	+	1728.01	0.297748	0.790983	27.6154	36.7917	37.2708	39.3397	40.7939	31.7229	33.5635	29.4755	23.364	29.775
ENSG00000006282	SPATA20	17	50543058	50555852	+	2449.19	0.395867	0.791172	16.4883	28.6545	22.5976	27.1204	31.8563	23.6129	18.4235	18.627	20.3336	15.3054
ENSG00000075426	FOSL2	2	28392448	28417317	+	5028.1	-0.210934	0.791172	35.2556	28.6764	31.1788	34.6614	28.3648	40.0115	33.5656	34.3634	38.3809	36.7243
ENSG00000116016	EPAS1	2	46293667	46386697	+	322.571	0.730036	0.793105	2.13634	4.91294	3.71338	1.49121	1.16152	1.63298	1.48654	1.78075	1.95961	1.22558
ENSG00000160299	PCNT	21	46324141	46445769	+	1333.7	0.178413	0.793105	5.95064	5.96642	6.39275	5.91242	5.33489	5.63349	5.28853	5.09509	4.72268	5.3813
ENSG00000198089	SFI1	22	31488688	31618588	+	604.715	0.276667	0.793105	2.6824	2.2677	2.75866	3.13117	2.37941	2.32629	2.35366	2.28215	2.21771	1.73672
ENSG00000215808	LINC01139	1	238476542	238486060	-	222.249	-0.528767	0.793105	1.91194	0.813187	1.51295	1.99131	1.17895	2.08452	2.08708	2.16054	2.8293	1.53724
ENSG00000267198	AC091132.4	17	45545804	45563230	+	6.51126	-1.16216	0.793105	0.0389607	0.0935979	0.0847423	0.105127	0.108701	0.0842992	0.25718	0.168251	0.304463	0.143761
ENSG00000156687	UNC5D	8	35235475	35796550	+	71.739	-0.799279	0.794936	0.135619	0.217205	0.138552	0.275009	0.412779	0.19118	0.379792	0.408193	0.715106	0.355277
ENSG00000184384	MAML2	11	95976598	96343195	-	467.509	-0.435267	0.794936	2.5664	2.40182	2.32361	3.5969	2.66947	3.98947	3.34431	3.65172	5.0171	2.33132
ENSG00000267288	AC138150.2	17	45168800	45171584	-	15.68	-1.01358	0.794936	0.223652	0.268647	0.263498	0.181043	0.124799	0.564567	0.143532	0.26158	0.835038	0.334031
ENSG00000011260	UTP18	17	51260546	51297936	+	2496.21	0.377474	0.795409	36.2825	67.7392	41.8509	50.3058	57.4211	39.8915	42.2649	42.0603	30.5686	40.4146
ENSG00000011677	GABRA3	X	152166234	152451315	-	307.62	-0.257095	0.795409	3.77466	3.64779	3.13985	2.79297	3.05499	4.41908	3.85865	3.69422	3.99985	3.64126
ENSG00000136824	SMC2	9	104094260	104141419	+	4745.78	-0.26196	0.795409	28.5805	25.9105	39.1456	35.2446	33.2127	40.4769	38.295	41.2747	38.5125	35.8147
ENSG00000139146	SINHCAF	12	31280584	31327058	-	1409.37	0.268049	0.795409	11.0722	17.1338	12.4742	13.2992	13.1473	11.8665	10.0533	11.4725	10.7902	11.547
ENSG00000142065	ZFP14	19	36334453	36379201	-	119.364	-0.828548	0.795409	0.363228	0.238603	0.370334	1.0536	0.646052	0.472777	1.51728	0.968115	1.02304	0.765871
ENSG00000144218	AFF3	2	99545419	100192428	-	275.708	-1.39786	0.795409	0.906795	0.0782881	0.514658	0.571937	0.28146	0.631528	0.713927	0.75566	3.28625	0.815583
ENSG00000162520	SYNC	1	32679906	32703596	-	150.38	-0.81595	0.795409	1.65725	0.887922	2.26911	1.32544	0.971326	1.93478	2.26924	2.04664	5.23002	1.04327
ENSG00000165644	COMTD1	10	75233641	75236030	-	127.972	-0.455226	0.795409	2.20951	2.79371	2.8835	2.98722	2.88113	3.62327	3.24964	3.03828	5.91301	3.01595
ENSG00000176978	DPP7	9	137110546	137115177	-	909.154	0.357143	0.795409	14.179	16.2385	16.2921	20.9364	20.2448	15.7137	14.8557	15.3758	9.53256	13.1419
ENSG00000182612	TSPAN10	17	81637171	81648749	+	46.6013	-0.775661	0.795409	0.635951	0.213441	0.447518	0.312913	0.14612	0.364236	0.62763	0.545229	0.760074	0.719753
ENSG00000184220	CMSS1	3	99817837	100181732	+	4113.17	0.290461	0.795409	28.4102	26.3451	26.2698	34.0329	37.5332	29.7962	22.5986	23.9115	23.0259	25.4335
ENSG00000200087	SNORA73B	1	28508559	28508762	+	70.2169	0.624964	0.795409	13.4869	19.0745	23.6572	26.061	19.1785	19.0622	13.4019	17.3789	6.79968	9.17333
ENSG00000204584	FLJ45513	17	49845910	49848837	+	17.8418	1.05347	0.795409	0.232447	0.8884	0.18385	0.75265	0.731073	0.160028	0.441717	0.296582	0.286234	0.155947
ENSG00000237807	AC022034.1	8	53493523	53524336	-	193.203	-0.826531	0.795409	1.55644	0.460311	1.28875	0.598142	0.59216	0.816404	1.174	1.31119	2.93018	1.74655
ENSG00000242732	RTL5	X	72127110	72131901	-	130.128	-0.417718	0.795409	1.34642	1.26038	1.333	0.781729	0.943024	1.76804	1.53237	1.2832	1.76089	1.22369
ENSG00000250317	SMIM20	4	25861830	25929874	+	361.214	0.460998	0.795409	12.3604	13.1607	12.4843	12.5088	12.5654	12.9253	6.17839	5.67662	10.154	10.8834
ENSG00000267213	AC007773.1	19	32390050	32405560	-	4.7273	1.3073	0.795409	0.319582	0.164518	0.297906	0.443481	0.458558	0.0987827	0.100456	0.0985791	0.285419	0.0962633
ENSG00000104946	TBC1D17	19	49877425	49888750	+	455.302	-0.292317	0.795765	3.6653	4.85194	3.70141	4.87437	3.87137	4.76442	4.54679	4.69404	5.79678	5.85539
ENSG00000108639	SYNGR2	17	78168558	78173527	+	1486.56	0.556392	0.795765	19.7046	28.1959	12.9951	21.5144	23.1454	13.1982	12.8465	12.0773	9.35198	24.2992
ENSG00000120322	PCDHB8	5	141177790	141180539	+	125.888	-0.726314	0.795765	0.500242	1.70573	1.77248	2.80409	1.60279	1.81559	2.80501	2.61324	3.48045	3.14728
ENSG00000136231	IGF2BP3	7	23310209	23470491	-	162.985	1.04258	0.795765	0.561527	1.31777	2.32963	0.280585	1.75816	0.888732	0.543413	0.561329	0.195028	0.844139
ENSG00000149212	SESN3	11	95165513	95232541	-	1143.75	-0.893513	0.795765	5.81028	1.25978	3.66814	5.28857	2.35964	4.77451	4.45845	5.19948	15.1635	4.56429
ENSG00000160007	ARHGAP35	19	46860997	47005077	+	2884.21	-0.350283	0.795765	8.15813	10.7468	9.00485	12.7698	12.2301	15.438	12.6644	12.2633	16.2622	10.8182
ENSG00000161533	ACOX1	17	75941507	75979177	-	1238.61	0.371187	0.795765	5.70904	10.2864	6.82616	8.99422	9.15656	6.55871	6.77584	7.03666	4.93851	6.36321
ENSG00000166557	TMED3	15	79311112	79427432	+	1883.14	0.322389	0.795765	4.67925	6.80132	4.24112	5.22061	5.25269	4.44151	4.08668	4.2448	3.30832	4.86565
ENSG00000179115	FARSA	19	12922479	12934037	-	1056.38	0.540293	0.795765	16.7368	29.7618	21.8303	28.5526	28.099	18.3434	22.7058	19.959	8.07357	16.8568
ENSG00000184371	CSF1	1	109910242	109930992	+	257.808	-0.547899	0.795765	2.48229	2.03528	2.42317	0.996689	1.77751	3.69366	2.40472	2.03967	3.63688	2.42941
ENSG00000271474	AC106881.1	4	95549129	95552457	+	5.30782	-1.62041	0.795765	0.0266604	0.032024	0.0579882	0.0143875	0.0595065	0.245161	0.0586619	0.0719577	0.194452	0.0140535
ENSG00000104823	ECH1	19	38815422	38831841	-	496.665	-0.334948	0.797683	7.57268	8.33236	8.4451	12.0208	9.97798	13.7167	11.4687	9.90226	13.0703	10.2994
ENSG00000197852	INKA2	1	111680630	111755824	-	610.783	-0.574328	0.797683	5.22686	2.49302	3.61597	4.70493	2.61062	4.24288	4.9333	4.36154	9.27939	4.9616
ENSG00000251247	ZNF345	19	36850361	36913029	+	60.2632	-0.645451	0.797683	0.496295	0.202463	0.376798	0.788327	0.543419	0.638221	0.710841	0.727892	1.03423	0.661432
ENSG00000174136	RGMB	5	98768650	98798643	+	1448.86	0.60254	0.797739	6.45303	20.67	12.7281	9.21436	14.8431	7.63162	9.61288	8.07025	11.1923	5.57774
ENSG00000179841	AKAP5	14	64465499	64474503	+	218.21	-0.391435	0.798932	1.1992	1.43336	1.13071	1.02652	1.31854	1.45712	1.78076	1.77938	1.95735	1.03383
ENSG00000007402	CACNA2D2	3	50362799	50504244	-	30.426	-0.943836	0.800665	0.0842321	0.295103	0.175577	0.0909129	0.156673	0.455632	0.231674	0.181877	0.526593	0.140603
ENSG00000059573	ALDH18A1	10	95605941	95656711	-	2574.93	0.339676	0.800665	37.7653	40.7402	31.121	35.167	41.1583	30.5752	34.0931	35.3936	20.0499	26.8333
ENSG00000063180	CA11	19	48637946	48646187	-	460.593	-0.579056	0.800665	7.79891	8.32704	10.664	11.3956	7.94018	14.5308	7.65186	10.5371	24.6396	11.5397
ENSG00000073614	KDM5A	12	280057	389320	-	2445.84	-0.238231	0.800665	7.44831	8.69419	9.87361	10.0379	9.28401	10.6242	10.8974	10.7974	11.9698	9.18644
ENSG00000074800	ENO1	1	8861000	8879190	-	58849.9	0.278652	0.800665	539.049	633.261	566.703	602.253	664.22	471.69	571.33	544.364	366.241	523.979
ENSG00000078098	FAP	2	162170684	162245151	-	166.198	-1.48165	0.800665	0.509486	1.18572	0.547158	0.494906	0.319833	1.95671	0.616573	0.453792	0.431323	5.07587
ENSG00000092531	SNAP23	15	42491233	42545356	+	2111.31	0.241785	0.800665	19.4355	23.7828	16.2299	17.9241	17.628	16.2188	16.8355	15.3503	15.0123	16.9164
ENSG00000100991	TRPC4AP	20	35002404	35092807	-	2340.61	0.228125	0.800665	38.0047	41.8408	38.3399	38.5197	37.3547	34.4349	37.2722	35.0306	33.1064	25.8333
ENSG00000102189	EEA1	12	92770637	92929331	-	1260.8	0.34363	0.800665	5.58747	8.38684	6.64239	6.70543	6.4406	5.24072	5.66617	6.77813	5.05655	3.86256
ENSG00000105419	MEIS3	19	47403124	47419527	-	870.617	-0.357992	0.800665	5.59248	7.23753	7.08941	8.53082	7.72912	10.5083	7.56227	8.72016	12.1683	7.40183
ENSG00000105559	PLEKHA4	19	48837097	48868617	-	354.812	-0.738317	0.800665	4.63892	2.82083	4.73046	2.44724	2.20768	6.62055	2.73634	3.40961	10.6193	4.71986
ENSG00000106153	CHCHD2	7	56101573	56106476	-	6115.17	0.21526	0.800665	280.287	326.15	290.832	309.6	346.237	265.587	295.92	232.883	249.225	294.175
ENSG00000109606	DHX15	4	24517441	24584554	-	4912.76	0.392024	0.800665	27.943	40.4708	32.6171	29.4672	35.43	32.6111	18.4261	19.2025	25.2422	30.9601
ENSG00000111540	RAB5B	12	55973913	55996683	+	2200.84	-0.261449	0.800665	14.1324	15.1457	17.2407	15.6937	12.3412	16.0764	17.2989	17.8495	21.6981	16.4407
ENSG00000113845	TIMMDC1	3	119498547	119525090	+	1052.99	0.269219	0.800665	20.7416	16.7667	20.5664	21.3812	23.5491	20.335	14.4037	16.0933	18.0523	16.5941
ENSG00000114841	DNAH1	3	52316319	52400491	+	105.47	-0.652936	0.800665	0.444658	0.211341	0.267883	0.283122	0.228486	0.353003	0.334345	0.276294	0.793296	0.502509
ENSG00000116183	PAPPA2	1	176463171	176845601	+	29.4748	-1.70018	0.800665	0.121846	0.0487864	0.0441705	0.052604	0.0407943	0.0351517	0.0223418	0.0263094	0.135421	0.783586
ENSG00000116833	NR5A2	1	200027614	200177420	+	9.52869	-1.05318	0.800665	0.0294155	0.0424001	0.0127962	0.0825464	0.032828	0.0891048	0.0647241	0.0508121	0.134858	0.0744276
ENSG00000117013	KCNQ4	1	40783787	40840452	+	15.1404	-1.0144	0.800665	0.221479	0.120926	0.0875875	0.0760598	0.0449404	0.283171	0.221513	0.0978187	0.367133	0.148588
ENSG00000117410	ATP6V0B	1	43974487	43978295	+	1988.12	0.352084	0.800665	26.3052	41.6525	29.1889	31.9701	38.1486	28.3693	27.4328	25.2786	19.2432	30.7078
ENSG00000119547	ONECUT2	18	57435374	57491298	+	318.878	-0.478973	0.800665	0.930652	0.686193	0.434597	1.00736	0.853042	0.783408	1.38385	1.15821	1.00323	1.12535
ENSG00000124813	RUNX2	6	45328157	45664349	+	429.684	-0.370346	0.800665	2.60017	1.45753	2.38594	2.555	2.11591	3.1822	2.62224	2.46214	3.50509	2.60419
ENSG00000127481	UBR4	1	19074510	19210266	-	5008.75	0.256374	0.800665	10.3522	11.1705	9.21731	11.7074	11.2781	8.90241	10.5676	9.41054	7.10039	8.99786
ENSG00000130299	GTPBP3	19	17334920	17342731	+	373.602	0.271262	0.800665	3.99857	3.60226	4.79623	5.14077	4.38588	3.66849	3.92469	3.77731	3.07367	3.72991
ENSG00000130731	METTL26	16	634427	636366	-	627.818	0.269619	0.800665	16.247	18.4671	16.6935	19.8127	19.918	17.0522	13.6326	12.8806	13.9977	18.0233
ENSG00000131771	PPP1R1B	17	39626740	39636626	+	7.79482	-1.52474	0.800665	0.0195361	0.0351996	0.0531155	0.0421712	0.0654074	0.0739729	0.182691	0.158187	0.203556	0
ENSG00000132471	WBP2	17	75845699	75856507	-	1661.09	0.267292	0.800665	12.8551	17.5837	14.6597	18.9313	17.6394	13.5604	14.9023	13.1864	12.0069	14.1938
ENSG00000133247	KMT5C	19	55339853	55348121	+	227.127	-0.356768	0.800665	1.70035	1.89734	1.71782	2.467	2.35386	2.0104	2.59645	2.58807	3.28196	2.49789
ENSG00000134532	SOX5	12	23529504	24562544	-	246.277	-0.689407	0.800665	0.838423	0.510778	0.863824	1.10842	0.819287	1.60144	0.878273	0.887854	2.53301	0.778182
ENSG00000136243	NUP42	7	23181841	23201011	+	667.262	0.310128	0.800665	7.88209	9.65155	7.42984	8.04502	8.23888	7.72194	6.94403	5.7575	5.00414	7.83674
ENSG00000137076	TLN1	9	35696948	35732195	-	10552.3	0.296919	0.800665	44.7312	69.8846	56.3384	51.766	63.5351	46.7202	51.9358	51.9262	43.3023	39.1193
ENSG00000138442	WDR12	2	202874782	203014798	-	1994.78	0.403973	0.800665	11.1843	14.9167	11.2191	10.4183	12.9499	6.84929	10.4855	11.5535	6.34258	10.6341
ENSG00000139239	RPL14P1	12	62965325	62965969	+	69.3343	0.343031	0.800665	5.16003	6.36342	5.83618	5.49504	6.3729	4.16817	4.84429	5.19948	4.08613	4.71466
ENSG00000140853	NLRC5	16	56989485	57083531	+	284.761	-0.582889	0.800665	1.67316	0.619714	0.857206	0.552973	0.767695	1.26358	1.33228	1.1256	1.23565	1.74505
ENSG00000145088	EAF2	3	121835183	121886526	+	46.2951	0.467885	0.800665	1.83021	1.35519	1.44509	1.67771	1.06323	0.949318	0.855064	1.35337	1.0188	1.16299
ENSG00000150672	DLG2	11	83455012	85627922	-	84.6995	-0.670607	0.800665	0.300109	0.137176	0.150192	0.246517	0.115593	0.249969	0.236671	0.189241	0.404017	0.433989
ENSG00000154767	XPC	3	14145147	14178783	-	1194.06	-0.244522	0.800665	11.1912	9.56539	11.1247	12.6877	10.7864	11.897	13.4417	12.8111	15.6792	11.7594
ENSG00000157020	SEC13	3	10293131	10321112	-	1775.28	0.23812	0.800665	16.604	21.1234	14.7384	16.8704	17.4532	13.18	15.4087	15.1654	13.9487	15.87
ENSG00000160049	DFFA	1	10456522	10472529	-	2016.22	0.209548	0.800665	14.7363	16.5826	14.358	15.6882	17.9484	13.725	14.4438	14.456	11.6694	14.2929
ENSG00000163389	POGLUT1	3	119468963	119494708	+	453.215	0.255369	0.800665	3.65201	3.50486	3.05042	2.97995	3.76054	3.17024	2.50596	2.52012	2.79179	3.20846
ENSG00000163626	COX18	4	73052362	73069755	-	201.993	0.339413	0.800665	1.57124	1.49765	1.63959	1.70959	1.44115	1.50026	0.944795	1.28427	0.980963	1.50224
ENSG00000163694	RBM47	4	40423267	40630875	-	76.6219	-0.728358	0.800665	0.670007	0.224595	0.316316	0.224232	0.202873	0.494468	0.462843	0.34205	0.703525	0.71731
ENSG00000164830	OXR1	8	106359476	106752694	+	852.036	-0.210655	0.800665	5.47886	5.25585	5.938	5.90665	4.53337	6.66651	5.79319	6.51065	6.29002	6.11978
ENSG00000165716	DIPK1B	9	136712572	136724742	+	324.062	-0.56533	0.800665	5.45224	2.52856	3.31313	3.38687	4.02732	4.54057	4.24346	3.55721	8.46013	6.89216
ENSG00000167962	ZNF598	16	1997654	2009821	-	1517.51	0.27948	0.800665	16.4983	16.5278	16.823	16.5633	19.6348	13.7415	16.7586	14.3453	10.4795	15.5714
ENSG00000168096	ANKS3	16	4696510	4734378	-	331.154	0.246463	0.800665	2.1376	2.66249	2.25724	1.94189	2.10233	2.05018	1.79947	1.97897	1.68073	1.84329
ENSG00000168488	ATXN2L	16	28823035	28837237	+	3226.45	0.162236	0.800665	24.4042	26.8977	26.2883	23.5579	26.0863	22.728	24.8458	23.0566	20.7033	22.364
ENSG00000168685	IL7R	5	35852695	35879603	+	3375.33	0.447525	0.800665	19.7777	41.315	41.4946	25.8017	28.8179	30.0332	22.4238	22.5461	19.7164	20.5554
ENSG00000172115	CYCS	7	25120091	25125361	-	5826.47	0.313348	0.800665	63.0547	87.7237	65.25	61.9413	74.0476	59.4154	51.9651	64.4633	43.0114	64.429
ENSG00000178695	KCTD12	13	76880175	76886405	-	254.949	-0.454725	0.800665	2.29324	1.59972	1.51033	1.36824	1.61345	2.03406	2.46027	3.38311	1.64738	1.97467
ENSG00000178896	EXOSC4	8	144078648	144080648	+	602.529	0.405887	0.800665	18.9544	24.2291	22.7724	21.3562	33.0877	23.0343	18.5986	18.5278	12.2767	18.43
ENSG00000178917	ZNF852	3	44494847	44510636	-	129.457	-0.291644	0.800665	1.30752	1.26121	1.38965	1.29362	1.06124	1.25379	1.63464	1.55064	1.65135	1.63953
ENSG00000180660	MAB21L1	13	35473789	35476689	-	14.9247	-1.05487	0.800665	0.382422	0.0734974	0.0665436	0.148591	0.136572	0.248234	0.235608	0.231207	0.525973	0.451552
ENSG00000182836	PLCXD3	5	41306952	41510628	-	26.0302	1.18953	0.800665	0.0459085	0.199899	0.156022	0.594596	0.140894	0.0620825	0.126268	0.1363	0.131544	0.0423494
ENSG00000183077	AFMID	17	78187317	78207701	+	451.97	0.377245	0.800665	5.14142	6.78151	5.19804	6.27096	7.26715	4.4237	5.47552	5.2904	3.07262	5.33947
ENSG00000185022	MAFF	22	38200767	38216507	+	492.414	0.776769	0.800665	1.62921	7.91342	6.65724	4.17414	6.55793	4.79998	3.30638	2.92016	3.1479	1.54251
ENSG00000188610	FAM72B	1	121167646	121185539	-	215.842	0.29347	0.800665	3.51148	4.13005	3.37332	3.80578	4.22908	3.24488	2.80083	3.33297	2.48492	3.67115
ENSG00000189410	SH2D5	1	20719731	20732837	-	559.965	0.697101	0.800665	6.2109	10.0145	7.48595	5.09168	8.70842	4.12998	6.88744	5.75511	1.38085	4.98389
ENSG00000197747	S100A10	1	151982915	151993859	-	6532.11	-0.533555	0.800665	253.103	147.323	325.14	334.136	221.93	251.807	443.541	477.911	429.984	251.949
ENSG00000198088	NUP62CL	X	107123427	107206433	-	120.593	-0.360609	0.800665	3.11371	2.65521	2.55908	2.33451	3.07703	4.21713	2.92876	3.74653	2.74901	4.00934
ENSG00000203499	IQANK1	8	143734140	143790644	+	42.9517	-0.548358	0.800665	0.561161	0.267483	0.300298	0.259573	0.30816	0.452909	0.568374	0.490442	0.389801	0.591608
ENSG00000205755	CRLF2	X	1187549	1212723	-	7.82015	1.13252	0.800665	0.290919	0.510729	0.121686	0.120766	0.274719	0.0968399	0.0738599	0.169121	0.139903	0.117963
ENSG00000214944	ARHGEF28	5	73626158	73941993	+	883.598	0.487346	0.800665	1.847	5.09932	3.17371	2.89516	3.03482	2.94192	2.11329	2.1996	1.98665	2.20484
ENSG00000225205	AC078883.1	2	172480840	172556596	-	11.9652	0.923517	0.800665	0.0906748	0.435668	0.315558	0.35232	0.364298	0.137335	0.219467	0.17621	0.170061	0.114713
ENSG00000226380	AC016831.1	7	130876809	130913310	-	7.94963	1.15266	0.800665	0.0268175	0.0966381	0.0802036	0.0868335	0.112232	0.0362656	0.0590076	0.0506672	0.0279425	0.00706813
ENSG00000228043	AC114763.1	2	138418284	138501698	-	8.59806	0.956862	0.800665	0.371774	0.28418	0.404317	0.437739	0.603495	0.182819	0.223098	0.0729771	0.316939	0.285051
ENSG00000228223	HCG11	6	26521709	26527404	+	404.008	-0.277851	0.800665	3.52143	2.53606	3.09255	3.33825	3.08658	4.4165	3.06848	3.74293	3.85586	3.81105
ENSG00000230797	YY2	X	21855987	21858740	+	21.0171	-0.647062	0.800665	0.338381	0.329037	0.22781	0.208697	0.341671	0.592696	0.319094	0.591475	0.386155	0.373728
ENSG00000233559	LINC00513	7	130853720	130930682	+	18.406	0.661287	0.800665	0.35367	0.402463	0.627551	0.562536	0.353152	0.201377	0.266224	0.32154	0.310321	0.353235
ENSG00000241155	ARHGAP31-AS1	3	119314293	119322760	-	12.9493	0.720857	0.800665	1.28008	0.939654	1.16011	1.38161	1.50795	0.769365	0.782394	0.921336	0.592793	0.749743
ENSG00000245105	A2M-AS1	12	9065163	9068689	+	53.7071	-0.697859	0.800665	0.587067	0.25314	1.09683	0.731112	0.70557	1.35166	0.761799	0.845078	1.50571	1.01566
ENSG00000253771	TPTE2P1	13	24924677	24968487	-	22.2573	-0.916709	0.800665	0.339555	0.239094	0.191005	0.126374	0.0914697	0.304011	0.180343	0.240179	0.512398	0.629547
ENSG00000267680	ZNF224	19	44094339	44109886	+	343.708	-0.383862	0.800665	1.44298	2.2285	1.63043	2.8182	2.08443	2.64911	2.64587	2.35366	3.12418	2.53545
ENSG00000271584	LINC02550	11	111091932	111179641	-	32.8919	-0.892701	0.800665	0.923818	0.634099	0.46646	1.10392	1.03099	2.32011	0.580775	0.676788	2.23454	1.9131
ENSG00000007202	KIAA0100	17	28614446	28645454	-	7866.47	0.216645	0.801032	45.3376	48.8293	41.8517	40.3162	46.2306	42.4962	40.2967	37.8989	31.3578	39.4816
ENSG00000022567	SLC45A4	8	141207166	141308305	-	194.334	0.556935	0.801032	1.36614	0.941241	1.35117	1.12395	1.749	1.33295	0.510447	0.60666	0.859439	1.13047
ENSG00000064933	PMS1	2	189784085	189877629	+	837.318	0.337519	0.801032	6.88345	8.62989	8.86638	9.10673	8.16325	4.60366	7.42973	8.38899	6.12944	6.4077
ENSG00000071575	TRIB2	2	12716889	12742734	+	1444.19	-0.557512	0.801032	12.5739	8.60903	17.1353	12.2141	11.3556	21.7335	13.195	13.2409	30.4658	12.4506
ENSG00000077232	DNAJC10	2	182716041	182794464	+	6072.54	0.459794	0.801032	16.7986	19.7517	13.3819	14.5288	13.6598	6.29928	12.2405	12.2221	10.0094	16.0288
ENSG00000091262	ABCC6	16	16148928	16223522	-	12.4675	-1.0597	0.801032	0.0879435	0.0563393	0.0573849	0.0442954	0.0130861	0.0697704	0.0709519	0.0569672	0.201592	0.142163
ENSG00000100065	CARD10	22	37490362	37519542	-	2016.52	0.286941	0.801032	18.6328	18.8241	15.2817	19.9358	20.9235	12.2566	17.2326	17.0356	17.0439	13.1473
ENSG00000100626	GALNT16	14	69259277	69357033	+	296.727	-0.726039	0.801032	1.09953	0.502254	1.29262	0.626801	1.21845	1.36963	1.10319	1.41697	3.06988	0.881638
ENSG00000104892	KLC3	19	45333434	45351520	+	41.9524	-0.779875	0.801032	0.449349	0.758568	0.211322	0.367019	0.271069	0.748899	0.480999	0.406457	0.759242	1.12671
ENSG00000105248	YJU2	19	4247080	4269088	+	288.4	0.263227	0.801032	7.98134	9.01182	8.91145	11.0838	8.84787	7.48332	8.92717	6.95089	7.84491	6.98394
ENSG00000114529	C3orf52	3	112086335	112131004	+	266.417	0.620268	0.801032	1.45931	4.54159	2.69317	1.63869	2.69789	2.06513	1.88928	1.67098	1.006	1.84152
ENSG00000115241	PPM1G	2	27381195	27409591	-	5502.65	0.30993	0.801032	75.9228	78.6017	67.0335	64.177	84.7678	59.7251	62.5696	60.6453	42.4994	73.4374
ENSG00000115325	DOK1	2	74549026	74557554	+	487.433	-0.222865	0.801032	7.30629	7.2727	6.71123	7.27314	7.29302	7.49491	7.5738	7.84087	9.84203	9.08367
ENSG00000115392	FANCL	2	58159243	58241372	-	931.883	-0.193573	0.801032	17.147	16.7072	20.0486	17.7128	15.9743	19.1476	19.2492	18.8897	21.5661	21.3166
ENSG00000115841	RMDN2	2	37923187	38067142	+	157.011	-0.341675	0.801032	1.43482	1.0606	0.936247	1.13565	1.01003	1.15424	1.30331	1.57289	1.68667	1.35752
ENSG00000128016	ZFP36	19	39406847	39409412	+	137.351	-0.657091	0.801032	0.988135	2.64362	2.83312	3.44191	3.20805	4.49471	4.32376	4.17026	5.54573	2.13085
ENSG00000130032	PRRG3	X	151694658	151705924	+	6.02072	2.17903	0.801032	0.00688004	0.090906	0.00748228	0.0742573	0.191955	0	0.037846	0.0371391	0.00716865	0
ENSG00000130816	DNMT1	19	10133345	10231286	-	5512.43	0.241399	0.801032	26.0658	29.5468	28.515	33.2475	30.7732	27.4103	26.8976	26.7082	19.6969	24.6098
ENSG00000131188	PRR7	5	177446445	177456286	+	234.769	0.413626	0.801032	6.78428	5.68616	8.25911	6.69396	9.74666	7.69558	5.48649	5.43867	4.00921	5.28421
ENSG00000132938	MTUS2	13	28820348	29505947	+	30.392	-0.679318	0.801032	0.225954	0.157797	0.108579	0.0737297	0.105558	0.261502	0.15609	0.158847	0.273759	0.227134
ENSG00000136279	DBNL	7	44044640	44069456	+	2579.57	0.303284	0.801032	7.96777	12.0354	11.1383	11.0198	12.8542	10.7596	7.69925	8.41184	8.8861	8.8238
ENSG00000138363	ATIC	2	215311956	215349773	+	3014.76	0.353035	0.801032	44.0132	41.8526	55.1769	34.3577	41.4729	32.5758	34.854	37.6296	23.662	41.0795
ENSG00000138642	HERC6	4	88378739	88443111	+	161.884	-0.631822	0.801032	1.63165	1.23299	1.06635	0.98388	0.410352	1.8315	1.23886	1.42248	1.44468	2.3178
ENSG00000139190	VAMP1	12	6462237	6470987	-	192.904	-0.559311	0.801032	3.52035	1.16137	1.91425	2.51521	1.46636	2.58816	3.61387	2.89063	3.73261	2.78352
ENSG00000141378	PTRH2	17	59674636	59707626	-	1041.34	0.357419	0.801032	9.24974	15.5526	10.0187	11.7618	13.3841	9.60168	9.60978	10.6533	6.90641	10.028
ENSG00000143110	C1orf162	1	111473792	111478512	+	26.6946	-0.546216	0.801032	0.432861	0.34663	0.453316	0.294159	0.375726	0.485634	0.670236	0.467325	0.451019	0.709872
ENSG00000143553	SNAPIN	1	153658703	153661852	+	645.642	-0.20722	0.801032	20.7986	20.0285	19.1198	17.7439	18.3145	21.7414	21.7878	19.8649	25.8164	21.6187
ENSG00000145824	CXCL14	5	135570679	135579279	-	447.886	-1.51697	0.801032	12.1557	0.755702	6.42662	7.61485	1.57976	14.3661	9.76428	13.633	38.4886	5.42457
ENSG00000156531	PHF6	X	134373253	134428791	+	1361.07	-0.22575	0.801032	9.24506	6.5167	7.55579	7.74963	6.96281	8.28288	8.72768	9.15037	8.92916	9.39648
ENSG00000162636	FAM102B	1	108560089	108644900	+	1251.99	-0.544716	0.801032	8.32945	3.62011	6.03388	4.97401	3.50643	6.48498	6.11964	6.84055	11.7993	7.36535
ENSG00000162722	TRIM58	1	247857187	247880138	+	2981.58	0.352726	0.801032	21.1925	40.5708	30.6554	35.1669	29.5996	21.6084	27.3664	27.6151	24.6393	21.8536
ENSG00000163040	CCDC74A	2	131527675	131533666	+	80.3203	-0.409949	0.801032	1.26913	1.17799	1.20769	0.762724	1.03008	1.73186	1.20586	1.21447	1.3374	1.74851
ENSG00000163297	ANTXR2	4	79901146	80125454	-	596.518	0.933973	0.801032	1.56935	8.59467	3.857	1.21056	3.77988	2.93997	1.47781	1.18218	1.36727	2.98184
ENSG00000165280	VCP	9	35056064	35072627	-	13061.3	0.264624	0.801032	139.966	165.8	124.57	135.503	153.437	113.252	123.706	120.42	97.0457	144.306
ENSG00000167644	C19orf33	19	38304164	38305006	+	50.9104	-0.737616	0.801032	2.32413	1.91929	2.60655	5.56565	2.75585	2.43578	7.51098	5.64563	6.05405	3.67534
ENSG00000168300	PCMTD1	8	51817575	51899186	-	306.969	-0.404199	0.801032	2.2482	1.48491	1.70689	2.04063	1.28494	2.21587	1.84672	2.04775	3.13177	2.36379
ENSG00000175322	ZNF519	18	14057457	14132490	-	376.508	-0.331551	0.801032	1.37174	0.958911	0.843729	0.979945	0.975617	1.41103	1.52461	1.20783	1.05439	1.26243
ENSG00000179088	C12orf42	12	103237591	103496010	-	4.88127	1.66901	0.801032	0.0996609	0.119711	0.0295594	0.0391147	0.080889	0	0.00996762	0.0195629	0.00944014	0.0764132
ENSG00000183856	IQGAP3	1	156525405	156572604	-	2987.99	0.151621	0.801032	21.3259	22.4459	24.295	23.0884	22.1912	21.9961	20.0731	18.753	21.082	20.1306
ENSG00000185043	CIB1	15	90229975	90234047	-	1083.18	0.299828	0.801032	35.3623	44.4321	38.6873	38.9805	39.8684	37.2782	28.9214	26.9816	26.5742	40.5228
ENSG00000186106	ANKRD46	8	100509752	100559784	-	106.002	-0.446811	0.801032	0.8921	0.650272	0.505825	0.921709	0.774349	1.02286	0.939518	0.773795	1.39826	0.972656
ENSG00000204524	ZNF805	19	57240632	57262728	+	242.304	-0.354555	0.801032	0.890231	0.775788	1.00612	1.20105	1.20779	1.01503	1.54592	1.43695	1.32771	1.17316
ENSG00000204956	PCDHGA1	5	141330571	141512981	+	13.1199	-0.960962	0.801032	0.0496855	0.0170518	0.0849117	0.130235	0.0633708	0.130541	0.132752	0.0996198	0.221871	0.0897965
ENSG00000214814	FER1L6	8	123851987	124120061	+	17.8595	-1.10359	0.801032	0.176009	0.0792821	0.047854	0.126646	0.0245535	0.103141	0.104888	0.134599	0.366785	0.270606
ENSG00000223704	LINC01422	22	26858634	26968763	+	13.1043	-1.09122	0.801032	0.0848665	0.0160958	0.0388612	0.0289256	0.0348938	0.057987	0.0933675	0.033756	0.172199	0.0800531
ENSG00000225595	LINC01623	6	28859625	28864630	-	16.1361	-0.783062	0.801032	0.243511	0.120442	0.124624	0.231904	0.207817	0.309931	0.252144	0.170111	0.432827	0.437939
ENSG00000227036	LINC00511	17	72290091	72640472	-	806.769	-0.521805	0.801032	1.66888	0.663071	1.10469	1.27473	1.10854	1.1996	1.30289	1.47779	2.34918	2.02842
ENSG00000253161	LINC01605	8	37421341	37554183	-	30.9626	-0.650757	0.801032	0.962166	0.45529	0.792719	0.912603	0.715857	0.630859	1.21893	1.5739	1.6405	0.983631
ENSG00000267123	SCAT1	17	78605233	78632155	-	29.2884	1.59421	0.801032	0.310324	1.00178	0.232023	0.240736	0.551954	0.0104913	0.256056	0.261743	0	0.24537
ENSG00000276900	AC023157.3	12	31729117	31731204	+	108.082	0.5165	0.801032	2.8479	2.98686	2.70426	3.92251	2.34814	2.06933	1.40291	1.46849	3.32168	2.08377
ENSG00000006740	ARHGAP44	17	12789498	12991643	+	115.376	-0.501019	0.802396	0.466517	0.451729	0.678197	0.421312	0.472824	0.654051	0.670364	0.42143	0.699371	1.07901
ENSG00000147408	CSGALNACT1	8	19404161	19758029	-	57.7078	-1.05402	0.802396	0.337206	0.137715	0.484074	0.320277	0.105371	0.255364	0.341305	0.378616	1.4827	0.419491
ENSG00000054356	PTPRN	2	219289623	219309648	-	1736.4	0.627846	0.802823	18.9683	7.94247	15.1797	7.87594	12.2968	5.97479	8.71048	8.33233	4.45632	12.8218
ENSG00000088247	KHSRP	19	6413348	6424794	-	5671.43	0.227383	0.802823	60.4618	67.2287	58.118	73.0458	66.9116	56.1834	62.752	59.8684	46.2074	53.2535
ENSG00000169925	BRD3	9	134030305	134068535	-	766.456	-0.3614	0.802823	4.02835	3.26714	5.26417	5.98264	5.13585	6.68003	5.36078	5.96346	7.19255	5.2254
ENSG00000087191	PSMC5	17	63827152	63832026	+	7300.56	0.304232	0.803195	79.3048	105.699	69.8365	93.7659	109.523	69.3816	79.1707	72.6871	63.7864	85.9911
ENSG00000089820	ARHGAP4	X	153907367	153934999	-	16.5109	-0.879942	0.803195	0.143149	0.0573161	0.138382	0.0772515	0.0887533	0.249506	0.148739	0.0858592	0.314881	0.134148
ENSG00000115380	EFEMP1	2	55865967	55924139	-	5950.37	0.702548	0.803195	36.2111	93.2483	79.8336	131.248	111.536	60.6345	69.6709	75.383	49.5288	22.5772
ENSG00000134153	EMC7	15	34084017	34101862	-	1151.79	0.326659	0.803195	33.2516	58.4435	39.054	40.672	43.078	34.2539	37.9274	35.8991	27.8319	35.088
ENSG00000143375	CGN	1	151510510	151538692	+	567.419	-0.736527	0.803195	4.71531	2.4815	1.75799	3.99615	2.67982	1.92295	7.40881	8.23353	4.34703	4.13673
ENSG00000196787	HIST1H2AG	6	27133042	27135291	+	138.034	-0.615671	0.803195	3.72761	1.2793	1.56579	2.68217	2.50923	2.43242	3.68873	3.15138	3.28802	5.48932
ENSG00000251323	LINC02728	11	78423982	78429836	-	16.0341	0.716876	0.803195	0.339971	0.624562	0.347982	0.518027	0.357093	0.259622	0.198014	0.280677	0.395907	0.18975
ENSG00000210107	MT-TQ	MT	4329	4400	-	49.473	0.982844	0.804189	33.8985	12.5857	106.576	43.9046	24.7622	13.3357	15.5957	21.2931	34.0362	27.9404
ENSG00000166704	ZNF606	19	57977053	58003349	-	183.688	-0.42891	0.804719	0.697466	0.705135	1.21363	1.35501	1.01189	1.31418	1.22773	1.3554	1.64119	1.17037
ENSG00000104313	EYA1	8	71197433	71592025	-	165.701	-0.677807	0.805001	1.02824	0.251596	0.719614	0.667933	0.653453	0.731301	0.811769	0.817164	1.58722	1.37009
ENSG00000117643	MAN1C1	1	25617468	25786207	+	14.3344	-1.05517	0.805001	0.0737474	0.0472448	0.0481217	0.0212258	0.0603554	0.0851024	0.0486808	0.0371556	0.194664	0.155497
ENSG00000185453	ZSWIM9	19	48170680	48197620	+	275.592	-0.299495	0.805001	2.79489	3.01721	2.59066	3.43659	4.11935	4.12084	3.94411	3.42483	4.21461	3.92871
ENSG00000196924	FLNA	X	154348524	154374638	-	62636.8	0.305269	0.80533	249.413	340.078	332.208	313.701	354.053	229.606	303.684	312.328	217.351	223.361
ENSG00000259305	ZHX1-C8orf76	8	123226189	123274284	-	5.41921	-1.26681	0.807882	0.167458	0.120688	0.0364232	0.144592	0.112131	0.108698	0.552695	0.253107	0.209379	0.282469
ENSG00000062370	ZNF112	19	44326555	44367217	-	137.791	-0.463278	0.809329	1.0725	1.50991	1.11622	2.14088	1.48007	1.7841	1.76356	1.66836	2.79974	2.06686
ENSG00000186310	NAP1L3	X	93670930	93673578	-	313.066	-0.414603	0.810316	5.41092	3.5214	5.59307	5.71352	4.37474	5.49133	5.73177	4.90127	8.41322	8.283
ENSG00000081913	PHLPP1	18	62715541	62980433	+	198.823	-0.292184	0.810872	0.848204	0.824501	1.0131	1.12186	0.990377	1.3897	1.2622	0.989843	1.08302	1.15267
ENSG00000100485	SOS2	14	50117130	50231578	-	1062.45	-0.337481	0.810872	5.27559	7.3036	8.27267	5.45275	6.52911	8.35379	8.22122	8.64687	9.98226	6.27557
ENSG00000102144	PGK1	X	77910739	78129295	+	14840	0.207696	0.810872	128.33	162.079	134.335	141.653	144.492	116.944	133.013	128.29	105.249	132.066
ENSG00000104835	SARS2	19	38915266	38930896	-	65.1325	-0.349053	0.810872	0.796603	0.824884	0.761775	1.08214	0.843032	1.24813	1.0275	1.06762	1.05899	1.08598
ENSG00000124299	PEPD	19	33386950	33521791	-	1060.07	-0.216463	0.810872	9.28759	9.50113	10.1114	11.9606	12.3673	12.2568	12.5843	11.9212	12.3521	12.7279
ENSG00000129932	DOHH	19	3490821	3500940	-	259.563	0.385759	0.810872	4.33166	6.40898	5.88348	6.30051	7.01266	4.86721	5.58368	4.4959	2.98309	4.97827
ENSG00000131724	IL13RA1	X	118727133	118794535	+	1768.64	-0.167112	0.810872	18.3326	15.6817	18.4013	18.0563	16.5933	18.016	19.2031	21.1214	19.7779	19.6593
ENSG00000154553	PDLIM3	4	185500660	185535612	-	313.19	-0.622391	0.810872	2.10273	1.05825	1.41336	0.656684	1.34172	1.80617	1.55295	1.53445	1.80549	3.42272
ENSG00000175595	ERCC4	16	13920157	13952345	+	418.605	-0.226217	0.810872	1.90933	2.25565	2.60129	2.10606	2.21279	2.88277	2.51032	2.40114	2.63435	2.53275
ENSG00000179965	ZNF771	16	30407414	30431108	+	143.492	0.346761	0.810872	1.108	1.23447	1.60665	1.40386	1.71144	1.17263	0.936325	1.27423	1.22977	0.939573
ENSG00000216588	IGSF23	19	44613563	44636781	+	4.71329	1.43959	0.810872	0.0941505	0.301578	0.136523	0.338727	0.315218	0	0.103581	0.0677644	0.1962	0.0661725
ENSG00000130751	NPAS1	19	47019837	47045775	+	18.0825	-0.760695	0.811638	0.380615	0.207813	0.301041	0.205402	0.17377	0.486635	0.304539	0.224138	0.594873	0.547181
ENSG00000144848	ATG3	3	112532510	112562046	-	2113.66	0.220933	0.811638	18.5422	15.2496	19.1305	17.3241	20.2312	18.0876	14.9421	15.5568	14.7416	14.3108
ENSG00000159399	HK2	2	74833981	74893359	+	1656.43	0.908728	0.811638	4.91037	27.7068	17.2144	19.2642	17.5181	9.31033	14.2503	14.4503	2.62299	5.50082
ENSG00000204060	FOXO6	1	41361922	41383590	+	147.43	-0.843524	0.811638	4.40432	0.844684	2.05279	1.95738	1.42501	2.52254	3.35927	2.43743	7.59704	3.27761
ENSG00000113361	CDH6	5	31193686	31329146	+	42.4436	-1.36684	0.811988	0.07846	0.124232	0.0969636	0.10008	0.0636815	0.528582	0.0117708	0.0462038	0.434769	0.172954
ENSG00000115419	GLS	2	190880827	190965552	+	8174.1	-0.565845	0.812257	28.395	31.7372	28.9505	42.7442	31.1549	33.0885	62.8413	73.1927	49.7714	22.3613
ENSG00000149591	TAGLN	11	117199370	117207464	+	2127.02	0.992592	0.812466	6.40915	28.9306	12.8278	22.1345	34.7275	7.22691	16.1297	21.146	4.49672	3.78557
ENSG00000237289	CKMT1B	15	43593054	43604901	+	4.45042	-1.59679	0.812466	0.0511542	0.0614455	0	0	0.0428164	0.179858	0.112557	0.0414203	0.0666251	0.0674121
ENSG00000032444	PNPLA6	19	7534004	7561764	+	839.553	0.329306	0.812672	6.66386	5.90119	5.65913	8.74174	4.70937	4.49828	4.98969	4.89649	5.48639	5.34245
ENSG00000101782	RIOK3	18	23453287	23486603	+	466.914	0.316488	0.812672	4.00264	6.72886	4.65116	5.27684	5.26247	4.09297	4.48401	4.71596	3.41832	4.09456
ENSG00000103460	TOX3	16	52436417	52547802	-	52.131	-0.957289	0.812672	0.243104	0.14206	0.292966	0.347483	0.249308	0.170595	0.354197	0.248272	1.25282	0.450245
ENSG00000105516	DBP	19	48630030	48637379	-	270.795	-0.957629	0.812672	3.30513	0.575371	0.796283	1.24817	0.969867	1.40657	1.6186	1.49232	4.26372	4.61708
ENSG00000134115	CNTN6	3	1092658	1404217	+	5.29922	-2.72742	0.812672	0	0	0.0525811	0.00869728	0	0.0610239	0	0.00869974	0.268678	0.0679629
ENSG00000148426	PROSER2	10	11823339	11872277	+	423.942	-0.342371	0.812672	5.14876	5.38424	4.71672	4.94258	4.61037	4.08917	7.62376	5.80721	7.4854	6.43711
ENSG00000148834	GSTO1	10	104235356	104267459	+	1778.21	0.264078	0.812672	55.5556	67.3313	52.8842	46.8763	56.2018	49.0304	52.4592	48.5611	37.3238	44.8196
ENSG00000156928	MALSU1	7	23298739	23311729	+	778.166	0.208379	0.812672	10.2931	11.0284	10.583	10.1676	12.5412	9.07917	10.9296	8.99593	8.70696	9.55341
ENSG00000166963	MAP1A	15	43510958	43531620	+	1590.99	0.940024	0.812672	21.071	5.62781	7.42996	6.51	7.10348	4.38326	1.92607	1.84059	7.3878	9.34712
ENSG00000172183	ISG20	15	88636153	88656483	+	37.2179	0.522614	0.812672	0.291093	0.349656	0.38393	0.167118	0.297215	0.254615	0.204416	0.180538	0.212959	0.182826
ENSG00000184916	JAG2	14	105140982	105168824	-	25.8239	-0.564431	0.812672	0.201206	0.133343	0.158455	0.134792	0.162603	0.255204	0.22136	0.179773	0.332542	0.182864
ENSG00000204634	TBC1D8	2	101007617	101252866	-	235.332	0.348031	0.812672	2.42855	2.10387	1.68872	2.4782	1.92184	1.19424	1.59499	1.71616	2.03968	1.79998
ENSG00000230454	U73166.1	3	50260303	50263358	+	22.6671	-0.671745	0.812672	0.304294	0.223369	0.422856	0.364921	0.301862	0.457223	0.40917	0.511034	0.863106	0.338627
ENSG00000243667	WDR92	2	68122936	68157549	-	94.8262	-0.351055	0.812672	1.0914	1.04877	0.8902	0.977708	0.974409	1.07446	1.04463	1.15473	1.48971	1.58785
ENSG00000077585	GPR137B	1	236142505	236221865	+	460.146	0.418076	0.814214	6.09765	10.5822	11.5265	12.6851	14.5546	9.42687	7.27983	8.556	8.61823	7.60468
ENSG00000103024	NME3	16	1770286	1771730	-	404.924	0.292169	0.814214	11.4856	14.4603	17.1668	17.7331	14.1204	14.1866	12.7375	11.7038	11.8074	10.7814
ENSG00000105327	BBC3	19	47220822	47232766	-	303.88	-0.437646	0.814214	4.18644	2.98368	2.8835	6.06983	3.59752	4.71026	4.91284	4.51976	6.44131	6.13488
ENSG00000108389	MTMR4	17	58489529	58517905	-	1953.18	0.262516	0.814214	14.0401	14.7896	11.0596	15.7304	13.6349	10.2504	11.1228	10.1203	13.3115	12.9243
ENSG00000112541	PDE10A	6	165327287	165988078	-	959.408	0.371216	0.814214	1.64666	2.96909	1.89556	2.08132	2.17845	2.03705	1.35571	1.37944	1.91458	1.63828
ENSG00000133985	TTC9	14	70641916	70675366	+	76.1055	-0.682301	0.814214	0.627226	0.722021	0.558968	0.394902	0.486104	0.810507	0.594214	0.432633	1.70646	0.927597
ENSG00000137185	ZSCAN9	6	28224886	28233482	+	510.706	-0.192375	0.814214	5.86893	6.61804	6.14819	7.05835	5.57399	7.46365	7.07614	7.39655	6.77655	7.00812
ENSG00000166128	RAB8B	15	63189560	63267776	+	1558.83	-0.313102	0.814214	17.8705	11.5946	13.6847	11.4601	11.5877	14.5822	15.0205	15.5379	17.5419	19.5735
ENSG00000169621	APLF	2	68467572	68655862	+	74.6224	0.517846	0.814214	0.92191	0.740749	0.514853	0.450453	0.368443	0.370643	0.411185	0.430405	0.395916	0.485965
ENSG00000174917	MICOS13	19	5678421	5680896	-	298.758	0.309749	0.814214	7.2285	7.53271	8.14757	11.8836	8.54789	7.66477	7.13624	6.9771	6.7586	6.43469
ENSG00000177822	TENM3-AS1	4	181874438	182145249	-	780.555	-0.335873	0.814214	4.80641	5.51331	5.65095	4.40091	6.90232	7.60452	5.47841	6.87983	8.57231	5.88128
ENSG00000231528	FAM225A	9	113113042	113119928	+	45.2989	-0.70379	0.814214	0.21714	0.173883	0.173175	0.429665	0.371574	0.344539	0.533524	0.3282	0.301666	0.717288
ENSG00000280693	SH3PXD2A-AS1	10	103745966	103755423	+	54.1129	-0.921316	0.814214	1.14093	0.817472	0.696591	0.259247	1.18394	1.25597	1.56352	1.40465	0.479689	3.05984
ENSG00000174851	YIF1A	11	66284580	66289145	-	935.51	0.27284	0.814551	16.0474	24.2766	21.2388	21.5889	22.9354	17.7498	19.9033	18.9186	15.6952	15.5215
ENSG00000284668	LINC02780	1	3976133	4012704	+	457.119	0.649884	0.814551	9.26219	21.9607	7.41663	17.4096	17.8935	9.0261	12.5845	11.5923	4.58599	9.3313
ENSG00000084774	CAD	2	27217369	27243943	+	3194.48	0.378826	0.814954	24.0251	20.6953	19.1202	18.8452	21.2515	16.4615	17.2491	17.1879	9.15118	19.8872
ENSG00000100304	TTLL12	22	43166622	43187134	-	1936.72	0.419103	0.814954	21.5786	18.5751	21.0247	26.823	28.4741	15.3382	22.7263	21.8976	10.9419	16.212
ENSG00000103512	NOMO1	16	14833721	14896157	+	763.884	0.341705	0.814954	5.65459	8.9609	5.8237	7.46301	8.02541	4.91222	6.10267	6.20434	4.4989	6.62557
ENSG00000107833	NPM3	10	101781325	101783413	-	1154.03	0.445044	0.814954	81.7231	73.8099	61.522	59.2506	72.0984	42.7833	66.7085	60.971	27.4537	58.0262
ENSG00000119718	EIF2B2	14	75002921	75012366	+	1076.31	0.371413	0.814954	8.07361	12.8455	11.1774	8.97829	13.201	7.18006	6.26882	9.19234	10.0964	9.20876
ENSG00000126602	TRAP1	16	3651639	3717553	-	3342.4	0.287316	0.814954	36.5507	38.0625	30.8019	30.717	36.1184	25.25	31.7438	29.792	21.0983	33.2624
ENSG00000134668	SPOCD1	1	31790422	31816051	-	125.849	1.07041	0.814954	0.231746	1.22633	1.8664	0.412371	2.11099	0.792799	0.633954	0.845262	0.221889	0.290543
ENSG00000148926	ADM	11	10305073	10307397	+	56.9508	-0.944038	0.814954	1.01159	1.23803	0.601962	0.453209	0.766828	0.743356	3.73772	1.60728	0.556843	1.18721
ENSG00000175221	MED16	19	867630	893218	-	925.157	0.213333	0.814954	10.9627	10.479	10.6306	13.5111	11.5893	10.4954	9.67871	9.29366	8.98034	10.8705
ENSG00000198732	SMOC1	14	69854131	70032366	+	414.653	-1.048	0.814954	4.88555	3.40394	3.1813	1.18397	2.38043	5.67002	2.17903	1.89708	17.1765	4.16548
ENSG00000213658	LAT	16	28984826	28990783	+	12.6196	0.800431	0.814954	0.140241	0.19252	0.130729	0.24867	0.16769	0.162557	0.0991857	0.0432591	0.0939369	0.105607
ENSG00000214226	C17orf67	17	56791913	56838773	-	69.3348	0.448259	0.814954	1.13037	1.48918	1.38794	1.8694	2.11608	1.32151	0.862498	1.29911	1.34876	1.01871
ENSG00000276148	AC084824.5	12	32725248	32725660	-	4.45176	-1.25664	0.814954	0.107449	0.387196	0.350562	0.115971	0.599568	0.929944	0.591058	0.580018	0.783692	0.792949
ENSG00000131080	EDA2R	X	66595637	66639298	-	697.852	-0.297786	0.815023	9.76867	8.21082	7.3005	9.29838	7.49165	9.0414	8.66796	9.64549	12.9916	11.3725
ENSG00000125445	MRPS7	17	75261674	75266376	+	2704.13	0.32523	0.815293	37.8405	52.1024	36.366	41.6192	51.7423	36.3923	38.2852	33.5525	25.683	41.4123
ENSG00000128564	VGF	7	101162509	101165569	-	1603.66	0.982931	0.815293	16.4921	15.8321	29.1005	37.2087	94.4658	30.0948	25.3944	24.9022	11.0419	6.26696
ENSG00000136169	SETDB2	13	49444374	49495003	+	137.937	0.309169	0.815293	1.05658	1.05363	1.1852	1.20493	1.05308	0.826739	1.02351	0.939823	0.657771	1.03684
ENSG00000144619	CNTN4	3	2098813	3057959	+	17.1447	-1.74084	0.815293	0.00972844	0.0292141	0.0740601	0	0.0977132	0.0263117	0.0856234	0.0367605	0.430803	0.123075
ENSG00000170854	RIOX2	3	97941818	97972457	-	1357.24	0.259458	0.815293	9.84921	9.79306	10.9849	10.9367	10.6679	10.2925	8.85597	9.8674	6.68701	7.93559
ENSG00000034152	MAP2K3	17	21284672	21315232	+	1461.7	0.386086	0.816511	14.4238	27.2097	24.0089	16.7731	24.1915	17.0923	18.5069	17.9581	12.4811	15.5286
ENSG00000106080	FKBP14	7	30010587	30026684	-	1404.67	0.301867	0.817166	13.5728	16.8639	13.438	15.1979	11.6976	10.2128	9.57911	11.1813	11.4249	15.0032
ENSG00000106105	GARS	7	30594838	30634033	+	8320.04	0.322413	0.817166	113.035	113.559	96.4852	112.744	126.544	73.9774	73.0671	93.7802	83.6447	125.269
ENSG00000135638	EMX1	2	72916260	72936071	+	17.3211	-0.769468	0.817166	0.145975	0.0487061	0.21167	0.0787762	0.0814545	0.149149	0.187363	0.218885	0.219697	0.196643
ENSG00000136444	RSAD1	17	50478860	50485974	+	1361.78	0.339705	0.817166	17.7097	22.7415	12.4472	16.8568	19.6086	16.1885	12.5918	12.2177	13.1885	16.4202
ENSG00000137672	TRPC6	11	101451564	101872562	-	7.48428	-1.24697	0.817166	0.031607	0.0474572	0.0171869	0.00852848	0.0881843	0.128228	0.0434663	0.0682471	0.156431	0.0583133
ENSG00000165152	TMEM246	9	101473170	101533537	-	304.02	-0.560992	0.817166	1.00764	1.585	2.98314	2.45996	2.7221	4.2999	2.81543	2.5988	3.63303	2.52089
ENSG00000171206	TRIM8	10	102642310	102660680	+	997.164	0.46413	0.817166	7.58517	7.39619	5.51291	4.39707	4.55175	5.30799	3.20291	3.17823	3.74574	5.90806
ENSG00000206432	TMEM200C	18	5882072	5895955	-	375.757	-0.587354	0.817166	1.69779	0.716532	1.54246	1.48577	1.41525	0.943199	2.6251	2.27883	1.73424	2.72665
ENSG00000272267	AC021242.3	8	9555144	9556520	-	18.2027	0.659129	0.817166	0.612309	0.812915	0.45562	0.904353	1.15089	0.557832	0.531823	0.452304	0.436523	0.509629
ENSG00000122218	COPA	1	160288594	160343273	-	5867.67	0.205802	0.817253	34.5521	48.0277	39.8239	37.1679	39.0951	34.4764	35.4412	36.3309	31.9298	34.0656
ENSG00000149968	MMP3	11	102835801	102843609	-	307.83	1.80941	0.817253	0.933481	30.2171	20.382	6.27762	4.96846	5.36016	5.74059	5.60752	0.698306	0.504681
ENSG00000169188	APEX2	X	55000363	55009057	+	1438.89	0.254159	0.817253	21.1126	25.4589	24.1378	21.1754	25.5496	24.2043	17.7108	19.0957	16.5879	20.8571
ENSG00000181524	RPL24P4	6	42956345	42956765	-	74.2291	0.420851	0.817253	10.0136	6.20403	10.0878	9.89773	12.8222	5.58767	7.42178	7.96594	8.01748	7.66768
ENSG00000196683	TOMM7	7	22812628	22822852	-	2394.91	0.210108	0.817253	62.5982	73.3957	72.0741	79.2977	69.153	66.1315	58.9426	51.8221	64.7488	66.5289
ENSG00000197937	ZNF347	19	53124072	53159075	-	658.666	-0.426625	0.817253	1.98286	3.01225	2.09301	3.86587	4.00273	3.99062	4.16514	4.654	4.01055	3.27913
ENSG00000256223	ZNF10	12	133130575	133159465	+	120.651	-0.376847	0.817253	0.880958	0.586815	1.03646	1.19286	0.902717	1.09169	1.21591	1.31425	1.05143	1.3087
ENSG00000184110	EIF3C	16	28688558	28735730	+	138.512	0.428625	0.818483	0.908881	1.37421	0.857108	1.20735	1.18455	0.756362	1.13977	0.92635	0.569529	0.71697
ENSG00000272696	AL359091.4	9	128316337	128316909	+	5.56077	-1.20819	0.818483	0.387227	0.186052	0.252674	0.334352	0.25929	0.754058	0.340812	0.250835	0.726248	1.22471
ENSG00000082556	OPRK1	8	53225716	53251697	-	16.452	-1.10077	0.819068	0.208811	0.0557379	0.058875	0.0918186	0.0258928	0.0920342	0.119118	0.158641	0.386792	0.195681
ENSG00000123600	METTL8	2	171317405	171434802	-	433.654	0.486796	0.819068	2.78838	2.43926	2.0935	2.61493	2.27122	0.905459	2.28744	2.31605	1.24384	1.95978
ENSG00000011028	MRC2	17	62627670	62693597	+	5546.05	0.391867	0.822497	34.1221	44.602	41.6561	52.8883	58.7965	44.0386	35.9698	38.598	35.6798	22.5792
ENSG00000023572	GLRX2	1	193090866	193106114	-	107.637	0.342677	0.822497	0.886096	0.995694	0.823774	0.863824	1.14041	0.726697	0.911961	0.732914	0.550982	0.791033
ENSG00000067113	PLPP1	5	55424854	55534969	-	166.24	-0.384793	0.822497	3.25655	3.41586	4.56419	4.18316	2.68737	5.16059	4.51629	4.70429	5.8783	3.38489
ENSG00000084676	NCOA1	2	24491914	24770702	+	1202.35	-0.206015	0.822497	6.91885	5.12479	6.94869	6.04178	6.3906	6.94573	6.99549	7.23664	7.34299	7.73862
ENSG00000087274	ADD1	4	2843857	2930076	+	3151.26	-0.104393	0.822497	10.9372	11.1831	11.7231	11.037	10.918	11.9232	12.0439	11.7718	12.4133	11.8313
ENSG00000091844	RGS17	6	153004459	153131282	-	93.2129	-0.444223	0.822497	0.464351	0.416647	0.578009	0.404567	0.555681	0.50841	0.670894	0.748963	0.915196	0.448258
ENSG00000105369	CD79A	19	41877120	41881372	+	4.51588	-1.31078	0.822497	0.0295251	0.0354651	0.128438	0.127468	0.0988509	0.223592	0.194896	0.159379	0.369164	0.0933812
ENSG00000114446	IFT57	3	108160812	108222435	-	903.215	0.239254	0.822497	13.9936	11.0395	13.7565	13.3491	13.2983	13.5127	9.94983	10.3445	10.0345	11.609
ENSG00000115194	SLC30A3	2	27253684	27275817	-	60.0835	-0.58477	0.822497	0.615696	0.48996	0.309685	0.257505	0.35215	0.915873	0.465691	0.423757	0.649543	0.584191
ENSG00000115677	HDLBP	2	241227264	241317061	-	11412.3	0.156622	0.822497	45.6462	53.304	46.9034	49.6054	44.9588	39.0897	44.8426	43.8356	43.1578	44.7526
ENSG00000116138	DNAJC16	1	15526813	15592379	+	657.984	0.207572	0.822497	3.57581	4.43837	3.66901	4.1279	4.20462	3.78438	3.26692	3.7598	3.40722	3.10873
ENSG00000119203	CPSF3	2	9423651	9473101	+	1808.47	0.288551	0.822497	24.6802	27.6209	25.2564	24.7926	28.7526	17.4008	23.8147	24.1497	16.4956	25.4735
ENSG00000122861	PLAU	10	73909177	73917496	+	528.523	0.6835	0.822497	4.24351	19.6117	6.9879	8.93278	13.9051	5.69784	8.57561	8.28546	6.16191	4.69585
ENSG00000123416	TUBA1B	12	49127782	49131397	-	32896.1	0.161886	0.822497	438.337	519.527	446.715	453.604	503.724	391.67	435.95	404.75	428.599	450.207
ENSG00000127586	CHTF18	16	788046	800737	+	1524.74	0.340124	0.822497	10.6515	15.2271	13.1828	14.7995	16.1147	13.5358	12.7335	11.6534	9.05842	8.29553
ENSG00000136270	TBRG4	7	45100100	45112047	-	2053.4	0.28547	0.822497	15.4395	21.5861	18.8036	17.0025	21.6344	18.5647	13.4862	14.2003	13.7925	17.4543
ENSG00000141552	ANAPC11	17	81890790	81900991	+	968.637	-0.253955	0.822497	12.3971	8.76266	12.2479	10.1453	9.75237	12.935	13.1661	12.7893	10.793	13.9062
ENSG00000142192	APP	21	25880550	26171128	-	18922.8	0.215481	0.822497	132.04	191.78	147.22	161.963	149.271	132.441	141.308	135.877	128.992	135.108
ENSG00000149357	LAMTOR1	11	72085895	72103297	-	1544.82	0.208972	0.822497	25.0937	31.9467	31.8506	28.4917	32.3714	28.6121	27.1533	25.7192	23.2565	24.8018
ENSG00000150967	ABCB9	12	122920951	122981649	-	445.964	-0.530339	0.822497	2.18025	0.850233	1.25272	1.04866	1.33769	1.17754	1.84398	1.80233	2.57785	2.23518
ENSG00000160613	PCSK7	11	117204337	117232525	-	733.769	0.264469	0.822497	1.44104	1.92435	1.7379	1.67915	2.04395	1.47407	1.6651	1.48624	1.17854	1.54256
ENSG00000163283	ALPP	2	232378724	232382889	+	68.0286	-1.83334	0.822497	0.881648	0.185793	0.269143	1.15191	0.0345237	0.234269	3.1311	4.20815	0.693003	0.733802
ENSG00000163453	IGFBP7	4	57030773	57110385	-	487.658	0.784128	0.822497	5.63326	15.6322	13.353	15.5352	27.5335	14.6513	4.02207	8.68824	12.2422	5.50257
ENSG00000164746	C7orf57	7	48035511	48061304	+	11.819	1.05537	0.822497	0.136542	0.585758	0.381843	0.210532	0.391841	0.316539	0.12876	0.189532	0.14227	0.0411288
ENSG00000167487	KLHL26	19	18637025	18671721	+	23.4673	-1.28386	0.822497	0.130959	0.191013	0.183114	0.100961	0.0939542	0.0607189	0.823295	0.575641	0.185185	0.0591703
ENSG00000167565	SERTAD3	19	40440844	40444335	-	431.65	-0.315556	0.822497	7.73223	11.9703	8.09568	12.1554	10.6392	10.8331	11.8619	13.1181	13.3609	13.7466
ENSG00000170348	TMED10	14	75131469	75176612	-	5642.44	0.348456	0.822497	43.7853	81.4617	59.5079	63.6583	61.4857	44.5114	42.5266	61.8975	51.9382	42.5171
ENSG00000170379	TCAF2	7	143620952	143730409	+	21.6732	0.762407	0.822497	0.103861	0.191292	0.180724	0.403554	0.154546	0.0973801	0.15997	0.127081	0.108218	0.116796
ENSG00000173085	COQ2	4	83261536	83284914	-	455.407	0.249187	0.822497	9.64632	9.56935	8.21163	9.11646	6.78415	6.74956	7.19825	7.39194	8.21746	6.89785
ENSG00000182473	EXOC7	17	76081016	76121576	-	4753.58	0.269231	0.822497	19.7403	26.847	20.7241	28.2991	29.1976	22.5045	21.3364	19.5266	18.763	21.4265
ENSG00000184445	KNTC1	12	122527246	122626396	+	2841.61	0.194073	0.822497	13.0405	12.5812	14.4377	11.7488	13.2546	12.8107	11.5231	11.9805	10.3336	10.2284
ENSG00000186446	ZNF501	3	44729596	44737083	+	125.935	-0.301036	0.822497	1.52082	1.25421	1.17257	1.5557	1.50726	1.54707	1.44841	1.91148	1.85661	1.87854
ENSG00000186806	VSIG10L	19	51331536	51342124	-	93.0857	-0.447203	0.822497	0.84728	1.18736	0.755074	1.43523	0.853641	1.78233	1.03572	1.38481	1.2384	1.47634
ENSG00000189042	ZNF567	19	36687612	36727701	+	356.99	-0.388482	0.822497	2.49875	2.73064	2.49272	4.14679	4.03617	3.69921	4.72298	5.03029	3.40617	3.96139
ENSG00000219507	FTH1P8	X	148052233	148052746	+	15.3339	0.653942	0.822497	1.64037	1.55556	2.15953	1.58411	1.92702	1.02742	1.04482	1.21172	1.61922	0.728155
ENSG00000253649	PRSS51	8	10482878	10547585	-	59.028	-0.68751	0.822497	1.1401	0.737407	0.858392	0.489056	0.391497	1.5813	0.96485	0.631218	0.929021	1.72589
ENSG00000254535	PABPC4L	4	134196333	134201789	-	240.055	-0.484262	0.822497	2.01184	1.51839	2.53647	1.39316	2.29491	3.64035	1.81183	2.67178	3.51537	2.00838
ENSG00000047936	ROS1	6	117288300	117425855	-	257.122	0.934369	0.823776	2.78481	4.44426	0.743323	2.07289	0.397153	1.28943	0.969467	0.847685	1.13593	1.22081
ENSG00000100151	PICK1	22	38056311	38075701	+	400.331	0.303268	0.823776	5.4417	5.95112	4.12938	5.31447	3.7503	3.5696	4.16618	3.95683	4.58041	3.64981
ENSG00000116191	RALGPS2	1	178725147	178921841	+	634.169	-0.394055	0.823776	4.20168	2.37539	2.42408	3.08939	2.4174	2.81418	3.88848	3.42956	4.44343	4.49591
ENSG00000129566	TEP1	14	20365667	20413501	-	945.222	0.317921	0.823776	4.05615	5.11999	4.7668	4.66775	3.74908	2.56466	3.18624	4.36648	3.86126	3.95612
ENSG00000171853	TRAPPC12	2	3379675	3485094	+	391.314	0.199227	0.823776	2.02742	2.33672	2.30463	2.11007	2.27878	1.85391	2.0818	2.07939	1.68494	1.92876
ENSG00000175592	FOSL1	11	65892049	65900573	-	848.084	0.586324	0.823776	12.3228	35.9315	24.4245	22.2601	36.1656	25.1363	19.7666	17.4424	10.5119	14.4542
ENSG00000186026	ZNF284	19	44072159	44089613	+	77.1991	-0.430581	0.823776	0.49125	0.663841	0.578772	0.983104	0.970841	1.04077	0.968321	0.972332	1.0877	0.895542
ENSG00000212916	MAP10	1	232804892	232808407	+	83.2099	-0.44332	0.823776	0.896108	0.955105	1.02945	0.95356	1.04232	1.6112	0.833129	0.981081	1.76219	1.43705
ENSG00000253485	PCDHGA5	5	141364232	141512979	+	7.02379	-0.937776	0.823776	0.0232215	0.037191	0.0336722	0.0501266	0.0604692	0.0669923	0.10219	0.0835679	0.0645216	0.0734442
ENSG00000260877	AP005233.2	11	69371463	69372512	+	21.4655	-0.61992	0.823776	1.67007	1.28961	2.59466	3.09006	2.39634	2.45204	3.93721	3.99245	3.85315	2.76679
ENSG00000167912	AC090152.1	8	59119040	59123478	+	37.5824	-0.63778	0.824227	0.458078	0.288873	0.211724	0.284286	0.600682	0.582295	0.415769	0.420367	0.811399	0.639884
ENSG00000171448	ZBTB26	9	122915566	122931512	-	512.651	-0.311455	0.824227	3.54477	3.99465	5.5235	5.48176	5.32783	6.22655	6.40538	6.46063	5.59977	4.93256
ENSG00000189306	RRP7A	22	42508344	42519796	-	1913.69	0.305929	0.824417	16.7773	17.5342	16.959	16.8224	22.1035	12.8612	18.5436	16.8187	11.6325	13.1077
ENSG00000123364	HOXC13	12	53938831	53946544	+	394.398	-0.366278	0.824463	8.34055	5.5181	8.45637	7.17321	6.03033	8.04553	7.70537	8.02895	12.7512	9.26946
ENSG00000131480	AOC2	17	42844580	42850707	+	134.918	0.314816	0.824463	2.93411	2.54871	2.61405	2.66586	2.81199	2.74385	1.87845	1.86126	1.84813	2.58649
ENSG00000159176	CSRP1	1	201483530	201509456	-	5082.79	0.464688	0.824463	15.9691	38.6994	29.3316	20.4433	34.3714	19.8306	20.9613	23.9733	21.1158	14.7044
ENSG00000005812	FBXL3	13	76992598	77027195	-	699.667	-0.534347	0.825651	6.62885	3.63094	3.151	3.13395	3.07952	3.1888	6.5132	7.33266	4.84857	6.54552
ENSG00000188070	C11orf95	11	63759892	63768775	-	764.497	-0.269445	0.825651	7.34133	5.17984	5.66341	5.37903	4.75427	6.77993	6.24631	6.20213	7.68039	7.23626
ENSG00000263571	AC004147.2	17	34155566	34165736	+	4.81195	-1.42344	0.825651	0.0215943	0.0259387	0.0234845	0	0.084348	0.0700852	0.0475147	0.0815976	0.157501	0.0569148
ENSG00000187231	SESTD1	2	179101678	179264832	-	788.712	-0.317153	0.825842	2.78203	2.58925	3.8507	2.89769	2.84423	3.27493	3.83123	3.75546	4.80419	2.97809
ENSG00000112651	MRPL2	6	43054029	43059438	-	590.389	0.21926	0.826733	14.1448	16.0329	13.7824	12.3325	14.8048	11.5432	13.7402	12.027	10.6703	13.0805
ENSG00000183960	KCNH8	3	19148510	19535642	+	10.6858	-1.00371	0.826876	0.051024	0	0.0792719	0.0629382	0.0894822	0.157715	0.11227	0.0944339	0.136708	0.0691616
ENSG00000005810	MYCBP2	13	77044657	77327094	-	1310.84	-0.50395	0.826965	5.32393	2.9041	2.67763	2.76524	2.80659	2.9429	5.63429	5.44214	3.38967	5.96103
ENSG00000011478	QPCTL	19	45692666	45703989	+	366.614	0.465236	0.826965	5.39413	10.3332	6.49873	12.9209	11.5475	7.52775	6.94927	6.92771	5.3279	7.08207
ENSG00000138271	GPR87	3	151294086	151316820	-	449.774	-0.355921	0.826965	13.9703	13.6153	12.7278	13.8855	7.02069	14.5313	16.6167	14.9296	16.2689	16.0129
ENSG00000156140	ADAMTS3	4	72280969	72569221	-	968.973	0.365048	0.826965	9.24004	8.26147	6.41915	7.06101	6.84873	5.65248	4.6752	6.63909	4.38161	8.02545
ENSG00000164794	KCNV1	8	109963636	109975771	-	6.36826	-1.14607	0.826965	0.0256807	0.0077118	0.0488751	0.0207882	0.0358249	0.0694566	0.0423797	0.0485194	0.0334475	0.115065
ENSG00000164796	CSMD3	8	112222928	113436939	-	66.5843	-0.912399	0.826965	0.163092	0.11493	0.13007	0.110311	0.0315488	0.261132	0.129189	0.0586924	0.210718	0.375977
ENSG00000169372	CRADD	12	93677375	93894840	+	206.45	0.344205	0.826965	2.90584	3.32838	2.26857	2.65466	1.96893	2.36898	1.98665	1.98316	2.35731	1.64116
ENSG00000128791	TWSG1	18	9334767	9402420	+	2397.39	-0.180254	0.829589	23.3938	26.8984	21.9594	26.826	24.0866	26.9431	25.3629	28.7673	30.2136	28.2497
ENSG00000172809	RPL38	17	74203582	74210655	+	8711.8	0.333201	0.829589	89.6681	135.55	113.675	124.437	153.087	95.4776	109.947	110.133	71.4639	102.267
ENSG00000281005	LINC00921	16	3263743	3267567	+	10.7795	1.03096	0.829589	0.107884	0.172784	0.332428	0.329915	0.481598	0.213976	0.197818	0.135886	0.11241	0.0379125
ENSG00000197021	CXorf40B	X	149929527	149938700	-	186.898	0.271594	0.829752	3.21996	4.4457	4.36721	4.4141	4.27503	3.48351	3.76645	3.75604	3.02725	3.12153
ENSG00000179869	ABCA13	7	48171458	48647497	+	384.827	-0.805506	0.830025	1.10737	0.544916	0.622392	0.7583	0.534837	0.558735	0.619385	0.753491	2.86032	1.4446
ENSG00000147872	PLIN2	9	19108375	19149290	-	641.282	0.289178	0.830323	5.53486	8.08442	6.5972	6.22236	7.76813	5.00107	6.79076	5.7652	4.7059	5.72312
ENSG00000153363	LINC00467	1	211382736	211435570	+	77.8655	0.464751	0.831616	0.690383	0.330174	0.778623	0.724442	0.634927	0.491011	0.351638	0.552111	0.45292	0.444791
ENSG00000169714	CNBP	3	129169484	129183922	-	6513.44	0.268457	0.831616	158.506	164.504	190.188	171.426	212.901	188.745	133.771	143.828	152.27	126.513
ENSG00000181038	METTL23	17	76726830	76733936	+	270.171	0.264901	0.831616	7.34967	7.85356	6.12714	7.68237	8.43518	7.04825	5.28006	5.4818	6.66752	6.67295
ENSG00000249279	LINC02057	5	61201304	61304811	-	69.3146	0.49173	0.831616	2.77165	2.86388	1.87987	2.41249	3.29275	1.32192	2.52468	2.18794	2.17371	1.19395
ENSG00000279864	AC124864.2	21	9529934	9559268	+	530.977	0.574051	0.831616	31.4651	46.6984	18.3058	24.7738	45.0949	23.849	26.4098	30.2015	12.0079	19.2581
ENSG00000163191	S100A11	1	152032506	152047907	-	3938.22	-0.307129	0.833757	255.659	266.684	261.753	298.077	235.946	253.875	422.918	370.505	260.043	323.523
ENSG00000064607	SUGP2	19	18990888	19034023	-	2410.35	-0.145527	0.83454	13.3789	11.9349	13.5983	13.7557	13.0069	13.4535	15.1457	14.6478	14.0439	15.3645
ENSG00000101474	APMAP	20	24962925	24992751	-	4003.91	0.239312	0.83454	86.0214	107.973	83.1012	99.3421	96.8016	75.3986	87.3126	86.5642	64.2261	87.3889
ENSG00000104904	OAZ1	19	2269509	2273490	+	8077.27	0.276916	0.83454	114.738	132.159	101.058	151.062	126.852	84.0147	117.706	109.902	91.7221	113.216
ENSG00000105605	CACNG7	19	53909335	53943941	+	137.538	-0.651797	0.83454	2.47239	2.05601	1.7753	1.26582	1.71566	3.03482	1.62157	1.36884	5.11919	3.44196
ENSG00000108590	MED31	17	6643311	6651634	-	205.531	0.246118	0.83454	4.71774	6.09694	5.17652	4.56909	5.17102	4.62539	4.42567	4.25205	3.73063	4.64065
ENSG00000110675	ELMOD1	11	107591091	107666779	+	51.8944	-0.564535	0.83454	0.515298	0.291279	0.173066	0.441663	0.31291	0.549276	0.650285	0.531782	0.48954	0.351519
ENSG00000112394	SLC16A10	6	111087503	111231194	+	30.1644	-0.861782	0.83454	0.13427	0.0521797	0.11596	0.0895092	0.0705161	0.119626	0.0955834	0.123643	0.395019	0.108248
ENSG00000122694	GLIPR2	9	36136536	36163913	+	416.957	-0.521201	0.83454	8.42495	4.10031	4.84977	5.22074	4.63632	4.54155	6.96763	7.0884	12.2595	8.23888
ENSG00000125651	GTF2F1	19	6379572	6393981	-	1681.06	0.254371	0.83454	26.1999	29.5062	27.0502	37.7539	34.0092	26.5415	28.1453	26.6201	21.8006	26.4339
ENSG00000130558	OLFM1	9	135075422	135121179	+	158.204	-0.539615	0.83454	0.608788	0.635504	1.4345	1.05601	1.38309	2.03073	1.2917	1.07196	1.66133	1.38297
ENSG00000135678	CPM	12	68842197	68971570	-	90.489	-0.414671	0.83454	0.400476	0.530564	0.659702	0.432239	0.479798	0.490597	0.803431	0.661259	0.54614	0.831991
ENSG00000140199	SLC12A6	15	34229784	34338060	-	647.376	-0.392253	0.83454	3.40126	2.38799	3.11617	2.48622	1.85692	3.67965	2.93366	2.52425	4.42655	3.82728
ENSG00000151689	INPP1	2	190343570	190371665	+	318.133	0.212882	0.83454	4.24404	4.76993	4.89895	4.56726	4.73639	3.45027	3.91827	3.79149	4.37035	4.48739
ENSG00000153132	CLGN	4	140388453	140427661	-	154.465	-0.991349	0.83454	4.15143	1.54888	1.21421	1.00137	0.982765	2.43274	1.79923	1.37515	3.4408	8.65387
ENSG00000160325	CACFD1	9	133459965	133470848	+	306.589	-0.430248	0.83454	3.8325	2.54405	4.26394	3.66023	3.72839	5.46914	3.38421	3.5796	6.96194	4.90434
ENSG00000160781	PAQR6	1	156243320	156248117	-	240.382	-0.297466	0.83454	3.90988	3.49603	4.78603	3.91721	4.59827	5.40592	4.28224	4.14546	5.6998	5.915
ENSG00000164983	TMEM65	8	124306189	124372692	-	1807.51	-0.46145	0.83454	11.0781	5.24834	8.59489	8.83759	7.16893	9.1242	9.21383	10.2674	17.7854	9.96925
ENSG00000166532	RIMKLB	12	8681600	8783095	+	2477.15	-0.26269	0.83454	11.1857	11.514	13.8433	13.5715	13.5433	14.1395	17.4399	17.4095	15.6564	11.7273
ENSG00000171612	SLC25A33	1	9539465	9585173	+	336.077	0.29299	0.83454	4.07596	6.05445	4.62004	4.07704	4.4463	4.21083	3.7895	3.79309	3.03866	4.15185
ENSG00000171984	SHLD1	20	5750393	5864395	+	59.3552	-0.408866	0.83454	1.38105	1.02461	1.08228	1.27138	0.906624	1.03267	1.51938	1.60064	1.81989	1.56303
ENSG00000175920	DOK7	4	3463306	3501473	+	4.61642	-1.35959	0.83454	0.0219902	0.0264143	0.0597878	0.0474687	0	0.130845	0.0483859	0.0830937	0.103107	0.034775
ENSG00000177951	BET1L	11	167784	207428	-	713.01	0.241082	0.83454	7.75552	11.0384	10.0689	10.1042	9.56429	8.37788	9.13823	8.83129	7.43535	7.26917
ENSG00000196417	ZNF765	19	53389793	53430413	+	396.944	-0.301089	0.83454	1.09629	1.50681	1.20398	1.84275	1.35183	1.67209	1.72809	1.78506	1.5093	1.92881
ENSG00000196550	FAM72A	1	206186179	206204414	-	100.187	0.358436	0.83454	1.72438	1.47949	1.1354	1.24076	1.6495	1.28175	0.942099	1.15246	0.928912	1.33562
ENSG00000197182	MIRLET7BHG	22	46053869	46113928	+	26.4045	0.659879	0.83454	0.201429	0.279176	0.320165	0.250852	0.319902	0.192771	0.230129	0.259286	0.113011	0.0735083
ENSG00000224389	C4B	6	32014795	32035418	+	38.4615	-0.994088	0.83454	0.117528	0.252626	0.208542	0.106821	0.186389	0.709352	0.197354	0.213703	0.541396	0.0717345
ENSG00000225975	LINC01534	19	36682636	36687449	-	27.611	-0.618293	0.83454	0.194018	0.194209	0.128945	0.383912	0.384935	0.419796	0.39133	0.337472	0.415545	0.40909
ENSG00000227479	AC124861.1	2	240227560	240256035	-	6.88277	-1.01324	0.83454	0.724088	0.372755	0.337488	0.558228	0.577206	0.559538	1.70704	1.22845	1.0778	0.654321
ENSG00000230027	AC092813.2	1	76041691	76066349	+	5.67256	-1.23598	0.83454	0.0676467	0.0812561	0.18392	0.255542	0.0377472	0.146367	0.26048	0.182582	0.493391	0.392244
ENSG00000232956	SNHG15	7	44983023	44986961	-	704.672	0.397461	0.83454	6.38775	11.8002	10.2427	8.96149	12.0322	9.47005	7.27549	8.06397	5.24709	7.45883
ENSG00000233369	GTF2IP4	7	73154938	73207283	+	61.9217	-0.334021	0.83454	0.774648	0.679408	0.74885	0.796275	0.686122	0.957773	1.05516	0.862875	0.999321	0.777788
ENSG00000246350	AL049543.1	6	28587378	28591747	+	6.48624	-1.22887	0.83454	0.154406	0.018547	0.0503765	0.066661	0.0344637	0.167044	0.101924	0.10002	0.305678	0.0976701
ENSG00000262454	MIR193BHG	16	14301389	14331067	+	56.6622	-0.43925	0.83454	0.41816	0.237925	0.478698	0.482998	0.311113	0.476195	0.468117	0.633618	0.542715	0.502721
ENSG00000117525	F3	1	94529173	94541759	-	74.7445	3.56025	0.83568	0	5.3932	0.0167224	1.57662	4.61609	0.548952	0.169166	0.26561	0	0
ENSG00000111644	ACRBP	12	6638075	6647433	-	14.476	-0.81114	0.836447	0.252138	0.170361	0.119966	0.153076	0.211041	0.32392	0.156034	0.187146	0.49259	0.431954
ENSG00000198795	ZNF521	18	25061924	25352190	-	99.1221	-0.567386	0.836447	0.898218	0.393893	0.744262	0.553977	0.525077	0.694097	0.894078	0.731148	1.58211	0.721488
ENSG00000235750	KIAA0040	1	175156986	175192999	-	247.745	-0.624833	0.836447	2.45759	1.87855	3.11817	1.29611	1.18434	2.73931	2.30434	1.98995	2.88077	5.40759
ENSG00000279089	AC005839.1	17	51183191	51186403	-	25.8275	0.503603	0.836447	0.400533	0.564063	0.405552	0.521742	0.400757	0.418374	0.319094	0.283311	0.33099	0.262095
ENSG00000099795	NDUFB7	19	14566078	14572066	-	729.969	0.205119	0.838538	67.8501	61.8725	66.2119	84.9593	74.1476	59.4048	64.5172	59.1928	62.1402	62.7867
ENSG00000118369	USP35	11	78188812	78215232	+	315.012	-0.331227	0.838538	2.68386	2.0473	2.09683	2.96332	1.9882	2.21937	3.02058	2.77265	3.43931	3.37423
ENSG00000249156	TAF11L12	5	17610496	17611583	+	5.53428	-1.78209	0.839351	0.367083	0.0489926	0	0.088044	0.0455187	0.132376	0.628216	0.39631	0.722466	0.043
ENSG00000168152	THAP9	4	82900684	82919969	+	120.643	-0.345358	0.839413	1.45462	0.873634	1.33686	1.24936	1.04033	1.61801	1.2735	1.41561	1.83585	1.43635
ENSG00000170312	CDK1	10	60778331	60794852	+	5671.56	-0.273785	0.839413	72.3838	60.0975	75.4051	55.4014	54.1227	60.7341	76.4053	75.5631	87.5237	83.5232
ENSG00000108010	GLRX3	10	130136391	130184521	+	1942.63	0.347744	0.842031	27.5117	21.0175	16.6294	17.9344	18.7828	14.4238	17.9799	17.644	11.4681	18.5459
ENSG00000138035	PNPT1	2	55634061	55693863	-	2834.28	0.422149	0.842031	21.4375	39.3206	28.4675	25.8263	34.024	17.9385	27.1466	28.0883	14.5591	23.5202
ENSG00000224470	ATXN1L	16	71845976	71885268	+	2581.74	-0.187346	0.842031	12.9517	14.2173	13.5493	15.2391	12.6417	14.7753	17.3946	16.7336	13.7978	15.4105
ENSG00000226312	CFLAR-AS1	2	201140278	201157823	-	40.9595	0.732284	0.842031	0.368608	1.04542	0.445415	0.541509	0.468504	0.221543	0.42806	0.309521	0.181367	0.58291
ENSG00000161847	RAVER1	19	10316212	10333638	-	709.411	0.2904	0.842239	6.56865	7.11933	7.3181	8.80192	8.28555	6.89415	6.57946	5.90809	4.50399	7.26331
ENSG00000224081	SLC44A3-AS1	1	94613814	94855426	-	35.118	-0.590511	0.842239	0.160266	0.072841	0.136609	0.168302	0.125684	0.234302	0.119135	0.149644	0.275306	0.223759
ENSG00000256050	AL583722.1	14	104681146	104684932	+	5.7545	1.06417	0.842239	0.339528	0.285484	0.221549	0.183229	0.416808	0.257122	0.112061	0.109968	0.0707541	0.14318
ENSG00000258976	AC013451.2	14	74614693	74616647	-	44.5822	1.05827	0.842239	4.88944	6.54219	2.2212	2.13761	4.6278	0.803488	1.77037	2.20504	0.322439	4.69797
ENSG00000087111	PIGS	17	28553383	28571794	-	1257.97	0.228268	0.842524	10.6825	12.4975	9.62271	12.1545	10.915	9.79199	10.0819	9.95036	7.64495	10.2238
ENSG00000144596	GRIP2	3	14489107	14556075	-	46.8882	-1.23547	0.844723	0.108244	0.0493182	0.044652	0.306173	0.0624834	0.0686469	0.492772	0.390884	0.338354	0.0550909
ENSG00000164610	RP9	7	33094797	33109404	-	484.156	0.240807	0.844723	11.6018	15.7304	11.7542	12.4968	15.4747	10.9856	10.8378	12.4499	10.775	11.6652
ENSG00000005243	COPZ2	17	48026167	48038030	-	211.686	0.426948	0.845602	4.01907	6.51303	4.86228	6.62227	9.60761	4.11647	4.52631	4.80122	5.60008	4.46278
ENSG00000067840	PDZD4	X	153802166	153830565	-	431.038	-0.570389	0.845602	3.23034	3.0698	4.49144	2.94591	5.68143	8.71472	5.45459	6.48946	5.68786	2.48954
ENSG00000077463	SIRT6	19	4174109	4182566	-	229.982	0.254522	0.845602	3.68053	4.24648	4.23093	5.3663	4.59393	3.58011	3.97817	3.95615	3.22941	3.79513
ENSG00000079819	EPB41L2	6	130839347	131063322	-	5949.05	0.35084	0.845602	24.4757	35.7064	36.897	28.8954	31.0487	17.9287	28.4839	26.9212	30.6998	19.0899
ENSG00000084623	EIF3I	1	32221928	32231604	+	7053.45	0.245807	0.845602	216.659	241.768	185.237	202.635	231.716	175.057	200.182	184.667	141.26	207.965
ENSG00000090565	RAB11FIP3	16	425649	523011	+	906.754	0.242872	0.845602	5.83025	8.19866	8.09079	7.16877	8.70437	6.92597	6.8103	6.41638	6.1116	5.83404
ENSG00000100526	CDKN3	14	54396849	54420218	+	1981.02	-0.238951	0.845602	54.3585	44.0426	49.1807	39.4698	53.4625	50.414	54.246	52.6847	65.4784	61.0281
ENSG00000100804	PSMB5	14	23016543	23035230	-	2398.73	0.26518	0.845602	85.7445	86.3394	73.279	80.2388	85.1729	59.3519	68.8353	59.9409	61.7897	91.8766
ENSG00000104427	ZC2HC1A	8	78666089	78719765	+	274.615	-0.35945	0.845602	3.62387	2.44691	2.99662	3.1244	1.92641	2.78377	3.44427	3.81979	4.16688	3.91091
ENSG00000105186	ANKRD27	19	32597006	32676597	-	1457.44	-0.296833	0.845602	6.98238	6.98133	6.59135	10.0076	9.93136	9.07688	10.5679	10.7184	8.71856	10.6633
ENSG00000105472	CLEC11A	19	50723364	50725718	+	390.864	0.35813	0.845602	13.0901	14.9801	11.4089	15.5645	19.3746	15.2997	9.09017	9.98949	12.7686	10.8967
ENSG00000106636	YKT6	7	44200968	44214294	+	4476.54	0.281838	0.845602	57.9274	74.2115	59.6782	60.4804	69.7108	59.1719	46.78	52.7043	40.7497	65.4496
ENSG00000107021	TBC1D13	9	128787253	128810430	+	882.924	-0.250116	0.845602	8.55691	8.58342	10.5336	10.454	11.7291	11.8464	12.9412	10.9688	10.1392	13.4009
ENSG00000108518	PFN1	17	4945652	4949061	-	11601.8	0.251727	0.845602	288.234	326.584	307.61	265.802	354.023	271.379	270.324	255.437	198.541	299.634
ENSG00000109065	NAT9	17	74770529	74776367	-	1215.72	0.399116	0.845602	10.8895	21.6781	12.8869	17.7946	19.3738	13.5396	13.7929	15.0431	9.48177	10.7901
ENSG00000111850	SMIM8	6	87322583	87399749	+	125.688	-0.291245	0.845602	0.735378	0.633556	0.562582	0.634963	0.571652	0.894328	0.624914	0.777502	0.845492	0.700423
ENSG00000115649	CNPPD1	2	219171897	219178106	-	604.261	0.240272	0.845602	11.9795	10.7627	12.9926	10.7629	11.9849	9.67583	10.4861	9.33873	8.06058	11.9584
ENSG00000116791	CRYZ	1	74705482	74733408	-	745.229	-0.262485	0.845602	9.86381	7.29423	8.78971	7.91426	6.43755	10.013	8.80817	8.76092	9.64373	11.1319
ENSG00000117395	EBNA1BP2	1	43164175	43270936	-	5366.47	0.37491	0.845602	75.8048	94.9922	70.88	78.5353	93.291	63.4989	71.3607	68.763	36.3566	78.8929
ENSG00000117682	DHDDS	1	26432282	26471306	+	968.251	0.23348	0.845602	9.91503	9.45746	8.18401	8.92497	8.85751	7.1653	8.62732	7.44954	6.29092	9.03478
ENSG00000118137	APOA1	11	116835751	116837950	-	13.7622	-0.913885	0.845602	0.342794	0.262028	0.33891	0.369983	0.313005	0.404565	0.719978	0.807463	1.00658	0.131416
ENSG00000118705	RPN2	20	37178410	37241619	+	11248	0.265881	0.845602	194.615	262.631	198.941	228.286	220.823	208.001	203.242	203.757	156.575	147.681
ENSG00000125656	CLPP	19	6361531	6370242	+	602.11	0.242931	0.845602	7.54057	8.34809	7.88627	10.5802	10.5613	7.81785	7.96407	7.70676	7.05811	7.40647
ENSG00000127774	EMC6	17	3668812	3669668	+	469.502	0.310709	0.845602	28.4537	37.7685	30.2567	26.1815	40.9923	27.7354	27.5095	25.6924	20.6034	30.3611
ENSG00000127952	STYXL1	7	75996338	76048004	-	272.148	0.500138	0.845602	9.0153	8.3846	3.23642	8.36053	9.20644	4.56885	5.65731	6.68559	4.17235	5.92874
ENSG00000130311	DDA1	19	17309518	17323298	+	698.352	0.171856	0.845602	7.55546	8.19347	7.74399	7.9983	7.65562	6.78368	7.27059	6.38375	6.41269	7.89409
ENSG00000130382	MLLT1	19	6210381	6279975	-	1765.41	0.240718	0.845602	16.8937	19.4199	17.0356	23.561	20.61	17.1682	18.2991	16.4491	13.8471	16.7696
ENSG00000130433	CACNG6	19	53992288	54012669	+	48.2331	-0.701426	0.845602	0.598708	0.54656	1.2241	1.11145	1.33633	2.07268	1.4491	0.982493	2.4953	0.833174
ENSG00000131943	C19orf12	19	29698886	29715789	-	967.463	-0.340504	0.845602	5.73475	6.93804	6.07521	9.60056	10.2309	10.5604	9.53188	9.67454	10.2655	8.81223
ENSG00000132475	H3F3B	17	75776434	75785893	-	15716.3	0.332871	0.845602	103.742	167.768	120.573	134.779	167.223	113.501	127.593	128.678	85.7216	95.5738
ENSG00000134755	DSC2	18	31058840	31102522	-	195.641	-0.391781	0.845602	0.745462	0.503149	0.918811	0.463596	0.65763	0.771913	0.761553	0.777987	0.987561	1.01794
ENSG00000135002	RFK	9	76385526	76394517	-	1306.21	-0.282862	0.845602	12.0348	12.4165	16.9686	17.1375	15.4795	15.5394	18.7309	21.1679	15.5401	19.0982
ENSG00000136492	BRIP1	17	61681266	61863521	-	1873.44	0.231735	0.845602	10.5901	12.8941	10.7803	14.9304	12.3392	11.7933	10.2029	10.7258	9.3332	10.345
ENSG00000138411	HECW2	2	196189099	196593684	-	220.785	-0.617426	0.845602	0.432985	0.153101	0.566694	0.27109	0.36398	0.340672	0.511413	0.556498	0.853471	0.482166
ENSG00000138641	HERC3	4	88592434	88708541	+	8.57474	-0.828074	0.845602	0.0509413	0.0458924	0.0623255	0.0274909	0.0284255	0.089555	0.0840661	0.0756212	0.0530783	0.0805578
ENSG00000143774	GUK1	1	228139962	228148984	+	2170.14	0.191842	0.845602	22.4088	23.4199	23.0834	25.3823	24.715	21.9467	23.6512	19.762	17.4578	21.3771
ENSG00000145087	STXBP5L	3	120908072	121424761	+	27.3385	-0.786272	0.845602	0.124101	0.0480866	0.0914276	0.0950573	0.0804184	0.199223	0.118915	0.0605081	0.2753	0.105512
ENSG00000146592	CREB5	7	28299321	28825894	+	1734.59	0.327571	0.845602	7.11935	9.35478	9.55629	6.92135	7.21178	8.59392	5.2328	5.37705	6.89154	5.90757
ENSG00000151572	ANO4	12	100717526	101128641	+	44.3542	-0.506311	0.845602	0.479551	0.394686	0.231791	0.249208	0.426165	0.45155	0.654599	0.373918	0.490415	0.561745
ENSG00000154734	ADAMTS1	21	26835755	26845409	-	322.529	0.683791	0.845602	2.03168	2.86353	5.57512	1.40531	1.81811	1.10919	1.81999	1.1884	2.58224	1.82361
ENSG00000154945	ANKRD40	17	50693198	50707914	-	2912.9	0.334817	0.845602	22.1101	40.7366	31.6377	30.1989	38.7604	29.6338	26.3055	27.4802	25.5739	20.5884
ENSG00000159450	TCHH	1	152106317	152115454	-	14.2189	-0.664425	0.845602	0.057096	0.0609624	0.10349	0.0616245	0.0991194	0.150991	0.13261	0.102736	0.125592	0.0936348
ENSG00000160963	COL26A1	7	101362875	101559024	+	24.0163	-1.12986	0.845602	0.343447	0.0515679	0.0933777	0.386133	0.303438	0.170297	0.692725	0.602537	0.954279	0.165954
ENSG00000161996	WDR90	16	649311	667833	+	1095.27	0.428441	0.845602	3.97255	6.14306	6.36818	6.23366	6.27164	6.57643	4.44926	3.91135	2.71264	3.89052
ENSG00000163362	INAVA	1	200891048	200915742	+	182.349	-0.316241	0.845602	1.47893	1.27746	2.015	1.2734	1.34451	1.75279	1.63622	1.7402	2.19892	1.87451
ENSG00000163913	IFT122	3	129440036	129520507	+	472.174	0.368748	0.845602	2.90131	1.83101	2.76462	3.13143	2.79075	2.38149	1.53517	1.80978	2.69673	1.97118
ENSG00000164761	TNFRSF11B	8	118923557	118951885	-	508.794	0.725393	0.845602	5.33504	22.1322	12.0652	10.3724	11.4348	14.5631	5.20865	6.63714	6.81051	3.87383
ENSG00000165138	ANKS6	9	98731329	98796965	-	680.919	-0.305423	0.845602	3.0796	2.47212	3.77939	3.4968	3.87275	3.96007	3.57539	3.53023	4.65404	4.92018
ENSG00000165591	FAAH2	X	57286706	57489196	+	19.5631	-1.41247	0.845602	0.395628	0.316814	0.167323	0.332116	0.0735874	0.428009	0.193448	0.0949172	0.34352	2.36353
ENSG00000167460	TPM4	19	16067021	16103002	+	8742.28	0.402144	0.845602	22.4911	46.3346	39.4821	44.37	42.753	28.7507	34.0112	37.4294	23.9465	23.7492
ENSG00000168495	POLR3D	8	22245133	22254601	+	881.916	0.332368	0.845602	6.32698	9.51891	8.72202	8.10705	10.1124	7.0942	8.18499	7.72318	4.95257	6.02502
ENSG00000168795	ZBTB5	9	37438102	37465450	-	1358.87	-0.214613	0.845602	14.8079	11.8883	12.4099	14.1747	11.8901	14.1671	14.0843	13.7293	17.0262	16.6288
ENSG00000169018	FEM1B	15	68277745	68295862	+	2917.61	-0.197045	0.845602	18.5968	14.4656	19.8892	16.1391	17.5518	19.5522	20.101	21.2777	18.9827	19.4217
ENSG00000170421	KRT8	12	52897187	52949954	-	6970.02	-0.547135	0.845602	47.8717	47.5328	31.7016	43.9145	28.9905	32.9382	86.8156	84.4978	36.5615	51.4413
ENSG00000171861	MRM3	17	782353	792509	+	267.589	0.361402	0.845602	5.70073	10.1506	6.17543	6.46655	8.35801	4.66782	6.44393	6.15461	5.03142	6.36356
ENSG00000173480	ZNF417	19	57900296	57916610	-	240.421	-0.353349	0.845602	1.20277	1.9499	2.00324	2.50555	2.06508	2.38404	2.81306	2.56982	2.53274	2.11929
ENSG00000174938	SEZ6L2	16	29871159	29899547	-	773.182	0.303897	0.845602	7.65518	11.7632	10.7677	12.0614	8.2661	9.1578	7.60236	7.40207	7.4363	9.31126
ENSG00000180884	ZNF792	19	34956354	34964229	-	102.655	-0.414771	0.845602	1.08578	0.627958	0.874684	1.44317	0.807828	1.20728	1.2056	1.2265	1.44559	1.37787
ENSG00000182224	CYB5D1	17	7857746	7862282	+	46.575	0.432378	0.845602	0.724738	0.696434	0.666919	0.541537	0.634608	0.518684	0.625601	0.529652	0.290439	0.458436
ENSG00000186897	C1QL4	12	49332409	49337188	-	94.7423	-0.430421	0.845602	2.37615	1.79994	2.37462	1.66353	1.24229	2.52432	2.07249	2.17245	3.45724	2.52764
ENSG00000196557	CACNA1H	16	1153106	1221771	+	1084.41	-0.40324	0.845602	6.1056	3.54948	5.92901	5.60082	5.13628	4.48338	8.39932	8.82045	7.3487	5.76387
ENSG00000197081	IGF2R	6	159969099	160113507	+	5851.58	0.426409	0.845602	10.9654	25.3659	21.3458	16.7473	16.9559	16.3804	15.2952	14.7302	11.7311	9.85864
ENSG00000198354	DCAF12L2	X	126163499	126166289	-	140.824	-0.349779	0.845602	2.27367	1.56608	1.8329	2.88302	2.21804	2.59737	3.07867	2.64352	3.13112	2.29645
ENSG00000198597	ZNF536	19	30228290	30713538	+	5.39195	-1.24247	0.845602	0.0102497	0.0123118	0.0222939	0.0110627	0.0343164	0.033266	0.0281911	0.0331974	0.0961174	0.0216117
ENSG00000231652	AL590428.1	6	73693903	73696131	-	10.7432	-0.90434	0.845602	0.202426	0.0540334	0.269066	0.291308	0.100404	0.291992	0.371171	0.19426	0.492141	0.379394
ENSG00000232721	AC239800.2	1	143736066	143739506	+	9.11522	-0.837716	0.845602	0.132714	0.0797069	0.12629	0.161145	0.0925688	0.269206	0.164259	0.125371	0.207422	0.297319
ENSG00000237765	FAM200B	4	15681662	15705565	+	649.661	0.480289	0.845602	7.4897	6.053	7.3438	9.11783	8.17352	5.81044	2.8784	3.88885	7.7559	7.03168
ENSG00000239462	AC091212.1	3	98902424	99018562	+	11.1658	0.727869	0.845602	1.90986	1.48441	1.71051	1.69758	1.75529	1.70156	0.865189	0.849028	1.05352	0.710642
ENSG00000257800	FNBP1P1	2	74120680	74123218	+	54.0622	-0.571016	0.845602	0.578627	1.17622	1.30696	1.17698	1.06798	1.85388	1.42008	1.85006	1.97102	0.774258
ENSG00000286315	AC087175.1	7	47252139	47254558	-	6.82119	-1.5086	0.845602	0.147185	0.088398	0.0533562	0.158859	0.0273766	0.0796159	0.296869	0.264839	0.690117	0.0258618
ENSG00000076650	GPATCH1	19	33080899	33130542	+	303.781	-0.306769	0.846334	2.18456	2.56441	2.82934	3.63319	3.55724	3.98548	3.9328	3.58061	3.19702	3.56978
ENSG00000111678	C12orf57	12	6942978	6946003	+	1641.22	-0.335234	0.846334	23.3676	39.7861	45.7755	39.9928	46.3708	54.1756	45.7396	49.3154	46.2378	50.8769
ENSG00000118513	MYB	6	135181308	135219173	+	79.9497	-0.412447	0.846334	0.653541	0.562115	0.877468	0.548626	0.38719	0.951439	0.701253	0.783973	0.756619	0.842111
ENSG00000141959	PFKL	21	44300051	44327376	+	1671.29	0.286162	0.846334	7.19884	9.47122	10.5864	12.1806	10.5585	8.78307	8.77866	8.04574	8.66117	6.72985
ENSG00000144381	HSPD1	2	197486584	197516737	-	21679.8	0.456064	0.846334	245.334	384.324	261.425	275.492	311.416	139.577	282.97	275.825	131.458	247.582
ENSG00000173145	NOC3L	10	94333226	94362959	-	1436.89	0.409667	0.846334	22.5261	20.598	15.049	15.1499	15.9201	13.1851	14.8192	16.485	7.44735	15.2488
ENSG00000205002	AARD	8	116938207	116944487	+	202.131	-0.550385	0.846334	2.39971	2.77163	5.03887	2.82913	3.54334	3.71446	4.26476	4.72319	8.46283	3.11374
ENSG00000120211	INSL4	9	5231419	5235304	+	6.4161	2.00811	0.846539	0.0227337	0.464225	0.667541	0.0490737	0.0761132	0.172161	0	0.0736313	0	0.0719016
ENSG00000073910	FRY	13	31846713	32299125	+	37.1593	-0.643144	0.848737	0.103573	0.050895	0.0614395	0.0787595	0.0788102	0.147702	0.0751019	0.0559096	0.169235	0.13649
ENSG00000091656	ZFHX4	8	76681239	76867281	+	947.584	-0.250984	0.848737	2.45244	3.10052	2.71278	2.48681	2.51511	2.56533	3.4373	2.96506	3.84464	2.97214
ENSG00000102471	NDFIP2	13	79481124	79556075	+	526.606	-0.454965	0.848737	5.98022	5.27276	3.5176	3.17452	3.6692	4.24904	7.12671	7.49245	4.0553	6.70751
ENSG00000107651	SEC23IP	10	119892730	119944657	+	1282.56	0.292146	0.848737	11.3273	10.1826	7.69392	7.18409	7.33366	7.24378	7.34156	7.66844	6.11633	7.33925
ENSG00000116044	NFE2L2	2	177227595	177392697	-	2607.96	0.152996	0.848737	21.1044	26.2243	23.0794	22.7698	24.4958	21.2825	21.4621	22.1173	20.0084	20.946
ENSG00000128709	HOXD9	2	176122719	176124937	+	77.0162	-0.363409	0.848737	1.80256	1.39599	1.88297	2.07353	1.58817	2.77119	1.72219	1.92048	2.42186	2.42546
ENSG00000163320	CGGBP1	3	88051944	88149885	-	3496.06	-0.311006	0.848737	26.612	22.8787	28.0539	17.8259	21.8305	31.2092	23.5429	26.6575	37.2118	26.776
ENSG00000164117	FBXO8	4	174236658	174284264	-	307.966	-0.279055	0.848737	5.3062	5.10277	4.92912	3.52828	5.19917	6.54349	5.21225	4.97849	6.35153	6.11022
ENSG00000165105	RASEF	9	82979590	83063177	-	524.774	-0.416177	0.848737	3.01898	2.20629	5.01202	2.7538	3.4512	4.02478	3.8578	3.72805	5.79017	4.54179
ENSG00000169035	KLK7	19	50976468	50984099	-	6.48405	-2.13463	0.848737	0	0	0.0985717	0.0391307	0.101153	0.0196113	0.239321	0.430559	0.358872	0
ENSG00000188483	IER5L	9	129175552	129178261	-	139.604	-0.365737	0.848737	2.01413	1.49487	3.15208	2.29759	1.97366	2.69272	3.13466	3.04075	2.61047	2.62405
ENSG00000196267	ZNF836	19	52153864	52171643	-	56.5136	-0.358255	0.848737	0.543724	0.414475	0.60269	0.677134	0.595132	0.82578	0.632699	0.699902	0.708166	0.771649
ENSG00000197415	VEPH1	3	157259742	157533619	-	20.3958	-1.05683	0.848737	0.169556	0.114054	0.0221278	0.102483	0.0832596	0.24947	0.0820778	0.058578	0.26147	0.371812
ENSG00000204128	C2orf72	2	231037523	231049719	+	30.116	-0.766542	0.848737	0.546277	0.167535	0.316008	0.100358	0.285368	0.553266	0.332466	0.338804	0.641856	0.551409
ENSG00000280077	AL353763.2	9	41012231	41014133	+	34.6254	-0.499629	0.848737	1.04936	0.644242	0.634008	0.729891	0.59856	0.706377	0.949233	1.28396	1.26346	0.983373
ENSG00000025772	TOMM34	20	44942130	44960397	-	1984.64	0.259848	0.849033	57.7589	57.1404	47.747	47.0706	56.653	47.7407	50.7267	48.7108	33.1375	42.1601
ENSG00000101161	PRPF6	20	63981132	64033100	+	2548.12	0.286209	0.849033	39.9051	46.7787	40.9274	52.1244	43.5593	36.995	43.646	40.8811	35.7672	25.8256
ENSG00000213694	S1PR3	9	88990863	89005155	+	756.26	-0.547978	0.849033	2.25735	1.22153	3.34606	2.14976	1.91924	3.13235	1.97039	2.61191	5.27102	2.9432
ENSG00000231969	AC007364.1	2	149587196	150047447	+	6.99398	-1.13189	0.849033	0.0310367	0.0149123	0	0.0334983	0.0692745	0.0604386	0.0887786	0.0670156	0.0646773	0.0458089
ENSG00000100284	TOM1	22	35299275	35347992	+	1123.93	0.289539	0.84951	9.62532	11.7707	8.64236	10.3071	10.8432	6.57671	10.2817	9.37128	8.76856	6.87929
ENSG00000081177	EXD2	14	69191511	69244020	+	451.527	-0.209761	0.849692	3.41519	3.80439	3.15933	3.15839	2.71225	3.53375	3.78847	3.8554	4.02357	3.58555
ENSG00000106608	URGCP	7	43875894	43926411	-	408.219	0.31767	0.849692	2.72605	2.90687	2.95851	2.70982	2.75768	2.83268	1.54632	1.86009	2.38571	2.65288
ENSG00000146276	GABRR1	6	89177501	89231278	-	5.37687	-2.13018	0.849692	0	0	0.0766449	0.0126776	0.0393258	0.228732	0.0387676	0.0507247	0.244774	0
ENSG00000251363	LINC02315	14	40954693	41149309	+	29.7518	-0.625681	0.849692	1.01565	0.703838	1.52939	1.09621	0.65393	2.28209	1.24632	0.88565	1.7909	1.52377
ENSG00000017260	ATP2C1	3	130850595	131016712	+	2489.29	0.276417	0.852968	18.8364	12.3249	15.2253	16.6931	14.5735	14.4312	10.6534	10.9934	14.2078	13.8329
ENSG00000198948	MFAP3L	4	169986597	170033031	-	1017.4	-0.443511	0.853383	3.77714	4.92121	4.24579	4.15891	6.86689	5.28911	8.55114	7.89813	3.88798	6.96862
ENSG00000072415	MPP5	14	67241342	67336061	+	5103.91	-0.3579	0.853478	23.4304	25.8359	22.6305	24.944	27.3764	24.1084	42.5067	40.1964	30.3779	22.0021
ENSG00000128298	BAIAP2L2	22	38084900	38110684	-	6.54603	0.931811	0.853478	0.247797	0.248041	0.179658	0.111438	0.184362	0.0670196	0.113591	0.133763	0.10758	0.0870804
ENSG00000170382	LRRN2	1	204617170	204685738	-	94.7239	-1.04284	0.853478	0.959951	0.299987	0.458333	0.429598	0.496463	1.19894	0.352036	0.513978	3.05758	0.329117
ENSG00000235109	ZSCAN31	6	28324693	28356271	-	1224.16	-0.640534	0.853478	15.5321	5.00027	8.07104	12.9185	5.37504	7.18625	13.8772	14.9518	20.5491	16.5542
ENSG00000236098	AC097059.1	1	94318479	94324569	-	66.1223	0.546437	0.853478	6.44655	11.2551	4.40216	4.5307	5.60495	5.59557	4.4533	4.04641	3.04607	4.89967
ENSG00000266928	AC020905.1	19	28294093	28313500	-	84.9041	-0.717825	0.853478	2.54681	3.80081	3.1894	11.9115	5.68453	7.18038	10.3586	9.74853	6.19185	11.1468
ENSG00000269959	SPACA6P-AS	19	51685363	51693456	-	9.39691	-1.05264	0.853478	0.0896038	0.0403614	0.0609045	0.145066	0.0374995	0.0848205	0.221803	0.145107	0.268417	0.0590408
ENSG00000272655	POLR2J4	7	44013562	44019170	-	64.1598	0.423996	0.853478	1.93483	2.47402	2.68115	2.79561	2.6817	2.56585	1.47631	1.58351	1.39819	2.33591
ENSG00000107863	ARHGAP21	10	24583609	24723887	-	2783.28	0.199536	0.853783	11.8538	13.6796	13.1294	13.5496	12.5986	12.9833	9.60148	10.1823	12.1604	11.5073
ENSG00000140526	ABHD2	15	89087459	89202355	+	2467.62	0.297972	0.853783	13.5624	14.4696	13.5895	9.57633	14.4864	12.5552	10.9106	10.269	7.97726	11.7146
ENSG00000152952	PLOD2	3	146069440	146163653	-	5296.22	0.63245	0.853783	22.8859	72.9478	49.6337	23.2323	35.4742	37.502	24.8917	33.436	20.998	14.8783
ENSG00000198797	BRINP2	1	177170958	177282422	+	14.5162	1.10767	0.853783	0.0395158	0.415325	0.257849	0.063975	0.297675	0.138938	0.0760796	0.0533275	0.113227	0.114564
ENSG00000123992	DNPEP	2	219373527	219400022	-	1120.96	0.454641	0.854122	20.1948	12.0447	12.8546	10.0065	11.1594	9.02998	9.01855	8.43682	6.87779	14.9909
ENSG00000079999	KEAP1	19	10486125	10503558	-	1358.37	0.174563	0.854706	19.4371	18.3349	18.4641	21.6222	20.098	17.2524	17.9271	16.9084	15.322	19.3918
ENSG00000086205	FOLH1	11	49145092	49208638	-	20.6599	-0.745208	0.854706	0.108133	0.169853	0.262336	0.107732	0.0556974	0.305958	0.183023	0.305327	0.164671	0.219231
ENSG00000094755	GABRP	5	170763350	170814047	+	5.32644	-1.81938	0.854706	0.0288095	0	0.0835503	0	0.0107172	0.0311675	0.0528256	0.0725744	0.250151	0.0303726
ENSG00000095203	EPB41L4B	9	109171975	109320964	-	476.625	-0.625987	0.854706	1.78541	1.55602	2.4991	2.24313	3.47594	2.21793	3.23452	3.68487	6.82505	1.87635
ENSG00000100412	ACO2	22	41469117	41528989	+	3069.63	0.237229	0.854706	43.9488	32.925	40.2272	39.5564	42.6626	27.1522	37.8007	37.2721	35.4577	31.4281
ENSG00000104969	SGTA	19	2754715	2783282	-	1733.12	0.23866	0.854706	21.5843	25.9553	20.3265	27.4392	27.5446	20.7765	21.8519	22.1021	17.1694	22.2132
ENSG00000109911	ELP4	11	31509755	31790324	+	498.905	-0.225009	0.854706	0.745929	0.811875	0.818308	0.850796	0.876086	0.875699	1.1145	1.09193	0.892615	0.820741
ENSG00000130518	IQCN	19	18257097	18274509	-	5.05467	-1.56495	0.854706	0.0145432	0	0.0263605	0.0156967	0.0108203	0.0629343	0.0213334	0.0104674	0.095971	0.0102215
ENSG00000141404	GNAL	18	11689264	11885685	+	243.095	-0.432891	0.854706	1.87605	0.687836	1.31076	1.10072	1.199	1.4927	1.51798	1.54262	1.76723	2.02384
ENSG00000149476	TKFC	11	61333210	61353295	+	799.967	0.194278	0.854706	4.49981	5.49681	5.41569	4.36809	5.72184	4.42555	4.5305	4.46943	4.3419	4.51394
ENSG00000163637	PRICKLE2	3	64092236	64445476	-	819.667	-0.489748	0.854706	2.0234	1.55883	2.14485	2.95409	2.56056	2.01962	3.26624	3.53681	4.90991	2.05382
ENSG00000164976	MYORG	9	34366666	34376898	-	631.794	-0.468996	0.854706	2.64317	5.24193	5.02295	3.514	3.55666	6.12857	4.94499	7.14889	6.36156	3.06233
ENSG00000198315	ZKSCAN8	6	28141883	28159460	+	1506.63	-0.177088	0.854706	9.56607	8.79023	9.11096	9.86353	8.0036	10.501	9.82224	10.334	11.3826	9.22101
ENSG00000198858	R3HDM4	19	896503	913245	-	812.74	0.207167	0.854706	13.4164	13.2854	15.1294	16.9912	12.7454	13.7028	12.4654	12.6862	11.7432	11.4072
ENSG00000231840	AC073342.1	7	143255264	143287997	-	8.36127	-0.994163	0.854706	0.0879609	0.105657	0.215236	0.166141	0.0981651	0.0951603	0.193544	0.498562	0.274952	0.2782
ENSG00000232034	AC092168.2	2	100822661	100847220	+	5.89857	0.999596	0.854706	0.309458	0.594745	0.740401	0.400803	0.621644	0.334786	0.340456	0.267277	0.257952	0.130499
ENSG00000242372	EIF6	20	35278911	35284985	-	1637.31	0.322923	0.854706	44.6756	65.4943	47.0771	50.5976	63.2794	49.8628	50.3181	47.8507	35.947	32.7574
ENSG00000266074	BAHCC1	17	81395475	81466332	+	140.255	-0.837464	0.854706	0.806961	0.13056	0.515813	0.209742	0.150709	0.677028	0.547171	0.455163	0.60058	0.965334
ENSG00000073350	LLGL2	17	75525080	75575208	+	10.0228	-2.03059	0.85492	0.0897737	0	0	0.0302794	0	0.0242804	0.111112	0.102979	0.239695	0.0177458
ENSG00000129038	LOXL1	15	73925989	73952137	+	874.799	-0.721979	0.855807	11.4815	5.07099	12.6324	6.96644	7.96583	8.5272	10.712	13.1596	32.9017	7.4736
ENSG00000181104	F2R	5	76716126	76735770	+	2320.79	-0.608605	0.855807	29.4278	14.9364	23.4864	24.1771	20.4356	42.1826	21.3747	22.1696	65.5967	20.1647
ENSG00000007047	MARK4	19	45079288	45305284	+	491.502	-0.370322	0.856281	3.16688	2.65879	2.5305	3.79224	3.5045	3.34674	3.40341	3.05912	5.32124	5.10294
ENSG00000066044	ELAVL1	19	7958573	8005659	-	2872.41	0.155753	0.856281	19.6831	21.6677	19.6107	23.0674	21.6322	19.453	20.1541	19.172	16.9556	19.1114
ENSG00000068831	RASGRP2	11	64726911	64745456	-	17.5334	-0.947788	0.856281	0.0875272	0.0700907	0.0872564	0.070852	0.162802	0.102582	0.104319	0.212616	0.425595	0.0768967
ENSG00000100029	PES1	22	30576625	30607083	-	3547.07	0.379045	0.856281	36.8283	41.6353	41.7044	42.426	52.664	30.0543	44.1948	40.4061	19.8862	30.9826
ENSG00000100142	POLR2F	22	37952607	38041915	+	1372.4	0.296804	0.856281	9.7453	11.4701	8.98002	10.8053	11.4624	7.09028	10.7006	10.4118	6.91456	7.59038
ENSG00000101004	NINL	20	25452697	25585531	-	431.054	-0.34753	0.856281	3.87096	2.22763	3.55353	3.22483	2.40641	3.99672	3.3843	3.23369	4.82315	4.01892
ENSG00000101680	LAMA1	18	6941742	7117797	-	2028.91	0.513465	0.856281	5.7034	12.3705	8.15048	4.28004	6.0621	6.81509	5.38799	4.65287	3.32415	5.43458
ENSG00000101888	NXT2	X	109535781	109544690	+	387.099	-0.216242	0.856281	6.37257	5.86274	6.11134	5.2523	4.8005	7.0195	5.89553	6.19195	6.77571	7.11532
ENSG00000102996	MMP15	16	58025754	58046901	+	267.167	-0.572424	0.856281	3.97509	2.14173	2.92005	2.12821	1.17051	2.45091	3.12706	3.46497	5.75924	3.54943
ENSG00000105287	PRKD2	19	46674275	46717127	-	786.154	-0.25699	0.856281	4.81571	7.29186	5.6892	7.38755	6.7839	7.70461	7.3241	7.09933	8.62608	7.4308
ENSG00000105894	PTN	7	137227341	137343774	-	785.833	-0.458005	0.856281	13.5974	25.1074	25.9156	12.8156	21.7699	34.3044	23.3873	28.7102	31.7849	18.056
ENSG00000106004	HOXA5	7	27141052	27143681	-	15.2201	-0.681698	0.856281	0.438603	0.309907	0.308644	0.445544	0.143966	0.334942	0.652844	0.557087	0.537649	0.5712
ENSG00000106624	AEBP1	7	44104345	44114562	+	2626.47	0.397322	0.856281	21.1571	32.3191	28.0186	25.4559	39.0038	21.836	28.8843	26.8316	15.5521	17.7122
ENSG00000108039	XPNPEP1	10	109864766	109923553	-	1593.89	0.209285	0.856281	11.8319	13.8697	12.3627	11.7467	12.2645	11.5375	12.2874	11.256	9.66081	8.94985
ENSG00000108511	HOXB6	17	48595751	48604992	-	91.6574	0.374726	0.856281	1.49966	1.90371	1.7236	1.98647	2.54849	1.88051	1.36865	1.23269	1.72238	1.23967
ENSG00000108826	MRPL27	17	50367857	50373207	-	1175.55	0.284185	0.856281	15.9284	25.9636	16.7314	21.3153	23.9422	17.4547	18.6879	16.7049	15.5096	16.9321
ENSG00000109066	TMEM104	17	74776483	74839779	+	961.326	0.402393	0.856281	6.59009	12.3338	9.59791	10.8902	13.9638	8.27598	9.19014	8.87426	5.29837	8.74089
ENSG00000121579	NAA50	3	113716458	113746300	-	7399.05	0.262507	0.856281	61.7739	61.6415	62.4286	52.568	66.1863	67.1282	47.7521	50.5885	40.7723	47.6851
ENSG00000128699	ORMDL1	2	189770267	189784364	-	1484.48	0.271782	0.856281	16.313	22.7077	19.0176	19.5911	20.8504	12.3406	18.5197	19.2379	15.0587	16.4042
ENSG00000129351	ILF3	19	10654261	10692417	+	10710.8	0.148899	0.856281	48.2655	50.9681	48.2344	52.7933	48.0416	44.7111	45.9334	46.6359	38.8965	47.7772
ENSG00000130958	SLC35D2	9	96313444	96383711	-	121.093	-0.303068	0.856281	1.5654	0.96106	1.36194	1.61447	1.37172	1.59317	1.88805	1.70256	1.57066	1.74813
ENSG00000132507	EIF5A	17	7306999	7312463	+	11110.8	0.305333	0.856281	217.948	243.928	205.409	200.467	243.767	173.885	203.25	193.654	116.12	212.593
ENSG00000133193	FAM104A	17	73207353	73236753	-	2139.58	0.279624	0.856281	33.5699	44.4368	33.578	32.2639	36.4619	30.3355	29.3206	30.9699	21.876	36.0275
ENSG00000139746	RBM26	13	79311824	79406477	-	1620.97	-0.442593	0.856281	9.79855	6.55109	5.53077	5.56467	5.54347	5.82437	10.9151	12.0602	6.70133	9.33646
ENSG00000139973	SYT16	14	61811974	62112550	+	168.365	-0.564243	0.856281	0.291298	0.689306	0.554393	0.204361	0.42912	0.772092	0.576858	0.48746	0.822532	0.543571
ENSG00000141449	GREB1L	18	21242242	21525417	+	162.112	-0.480653	0.856281	0.394568	0.569746	0.415411	1.00123	0.730779	0.95817	0.891272	0.684291	1.03217	0.774422
ENSG00000142684	ZNF593	1	26169908	26170873	+	303.684	0.390031	0.856281	15.9439	31.0212	20.702	21.1344	25.574	17.4457	20.8091	21.0749	12.3175	15.5947
ENSG00000150093	ITGB1	10	32900318	33005792	-	32037	0.222335	0.856281	270.878	305.957	263.732	259.874	293.991	279.793	199.127	208.229	244.41	263.708
ENSG00000155158	TTC39B	9	15163622	15307360	-	96.7072	-0.395058	0.856281	0.392582	0.257613	0.391367	0.380562	0.239346	0.306738	0.435905	0.467007	0.53025	0.448372
ENSG00000157613	CREB3L1	11	46277662	46321409	+	130.314	-0.81074	0.856281	2.39365	0.768489	0.491844	1.01197	1.04638	1.05015	1.77179	1.58388	1.3792	4.24463
ENSG00000159445	THEM4	1	151870866	151909637	-	442.706	0.327472	0.856281	3.87021	3.06592	3.64547	2.89295	3.78375	3.04508	2.39286	2.56226	2.03294	3.72275
ENSG00000164764	SBSPON	8	73064543	73124088	-	29.6861	-1.20917	0.856281	0.145156	0.0249084	0.394655	0.313338	0.138853	0.269206	0.307985	0.41417	1.25317	0.109308
ENSG00000168781	PPIP5K1	15	43533462	43590253	-	384.526	-0.296371	0.856281	2.80271	2.10575	2.03203	1.90991	1.53326	2.72295	2.34584	2.34356	2.58817	2.75779
ENSG00000169554	ZEB2	2	144364364	144521057	-	7.51669	-1.54786	0.856281	0.00178498	0.00428816	0.00388244	0.0077062	0.0199205	0.0173796	0.00589132	0.00192709	0.0446365	0.0395183
ENSG00000171291	ZNF439	19	11848726	11883750	+	59.2759	-0.497919	0.856281	0.545435	0.276399	0.417079	0.708275	0.3424	0.479438	0.703208	0.782082	0.577196	0.700816
ENSG00000171475	WIPF2	17	40219304	40284136	+	1554.54	-0.143391	0.856281	9.53847	8.87853	8.52568	8.97422	8.27336	9.89955	9.98305	8.87649	9.69953	10.3555
ENSG00000171681	ATF7IP	12	14365632	14502935	+	1393.95	-0.571288	0.856281	5.63578	2.70784	5.15576	4.16171	3.00022	5.62385	3.49808	3.71608	8.39636	9.46747
ENSG00000173457	PPP1R14B	11	64244479	64246943	-	2473.04	0.188475	0.856281	80.3216	74.7156	73.8756	75.2527	81.9033	68.3063	71.642	66.8652	55.4686	76.5248
ENSG00000175611	LINC00476	9	95759231	95876049	-	190.166	-0.396588	0.856281	1.14179	0.665698	1.18364	1.55665	1.45309	1.60365	1.2782	1.57872	1.62799	1.81617
ENSG00000178726	THBD	20	23045633	23049741	-	39.2834	1.06337	0.856281	0.097198	0.648625	0.493295	0.373003	1.53069	0.537451	0.38021	0.279831	0.135034	0.170786
ENSG00000179240	GVQW3	11	76381303	76414619	+	192.055	-0.534431	0.856281	0.600216	0.286267	0.280781	0.402507	0.325073	0.434487	0.439417	0.464562	0.949588	0.458301
ENSG00000179913	B3GNT3	19	17794828	17813576	+	105.949	-0.547613	0.856281	2.1475	2.05978	1.30717	1.03783	1.00158	1.6991	2.06288	2.11085	1.60304	3.56498
ENSG00000181458	TMEM45A	3	100492619	100577444	+	1470.16	0.454779	0.856281	8.89742	15.685	13.9277	18.7516	11.5296	12.6077	7.48784	7.99422	14.2679	7.82979
ENSG00000182199	SHMT2	12	57229573	57234935	+	3675.05	0.33723	0.856281	49.2468	42.6827	35.092	38.2062	51.8646	27.5693	37.8706	36.9545	25.2838	44.1656
ENSG00000183171	BX322650.1	X	150114378	150116520	+	8.25505	0.936836	0.856281	0.144953	0.248735	0.427883	0.1788	0.231098	0.179219	0.0683454	0.0670688	0.129457	0.19648
ENSG00000188976	NOC2L	1	944203	959309	-	2944.83	0.496851	0.856281	23.3416	35.0036	26.9267	29.5848	36.3298	25.2001	29.1342	28.1317	12.3774	12.2956
ENSG00000197405	C5AR1	19	47290023	47322066	+	32.3979	-0.543934	0.856281	0.404237	0.37766	0.390775	0.371662	0.618219	0.793661	0.362372	0.517241	0.639592	0.836555
ENSG00000203727	SAMD5	6	147508690	147737547	+	70.7165	0.429874	0.856281	0.595564	0.764157	0.39009	0.715846	0.543808	0.468589	0.476524	0.38725	0.571185	0.328208
ENSG00000204580	DDR1	6	30876421	30900156	+	1590.06	-0.343872	0.856281	8.0463	4.81501	10.0997	6.78377	7.58446	8.79434	8.69173	8.92328	11.6025	9.37013
ENSG00000204839	MROH6	8	143566192	143572772	-	829.774	0.434495	0.856281	7.82179	9.77578	12.3177	10.641	14.5722	9.58112	9.0582	8.63829	4.27843	9.23661
ENSG00000205927	OLIG2	21	33025935	33029196	+	81.1735	0.517728	0.856281	0.88426	1.68311	1.65702	0.895663	2.00405	1.39816	0.868069	0.763731	0.949704	0.989606
ENSG00000225210	DUXAP9	14	19062316	19131167	+	94.4934	0.379108	0.856281	1.38275	1.22095	1.01581	0.889524	0.848229	0.832172	0.614549	0.860116	1.0591	0.753023
ENSG00000237669	AL671277.2	6	30006121	30007116	-	6.58808	0.954998	0.856281	0.534654	0.26759	0.484545	0.432795	0.397786	0.192805	0.147052	0.384815	0.278541	0.0939437
ENSG00000256061	DNAAF4	15	55410525	55508234	-	6.25475	-1.02368	0.856281	0.090749	0	0.115141	0.0816222	0.0506384	0.114539	0.166399	0.163291	0.126074	0.127564
ENSG00000258568	RHOQP1	14	49599994	49600572	+	48.8478	-0.521278	0.856281	2.22265	4.32692	3.58413	3.55704	3.16477	5.63829	4.89057	7.03334	3.67347	2.90885
ENSG00000273027	AL844908.2	21	44929653	44930112	-	5.74952	-1.2277	0.856281	0.19294	0.579391	0.524573	0.208243	0.322985	1.35676	0.636801	1.14566	1.00517	0.101704
ENSG00000064666	CNN2	19	1026586	1039068	+	3308.09	0.34301	0.856896	35.501	59.8352	43.2358	58.1067	50.2862	45.7003	41.9006	45.3429	29.4957	32.2604
ENSG00000102100	SLC35A2	X	48903180	48911958	-	731.194	0.338328	0.857919	7.05043	14.3757	9.56194	10.2442	11.7562	9.64013	7.78274	8.45611	7.21038	8.80713
ENSG00000114978	MOB1A	2	74152528	74178898	-	5296.2	-0.214656	0.857919	40.1936	37.9749	40.7518	32.2182	33.8519	40.822	46.4864	49.8511	37.4282	40.086
ENSG00000122741	DCAF10	9	37800554	37867666	+	585.492	-0.261876	0.857919	3.23281	2.48165	3.44595	3.0213	3.42268	4.22122	3.08556	3.57111	4.4113	3.42514
ENSG00000122965	RBM19	12	113816738	113966325	-	1264.98	0.403421	0.857919	11.6425	16.7291	10.8517	9.92865	10.5279	8.75707	10.6365	9.92328	5.13929	10.6632
ENSG00000124226	RNF114	20	49936336	49953885	+	1190.11	0.154755	0.857919	14.2941	14.0972	14.3102	12.9983	14.5478	12.9734	13.3395	13.6316	11.4715	11.6933
ENSG00000187522	HSPA14	10	14838306	14871741	+	796.495	-0.161172	0.857919	14.2777	16.2554	13.8301	13.8787	14.8058	16.0604	17.9909	16.5634	15.3387	15.7068
ENSG00000243678	NME2	17	51165435	51171747	+	43.9037	0.549237	0.857919	0.404647	1.07337	0.916807	1.16464	1.26069	0.766091	0.66777	0.491472	0.65	0.711002
ENSG00000276180	HIST1H4I	6	27138588	27139881	+	14.6648	-0.776261	0.857919	0.240057	0.288352	0.447549	0.407152	0.650629	0.816217	0.565936	0.296194	1.03624	0.759245
ENSG00000095485	CWF19L1	10	100232298	100267680	-	952.464	0.221107	0.858209	15.8797	11.6506	11.0691	11.3099	12.6017	10.9269	10.1931	10.8442	10.2918	11.3878
ENSG00000118564	FBXL5	4	15604381	15681679	-	628.61	0.42492	0.858209	5.95648	7.33624	7.34023	8.06926	8.54376	6.47465	3.43754	3.61792	7.00305	7.20519
ENSG00000132361	CLUH	17	2689386	2712663	-	2312.41	0.434301	0.858209	15.7246	22.0478	16.9962	17.2842	21.5467	14.4025	16.9318	16.1434	6.45989	15.3302
ENSG00000142408	CACNG8	19	53963040	53990215	+	92.7976	-0.38185	0.858209	0.410938	0.670337	0.364149	0.377823	0.418978	0.642161	0.51908	0.492952	0.69777	0.5616
ENSG00000151552	QDPR	4	17460261	17512206	-	718.134	0.409491	0.858209	13.7341	15.1268	10.8801	12.5975	13.287	12.01	7.54688	6.2216	9.00677	14.6181
ENSG00000171811	CFAP46	10	132808392	132942823	-	33.4119	0.544059	0.858209	0.223997	0.149478	0.180448	0.183561	0.162026	0.197455	0.11409	0.0985238	0.142629	0.0655973
ENSG00000189337	KAZN	1	13892792	15118043	+	467.343	-0.238196	0.858209	1.63289	1.34606	1.35102	1.57925	1.60793	1.86353	1.76476	1.73179	2.09171	1.4177
ENSG00000197385	ZNF860	3	31981750	31991723	+	246.682	-0.279231	0.858209	3.65096	2.68176	3.78487	3.10423	2.79939	4.40444	3.3087	3.36033	4.06411	4.3198
ENSG00000101000	PROCR	20	35172072	35216240	+	656.717	0.588847	0.858242	30.02	39.9858	15.5276	13.7733	13.6579	14.3148	16.83	16.8544	9.01869	18.085
ENSG00000103174	NAGPA	16	5024844	5034141	-	232.937	0.248846	0.85848	2.60561	2.35222	2.23527	2.26204	1.75195	1.99597	1.81611	1.69483	1.82118	2.10716
ENSG00000174547	MRPL11	11	66435075	66466738	-	1517.73	0.151802	0.85848	31.9495	31.6171	29.1769	27.7868	32.3595	26.831	26.4009	27.6626	26.3514	30.3663
ENSG00000011451	WIZ	19	15419980	15449951	-	1209.52	0.236364	0.858737	5.44655	6.51517	5.84963	7.45297	7.09146	6.22946	5.71885	5.70467	4.49391	5.31831
ENSG00000064012	CASP8	2	201233443	201287711	+	1052.6	0.245032	0.858737	7.89742	8.55896	8.32885	6.15644	7.36403	5.7732	6.31584	6.94532	5.57944	7.70582
ENSG00000066322	ELOVL1	1	43363398	43368074	-	2653.13	0.36807	0.858737	38.4795	76.2336	50.6487	57.586	66.9547	43.5639	54.9582	51.8477	33.7466	40.4926
ENSG00000069431	ABCC9	12	21797401	21942529	-	32.9334	-1.45082	0.858737	0.0343824	0.151432	0.116331	0.0206164	0.046898	0.086792	0.0588412	0.0494932	0.0437858	0.769261
ENSG00000083844	ZNF264	19	57191500	57222846	+	610.751	-0.293059	0.858737	1.69616	1.80345	2.29905	2.57213	2.2723	2.20658	3.09711	2.97427	2.2322	2.53108
ENSG00000099800	TIMM13	19	2425625	2427586	-	823.794	0.353451	0.858737	23.2815	27.4849	21.0271	29.4456	33.7206	24.7543	23.0904	21.5074	13.2545	23.0265
ENSG00000099821	POLRMT	19	617221	633537	-	853.807	0.394157	0.858737	6.92831	9.69163	7.57293	11.4912	10.8836	7.07792	8.90556	8.36995	4.29482	6.78645
ENSG00000104635	SLC39A14	8	22367249	22434129	+	3392.64	0.337248	0.858737	25.1404	33.7328	23.0833	22.246	28.4638	19.9522	22.1551	23.8131	13.7507	25.3377
ENSG00000109917	ZPR1	11	116773799	116788039	-	1099.79	0.309938	0.858737	6.7212	11.4719	8.02066	7.60038	8.10436	7.35294	7.06243	6.95088	5.05747	7.38415
ENSG00000117592	PRDX6	1	173477330	173488815	+	6748.55	0.174904	0.858737	140.848	163.625	140	152.123	155.945	137.523	141.162	133.943	111.683	142.295
ENSG00000125458	NT5C	17	75130225	75131757	-	1088.54	0.371133	0.858737	25.5026	36.0576	43.0034	37.4919	52.561	38.2689	28.5667	31.9709	29.3171	22.3391
ENSG00000132467	UTP3	4	70688532	70690551	+	2245.56	0.255614	0.858737	50.7471	67.7647	56.5988	53.7762	65.1171	56.3029	38.7187	55.0722	44.4066	51.7403
ENSG00000136870	ZNF189	9	101398873	101410660	+	431.084	-0.378365	0.858737	3.90377	3.81963	6.25576	6.64097	5.91464	6.1811	5.75959	6.25209	9.37417	6.92288
ENSG00000137693	YAP1	11	102110447	102233424	+	4585.66	-0.226532	0.858737	41.1628	34.2578	28.0801	28.1942	31.0282	40.5306	35.6626	36.8867	39.1384	38.1774
ENSG00000145623	OSMR	5	38845858	38945596	+	3510.64	0.314142	0.858737	20.6355	31.1993	30.3799	24.2083	25.3835	20.6716	19.9328	22.8862	27.0376	15.4816
ENSG00000154864	PIEZO2	18	10666483	11148762	-	236.493	-0.761796	0.858737	0.839778	0.190937	0.80565	0.58915	0.455211	0.827395	0.696223	0.948734	1.96876	0.445833
ENSG00000164300	SERINC5	5	80111651	80256048	-	346.454	0.334872	0.858737	1.57706	2.36931	1.63416	2.65614	1.60945	1.73633	1.57637	1.66244	1.28937	1.54001
ENSG00000167695	TLCD3A	17	732412	742968	+	645.613	0.474773	0.858737	7.67177	19.6383	11.3949	13.1819	14.8066	9.08931	12.4373	12.2926	6.79371	7.36984
ENSG00000172458	IL17D	13	20702127	20723098	+	10.0398	-0.945762	0.858737	0.133382	0.0160216	0.130552	0.143961	0.0744279	0.288599	0.0880458	0.172802	0.264057	0.154681
ENSG00000182010	RTKN2	10	62183035	62268844	-	1508.27	-0.406584	0.858737	8.05235	4.65927	8.18555	6.14289	5.14308	5.65237	8.49003	8.89404	11.8605	7.76787
ENSG00000182087	TMEM259	19	1009648	1021179	-	1515.43	0.260108	0.858737	14.8948	20.1923	19.7066	24.1321	20.6403	19.282	17.4648	16.1639	14.5332	15.6914
ENSG00000182326	C1S	12	6988259	7071032	+	130.478	1.00615	0.858737	1.29105	3.12631	1.22482	0.526248	0.383196	1.419	0.604412	0.548638	0.508029	0.180996
ENSG00000184208	C22orf46	22	41688877	41698136	+	1092.65	0.293047	0.858737	12.1588	9.96419	12.3631	9.37114	10.416	9.50899	7.05087	9.0714	11.4672	7.19954
ENSG00000187239	FNBP1	9	129887187	130043194	-	1297.27	-0.463478	0.858737	6.20595	5.87151	9.48396	11.7418	6.85086	6.14653	11.4878	10.8087	12.9606	13.9643
ENSG00000188641	DPYD	1	97077743	97995000	-	245.907	-0.352305	0.858737	1.46241	1.48004	1.4889	1.26272	1.66678	2.74007	1.89644	1.69977	1.30978	1.75169
ENSG00000197771	MCMBP	10	119829404	119892556	-	2449.72	0.249537	0.858737	26.4261	22.4765	20.4384	18.4399	19.9831	20.7476	18.2999	19.3794	14.4339	17.7935
ENSG00000215717	TMEM167B	1	109089803	109096934	+	1309.39	-0.204219	0.858737	13.9707	13.9728	14.3073	11.0996	11.2929	14.0541	16.1066	16.0362	13.9805	14.2991
ENSG00000225614	ZNF469	16	88382989	88440757	+	96.7912	-1.13803	0.858737	0.226014	0.0271484	0.259844	0.397274	0.158547	0.310881	0.252206	0.474075	1.22458	0.0919068
ENSG00000236088	COX10-AS1	17	13755574	14069495	-	90.1214	-0.36943	0.858737	0.377941	0.328121	0.301146	0.306948	0.296503	0.599143	0.34993	0.379753	0.319715	0.433952
ENSG00000237004	ZNRF2P1	7	32728569	32753744	+	48.3857	0.501924	0.858737	3.29885	2.55121	1.86752	2.63379	3.68154	2.39553	1.5412	1.60999	1.45965	2.90613
ENSG00000239789	MRPS17	7	55951877	55956500	+	226.93	0.265178	0.858737	5.83231	5.45731	5.53849	5.65628	6.17875	4.66367	4.88214	4.08371	3.98526	6.23786
ENSG00000241316	SUCLG2-AS1	3	67654669	67947713	+	62.9006	0.703734	0.858737	0.287277	0.560741	0.247335	0.310062	0.298339	0.405753	0.0921821	0.111998	0.228653	0.206115
ENSG00000243708	PLA2G4B	15	41837775	41848147	+	16.1743	-0.705063	0.858737	0.0898305	0.179838	0.108549	0.150819	0.144808	0.237558	0.296486	0.226293	0.249597	0.0841817
ENSG00000246089	AC016065.1	8	6403551	6407142	-	79.9355	0.31489	0.858737	1.49736	1.36258	1.33235	1.74672	1.40099	1.06358	0.915193	1.29	1.30802	1.32347
ENSG00000256377	AC009509.1	12	27696388	27710803	-	48.1763	0.367873	0.858737	1.79788	1.78251	1.39661	1.81727	1.68797	1.69805	1.16167	1.17078	1.15966	1.38396
ENSG00000267886	AC074135.1	19	23075201	23100361	+	8.65078	-1.10159	0.858737	0.413016	0.110246	0.299446	0.396244	0.153643	0.645407	1.00975	0.792711	0.430342	0.096761
ENSG00000268041	ERFL	19	41907705	41928516	-	63.1768	-0.523403	0.858737	0.555237	1.15432	1.25413	1.2216	1.88278	2.33342	1.71509	1.66	1.55758	1.44089
ENSG00000281207	SLFNL1-AS1	1	41014590	41043890	+	41.3959	0.431043	0.858737	0.443763	0.55525	0.301629	0.508894	0.598419	0.310054	0.396674	0.34934	0.327518	0.399613
ENSG00000253361	AC069120.1	8	38543276	38560877	-	99.316	-0.581235	0.859	0.861303	0.448319	1.13444	0.795339	0.929182	1.553	0.642248	0.960875	1.98433	1.09973
ENSG00000121871	SLITRK3	3	165186720	165197109	-	4.79811	-1.27588	0.859456	0.0252425	0.0404277	0.0457534	0.00908152	0.00939028	0.0455142	0.018514	0.0454204	0.105206	0.0975775
ENSG00000186998	EMID1	22	29205896	29259597	+	170.755	-0.423244	0.859456	1.82844	0.823609	1.66039	1.61824	1.36717	1.49346	2.17252	1.8161	2.61957	1.69633
ENSG00000189275	LINC01164	10	131772398	131790199	-	7.61686	1.44865	0.859456	0.0368982	0.19206	0.013376	0.358423	0.150989	0.0266122	0.0135314	0.079672	0.102523	0.0518669
ENSG00000260259	LINC02166	16	89682620	89686569	-	8.84659	0.811633	0.859456	0.800127	0.443584	0.669358	1.19574	0.686884	0.332929	0.338567	0.398692	0.513041	0.583988
ENSG00000089351	GRAMD1A	19	34994784	35026471	+	770.745	-0.334642	0.85998	4.97385	4.23418	4.86506	7.24646	6.55935	7.29579	5.9897	5.61174	8.48186	7.77896
ENSG00000102393	GLA	X	101397803	101408012	-	766.313	0.307242	0.85998	18.0821	19.8689	13.5342	20.5689	18.4818	11.6486	14.4211	13.8148	13.597	19.6801
ENSG00000128335	APOL2	22	36226209	36239954	-	714.105	0.306857	0.85998	12.896	13.7901	9.25103	11.3257	8.89901	8.19107	10.4301	8.39853	7.51009	10.8711
ENSG00000148057	IDNK	9	83623049	83644130	+	13.7385	-0.77716	0.85998	0.195706	0.0881543	0.452278	0.290438	0.327614	0.476379	0.484446	0.29052	0.688215	0.386857
ENSG00000148153	INIP	9	112683926	112718149	-	1441.97	-0.262867	0.85998	12.4655	11.7893	15.5823	15.3541	18.2747	19.3207	16.7092	16.7617	15.4517	19.9069
ENSG00000164930	FZD6	8	103298433	103332866	+	1411	-0.230526	0.85998	17.03	16.6534	15.7664	15.6825	12.4877	15.1643	17.6069	17.5845	21.043	19.6688
ENSG00000168234	TTC39C	18	23992773	24135610	+	157.046	0.232229	0.85998	1.15447	1.08269	1.08096	1.25937	1.1575	0.948413	0.855801	1.01978	0.919868	1.13901
ENSG00000177674	AGTRAP	1	11736084	11754802	+	530.558	0.240335	0.85998	12.9575	10.9454	10.6431	12.1559	10.6371	11.1987	8.46104	8.38169	9.05768	11.451
ENSG00000197813	AC011450.1	19	49331525	49340303	-	58.7543	-0.491269	0.85998	2.95005	3.09118	2.38914	5.48737	2.87199	4.27797	4.00515	4.60798	6.8016	3.90418
ENSG00000229739	AL096803.2	1	186423481	186626619	+	6.8782	-1.0092	0.85998	0.0253753	0.0182882	0.0386351	0.0328655	0.0113276	0.0768661	0.0223337	0.0767077	0.0317277	0.0481537
ENSG00000235269	LINC02331	14	53685139	53850882	-	180.827	-1.04638	0.85998	2.64876	2.05193	4.84277	2.32022	0.535514	6.47864	1.35146	1.18116	9.75954	6.83952
ENSG00000249158	PCDHA11	5	140868183	141012344	+	19.7203	-0.685613	0.85998	0.12005	0.118755	0.122879	0.16006	0.0630481	0.183355	0.100999	0.137233	0.206025	0.312687
ENSG00000275212	LINC02826	12	125983702	126043485	+	4.96699	-1.37393	0.85998	0.0266952	0	0.0483865	0.00960416	0.0496534	0.0866404	0.0293692	0.0384275	0.148347	0.0469059
ENSG00000075945	KIFAP3	1	169921326	170085208	-	470.163	-0.154529	0.861681	4.21655	4.75431	3.95548	4.47401	4.32766	4.75455	4.91352	4.86024	4.69066	4.95282
ENSG00000123975	CKS2	9	89311195	89316703	+	2468.74	-0.229673	0.861681	176.28	151.086	191.789	201.225	176.069	191.878	202.102	193.116	200.189	263.919
ENSG00000131951	LRRC9	14	59919713	60063559	+	5.16969	-1.06879	0.861681	0.0578246	0.0198451	0.0269513	0.0356634	0.00921897	0.0625575	0.072705	0.0356735	0.0688575	0.0783797
ENSG00000154127	UBASH3B	11	122655722	122814473	+	1566.25	0.435456	0.861681	5.73268	13.1892	11.2415	7.54452	11.1104	10.2508	5.73504	6.26928	6.72109	7.11885
ENSG00000156026	MCU	10	72692131	72887694	+	1058.56	-0.273522	0.861681	12.2566	10.1011	11.3918	10.1328	7.49475	10.9933	11.6965	11.6682	14.923	12.8287
ENSG00000161265	U2AF1L4	19	35742464	35745445	-	27.2765	-0.532786	0.861681	0.308704	0.241027	0.352513	0.549762	0.430646	0.551053	0.62831	0.466596	0.691557	0.390544
ENSG00000163016	ALMS1P1	2	73641083	73697509	+	45.7644	-0.483816	0.861681	0.397399	0.25004	0.452766	0.34722	0.527978	0.798434	0.385158	0.561838	0.522517	0.498763
ENSG00000167522	ANKRD11	16	89267630	89490561	-	3946.94	0.234929	0.861681	10.7515	9.53777	9.32492	12.6736	10.8169	7.96821	8.15565	8.76144	9.18742	11.0521
ENSG00000176641	RNF152	18	61808067	61894247	-	65.6459	-0.658833	0.861681	0.225944	0.224427	0.2788	0.211037	0.271552	0.272641	0.29638	0.267388	0.855669	0.21988
ENSG00000185164	NOMO2	16	18417325	18562211	-	224.592	0.389002	0.861681	1.50074	2.26509	1.37665	2.00711	1.95155	1.15062	1.70132	1.45116	0.917822	1.72662
ENSG00000198642	KLHL9	9	21329665	21335404	-	1207.94	-0.175699	0.861681	9.41643	9.06353	10.5266	9.57084	9.44758	10.8646	10.113	11.0509	12.5342	9.68281
ENSG00000254004	ZNF260	19	36510687	36528271	-	827.094	-0.417021	0.861681	4.77935	4.43961	4.66927	9.34534	7.66289	6.49763	9.70994	9.08998	8.47403	7.48241
ENSG00000119401	TRIM32	9	116687302	116701300	+	1122.35	-0.276452	0.862468	10.0257	10.139	15.0783	15.091	14.9228	16.6759	14.401	15.2854	16.5502	16.1269
ENSG00000138796	HADH	4	107989714	108035175	+	654.326	-0.286345	0.862468	2.6216	1.99791	2.6075	2.42135	2.20454	2.34362	2.72666	2.65195	3.93668	2.79868
ENSG00000198169	ZNF251	8	144720907	144756417	-	410.584	-0.476537	0.862468	4.53878	1.46863	3.03244	3.36079	4.13275	4.4535	5.46761	4.90965	4.83	3.35695
ENSG00000213020	ZNF611	19	52702813	52735073	-	310.68	-0.372214	0.862468	1.38443	1.71515	1.40434	2.88796	1.81524	2.29699	2.47249	2.1381	2.69742	2.3104
ENSG00000285923	AL160171.1	1	108661533	108666246	+	8.4363	-0.802063	0.862468	0.375275	0.225387	0.306093	0.35441	0.314108	0.761232	0.412866	0.35451	0.537649	0.692363
ENSG00000286051	AC244102.3	X	152769764	152792268	+	7.09823	2.06128	0.862468	0.0459382	0.0551801	0.299756	2.47909	0	0.0496981	0.252699	0.0991914	0.0957305	0.193722
ENSG00000167608	TMC4	19	54160108	54173250	-	6.02201	-1.0066	0.862792	0.0434777	0.0696329	0.0315223	0.140778	0.0323477	0.141109	0.159443	0.109525	0.105704	0.122231
ENSG00000120217	CD274	9	5450503	5470566	+	342.718	0.966884	0.8643	1.39351	13.8969	4.61696	2.23856	4.67756	5.53943	2.4482	2.13423	1.00174	2.59658
ENSG00000141569	TRIM65	17	75880335	75896951	-	765.163	0.300501	0.8643	10.0359	9.45804	9.14479	10.9915	12.9906	8.93695	8.08682	7.34612	6.90011	11.4561
ENSG00000008394	MGST1	12	16347142	16609259	+	337.352	0.450219	0.865182	3.1429	2.95138	3.16506	1.71218	1.75042	1.542	1.39752	1.78992	1.77097	2.81043
ENSG00000056736	IL17RB	3	53846568	53865794	+	125.244	-0.317593	0.865182	1.72024	2.01378	2.25132	1.71506	1.20394	1.98721	2.10105	2.28215	2.41518	2.30539
ENSG00000089154	GCN1	12	120127202	120194715	-	5267.48	0.302191	0.865182	24.8158	37.3459	27.3777	26.4221	30.3657	25.2069	26.7456	24.4556	16.2072	26.0557
ENSG00000102743	SLC25A15	13	40789412	40812460	+	874.025	0.24014	0.865182	9.59401	12.1608	9.98418	11.1444	12.0676	10.0925	9.86691	10.541	7.24606	8.77339
ENSG00000103479	RBL2	16	53433977	53491648	+	1764.9	-0.32844	0.865182	11.6863	7.19472	10.9629	13.9246	8.54478	12.5305	13.4212	14.7064	14.2123	10.827
ENSG00000119397	CNTRL	9	121074863	121177610	+	1182.21	-0.442202	0.865182	5.73494	2.59246	6.53931	4.91827	6.07944	6.70904	5.36584	5.73876	8.14575	9.18589
ENSG00000126882	FAM78A	9	131258076	131276510	-	76.0172	-0.566239	0.865182	0.788081	0.400121	0.671515	0.438447	0.426152	0.711951	0.706131	0.429799	0.838071	1.35333
ENSG00000138771	SHROOM3	4	76435229	76783253	+	716.417	-0.41267	0.865182	3.15438	1.8386	1.84611	2.6807	1.27849	2.94042	2.43948	2.61217	3.53747	2.84851
ENSG00000143256	PFDN2	1	161100556	161118055	-	1736.85	0.315822	0.865182	110.333	181.543	147.269	134.51	180.074	124.853	131.37	133.545	87.0403	128.675
ENSG00000156671	SAMD8	10	75099586	75182123	+	1210.7	-0.250689	0.865182	7.70573	7.3158	8.08308	6.75708	6.90548	8.04081	7.80287	8.63393	11.667	7.59887
ENSG00000160072	ATAD3B	1	1471765	1497848	+	526.781	0.432506	0.865182	3.07735	4.3345	3.74859	3.58316	4.38799	3.18557	3.84931	3.58417	1.85288	1.70433
ENSG00000161277	THAP8	19	36034984	36054739	-	61.3087	-0.459974	0.865182	1.32907	0.768665	1.36511	1.59387	1.89527	1.83726	1.70591	1.78033	2.69272	1.55687
ENSG00000162194	LBHD1	11	62662817	62672255	-	36.795	0.451106	0.865182	0.435579	0.618339	0.717738	0.669574	0.633416	0.528349	0.275909	0.52726	0.49511	0.417465
ENSG00000163933	RFT1	3	53088483	53130453	-	709.251	0.235154	0.865182	6.26079	7.67601	6.11297	6.62623	7.33961	5.71299	5.87211	6.26959	4.46428	6.57486
ENSG00000167965	MLST8	16	2204248	2209453	+	1288.87	0.124277	0.865182	14.8192	14.5608	15.6072	14.237	15.6978	12.9601	14.3889	13.6586	14.1577	13.5738
ENSG00000172366	MCRIP2	16	636817	648474	+	244.967	0.309965	0.865182	2.73207	2.78255	2.68275	2.68156	2.24976	2.11394	2.13028	1.90912	1.52928	2.90827
ENSG00000175182	FAM131A	3	184335926	184348421	+	247.386	0.255241	0.865182	1.15353	1.67825	1.66006	1.33089	1.50931	1.32864	1.36755	1.15412	1.10349	1.18467
ENSG00000175356	SCUBE2	11	9019498	9138114	-	9.04025	-0.910481	0.865182	0.0333155	0.0666967	0.0241545	0.011986	0.0557706	0.0720847	0.0671966	0.113899	0.0636406	0.0409769
ENSG00000183778	B3GALT5	21	39556442	39673137	+	40.2755	0.643252	0.865182	0.127064	0.316421	0.141557	0.086968	0.162556	0.113994	0.0716006	0.0803008	0.122707	0.14376
ENSG00000186297	GABRA5	15	26866911	26949208	+	93.0585	-0.770438	0.865182	0.78738	0.945787	0.414772	1.1818	1.30436	1.91661	2.20623	1.03602	0.397386	2.34763
ENSG00000187051	RPS19BP1	22	39529093	39532761	-	1648.9	0.283226	0.865182	22.2788	21.7051	25.9127	20.8737	29.1153	16.4869	24.8698	22.4465	17.6558	17.061
ENSG00000188681	TEKT4P2	21	9068361	9129752	-	7.53608	0.982683	0.865182	0.172969	0.207768	0.146308	0.248918	0.278829	0.166335	0	0.082996	0.140175	0.141831
ENSG00000198585	NUDT16	3	131381671	131388830	+	526.925	0.274497	0.865182	4.25517	3.18504	3.79687	4.8993	3.80468	3.3877	3.20197	2.76047	4.09819	3.04172
ENSG00000204852	TCTN1	12	110614027	110649430	+	191.095	0.281715	0.865182	1.07187	0.85464	1.13555	1.10702	1.13434	0.979661	0.701442	1.00258	0.72209	0.959546
ENSG00000229672	AL450322.2	10	3748966	3763712	+	7.48816	-0.902441	0.865182	0.0355579	0.085423	0.135347	0.115134	0.13889	0.134639	0.176039	0.134361	0.296396	0.206179
ENSG00000230629	RPS23P8	X	70962964	70963293	+	42.6818	0.396785	0.865182	5.10999	6.94567	7.01974	8.70835	7.95391	6.40112	5.7698	5.22649	5.18424	4.53663
ENSG00000237886	NALT1	9	136546212	136549893	+	15.984	-0.608842	0.865182	0.734166	0.342948	0.48793	0.66033	0.591743	0.794256	0.987197	0.748585	1.14745	0.645
ENSG00000246859	STARD4-AS1	5	111510396	111739726	+	4.66673	-1.27642	0.865182	0.0383256	0.011509	0	0.015512	0.00534647	0.0362797	0.0210823	0.041377	0.02995	0.0454556
ENSG00000272606	AC015982.2	2	55617909	55618373	+	37.3325	0.522632	0.865182	3.05385	4.01213	3.63253	7.31314	5.00568	3.20056	2.62481	2.67881	4.27576	3.21954
ENSG00000273143	AL355512.1	10	110428840	110496590	-	44.7858	-0.581454	0.865182	0.388131	0.372972	0.844211	0.488734	0.447596	1.17572	0.498177	0.558711	0.930149	0.641063
ENSG00000274292	AC084018.2	12	121800797	121803403	+	4.52919	1.06653	0.865182	0.17022	0.102232	0.111072	0.0918603	0.0949833	0.0736607	0.0374541	0.0735089	0.0354721	0.0538366
ENSG00000285219	HULC	6	8435568	9294133	+	38.4993	-0.430837	0.865182	0.0275088	0.0286373	0.0438779	0.0227628	0.0419568	0.0466245	0.0413612	0.0445485	0.0487267	0.0406018
ENSG00000133313	CNDP2	18	74495816	74523454	+	4222.27	0.184888	0.865678	15.8932	19.3296	18.4846	17.4819	21.1511	15.858	16.3536	17.2396	14.4205	17.357
ENSG00000196872	KIAA1211L	2	98793846	98936259	-	60.9392	-0.83344	0.865678	0.377269	0.0906338	0.748785	0.549709	0.494717	0.499981	0.76786	1.12009	1.28739	0.357964
ENSG00000107581	EIF3A	10	119033670	119080823	-	8590.56	0.262784	0.866856	74.6354	71.4248	59.8077	54.1553	60.6343	55.3844	59.4368	60.6138	39.5636	52.2655
ENSG00000165917	RAPSN	11	47437764	47449143	-	5.45624	-1.01242	0.866856	0.0709642	0.113655	0.102901	0.102124	0.0791967	0.204727	0.31229	0.204305	0.0985881	0.124691
ENSG00000197323	TRIM33	1	114392790	114511203	-	2333.78	-0.303402	0.866856	13.64	9.94593	12.9848	7.96437	8.32281	12.0471	13.5016	13.7483	12.0794	13.8588
ENSG00000121057	AKAP1	17	57085092	57121346	+	1455.81	0.420925	0.867108	10.8697	19.405	11.1343	16.1357	18.298	10.5457	13.0282	12.2914	6.67591	14.1053
ENSG00000276168	RN7SL1	14	49586580	49586878	+	206.869	0.528259	0.867795	27.3085	19.6102	48.7449	43.0903	59.7936	30.0253	28.901	26.5986	34.7943	17.368
ENSG00000169439	SDC2	8	96493813	96611790	+	1769.43	-0.636958	0.868073	11.2245	9.07107	19.6044	25.2146	17.2923	15.176	22.9523	28.1544	48.0153	13.8496
ENSG00000227214	HCG15	6	28986203	28987484	+	43.0199	-0.473239	0.868073	1.24701	2.1177	1.9641	1.25309	1.91955	2.8377	1.41923	2.27477	2.82266	2.40266
ENSG00000204899	MZT1	13	72708367	72727629	-	755.154	-0.509524	0.86809	23.6302	12.7824	12.1355	9.03818	10.2778	12.029	19.9793	25.2325	15.233	24.1574
ENSG00000228782	MRPL45P2	17	47450568	47492492	-	40.0169	0.556978	0.86809	0.613399	1.27035	0.64409	1.50674	1.48715	0.800902	0.861006	0.799252	0.573014	0.713578
ENSG00000279792	AC015909.5	17	50362967	50365232	-	7.21473	-0.822551	0.86809	0.0979176	0.14114	0.149084	0.0845471	0.0874216	0.23305	0.193907	0.211427	0.183645	0.165168
ENSG00000063322	MED29	19	39391303	39400641	+	1066.69	-0.299703	0.868299	10.8311	9.37228	9.78037	14.5472	15.9964	15.9694	14.1161	13.6902	14.8505	15.879
ENSG00000213654	GPSM3	6	32190766	32195523	-	183.883	0.80477	0.868551	3.72828	14.4819	5.95031	1.90748	4.94433	3.77153	2.42376	2.37848	6.18018	2.98621
ENSG00000170442	KRT86	12	52249300	52309163	+	16.4151	-0.840924	0.869698	0.384448	0.395822	0.199095	0.118554	0.0817233	0.613969	0.221549	0.316234	0.4578	0.501808
ENSG00000178184	PARD6G	18	80157232	80247514	-	1069.54	-0.41018	0.869698	7.78067	9.71475	10.2577	14.7161	10.7744	9.36805	14.9306	14.2517	20.7144	11.4839
ENSG00000267221	C17orf113	17	42038232	42050601	-	25.838	-0.68733	0.869698	0.142651	0.15707	0.4137	0.243778	0.331666	0.411537	0.431585	0.449191	0.594539	0.187988
ENSG00000166073	GPR176	15	39799032	39920892	-	2348.08	0.425232	0.869774	23.7962	38.0386	24.6913	19.0498	22.1935	22.7991	20.6292	17.9228	10.7849	23.0127
ENSG00000221995	TIAF1	17	29073521	29078857	-	24.8247	-0.609084	0.869774	0.216186	0.16979	0.180853	0.215384	0.111353	0.170912	0.365909	0.394981	0.268573	0.166553
ENSG00000259070	LINC00639	14	38738155	38948273	-	91.2505	-0.917948	0.869774	0.220661	0.090231	0.633128	0.359777	0.319613	0.766956	0.382224	0.395359	1.3208	0.202935
ENSG00000215424	MCM3AP-AS1	21	46229196	46259390	+	139.825	0.304494	0.872351	0.726101	0.723271	0.58743	0.88882	0.820217	0.584358	0.57477	0.764792	0.484383	0.625467
ENSG00000016391	CHDH	3	53812335	53846419	-	132.907	-0.447716	0.873009	0.985886	0.486013	0.762305	0.744241	0.527869	1.1344	0.63323	0.861349	1.3182	0.841114
ENSG00000032389	EIPR1	2	3188925	3377882	-	323.613	0.243752	0.873009	2.36673	3.26746	3.0586	2.8862	3.19014	2.79322	2.26565	2.20674	2.30589	2.8921
ENSG00000038219	BOD1L1	4	13568738	13627725	-	1477.34	0.329822	0.873009	4.59653	5.19531	5.30923	5.22682	4.88	5.09684	2.89937	2.76668	4.6436	4.64831
ENSG00000054654	SYNE2	14	63852983	64226433	+	1676.34	-0.375834	0.873009	2.40736	1.86209	3.12263	2.11283	1.79635	2.95175	2.66562	2.38677	4.30633	2.35456
ENSG00000068097	HEATR6	17	60043194	60078931	-	1000.74	0.33381	0.873009	6.88251	12.8114	10.588	12.1412	13.2865	9.94093	9.78835	9.4382	7.55116	7.47698
ENSG00000076662	ICAM3	19	10333776	10339661	-	66.9387	0.501978	0.873009	1.27335	1.18538	1.05592	2.06152	1.2612	1.32591	0.682939	1.11697	0.563876	1.14107
ENSG00000096717	SIRT1	10	67884656	67918390	+	1321.59	-0.272019	0.873009	16.4223	12.1114	14.4338	11.04	9.73342	14.9264	15.7996	17.31	14.8419	14.1049
ENSG00000100060	MFNG	22	37469063	37486393	-	84.5819	0.447376	0.873009	1.79904	1.05413	1.22481	1.98909	1.74657	0.743703	1.20686	0.93166	1.34111	1.51115
ENSG00000102554	KLF5	13	73054976	73077541	+	970.782	-0.465088	0.873009	12.3877	11.3157	9.20876	10.7535	10.2037	9.47379	21.6571	21.6042	12.8697	8.76166
ENSG00000105520	PLPPR2	19	11355386	11365698	+	343.767	0.367879	0.873009	5.3962	5.17894	5.02808	6.52661	6.62745	5.72052	4.47492	3.89365	5.5378	2.65867
ENSG00000107815	TWNK	10	100987367	100994403	+	951.028	0.350555	0.873009	13.329	12.6718	10.2124	11.4093	15.019	11.8889	10.0122	10.4393	5.70285	11.0879
ENSG00000108395	TRIM37	17	58982638	59106921	-	2558.29	0.217724	0.873009	26.9884	25.4463	20.0455	24.8479	24.6086	19.5729	19.0761	20.5027	19.9644	25.7389
ENSG00000113739	STC2	5	173314713	173329503	-	6.79971	1.01256	0.873009	0.0289662	0.0869843	0.133883	0.0547114	0.0565715	0.0470056	0.0318677	0.0156362	0.0301813	0.0534412
ENSG00000119042	SATB2	2	199269500	199471266	-	450.849	0.260848	0.873009	2.00054	2.44679	2.21089	1.76146	2.48119	1.41948	1.79104	1.99805	1.78909	2.09627
ENSG00000119900	OGFRL1	6	71288811	71309059	+	2296.9	0.475185	0.873009	7.87321	21.8421	18.0189	12.0523	10.967	13.6502	8.86936	10.7974	10.073	7.50501
ENSG00000119912	IDE	10	92451684	92574093	-	1468.97	0.335473	0.873009	14.2081	12.1934	7.32393	9.2412	9.26957	7.3612	10.0473	8.46459	7.02907	8.49892
ENSG00000123684	LPGAT1	1	211743457	211830763	-	1915.48	-0.122807	0.873009	10.0112	11.0671	9.68509	10.2549	9.68513	10.8852	11.1251	10.7755	10.7573	11.6561
ENSG00000130640	TUBGCP2	10	133278630	133312337	-	1193.09	0.246861	0.873009	10.3604	7.31311	7.34225	8.1766	7.68248	6.64271	7.8779	7.1581	7.19669	5.57979
ENSG00000132274	TRIM22	11	5689697	5737089	+	984.284	-0.742504	0.873009	13.834	3.64985	6.56846	3.64215	2.40789	9.06215	7.81109	5.85166	14.8888	12.7585
ENSG00000134202	GSTM3	1	109733932	109741038	-	407.156	-0.548783	0.873009	4.91409	2.54737	5.3036	2.25867	1.88714	5.05351	4.39906	4.3875	7.28124	3.62453
ENSG00000141337	ARSG	17	68259182	68422731	+	22.5976	0.705568	0.873009	0.215582	0.121385	0.190493	0.159968	0.345851	0.211362	0.0815296	0.06546	0.119332	0.156254
ENSG00000144645	OSBPL10	3	31657890	32077580	-	4199.48	-0.355829	0.873009	15.8306	10.6846	16.921	17.2525	13.3384	18.8889	15.5108	17.4475	27.7396	15.1498
ENSG00000152284	TCF7L1	2	85133392	85310387	+	163.592	-0.395986	0.873009	1.78266	1.40748	1.37234	1.67544	1.50887	2.03692	1.71883	1.61104	3.27661	1.55207
ENSG00000153933	DGKE	17	56834107	56869567	+	465.482	0.371383	0.873009	1.72631	2.81035	1.48427	2.62606	3.03266	1.7885	1.98861	2.03917	1.57865	1.63155
ENSG00000159079	CFAP298	21	32592079	32612603	-	168.748	0.248079	0.873009	1.49481	1.85474	1.51848	1.58678	1.78739	1.39502	1.52708	1.48969	1.08684	1.43738
ENSG00000160062	ZBTB8A	1	32539427	32605941	+	182.504	-0.275574	0.873009	1.3607	0.926436	1.23431	1.16407	0.97971	1.33639	1.41421	1.31333	1.63992	1.16348
ENSG00000160075	SSU72	1	1541673	1574863	-	1548.42	0.25892	0.873009	12.2886	11.1015	11.7182	11.7888	12.3471	10.8867	10.5983	9.86025	11.4475	6.7211
ENSG00000160298	C21orf58	21	46300181	46323875	-	342.174	-0.378962	0.873009	4.13288	1.94562	2.57875	2.20781	2.73013	3.73047	2.88427	3.11885	4.40194	3.55611
ENSG00000160949	TONSL	8	144428775	144444440	-	3931.19	0.410807	0.873009	24.9199	24.7132	28.6359	32.6113	42.535	27.4729	26.5849	23.4727	12.3158	25.5544
ENSG00000166002	SMCO4	11	93478472	93543391	-	357.807	-0.270008	0.873009	13.1203	15.9526	11.0397	15.5034	15.6723	19.7069	17.4362	18.3667	17.1406	13.2822
ENSG00000166793	YPEL4	11	57645087	57649944	-	25.102	-0.736198	0.873009	0.159197	0.0956125	0.302982	0.300692	0.166562	0.452097	0.229876	0.290035	0.55983	0.178325
ENSG00000167748	KLK1	19	50819146	50823787	-	28.4462	-0.902918	0.873009	0.354264	0.694296	0.628606	0.100622	0.249702	1.29098	0.307698	0.563641	1.08795	0.530742
ENSG00000172350	ABCG4	11	119149052	119162653	+	20.3012	-0.698295	0.873009	0.206534	0.0598825	0.131669	0.0999273	0.103325	0.100162	0.227222	0.161467	0.200356	0.292822
ENSG00000174059	CD34	1	207880972	207911402	-	143.304	-0.892104	0.873009	0.529492	0.433648	0.444968	0.420823	0.816541	0.932151	0.344223	0.47291	2.7535	0.405979
ENSG00000179476	C14orf28	14	44897275	44907257	+	96.3037	0.517955	0.873009	0.868331	1.7155	1.03132	1.8744	1.60661	1.22369	1.13129	1.28285	0.773805	0.542039
ENSG00000182173	TSEN54	17	75516060	75524735	+	773.969	0.275423	0.873009	9.87001	14.6644	9.98934	12.8699	12.5721	10.1467	11.5551	9.98637	7.72649	10.1195
ENSG00000185238	PRMT3	11	20387558	20509338	+	739.623	0.251289	0.873009	7.42167	7.96206	6.82146	6.69128	6.72909	6.03279	5.79659	6.67569	4.3514	7.07348
ENSG00000187098	MITF	3	69739435	69968337	+	773.814	0.69017	0.873009	5.86451	11.8247	8.82416	3.3149	2.50346	5.69602	3.1002	2.42183	3.5414	5.27712
ENSG00000187607	ZNF286A	17	15699577	15720787	+	85.9925	-0.286665	0.873009	0.657037	0.591916	0.464458	0.602777	0.469286	0.646841	0.744537	0.695162	0.636677	0.678832
ENSG00000197102	DYNC1H1	14	101964573	102056443	+	6863.36	0.397855	0.873009	6.00706	12.5418	11.6411	11.2602	10.0936	7.99813	9.62122	9.50401	6.67004	5.32708
ENSG00000213401	MAGEA12	X	152733757	152737669	+	2428.04	0.190402	0.873009	60.2298	73.3235	60.6145	58.9376	66.9397	56.2419	58.5857	59.3931	46.5908	59.6406
ENSG00000213719	CLIC1	6	31730581	31739763	-	10062.8	0.219002	0.873009	210.822	291.58	304.351	248.802	298.931	236.358	250.719	241.2	207.737	227.68
ENSG00000215256	DHRS4-AS1	14	23938219	24052555	-	199.038	-0.310464	0.873009	0.977381	0.86473	1.00007	1.19102	1.07904	1.56333	1.0406	1.36155	1.43997	0.936233
ENSG00000224870	MRPL20-AS1	1	1399520	1402046	+	229.99	0.362288	0.873009	4.67119	4.59844	4.33525	5.11749	6.15379	4.88253	3.94126	4.24682	4.06205	2.22164
ENSG00000229292	RFPL4AL1	19	55769141	55773179	+	62.0403	0.819575	0.873009	1.27069	10.0972	3.82684	2.84844	3.16345	3.33098	2.95724	2.47989	1.32399	1.9064
ENSG00000243709	LEFTY1	1	225886282	225911382	-	6.76158	-1.2621	0.873009	0.0469342	0.0281883	0.229691	0.101313	0.104758	0.0253878	0.180724	0.405368	0.268967	0.346365
ENSG00000258789	AL162171.1	14	88551597	88552493	+	11.6717	0.764339	0.873009	0.927081	1.33631	0.537724	1.00061	1.17258	0.735504	0.951949	0.266905	0.515185	0.456111
ENSG00000262209	PCDHGB3	5	141370242	141512975	+	5.37951	-1.12613	0.873009	0.0371738	0.0334894	0.0606417	0.0200611	0.0207432	0.0603247	0.0306731	0.050167	0.0774665	0.156763
ENSG00000284693	LINC02606	1	9425094	9440564	-	7.10622	-1.01178	0.873009	0.152263	0.0406435	0.0919953	0.0547799	0.094404	0.164726	0.111677	0.164386	0.352557	0.0891803
ENSG00000114270	COL7A1	3	48564073	48595267	-	441.066	-0.318878	0.873186	2.02822	1.57923	2.04011	1.42766	1.53883	1.89935	2.14318	1.68771	2.06736	2.94962
ENSG00000086848	ALG9	11	111782195	111871581	-	354.416	-0.180788	0.875038	2.0236	2.12688	1.79408	2.02386	2.03743	2.49263	2.10531	2.04817	2.36059	2.3305
ENSG00000106591	MRPL32	7	42932376	42948958	+	1629.08	0.233428	0.87524	23.7211	30.6204	23.5411	22.9923	26.5319	24.3902	19.3803	21.5293	18.1619	24.8966
ENSG00000133069	TMCC2	1	205227946	205285632	+	180.497	-0.382396	0.87524	1.56254	1.15361	1.81537	1.00366	1.00376	1.3441	1.51781	1.82685	2.22374	1.61518
ENSG00000136770	DNAJC1	10	21756548	22003769	-	2246.57	-0.448668	0.87524	46.9604	34.1231	38.4341	37.9513	27.9444	28.9978	45.547	52.4695	83.8037	42.2371
ENSG00000138346	DNA2	10	68414064	68472121	-	1330.86	-0.257992	0.87524	14.1103	12.7713	13.7286	10.153	9.04007	15.3529	13.9575	14.9419	12.449	14.8189
ENSG00000149295	DRD2	11	113409605	113475691	-	4.46013	-1.3215	0.87524	0.0538939	0.0129473	0.0117223	0.0349011	0.0360877	0.034983	0.0592924	0.0349109	0.190926	0.056818
ENSG00000162437	RAVER2	1	64745095	64833232	+	686.433	-0.210771	0.87524	4.95669	4.7596	5.31901	5.3735	5.06666	4.80084	5.83122	5.43816	6.45197	6.95979
ENSG00000164051	CCDC51	3	48432164	48440456	-	458.033	0.212455	0.87524	10.7902	11.5897	8.87116	8.506	9.82267	8.58573	9.01474	8.19033	7.69351	9.29856
ENSG00000166171	DPCD	10	101570560	101609662	+	247.486	0.284499	0.87524	9.7885	6.90335	6.6783	8.41224	7.26318	6.67177	6.0341	5.55308	5.74213	8.0786
ENSG00000167555	ZNF528	19	52397849	52418412	+	284.855	-0.446298	0.87524	0.72313	1.41227	1.02971	2.17862	1.52695	1.95861	2.03184	1.98827	1.76712	1.61248
ENSG00000172915	NBEA	13	34942287	35673022	+	179.594	-0.388203	0.87524	0.642488	0.499627	0.791623	0.649355	0.58025	0.912035	0.6047	0.661567	1.2344	0.728246
ENSG00000177640	CASC2	10	118046279	118210158	+	35.8177	0.530672	0.87524	0.22526	0.106807	0.116042	0.102369	0.13562	0.128262	0.0880428	0.0735985	0.0741189	0.112491
ENSG00000271551	AL355297.4	6	156776360	156778422	-	9.53407	-1.05968	0.87524	0.142118	0.128032	0.193197	0.421822	0.317209	0.384375	0.469061	0.690448	0.888477	0.0749143
ENSG00000286861	AL049779.4	14	67627299	67639675	-	5.51753	-1.05887	0.87524	0.071002	0.0341145	0.0463303	0.0306534	0.0950867	0.0921761	0.156228	0.183972	0.103573	0.0449126
ENSG00000116641	DOCK7	1	62454298	62688386	-	2264.16	0.131033	0.875671	4.24329	5.00916	4.68647	4.50672	4.66392	4.10068	4.18777	4.05373	4.54204	4.21413
ENSG00000080298	RFX3	9	3218297	3526004	-	416.716	-0.335038	0.875797	2.1614	1.21221	1.86233	1.45373	1.32579	2.0933	1.65667	1.76727	2.48804	2.11112
ENSG00000114739	ACVR2B	3	38453890	38493142	+	594.08	-0.215422	0.875797	2.10226	1.59522	1.60715	1.69565	1.50418	1.95335	1.93669	1.94627	2.25522	1.78735
ENSG00000127837	AAMP	2	218264123	218270257	-	1900.17	0.317941	0.875797	37.2111	30.166	37.2253	28.2952	30.2824	24.7075	23.5866	24.565	19.9677	38.0827
ENSG00000148840	PPRC1	10	102132994	102150333	+	2679.62	0.362007	0.875797	22.381	27.5131	21.8784	21.1788	27.1705	20.6144	22.6851	22.057	10.2987	17.8097
ENSG00000200506	Y_RNA	14	99583017	99583118	+	8.15487	-1.42372	0.875797	0.870123	2.61294	1.89258	4.69568	0.485533	1.41201	12.4447	10.8031	2.71987	0.917333
ENSG00000032219	ARID4A	14	58298504	58373887	+	616.533	-0.280527	0.876496	3.77696	3.50637	4.28898	3.29851	3.29098	4.07965	4.46989	4.56648	5.69826	3.24705
ENSG00000102119	EMD	X	154379197	154381523	+	808.259	0.19297	0.876496	18.6512	18.7356	22.0757	20.1068	24.1492	18.0626	18.9485	19.6144	18.106	16.0038
ENSG00000120158	RCL1	9	4792944	4885917	+	523.17	0.399042	0.876496	4.63057	9.21876	6.49305	6.54809	8.03873	5.64736	6.6982	6.04076	3.29472	4.8027
ENSG00000122958	VPS26A	10	69123512	69174412	+	2538.72	-0.337321	0.876496	31.7642	19.8171	22.6305	16.6082	15.7208	25.9748	25.8612	25.8183	25.4688	31.4941
ENSG00000168481	LGI3	8	22146830	22157084	-	11.6837	-0.837024	0.876496	0.177151	0.0354651	0.128438	0.0637338	0.0439337	0.0958251	0.173241	0.18063	0.194837	0.166011
ENSG00000261324	AC010168.2	12	14762504	14767931	-	76.4452	-0.530086	0.876496	0.302491	0.491009	0.373425	0.741205	0.894138	0.716411	0.70156	1.01503	0.962578	0.646425
ENSG00000155660	PDIA4	7	149003062	149028662	-	3005.88	0.204317	0.876655	45.3316	59.769	44.3097	45.1802	42.5417	43.9179	41.2421	43.1447	37.1669	40.3295
ENSG00000241878	PISD	22	31618491	31662432	-	1185.78	0.290895	0.876864	11.9945	13.0649	11.0569	12.3139	14.9603	9.02197	12.9911	12.7867	8.41192	8.60481
ENSG00000090273	NUDC	1	26900238	26946871	+	3820.16	0.274904	0.877607	59.2411	78.0282	64.9859	68.0432	86.598	57.246	70.4893	63.4699	43.4616	60.3033
ENSG00000103335	PIEZO1	16	88715338	88785220	-	4446.28	0.339046	0.877607	19.5865	21.5019	15.4202	29.708	20.6527	14.9314	17.947	16.4408	13.2383	21.9295
ENSG00000137161	CNPY3	6	42929192	42939294	+	1507.48	0.23339	0.877607	39.0583	46.358	44.611	47.8959	52.3765	42.0597	34.6777	35.6743	34.8868	48.5802
ENSG00000138741	TRPC3	4	121874481	121952060	-	34.3242	-0.527488	0.877607	0.130093	0.115752	0.199121	0.135211	0.161317	0.359672	0.180231	0.166461	0.205836	0.15747
ENSG00000145777	TSLP	5	111070062	111078026	+	35.6892	-0.479764	0.877607	0.156144	0.350108	0.441513	0.359528	0.394986	0.540559	0.515356	0.415822	0.455545	0.438977
ENSG00000168228	ZCCHC4	4	25312774	25370383	+	203.228	0.419046	0.877607	2.07244	3.04525	2.6149	2.77972	2.30163	2.23118	1.12895	1.33595	2.5577	2.32276
ENSG00000171368	TPPP	5	659862	693352	-	142.323	-0.59313	0.877607	1.45472	0.508166	1.00896	0.833112	0.803455	0.578124	1.70658	1.74682	1.84054	1.08764
ENSG00000198846	TOX	8	58805412	59119147	-	95.1653	-0.730453	0.877607	0.729443	0.470791	0.639372	1.53934	0.886966	1.03649	1.47327	1.44575	2.65448	0.470594
ENSG00000242125	SNHG3	1	28505980	28510892	+	1977.51	0.277183	0.877607	22.948	21.3059	29.0768	30.5442	24.9196	22.9473	23.2164	25.2087	16.3778	18.5396
ENSG00000242242	NECTIN3-AS1	3	110888384	111071553	-	2550.45	0.491172	0.877607	19.1448	49.5585	50.4376	51.1439	51.9405	42.5284	26.83	34.6789	34.3627	19.6955
ENSG00000186020	ZNF529	19	36534774	36605276	-	297.773	-0.451178	0.87843	0.976853	1.16034	1.32795	2.09695	1.91387	1.79657	2.85393	2.44322	1.61722	1.51045
ENSG00000089505	CMTM1	16	66566393	66579137	+	83.0643	-0.269642	0.87884	2.48386	2.11033	2.6354	2.58278	2.67059	3.34256	2.99927	3.23757	2.74586	2.74636
ENSG00000101349	PAK5	20	9537389	9839041	-	7.54571	-1.17703	0.87884	0.126043	0.0108144	0.0391647	0.00971717	0.0401902	0.1461	0.0495246	0.0583195	0.140712	0.12339
ENSG00000102362	SYTL4	X	100674491	100732123	-	547.187	-0.175883	0.87884	3.52477	3.17901	3.58642	3.40456	3.1136	3.9296	3.52949	3.54097	4.36359	3.62784
ENSG00000110057	UNC93B1	11	67991100	68004982	-	325.677	0.282714	0.87884	4.94464	4.67314	3.76696	6.01408	5.16812	3.96449	3.49316	3.52275	4.11904	5.09384
ENSG00000113658	SMAD5	5	136132845	136188747	+	1576.16	-0.188342	0.87884	8.39909	7.71257	8.62714	7.08372	7.77926	10.1115	9.78048	9.26921	8.00467	7.96466
ENSG00000120314	WDR55	5	140664676	140674124	+	804.826	0.223407	0.87884	4.68336	6.42426	5.27567	5.21083	5.85903	5.36693	4.75174	4.67546	3.83759	4.8765
ENSG00000121289	CEP89	19	32875925	32971991	-	716.66	-0.317358	0.87884	2.89337	2.39011	2.98461	4.33673	4.18916	4.19612	3.58506	3.99029	4.30678	4.84916
ENSG00000123560	PLP1	X	103773718	103792619	+	29.6929	-1.26246	0.87884	0.0656022	0.0262667	0.420141	0.0550709	0.130156	0.346973	0.0882121	0.14952	0.8962	0.192115
ENSG00000131831	RAI2	X	17800049	17861337	-	70.2651	-0.496498	0.87884	0.81238	1.07746	1.67495	0.913347	0.925512	2.14225	1.50821	1.26078	1.81636	0.892143
ENSG00000144649	GASK1A	3	42979267	43060211	+	5.02863	-1.30999	0.87884	0.0999015	0.012	0.0217293	0	0.0222982	0.064847	0.0439634	0.09707	0.104092	0.0842575
ENSG00000146197	SCUBE3	6	35213956	35253079	+	94.7614	-0.622601	0.87884	0.363228	0.504476	0.722152	0.330781	0.399032	0.620136	0.686834	1.0539	0.963904	0.245318
ENSG00000160796	NBEAL2	3	46979683	47009704	+	1227.17	0.430429	0.87884	7.01706	8.49517	4.22046	4.20845	4.49137	3.64419	3.97756	3.88337	3.41379	6.17777
ENSG00000164105	SAP30	4	173369969	173377532	+	485.747	-0.214398	0.87884	18.3743	17.5915	15.9271	15.7336	15.8523	15.6238	20.5878	21.3378	21.547	17.7629
ENSG00000173559	NABP1	2	191678068	191696664	+	1261.09	0.411553	0.87884	3.70472	6.54576	4.27361	5.70825	5.09909	2.70093	5.1363	5.16524	3.05328	2.98772
ENSG00000197566	ZNF624	17	16620734	16653856	-	101.932	-0.263581	0.87884	0.949737	0.722163	0.985493	0.912214	0.845988	1.04632	1.1599	0.968913	1.17115	0.964523
ENSG00000226237	GAS1RR	9	86948666	87002033	+	7.14941	-0.91359	0.87884	0.0446981	0.0214762	0.0972214	0.028946	0.0498835	0.0870418	0.0786807	0.0579083	0.130405	0.103671
ENSG00000234807	LINC01135	1	58785128	58901109	+	8.78408	0.792762	0.87884	0.0884518	0.0743727	0.125053	0.143201	0.108584	0.0574148	0.0583871	0.0381977	0.110595	0.0466254
ENSG00000261824	LINC00662	19	27681072	27794005	-	1245.72	-0.663876	0.87884	0.713806	0.769101	0.763205	3.09755	1.71257	2.74763	1.7515	2.59188	2.23682	1.85174
ENSG00000267909	CCDC177	14	69569799	69574871	-	6.91282	-1.59772	0.87884	0.0212225	0.0509842	0.0807807	0	0.047369	0.0229595	0.0583709	0.0343683	0.420143	0.0671219
ENSG00000145147	SLIT2	4	20251905	20620561	+	470.824	0.451206	0.879976	2.78279	3.24631	1.9231	2.15958	1.83026	2.08223	1.18227	1.0433	2.21851	2.20667
ENSG00000174780	SRP72	4	56467617	56503681	+	8411.06	0.223102	0.879976	68.4962	86.2492	70.7693	66.6802	66.07	61.6023	53.6598	71.6576	52.4605	67.5455
ENSG00000185760	KCNQ5	6	72621792	73198851	+	913.122	0.502263	0.880826	4.02728	9.28771	6.37526	7.1749	7.49734	7.80057	4.82409	5.03144	2.48597	4.116
ENSG00000271781	AC026740.1	5	675826	676616	+	52.1456	0.458597	0.880826	4.93693	3.57157	2.62353	3.45141	3.94441	2.54912	3.27122	3.27068	1.46137	2.95727
ENSG00000033800	PIAS1	15	68054179	68198603	+	1569.85	-0.210346	0.88125	7.72137	5.19387	7.38511	6.11144	6.40654	7.47569	7.44825	7.25133	8.02382	7.77996
ENSG00000052723	SIKE1	1	114769479	114780685	-	1686.81	-0.288519	0.88125	16.3531	11.8112	15.0989	9.62957	9.71329	14.238	16.4588	15.6555	14.6856	15.4385
ENSG00000055609	KMT2C	7	152134922	152436005	-	841.992	-0.153458	0.88125	1.97017	1.85772	1.8859	1.8764	2.04115	1.87842	2.1481	2.12703	2.37925	2.17941
ENSG00000064886	CHI3L2	1	111200771	111243440	+	44.641	-1.07089	0.88125	1.02355	0.242658	0.322226	0.261647	0.270543	0.422532	0.444504	0.174481	1.19278	2.22916
ENSG00000092295	TGM1	14	24249114	24264432	-	100.242	-0.708683	0.88125	1.48515	0.699303	0.814036	1.55165	0.397786	1.09256	1.82998	1.83428	2.64924	0.68892
ENSG00000099814	CEP170B	14	104865268	104896770	+	758.251	0.268492	0.88125	4.48624	6.10582	6.35802	5.50627	5.46684	6.06513	4.3466	4.56439	3.70621	4.49609
ENSG00000100124	ANKRD54	22	37830855	37849327	-	940.029	0.25271	0.88125	10.4219	11.9357	10.1249	11.3139	12.7816	7.56761	11.8439	10.4004	9.63727	8.03533
ENSG00000101350	KIF3B	20	32277651	32335011	+	4460.84	0.175848	0.88125	35.5315	42.9238	36.8663	36.6268	36.0744	35.8885	31.579	32.0545	29.356	37.5587
ENSG00000104549	SQLE	8	124998497	125022283	+	3105.13	-0.352207	0.88125	33.6456	29.1222	37.4427	32.9987	20.7646	29.4295	42.0964	47.6424	47.8059	29.5809
ENSG00000107745	MICU1	10	72367327	72626191	-	1940.21	-0.274692	0.88125	30.0335	18.4461	24.644	19.3971	18.2438	25.1757	25.1585	25.9199	27.7763	29.9869
ENSG00000107819	SFXN3	10	101031234	101041244	+	1341.14	0.291184	0.88125	20.0081	14.4684	16.1633	13.4142	13.389	13.5182	11.6914	11.9075	9.90454	16.2749
ENSG00000107960	STN1	10	103877569	103918184	-	482.267	0.204846	0.88125	4.36399	3.32693	3.58521	3.85705	3.96556	2.8941	3.32214	3.84355	3.33639	3.1835
ENSG00000108561	C1QBP	17	5432777	5448830	-	3652.33	0.347748	0.88125	70.4509	103.754	79.842	76.3873	95.2309	64.6623	82.3586	81.2306	40.317	65.9183
ENSG00000108960	MMD	17	55392622	55421924	-	1113.91	0.256489	0.88125	17.8311	20.6004	21.901	16.2003	15.7584	16.2534	12.7367	13.5791	18.8687	15.8096
ENSG00000109736	MFSD10	4	2930561	2934834	-	889.235	0.22412	0.88125	11.7525	17.8247	14.3519	15.3438	15.028	13.1433	13.1011	12.8564	10.7554	13.7336
ENSG00000110076	NRXN2	11	64606174	64723188	-	510.249	-0.440558	0.88125	2.84377	1.36535	1.69688	1.34905	2.68686	2.56831	2.20573	2.39094	3.86772	2.46301
ENSG00000118181	RPS25	11	119015712	119018691	-	6052.16	0.1599	0.88125	177.896	210.401	223.986	223.493	215.03	189.238	200.64	195.887	172.867	181.909
ENSG00000118777	ABCG2	4	88090150	88231628	-	89.0224	0.315897	0.88125	0.752543	0.818305	1.07686	0.752382	0.884047	0.771288	0.496755	0.709833	0.767604	0.693158
ENSG00000119715	ESRRB	14	76310712	76501837	+	23.2964	-0.77905	0.88125	0.0748335	0.278655	0.146491	0.0969226	0.108569	0.323834	0.263454	0.210058	0.327485	0.0788937
ENSG00000124635	HIST1H2BJ	6	27125897	27132750	-	383.427	-0.625196	0.88125	16.5827	15.2057	4.62287	13.0075	27.7336	16.3229	23.6912	22.7444	21.3181	34.9156
ENSG00000134243	SORT1	1	109309568	109397918	-	1623.45	-0.461908	0.88125	10.8959	6.51188	7.75704	6.05062	5.14397	8.83161	6.87896	7.05493	15.4768	11.8408
ENSG00000134917	ADAMTS8	11	130404923	130428609	-	35.316	-0.871716	0.88125	0.267908	0.205956	0.174815	0.277591	0.538178	0.939068	0.400852	0.358656	0.111659	0.869926
ENSG00000135245	HILPDA	7	128455849	128458418	+	236.454	0.203768	0.88125	5.98115	6.18017	5.29236	6.77947	5.47878	4.84722	5.21233	5.80931	4.86949	5.06261
ENSG00000138670	RASGEF1B	4	81426393	82044244	-	21.047	-0.652225	0.88125	0.0522945	0.052346	0.14218	0.0564422	0.0875418	0.122579	0.0815048	0.122326	0.186168	0.101075
ENSG00000143452	HORMAD1	1	150698060	150720895	-	98.7229	-0.313479	0.88125	2.22617	1.61326	1.78076	1.86659	1.37568	2.18944	1.82169	1.94657	2.56877	2.50213
ENSG00000143575	HAX1	1	154272511	154275875	+	2095.33	0.201396	0.88125	43.3055	57.1132	51.5975	47.407	53.3162	37.07	48.2777	48.0651	41.4746	44.8952
ENSG00000144736	SHQ1	3	72749277	72861914	-	998.49	0.24296	0.88125	8.61963	10.9934	7.85178	8.95842	8.66867	8.14817	7.79234	7.55644	5.83423	8.76648
ENSG00000148848	ADAM12	10	126012381	126388455	-	1015.2	0.312168	0.88125	5.19373	4.40596	5.69241	5.02276	7.39851	4.04614	5.74369	4.88812	3.47018	4.17545
ENSG00000152217	SETBP1	18	44680173	45068510	+	302.923	-0.328048	0.88125	1.04106	0.535929	1.19069	0.973356	0.9111	1.20158	1.16971	1.16836	1.10121	1.20429
ENSG00000153561	RMND5A	2	86720291	86778041	+	1557.3	-0.199186	0.88125	12.9359	9.44739	10.6179	9.34135	10.3478	10.864	12.0337	11.9165	12.8216	12.868
ENSG00000156711	MAPK13	6	36127809	36144524	+	18.7166	-0.818389	0.88125	0.145103	0.0378902	0.0548885	0.115756	0.112651	0.293483	0.194342	0.0613001	0.138043	0.139673
ENSG00000160214	RRP1	21	43789513	43805293	+	830.717	0.337599	0.88125	9.06107	12.0627	9.52499	9.97128	12.3956	8.95569	10.1869	9.35423	4.97076	8.48516
ENSG00000160294	MCM3AP	21	46235133	46286297	-	2154.86	0.186329	0.88125	10.9387	13.4959	11.6996	10.2448	11.8662	9.92274	10.6162	10.1876	8.99149	11.4638
ENSG00000162851	TFB2M	1	246540561	246566261	-	749.595	0.289919	0.88125	19.0539	27.4886	19.0175	22.1492	24.6234	21.7437	18.1165	18.9328	13.1145	19.9566
ENSG00000163138	PACRGL	4	20696282	20752907	+	323.432	0.403194	0.88125	2.2641	2.13035	2.2395	2.1993	2.03945	2.36776	1.09718	1.0243	1.6008	2.13119
ENSG00000163735	CXCL5	4	73995642	73998677	-	15.5078	1.37199	0.88125	0.0546506	1.59737	0.13868	0.11797	0.325283	0.137955	0.240499	0.177005	0.246754	0.0576157
ENSG00000164318	EGFLAM	5	38258409	38465480	+	291.52	-0.213072	0.88125	2.36128	2.18113	2.27917	1.90561	1.88229	2.46137	2.6057	2.4563	2.06399	2.71639
ENSG00000164733	CTSB	8	11842524	11869448	-	7555.8	0.403738	0.88125	45.7894	86.4287	67.1442	46.0958	40.3464	44.8459	46.6796	44.9368	28.5945	50.9783
ENSG00000168003	SLC3A2	11	62856102	62888875	+	4247.46	0.307182	0.88125	36.9974	42.5979	40.0029	47.8867	52.9771	28.8625	40.8448	44.7266	25.6281	38.1193
ENSG00000172009	THOP1	19	2785503	2815807	+	1152.06	0.236714	0.88125	7.62427	7.8365	7.55029	9.8167	7.98155	6.44985	7.74327	6.94658	5.45807	8.03794
ENSG00000172243	CLEC7A	12	10116777	10130258	-	5.39233	-1.12956	0.88125	0.042364	0.0381651	0.0691084	0.022862	0.0236393	0.0458314	0.0582594	0.137211	0.154494	0.0334969
ENSG00000174599	TRAM1L1	4	117083554	117085576	-	148.034	-0.388527	0.88125	3.81684	2.97743	2.982	3.14887	2.47254	5.03103	2.72705	2.8182	4.73121	4.85647
ENSG00000176396	EID2	19	39538707	39540161	-	789.515	-0.308293	0.88125	17.0185	27.3297	17.0156	27.8817	28.5914	27.3862	30.6014	28.9432	30.2214	28.7135
ENSG00000176619	LMNB2	19	2427638	2456959	-	6433.37	0.163234	0.88125	54.0329	59.3112	58.9147	65.6072	68.2692	50.9272	57.1016	52.6604	52.8114	59.8783
ENSG00000177303	CASKIN2	17	75500261	75515537	-	826.444	0.302805	0.88125	6.06074	8.37805	5.96471	8.30738	9.68712	5.71746	7.76646	6.55987	5.25848	5.82269
ENSG00000179023	KLHDC7A	1	18480982	18486126	+	15.0422	-0.901322	0.88125	0.224253	0.0518017	0.0938012	0.0558553	0.06738	0.214615	0.0948909	0.167613	0.341504	0.109117
ENSG00000185088	RPS27L	15	63125872	63158021	-	4728.71	-0.303979	0.88125	29.7736	17.7579	20.7207	29.0415	19.2373	24.2844	29.7354	26.7207	32.9611	30.1697
ENSG00000186130	ZBTB6	9	122908056	122913323	-	546.658	-0.272336	0.88125	4.38458	4.75952	6.87589	6.42663	6.91093	7.22644	6.57463	7.72582	7.47882	6.44863
ENSG00000186665	C17orf58	17	67991101	67996431	-	350.171	0.280162	0.88125	6.98241	7.9867	5.90167	9.29533	8.78457	7.09306	6.337	7.47835	5.21044	5.95539
ENSG00000188620	HMX3	10	123135970	123139423	+	27.0558	0.473368	0.88125	0.639068	0.52424	0.559397	0.370113	0.591439	0.455296	0.377264	0.269249	0.487227	0.345087
ENSG00000189001	SBSN	19	35523367	35528351	-	12.0944	1.05213	0.88125	0.49158	0.697837	0.53461	0.0482336	0.22443	0.0966936	0.344159	0.241236	0.162973	0.117784
ENSG00000204859	ZBTB48	1	6579994	6589280	+	168.764	0.23589	0.88125	1.73176	2.28108	1.91545	1.90097	2.00952	1.70318	1.64542	1.944	1.40456	1.64937
ENSG00000205363	INSYN1	15	73735431	73752747	-	25.6871	-0.745682	0.88125	0.108021	0.194629	0.168872	0.0437206	0.195897	0.248332	0.141124	0.262398	0.400967	0.135234
ENSG00000222898	RN7SKP97	8	61631680	61632012	-	5.45822	1.1738	0.88125	0.66631	2.08094	0.434781	1.00682	1.3385	0.144169	1.02628	0.287744	0.277705	0.702462
ENSG00000232815	DUX4L50	9	63817748	63818462	-	22.6545	-0.511456	0.88125	1.36542	0.969163	1.61994	1.33975	1.03897	1.54433	2.66298	1.47414	1.61671	1.76667
ENSG00000242802	AP5Z1	7	4775615	4794397	+	849.382	0.233526	0.88125	4.67119	5.98543	5.22374	5.62341	5.05976	5.06495	4.74378	3.34305	4.71298	4.72408
ENSG00000258376	AC004846.1	14	73242651	73245979	-	109.469	-0.439895	0.88125	2.05149	1.11851	1.64561	0.942215	1.63999	1.71571	1.71275	1.50797	2.56203	2.54627
ENSG00000259426	AC027237.3	15	69396904	69415029	-	28.1888	0.510262	0.88125	0.489202	0.214708	0.347862	0.304617	0.346471	0.325688	0.227702	0.223449	0.16664	0.257872
ENSG00000266736	GTF2IP6	17	27019527	27047934	-	12.7192	-0.779815	0.88125	0.656211	0.394114	0.624445	1.15092	1.37313	1.50858	2.16583	1.15124	1.70935	0.691815
ENSG00000268093	AC022154.1	19	48619272	48624132	-	12.0256	-1.36772	0.88125	0.700678	0.120235	0.0725725	0.216072	0.111709	0.324869	0.0734156	0.288177	0.938662	1.54774
ENSG00000270332	SMC2-AS1	9	104080024	104093073	-	5.19284	-1.17379	0.88125	0.011332	0.00680592	0.018486	0.0244617	0.03794	0.0612977	0.0311679	0.0122343	0.0826519	0.0358406
ENSG00000271270	TMCC1-AS1	3	129893811	129918575	+	100.395	0.622334	0.88125	1.29637	0.276832	0.507546	0.870609	0.887348	0.44256	0.361311	0.516292	0.732409	0.443421
ENSG00000276293	PIP4K2B	17	38765689	38800126	-	1932.07	-0.109789	0.88125	15.3997	14.5706	15.1036	14.24	14.2963	15.2437	15.8998	15.4622	15.9553	16.8758
ENSG00000276600	RAB7B	1	205976740	206003461	-	322.187	-0.606133	0.88125	4.58691	1.24366	5.06698	3.95018	1.9885	3.88131	5.90731	6.99275	5.23092	3.63001
ENSG00000277270	AL160412.1	20	61432868	61437630	-	26.1683	-0.530372	0.88125	0.247164	0.0989631	0.28	0.233422	0.344797	0.412233	0.385223	0.355791	0.289724	0.304003
ENSG00000280106	AC008555.7	19	34949038	34951205	-	5.43493	-1.32074	0.88125	0.122813	0	0.044521	0.154646	0.0228433	0.132865	0.225191	0.0441969	0.298584	0.172635
ENSG00000280709	LINC02203	15	21552795	21653276	+	10.8173	-0.750213	0.88125	0.0436488	0.122337	0.142409	0.141332	0.19485	0.283328	0.240105	0.23562	0.181919	0.138051
ENSG00000287787	AC092275.1	16	85227203	85309176	+	12.475	0.822764	0.88125	0.376389	0.361689	0.532137	1.3406	0.672086	0.244317	0.455501	0.487628	0.235307	0.436492
ENSG00000076924	XAB2	19	7619525	7629545	-	1029.62	0.255812	0.882193	9.375	10.5966	10.9632	15.6359	11.9527	10.3074	10.5239	9.71986	9.95708	8.50618
ENSG00000107949	BCCIP	10	125823546	125853695	+	2593.78	0.283272	0.882193	35.7497	33.9433	27.1574	26.5366	30.5121	23.9081	27.386	30.0713	17.3803	27.7207
ENSG00000130821	SLC6A8	X	153687926	153696588	+	2455.92	0.171044	0.882193	21.5067	22.7666	20.1867	22.9336	24.1678	21.7419	18.4394	20.2004	17.1862	21.5177
ENSG00000177464	GPR4	19	45589764	45602212	-	47.8638	0.795038	0.882193	1.01464	1.99742	0.5364	0.228148	0.912166	0.777525	0.418602	0.36514	0.6167	0.519987
ENSG00000150995	ITPR1	3	4493345	4847840	+	290.942	0.378219	0.8824	0.510025	0.542008	0.447602	0.495872	0.466951	0.201181	0.388116	0.386771	0.376126	0.542022
ENSG00000230732	AC016949.1	3	196912646	196914579	+	5.46018	0.947246	0.882511	0.282651	0.264068	0.170774	0.237276	0.280392	0.169881	0.138206	0.169531	0.0327232	0.132439
ENSG00000214455	RCN1P2	13	45390353	45391267	-	344.403	0.25103	0.882928	17.023	21.6711	17.3528	18.2685	25.114	18.0491	14.1395	16.0745	17.3329	17.8955
ENSG00000065675	PRKCQ	10	6427143	6580301	-	310.926	-0.41118	0.883485	5.57565	4.5458	2.6364	3.64852	3.27657	5.02667	4.08944	3.79495	6.96023	6.30412
ENSG00000099399	MAGEB2	X	30215563	30220089	+	2106.04	0.182002	0.883485	63.2921	78.4799	70.5742	60.5331	65.6421	63.9614	63.6774	62.3389	53.4598	54.9355
ENSG00000100083	GGA1	22	37608725	37633564	+	1388.19	0.215908	0.883485	7.7375	8.2186	7.88027	7.36901	8.54823	5.40154	8.08425	7.49193	7.14432	6.10516
ENSG00000100418	DESI1	22	41598028	41621043	-	1291.36	0.410008	0.883485	10.4738	13.2854	16.777	13.6025	18.6559	9.1742	14.0737	15.7101	7.78307	8.0462
ENSG00000102230	PCYT1B	X	24558087	24672677	-	15.0506	-1.11207	0.883485	0.164473	0.0376308	0.136282	0.0422661	0.0262218	0.271138	0.120632	0.0338224	0.334584	0.123854
ENSG00000105926	MPP6	7	24573268	24694193	+	1487.44	0.167282	0.883485	7.95258	9.06321	7.99967	7.78073	8.01883	7.81436	6.1385	7.64485	7.05733	7.68497
ENSG00000108784	NAGLU	17	42536241	42544449	+	222.553	0.255595	0.883485	3.34145	4.1953	4.02858	4.19395	4.30279	3.53316	2.56167	3.32999	4.11178	3.25176
ENSG00000128039	SRD5A3	4	55346242	55373100	+	170.087	0.413906	0.883485	1.96492	2.44719	2.6093	2.26588	1.71967	1.54397	0.921588	1.77525	2.48915	1.52639
ENSG00000133958	UNC79	14	93333219	93707876	+	5.79802	-1.26755	0.883485	0.0106392	0.0127797	0.0192842	0.00765539	0.0158313	0.0383668	0.0273116	0.0268014	0.0665133	0
ENSG00000136960	ENPP2	8	119557086	119673453	-	50.5805	-0.55384	0.883485	0.257196	0.332704	0.466183	0.284714	0.139837	0.363862	0.48611	0.384472	0.645914	0.292009
ENSG00000137309	HMGA1	6	34236873	34246231	+	16191.6	0.299162	0.883485	308.918	461.41	397.244	292.604	405.261	333.088	317.203	305.554	214.001	346.225
ENSG00000139637	C12orf10	12	53299695	53307177	+	870.811	0.241257	0.883485	15.7092	19.5519	16.5438	17.3958	22.5038	17.091	17.2242	15.446	12.3178	15.4948
ENSG00000156925	ZIC3	X	137566127	137577691	+	26.968	-0.541538	0.883485	0.275688	0.137028	0.258466	0.21547	0.254624	0.236545	0.386973	0.205268	0.366495	0.471047
ENSG00000162614	NEXN	1	77888513	77943895	+	1767.28	0.461483	0.883485	11.034	30.9778	21.7913	24.1315	24.2263	18.4415	19.205	19.3755	14.9158	9.51288
ENSG00000166483	WEE1	11	9573670	9593457	+	1896.52	-0.159124	0.883485	9.51708	9.41506	10.0945	9.43318	8.60827	9.90163	11.5575	11.5488	10.1112	9.44175
ENSG00000168010	ATG16L2	11	72814406	72843674	+	310.171	0.347182	0.883485	2.63059	2.24629	1.91479	1.76539	1.34871	1.93296	1.43272	1.20912	1.78026	1.43334
ENSG00000169783	LINGO1	15	77613027	77820900	-	21.318	-0.786536	0.883485	0.181054	0.0869914	0.147677	0.127019	0.232366	0.342777	0.119514	0.185696	0.537649	0.152702
ENSG00000170390	DCLK2	4	150078445	150257438	+	137.337	-0.313447	0.883485	1.4772	0.893228	1.55186	1.39913	1.41306	1.45678	1.45933	1.79009	2.05222	1.62091
ENSG00000170989	S1PR1	1	101236865	101243713	+	54.923	-1.04503	0.883485	0.195415	0.408225	0.129361	0.366808	0.568918	0.294135	1.64514	1.10991	0.141644	0.250804
ENSG00000171714	ANO5	11	21799934	22283357	+	243.461	-0.447556	0.883485	1.96392	1.2572	1.38765	1.1233	0.89901	1.49489	1.34555	1.44738	2.83051	1.92789
ENSG00000175756	AURKAIP1	1	1373730	1375495	-	998.036	0.293354	0.883485	30.8693	31.5864	29.9569	30.9932	36.6165	27.758	30.6852	30.2843	25.4876	16.3702
ENSG00000177700	POLR2L	11	837356	842529	-	1485.06	0.196742	0.883485	62.6233	70.6775	59.533	68.1007	81.3677	62.4621	64.7772	58.6316	51.8225	60.9521
ENSG00000178538	CA8	8	60185412	60281400	-	39.9115	-0.856993	0.883485	0.443417	0.0968409	0.125255	0.105662	0.122108	0.20559	0.278762	0.267338	0.186007	0.686035
ENSG00000182117	NOP10	15	34341713	34343177	-	1873.16	0.198789	0.883485	150.831	196.378	170.306	167.549	193.091	161.703	153.426	149.004	129.032	171.851
ENSG00000182175	RGMA	15	93035273	93089204	-	316.07	-0.587159	0.883485	1.36609	0.423335	0.854172	1.16289	0.835332	1.05669	1.19644	0.996528	2.65445	1.0722
ENSG00000185946	RNPC3	1	103525691	103555239	+	287.255	-0.230872	0.883485	2.27471	1.75429	1.89051	1.78555	1.64432	2.27912	1.97646	2.1628	2.5856	1.97573
ENSG00000189127	ANKRD34B	5	80556755	80570280	-	17.6926	-0.934498	0.883485	0.255838	0.0838113	0.177057	0.112962	0.142759	0.364844	0.127939	0.138104	0.702776	0.147119
ENSG00000197619	ZNF615	19	51991332	52008230	-	293.716	-0.338094	0.883485	2.05664	2.39422	1.95092	3.88213	2.58845	2.66604	3.34912	3.5311	3.27573	3.44814
ENSG00000198265	HELZ	17	67070444	67245989	-	2529.72	0.224753	0.883485	7.03851	9.22621	7.03905	9.01409	9.93329	7.7585	7.81516	7.32086	6.33116	6.92808
ENSG00000203721	LINC00862	1	200253419	200400705	-	1198.34	-0.551628	0.883485	18.8248	14.3209	17.9613	11.1884	4.49584	14.3238	21.456	26.2987	19.2091	16.6178
ENSG00000204682	MIR1915HG	10	21492658	21497260	-	356.561	-0.527393	0.883485	4.9294	1.19264	3.67132	4.38741	4.49747	5.10539	4.36938	4.95615	6.99835	5.50472
ENSG00000211798	TRAV18	14	22003106	22003673	+	6.81057	-2.08985	0.883485	1.41197	0	0	0	0	1.0911	0.665746	0.326655	1.15595	2.87083
ENSG00000229214	LINC00242	6	169788790	169799549	-	16.4838	0.589582	0.883485	0.138182	0.284541	0.236151	0.149142	0.264365	0.181526	0.141165	0.127872	0.113126	0.14568
ENSG00000233922	LINC01694	21	45593654	45603088	+	22.3389	1.61591	0.883485	0.0934762	0.838372	0.128768	0.020178	0.0695469	0.0134836	0.0205679	0.0672791	0.259727	0.0131397
ENSG00000237984	PTENP1	9	33673504	33677499	-	31.9458	-0.442765	0.883485	0.29984	0.240108	0.386472	0.383551	0.334624	0.624734	0.439832	0.395649	0.347131	0.433185
ENSG00000244306	DUXAP10	14	19268853	19337730	-	336.396	0.265779	0.883485	1.42382	1.3076	1.66606	1.29943	1.55279	1.18549	0.931933	1.43989	1.42345	1.04885
ENSG00000248713	C4orf54	4	99636529	99654648	-	7.35479	-1.30046	0.883485	0.061597	0.0158548	0.00478492	0.00949751	0.00982041	0.0618787	0.019362	0.0190004	0.0412592	0.111324
ENSG00000250320	AC113383.1	5	84382424	84490765	+	650.799	-0.505917	0.883485	4.66703	1.27408	2.95627	3.17886	2.45006	4.4299	2.86035	4.06924	5.57732	3.69799
ENSG00000253731	PCDHGA6	5	141373914	141512979	+	16.8113	-0.664509	0.883485	0.0561015	0.0808657	0.109822	0.0847716	0.0688707	0.0728319	0.0802374	0.109023	0.192901	0.177436
ENSG00000263335	AF001548.2	16	15726674	15732993	+	20.5588	-0.885853	0.883485	1.75169	0.573847	0.346369	0.744793	0.770115	0.918821	0.700785	0.974235	2.87604	2.29443
ENSG00000060491	OGFR	20	62804835	62814000	+	1033.99	0.269886	0.883651	10.4853	11.8239	11.085	12.794	12.2284	11.9153	11.1203	10.0058	8.58478	6.82556
ENSG00000286257	AL137100.3	14	56951008	57060715	-	38.4716	-0.530961	0.883651	0.183373	0.278229	0.388353	0.427084	0.38775	0.407205	0.403483	0.520981	0.744149	0.325595
ENSG00000065609	SNAP91	6	83552880	83709691	-	12.7718	-1.06629	0.884085	0.0667212	0.00801443	0.123355	0.0432079	0.0595692	0.216547	0.0513832	0.0576268	0.229416	0.0773754
ENSG00000171243	SOSTDC1	7	16461481	16530580	-	15.9149	-1.17552	0.884563	0.12561	0.107772	0.565936	0	0.160208	0.504738	0.454061	0.290595	0.710488	0.208097
ENSG00000082126	MPP4	2	201644870	201698694	-	34.1583	0.940327	0.884741	0.0811102	0.552092	0.343039	0.486352	0.754331	0.204747	0.347024	0.194596	0.0469515	0.361046
ENSG00000168813	ZNF507	19	32345594	32387667	+	1562.67	-0.248928	0.884741	5.36985	5.04631	5.84848	7.24469	7.36762	7.32577	7.73653	8.34227	7.24073	6.04832
ENSG00000069188	SDK2	17	73334384	73644445	-	184.556	-0.506414	0.885646	0.68996	0.521321	0.508305	0.396364	0.98113	0.726366	1.19982	0.965157	1.04743	0.461465
ENSG00000107099	DOCK8	9	214854	465259	+	68.5513	-0.74472	0.887138	0.218919	0.0580064	0.196068	0.257131	0.172458	0.484124	0.173553	0.104272	0.382408	0.369954
ENSG00000114805	PLCH1	3	155375580	155745067	-	35.1935	-1.07826	0.887138	0.0371194	0.0074312	0.309493	0.273767	0.138085	0.562206	0.272251	0.227091	0.335197	0.221756
ENSG00000137269	LRRC1	6	53794497	53924125	+	709.046	-0.357737	0.887138	7.09875	6.11239	6.29231	6.3327	4.98174	8.01283	5.81752	5.58178	11.8213	8.25712
ENSG00000151474	FRMD4A	10	13643706	14462142	-	616.795	0.38417	0.887138	1.81602	3.31018	1.95527	1.45129	3.02487	2.07254	1.69542	1.65396	1.612	1.81899
ENSG00000166685	COG1	17	73192632	73208507	+	1387.1	0.317502	0.887138	9.99029	16.321	11.9358	15.4398	16.654	11.7741	13.3692	11.885	7.99183	11.421
ENSG00000167291	TBC1D16	17	79932343	80035872	-	2735.66	-0.32383	0.887138	13.1646	7.4853	13.004	8.77754	8.55844	15.6144	11.9028	10.5302	12.8143	12.9657
ENSG00000172733	PURG	8	30995802	31033715	-	62.9115	-0.499857	0.887138	0.811976	0.720897	0.639893	0.647757	0.538451	0.67474	0.789739	0.533598	1.36102	1.3895
ENSG00000256667	KLRA1P	12	10588063	10599669	-	98.0106	0.312933	0.887138	1.91448	1.88744	2.35706	2.20278	2.37846	2.07118	1.54989	1.42344	1.41141	2.18973
ENSG00000268621	IGFL2-AS1	19	46189029	46203160	-	87.0198	-1.60251	0.887138	1.7559	0.287611	0.202533	0.832723	0.0593817	0.129519	2.91231	2.84355	2.9661	0.687175
ENSG00000275896	PRSS2	7	142760398	142774564	+	39.9329	1.79246	0.887138	0.563956	9.18742	0.15333	1.94018	0.118009	1.02957	0.891892	0.380536	0.220355	0.928991
ENSG00000248936	AC027607.1	4	37588087	37588875	-	8.68485	0.749509	0.887205	0.747915	1.39748	0.813383	0.98662	1.02016	0.449517	0.822832	0.44859	0.779289	0.438052
ENSG00000210100	MT-TI	MT	4263	4331	+	90.5955	-0.373151	0.887228	64.3134	54.0765	46.8619	66.6378	45.9356	64.0112	79.9539	80.5434	45.5677	90.1778
ENSG00000108651	UTP6	17	31860904	31901708	-	2125.59	0.270815	0.887828	14.9704	21.6787	17.2781	15.6179	18.8779	13.5803	17.3947	17.2048	11.2193	13.8858
ENSG00000144802	NFKBIZ	3	101827991	101861022	+	450.495	0.510191	0.88854	2.26317	6.304	4.10486	3.88718	5.23605	4.89682	2.85384	2.67066	3.11804	1.75975
ENSG00000010270	STARD3NL	7	38178222	38230671	+	1548.09	0.193924	0.88868	17.626	20.7429	19.0024	17.7462	17.2105	17.1806	13.3843	15.5034	15.6217	19.0127
ENSG00000010310	GIPR	19	45668221	45683722	+	9.25187	-0.795875	0.88868	0.113808	0.0946411	0.038083	0.0283464	0.0488502	0.151536	0.115576	0.0945146	0.118582	0.0830648
ENSG00000031081	ARHGAP31	3	119294383	119420714	+	745.396	-0.328433	0.88868	2.72677	2.6669	4.50481	3.41311	3.81972	5.61822	4.32278	4.44647	3.96578	3.15919
ENSG00000044090	CUL7	6	43037617	43053945	-	1156.58	0.165594	0.88868	9.42247	10.0584	11.1562	11.7868	10.3748	9.52832	9.7157	9.53422	10.0231	8.27115
ENSG00000068366	ACSL4	X	109624244	109733403	-	1546.94	0.327305	0.88868	9.76197	18.7533	12.2679	10.185	12.9447	11.3457	10.4191	11.9225	8.45504	8.79075
ENSG00000069399	BCL3	19	44747705	44760044	+	232.355	-0.471791	0.88868	5.30679	2.75651	2.5581	2.16724	2.49702	3.32055	3.31367	3.34468	5.37997	5.85178
ENSG00000070950	RAD18	3	8775402	8963773	-	744.592	0.248576	0.88868	5.21663	5.9074	6.07405	4.79371	6.1409	5.62297	4.75351	5.11748	3.43606	4.7494
ENSG00000072274	TFRC	3	196027183	196082096	-	8935.74	0.481836	0.88868	37.8229	104.426	59.5859	54.0166	68.8283	47.4417	59.2947	63.6949	28.1378	33.9205
ENSG00000072609	CHFR	12	132822187	132956304	-	168.611	0.524557	0.88868	0.414562	0.616231	0.594559	0.604048	0.592777	0.44569	0.527352	0.545475	0.134985	0.30867
ENSG00000074416	MGLL	3	127689062	128052190	-	401.6	0.312365	0.88868	1.83138	2.49673	1.77582	1.25712	1.7638	1.4424	1.71816	1.62946	1.17458	1.38192
ENSG00000074695	LMAN1	18	59327823	59359265	-	4014.58	0.286128	0.88868	27.9125	48.8869	32.2798	33.4798	34.0388	26.2108	31.7781	33.4577	23.5988	29.7737
ENSG00000078687	TNRC6C	17	77959240	78108835	+	349.62	0.243896	0.88868	1.40985	1.62632	1.41164	1.90963	1.93444	1.62462	1.31819	1.16421	1.40241	1.49055
ENSG00000081019	RSBN1	1	113761832	113812476	-	757.812	-0.305153	0.88868	6.43615	4.48695	5.95208	3.77183	3.50788	6.1533	5.73485	6.12656	5.51274	6.32568
ENSG00000086200	IPO11	5	62403972	62628582	+	950.498	0.1301	0.88868	6.58581	6.57463	6.25341	6.18709	6.41057	5.76865	5.72389	6.15071	5.34127	6.26682
ENSG00000087269	NOP14	4	2937933	2963406	-	1177.95	0.379894	0.88868	13.354	21.5522	17.1401	17.5892	21.3181	15.0945	16.6808	17.0692	7.41832	13.6316
ENSG00000093100	AC016026.1	22	17787652	17811497	-	7.21656	0.873279	0.88868	0.102533	0.0615804	0.100357	0.132798	0.12587	0.0554625	0.112804	0.0221393	0.0427337	0.054048
ENSG00000094916	CBX5	12	54230942	54280133	-	5725.05	-0.231855	0.88868	20.4264	16.8866	17.5482	15.53	14.6979	20.3839	16.9144	18.5292	24.8438	19.2543
ENSG00000096070	BRPF3	6	36196744	36232790	+	1808.48	0.14625	0.88868	15.2596	13.0822	13.0559	13.1165	15.2999	12.6391	11.8934	12.2291	13.5924	12.7342
ENSG00000099899	TRMT2A	22	20111875	20117392	-	849.834	0.232548	0.88868	10.7967	9.67938	12.1201	10.2115	13.6148	9.43412	10.7669	10.6991	9.34345	7.7855
ENSG00000100147	CCDC134	22	41800679	41826299	+	183.211	0.256801	0.88868	7.51252	7.8487	6.5741	6.59983	9.63189	5.85929	7.4962	6.90349	5.89805	5.78353
ENSG00000100902	PSMA6	14	35278633	35317493	+	144.124	0.24452	0.88868	1.13908	1.1798	1.00141	1.16317	1.35495	0.885491	1.09559	0.949941	0.852834	1.14335
ENSG00000101017	CD40	20	46118278	46129863	+	688.757	0.387096	0.88868	10.6848	20.1291	13.3047	12.4252	18.7018	15.4442	12.2392	12.2957	10.0326	7.51587
ENSG00000103769	RAB11A	15	65726054	65891989	+	3802.88	-0.140575	0.88868	31.8837	27.1212	33.876	31.8575	30.0198	36.4035	32.6106	34.8862	32.9444	33.7701
ENSG00000104047	DTWD1	15	49621037	49656232	+	552.857	0.172835	0.88868	1.63348	2.08296	2.02749	1.82692	1.92536	1.78319	1.75804	1.68367	1.517	1.67843
ENSG00000104529	EEF1D	8	143579697	143599541	-	12635.1	0.265419	0.88868	62.8073	60.0535	66.6604	77.7047	89.7292	57.5589	71.4851	66.7314	48.3109	52.8873
ENSG00000104774	MAN2B1	19	12646511	12666742	-	522.271	0.349765	0.88868	5.80508	5.06854	4.01424	7.60239	3.9719	3.32324	4.4061	3.97611	3.71692	5.34525
ENSG00000104967	NOVA2	19	45933734	45973865	-	415.754	-0.568927	0.88868	2.85885	0.828897	1.80649	1.83008	1.71077	2.29297	1.7136	1.85188	4.99202	2.55667
ENSG00000106348	IMPDH1	7	128392277	128410252	-	1198.26	0.23544	0.88868	16.9774	18.1513	15.7618	19.1871	15.904	14.9059	15.825	15.9088	10.442	15.9566
ENSG00000107897	ACBD5	10	27195214	27242130	-	874.979	0.169895	0.88868	9.08642	11.3901	10.732	10.6728	9.63067	8.91851	8.55575	8.41786	9.76379	10.1146
ENSG00000108654	DDX5	17	64498254	64508199	-	23204.1	0.237342	0.88868	106.819	178.456	132.249	135.966	159.259	128.86	114.759	124.99	125.901	110.112
ENSG00000109689	STIM2	4	26857601	27025381	+	587.825	0.412226	0.88868	3.47665	4.04897	3.90759	3.88376	4.13392	3.92151	1.75235	1.68534	3.55633	3.69876
ENSG00000110880	CORO1C	12	108645109	108731596	-	10731.6	0.531661	0.88868	42.6914	147.655	101.28	71.7926	108.533	84.3528	78.8003	79.6682	37.8354	45.8171
ENSG00000112936	C7	5	40909497	40984643	+	29.8141	-1.19874	0.88868	0.146106	0.0398862	0.0938924	0.229373	0.148232	0.0934015	0.160741	0.172078	0.0484383	1.03622
ENSG00000113013	HSPA9	5	138553756	138575416	-	8422.69	0.273615	0.88868	53.619	67.5591	55.1907	49.4692	56.081	46.1596	51.3221	53.6253	30.6778	51.4294
ENSG00000115641	FHL2	2	105357712	105438513	-	5158.25	0.232264	0.88868	37.2905	52.3386	42.3611	38.6868	33.6864	35.0608	30.6442	33.7665	33.8235	40.6694
ENSG00000115919	KYNU	2	142877657	143055833	+	18.866	1.31002	0.88868	0.0305306	0.0977943	0.224121	0.010984	0.0113575	0.0247721	0.0139954	0.0137339	0.0742265	0.0241403
ENSG00000116260	QSOX1	1	180154869	180204030	+	5851.66	0.34371	0.88868	26.3406	44.1499	35.2642	29.0185	36.6894	31.0792	28.7581	24.2595	17.1423	33.8725
ENSG00000117143	UAP1	1	162561506	162599842	+	4141.08	0.416269	0.88868	44.4796	96.248	62.0635	64.1725	67.7519	49.0141	68.5801	61.3191	30.6189	41.2848
ENSG00000118600	RXYLT1	12	63779842	63809562	+	750.302	0.280387	0.88868	3.7699	5.96917	5.22426	5.0738	5.70527	4.90651	4.4743	4.72989	3.12458	3.95637
ENSG00000118655	DCLRE1B	1	113905213	113914086	+	1315.8	-0.20026	0.88868	16.6468	14.1253	18.1414	13.2989	14.7113	18.7541	18.024	18.4925	14.787	18.3362
ENSG00000119689	DLST	14	74881891	74903743	+	2607.72	0.299264	0.88868	20.8416	34.4929	34.1369	27.8656	36.3919	21.5869	22.2423	31.4445	26.7687	22.8776
ENSG00000120068	HOXB8	17	48611377	48615292	-	18.9487	0.631651	0.88868	0.350728	0.399115	0.281052	0.597703	0.700427	0.479285	0.182776	0.239149	0.250038	0.350296
ENSG00000120742	SERP1	3	150541998	150603228	-	2014.28	0.197909	0.88868	16.9531	22.712	16.2018	17.4971	17.7039	14.4702	16.9595	16.843	14.5323	16.5776
ENSG00000121775	TMEM39B	1	32072031	32102866	+	501.376	-0.219727	0.88868	8.16829	7.68863	8.8833	6.34144	9.31135	9.52588	8.74125	8.81864	10.9	9.04792
ENSG00000124766	SOX4	6	21593751	21598619	+	1895.35	-0.370723	0.88868	24.0337	14.418	16.0572	15.9358	12.0531	18.8819	16.9255	18.4888	31.2241	21.158
ENSG00000124839	RAB17	2	237574322	237601614	-	21.5318	-0.72985	0.88868	0.223699	0.268703	0.162187	0.130781	0.0416083	0.463849	0.194834	0.301887	0.203948	0.206356
ENSG00000126705	AHDC1	1	27534035	27604431	-	632.124	-0.176215	0.88868	3.8616	3.19297	3.4958	3.31929	3.50974	4.1198	4.23076	3.62627	4.25765	3.41139
ENSG00000127129	EDN2	1	41478775	41484683	-	316.324	-0.693046	0.88868	13.1864	4.97806	7.08253	7.668	2.70296	3.72655	11.6058	12.2897	17.1604	12.8237
ENSG00000127329	PTPRB	12	70515866	70637440	-	102.103	0.824138	0.88868	0.625577	0.920045	0.23231	0.266784	0.136224	0.184876	0.198079	0.171317	0.155801	0.52118
ENSG00000127463	EMC1	1	19215660	19251527	-	4168.22	0.321652	0.88868	18.551	29.1779	21.8636	22.2969	25.3037	19.0994	21.5379	21.9739	11.5089	19.65
ENSG00000127511	SIN3B	19	16829400	16880353	+	974.856	0.213503	0.88868	4.90935	5.83022	5.33909	6.98494	5.91899	4.56728	5.89061	5.19651	4.82028	4.52009
ENSG00000128271	ADORA2A	22	24417879	24442357	+	16.3372	-0.818237	0.88868	0.137683	0.0381651	0.0806265	0.285775	0.141836	0.137494	0.291297	0.21725	0.39727	0.167484
ENSG00000128708	HAT1	2	171922448	171983686	+	3395.75	0.199371	0.88868	25.8002	27.4366	26.8084	23.2148	26.5699	17.9696	24.1376	24.6246	20.8186	25.5198
ENSG00000129071	MBD4	3	129430944	129440179	-	858.171	0.306949	0.88868	11.8213	11.1818	15.5165	14.5144	15.6866	14.3195	9.45587	9.9502	13.4883	8.33636
ENSG00000129250	KIF1C	17	4997950	5028401	+	5293.6	0.152416	0.88868	29.5756	30.0697	28.9632	36.2263	33.0297	29.3826	30.4949	28.3	27.3395	26.5225
ENSG00000130714	POMT1	9	131502902	131523806	+	79.8722	-0.295054	0.88868	0.512006	0.623798	0.501141	0.521037	0.718335	0.727999	0.603528	0.734396	0.800226	0.655454
ENSG00000130733	YIPF2	19	10922185	10928681	-	307.791	0.307924	0.88868	5.26946	8.40416	5.09823	8.31236	5.78243	5.22411	5.70035	5.65096	4.42546	5.53678
ENSG00000131018	SYNE1	6	152121684	152637801	-	4276.41	1.29745	0.88868	0.683428	9.92071	3.39787	10.1104	7.52953	1.7173	5.66895	3.83288	0.442709	1.21154
ENSG00000131389	SLC6A6	3	14402576	14489349	+	969.987	-0.257512	0.88868	6.37096	4.60452	4.15718	6.20895	4.66803	5.90362	7.0387	6.15846	6.61581	5.38463
ENSG00000132359	RAP1GAP2	17	2755705	3037741	+	1283.65	0.491936	0.88868	5.14345	13.3048	10.2134	8.93439	10.8096	5.58356	10.3191	9.19134	5.19347	4.13055
ENSG00000132485	ZRANB2	1	71063291	71081289	-	2543.7	-0.185454	0.88868	24.4092	26.1441	22.7605	22.2425	20.4753	27.399	28.0882	29.5241	22.7525	24.185
ENSG00000132661	NXT1	20	23350791	23354771	+	576.786	0.262149	0.88868	21.9374	33.0766	27.1751	28.3226	33.4359	27.8467	24.8704	24.8119	18.8086	23.6563
ENSG00000132676	DAP3	1	155687960	155739010	+	3042.14	0.270449	0.88868	33.2435	43.8236	30.6942	30.7023	37.7153	29.1106	31.1359	30.2097	21.0731	34.5271
ENSG00000132768	DPH2	1	43970000	43973369	+	2030.05	0.403006	0.88868	30.8059	45.3357	31.4765	34.9657	49.1356	31.2956	34.0417	32.8008	14.4868	32.3656
ENSG00000132819	RBM38	20	57391396	57409333	+	965.679	0.204756	0.88868	22.3938	19.0329	16.0332	17.1552	18.5464	18.4415	15.9661	14.3	16.527	15.612
ENSG00000135373	EHF	11	34621093	34661057	+	14.1752	-1.14477	0.88868	0.111295	0.0243064	0.275084	0.0436807	0.0338744	0.0985124	0.133574	0.142002	0.537649	0.170667
ENSG00000135720	DYNC1LI2	16	66720893	66751609	-	3733.51	-0.240353	0.88868	19.3985	20.3424	20.7028	25.1707	17.2163	21.8765	28.5179	28.0385	21.0468	21.9952
ENSG00000135723	FHOD1	16	67229387	67247481	-	1329	0.314556	0.88868	11.9298	14.8497	12.6327	14.8908	14.1471	11.8415	14.1983	12.7789	7.11691	9.10632
ENSG00000135835	KIAA1614	1	180912897	180951614	+	22.9275	-0.652188	0.88868	0.0721772	0.0968978	0.08773	0.0916493	0.0663357	0.188322	0.158814	0.0779239	0.176953	0.0492369
ENSG00000136490	LIMD2	17	63695888	63701172	-	441.346	0.536436	0.88868	2.74608	8.84099	4.52032	4.12322	6.49414	4.91098	4.04875	3.31766	4.30165	1.84142
ENSG00000136636	KCTD3	1	215567304	215621807	+	2649.63	-0.106127	0.88868	23.8466	25.5417	25.6262	24.4874	24.1156	26.8989	25.3595	28.5432	25.87	26.3713
ENSG00000137449	CPEB2	4	15002674	15070153	+	109.016	0.354277	0.88868	0.840905	0.943236	0.645538	0.954315	0.759046	0.688988	0.63263	0.393849	0.72156	0.801787
ENSG00000137872	SEMA6D	15	47184101	47774223	+	9.48084	-0.861132	0.88868	0.0363017	0.0186879	0.0338395	0.0615701	0.0405131	0.0673251	0.0570543	0.0223954	0.129684	0.0710753
ENSG00000138660	AP1AR	4	112231740	112273110	+	1098.4	0.248471	0.88868	7.28005	9.99859	10.2547	8.38032	8.65	9.44076	6.9659	7.88915	6.1494	7.06363
ENSG00000140022	STON2	14	81260656	81436465	-	264.593	-0.41367	0.88868	1.55646	0.968915	1.51973	1.88224	1.12843	1.40731	2.51231	1.9073	2.35569	1.2217
ENSG00000140332	TLE3	15	70047790	70098176	-	1001.37	-0.161281	0.88868	4.1201	3.32042	3.33096	3.43089	3.97872	3.93673	4.10387	4.00825	3.96356	4.32513
ENSG00000142661	MYOM3	1	24056035	24112135	-	50.0165	-1.14938	0.88868	0.457537	0.0404958	0.0576154	0.176738	0.0859984	0.14068	0.249035	0.213185	0.155565	1.06119
ENSG00000143418	CERS2	1	150960583	150975004	-	3335.55	0.19736	0.88868	29.5842	43.7083	34.9589	39.4285	38.7749	33.4115	33.3991	34.3124	32.0399	29.4364
ENSG00000144460	NYAP2	2	225399710	225654018	+	40.2322	-1.26896	0.88868	0.0893864	0.0878476	0.415355	0.140329	0.317405	0.378019	0.05364	0.122822	1.74418	0.231307
ENSG00000145736	GTF2H2	5	71032670	71067689	-	72.1843	0.377113	0.88868	0.352923	0.509939	0.50063	0.4306	0.490905	0.464811	0.320749	0.452809	0.26114	0.258832
ENSG00000145833	DDX46	5	134758771	134855133	+	2916.17	0.18344	0.88868	16.5839	18.8837	14.6486	15.0322	16.7215	15.7924	13.6785	13.5271	12.9195	16.1724
ENSG00000145864	GABRB2	5	161288429	161549044	-	40.1388	-0.951902	0.88868	0.0754246	0.106587	0.178529	0.0718295	0.232718	0.374391	0.0536928	0.14849	0.596349	0.112259
ENSG00000146373	RNF217	6	124962545	125092633	+	598.444	-0.442947	0.88868	1.14943	1.61843	2.86641	1.79155	2.22063	3.43373	2.37631	2.58311	3.11171	1.60718
ENSG00000148516	ZEB1	10	31318495	31529814	+	1290.44	0.252973	0.88868	6.57179	7.783	9.01611	7.1484	8.90293	7.34279	5.85292	6.58547	8.00743	5.28956
ENSG00000149403	GRIK4	11	120511700	120988904	+	9.3388	-1.038	0.88868	0.0590267	0.0354509	0.0256774	0.0509667	0.0263497	0.0255432	0.0649393	0.0382358	0.21526	0.0622293
ENSG00000151376	ME3	11	86441108	86672636	-	22.8674	-0.493321	0.88868	0.34687	0.222216	0.251489	0.249588	0.129037	0.375261	0.279852	0.386971	0.337326	0.316931
ENSG00000151835	SACS	13	23328826	23433740	-	5571.26	0.350307	0.88868	13.7606	29.1367	18.3972	17.3885	16.6388	17.4414	15.415	17.0353	11.0671	13.8106
ENSG00000153246	PLA2R1	2	159932006	160062615	-	49.1874	-0.634311	0.88868	0.225319	0.100626	0.0942469	0.149655	0.0386858	0.165632	0.241533	0.146579	0.180593	0.21318
ENSG00000155858	LSM11	5	157743712	157760709	+	264.603	-0.179249	0.88868	1.98669	1.68832	1.90338	1.8817	1.71944	2.16392	2.03701	1.85305	2.22494	2.12298
ENSG00000155974	GRIP1	12	66347431	67069162	-	319.89	-0.300733	0.88868	2.57342	1.5334	1.70418	2.40573	2.38199	2.49176	2.38534	2.42829	3.25143	2.50654
ENSG00000156463	SH3RF2	5	145936578	146081791	+	1285.7	0.375911	0.88868	8.80877	11.0172	7.5648	10.6502	10.9092	6.65285	10.4699	9.19776	4.43201	6.9699
ENSG00000158042	MRPL17	11	6680385	6683340	-	1579.55	0.28311	0.88868	21.0329	36.9169	34.4033	30.8793	38.0913	28.8933	27.9994	27.8799	22.5524	25.2368
ENSG00000159388	BTG2	1	203305491	203309602	+	908.758	-0.435221	0.88868	17.5767	10.8657	11.9558	19.0055	8.69415	12.9555	19.4081	16.439	27.4039	15.8831
ENSG00000160199	PKNOX1	21	42974510	43033931	+	520.61	-0.168663	0.88868	3.06284	3.20341	3.30562	2.74643	3.31418	3.50881	3.25433	3.70904	3.86478	3.22902
ENSG00000160219	GAB3	X	154675249	154751583	-	63.416	-0.364241	0.88868	0.715475	0.444874	0.402783	0.490588	0.497873	0.682972	0.759361	0.627039	0.736718	0.488072
ENSG00000162552	WNT4	1	22117313	22143969	-	16.4941	-1.01372	0.88868	0.314928	0.0343897	0.0934078	0.0721014	0.053252	0.113568	0.146989	0.144244	0.308252	0.442687
ENSG00000162599	NFIA	1	60865259	61462788	+	801.239	-0.324079	0.88868	0.809931	0.466407	0.646804	0.575067	0.595504	0.700119	0.633352	0.624951	0.992832	0.92252
ENSG00000163482	STK36	2	218672069	218702716	+	480.945	0.349438	0.88868	4.71087	3.78903	5.32636	3.40461	3.18067	4.32562	2.70173	2.47202	2.74616	3.77772
[truncated: 58,624 more rows]
