# Supplementary material for: ZNF524 directly interacts with telomeric DNA and supports telomere integrity
Source: Nat Commun. 2023 Dec 12;14:8252. doi: 10.1038/s41467-023-43397-7 (PMC10716145; doi:10.1038/s41467-023-43397-7)
Supplement: Supplementary file 11 — Source Data [file 41467_2023_43397_MOESM11_ESM.xlsx]

## Sheet: Figure 1
Figure 1b														Figure 1c
uncropped Western Blots of endogenous ZNF524 pulled down by telomeric sequences														uncropped Western Blots of ZF mutatnts by telomeric sequences

## Sheet: Figure 3
Figure 3 b					Figure 3 c										Figure 3 d
Colocalization of ZNF524-GFP with telomeres in U2OS					uncropped slot blots of ZNF524-GFP ChIP										Quantification ZNF524-GFP ChIP
	% of telomeres displaying ZNF524 colocalization per nucleus	% of cells
	<10	10.101
	10-20	2.0202														Telo probe					Alu probe
	20-30	1.0101															construct	replicate	normalized signal intensity			construct	replicate	normalized signal intensity
	30-40	0															ZNF524-WT	replicate 1	2.65138			ZNF524-WT	replicate 1	1.50838
	40-50	7.07071																replicate 2	3.90801				replicate 2	1.36809
	50-60	8.08081																replicate 3	3.98862				replicate 3	2.26473
	60-70	21.2121															ZNF524-Zcf2mut	replicate 1	0.939047			ZNF524-Zcf2mut	replicate 1	1.2336
	70-80	16.1616																replicate 2	1.22142				replicate 2	1.63139
	80-90	13.1313																replicate 3	1.30373				replicate 3	1.99238
	90-100	21.2121															NLS	replicate 1	1			NLS	replicate 1	1
																		replicate 2	1				replicate 2	1
																		replicate 3	1				replicate 3	1

## Sheet: Figure 4
Figure 4 b																																																	Figure 4 d
TRF2 and TRF1 Immunofluorescence signal intesities																																																	RAP1 Immunofluorescence signal intesities
	TRF2 signal																								TRF1 signal
		WT1	WT2	WT3	WT4	WT5	KO1	KO2	KO3	KO4	KO5	KO1 WT rescue	KO2 WT rescue	KO3 WT rescue	KO4 WT rescue	KO5 WT rescue	KO1 mutant rescue	KO2 mutant rescue	KO3 mutant rescue	KO4 mutant rescue	KO5 mutant rescue					WT1	WT2	WT3	WT4	WT5	KO1	KO2	KO3	KO4	KO5	KO1 WT rescue	KO2 WT rescue	KO3 WT rescue	KO4 WT rescue	KO5 WT rescue	KO1 ZF2mut rescue	KO2 ZF2mut rescue	KO3 ZF2mut rescue	KO4 ZF2mut rescue	KO5 ZF2mut rescue
		2154	4242	4668	1928	2235	624	9170	2801	1319	2074	4990	984	93	6571	2097	837	214681	296	509	733					148	402	434	119	219	151	169	379	1070	524	631	118	641	227	138	951	579	937	522	537
		13699	14639	8907	575	7667	1084	13227	2885	3377	20856	353	235	173	127	1803	5749	2468	1062	2206	124					146	144	447	689	172	1027	1709	141	877	428	1013	162	2705	1041	128	2460	136	249	969	220
		4469	98	2790	1015	5059	1888	9242	8947	91	2472	708	699	176	9520	5431	9935	7400	3061	435	412					193	216	521	777	475	124	318	2324	165	210	287	274	211	253	143	183	176	488	143	255
		848	4430	3415	1517	11251	3060	3622	925	1258	12330	1282	243	85	1326	741	2398	796	1173	4028	1928					163	211	356	323	165	559	133	943	200	1239	161	468	174	143	367	123	666	338	2849	2174
		1694	9241	6184	802	2587	669	5848	343	10707	1113	6677	75	898	2812	3097	17399	1813	434	3954	81					2014	141	469	140	850	141	296	734	195	179	878	115	239	149	192	114	465	1619	188	344
		3072	26122	993	4575	491	9493	1736	1048	1160	14791	2663	536	5147	1950	2769	21875	2593	239	245	520					209	139	138	122	133	315	184	911	248	346	185	615	158	470	799	161	2291	228	171	180
		3132	7041	2702	9367	2208	1225	581	5278	374	1080	2784	235	3584	4071	8693	1533	1553	834	1368	842					216	463	145	242	640	152	157	242	412	207	206	291	142	251	175	795	283	129	200	146
		3401	4064	1062	359	799	2508	1875	1691	213	1023	2043	1972	8326	10622	1563	1041	4914	444	7557	3105					294	453	171	162	421	224	189	570	334	509	743	309	222	197	163	323	594	622	159	138
		2143	40753	2655	1842	2019	606	1331	5558	163	554	17085	185	1220	2894	5764	5699	3617	204	1213	299					220	133	497	734	552	130	205	815	309	141	750	205	386	5982	135	124	1685	193	187	165
		1958	9525	1227	1296	963	67	12636	2949	719	195	417	360	6362	940	3413	3647	3065	374	2018	2444					158	134	1090	1505	147	128	478	183	1493	193	149	267	158	162	113	662	1245	366	1396	210
		2602	44730	1737	8275	8958	2370	232	739	3348	2741	2982	3790	5430	849	1530	1002	909	1570	1129	127					161	254	558	191	519	199	5341	384	619	545	668	278	340	1037	276	167	410	218	284	1134
		1256	1238	519	4623	4571	320	10954	17459	770	12456	3122	619	10398	9982	483	1710	402	383	1822	1477					393	198	714	129	263	183	184	186	121	121	190	218	508	1898	501	146	241	1207	323	124
		226	15553	2604	8681	7941	192	29590	462	281	6673	412	756	1954	288	2957	18608	89	457	3810	641					370	134	6956	2476	151	316	225	1828	169	128	1296	10110	228	187	136	136	589	1137	262	709
		3096	3011	647	3935	1853	2820	533	3161	3817	3426	217	671	2668	2685	135	9894	1440	671	294	477					242	238	187	631	836	1412	869	226	1089	146	155	1505	141	1342	1333	140	380	1576	340	414
		766	6369	15107	5538	2352	4956	2540	846	3333	915	466	285	334	1033	1515	16514	4246	1450	515	1300					116	170	1327	1001	302	1095	212	217	318	352	1084	1524	601	260	270	206	153	241	580	248
		1973	3848	1501	5152	2613	946	1977	581	4265	4166	287	743	74	1104	5545	4927	675	1166	938	112					130	130	5375	152	4210	175	462	1128	1057	284	1496	308	189	1665	458	1085	179	1008	961	205
		7338	365	2800	6198	3364	221	4452	90	1537	7442	796	1143	324	80	1242	12257	6419	617	379	227					749	127	320	247	229	193	136	433	112	436	607	316	176	1468	541	436	214	551	1027	362
		1226	635	3026	2996	16876	488	726	1779	3965	1039	5566	5040	2291	395	1736	2705	557	1014	3427	843					492	1273	184	116	212	415	168	460	131	155	302	122	124	342	176	2951	142	298	159	135
		6522	9740	6291	9953	1274	255	438	2568	9105	496	2435	6280	1163	2333	6883	502	2816	287	1632	1547					202	161	1856	133	449	153	620	210	3605	7420	727	233	271	775	476	200	144	467	529	551
		1042	5783	2049	2761	1216	1764	734	1434	1973	2136	920	2401	179	1021	94	655	384	2010	1291	826					130	984	154	442	2519	296	1205	3356	227	7044	358	178	162	209	236	222	116	207	140	469
		92	1102	279	2244	572	2920	617	452	698	310	3877	2205	1073	93	2905	4002	2211	682	352	6544					360	138	603	190	529	191	110	175	957	197	249	275	170	131	1207	353	318	250	4325	221
		288	328	353	2309	367	1954	6975	503	390	4761	4453	972	211	3927	1136	326	1273	1551	358	4413					193	262	138	401	520	499	848	1007	1310	1040	118	157	194	147	624	161	195	229	204	192
		344	3532	350	4027	11421	82	78	2496	582	158	1207	185	1499	214	2855	11325	202	801	256	1886					206	129	272	176	150	400	204	132	1161	121	275	310	865	150	323	251	131	196	819	196
		650	8967	1884	487	11855	2329	11207	680	2723	92	784	91	429	71	551	1217	977	1549	1144	9941					125	117	266	1625	2330	1099	6684	557	358	150	179	171	307	141	141	132	3150	955	1476	165
		19061	2638	559	771	2755	1229	1174	10277	192	1964	843	7902	1818	495	1398	262	662	345	2403	1248					129	171	125	527	144	1923	4545	154	445	214	1986	140	216	966	142	381	204	2394	149	313
		1319	30104	2082	5071	41127	520	5497	650	3208	1462	17554	341	221	292	1670	13042	2733	1451	306	655					1098	113	125	225	688	406	203	2212	284	437	242	132	331	167	311	145	9393	374	158	191
		4206	18952	206	1187	14534	3096	73	2386	860	1475	878	921	5903	79	1152	17683	596	107	919	1882					139	1630	1068	187	188	180	969	429	256	416	526	2784	614	179	143	4087	227	420	139	216
		697	842	1598	285	9842	4179	3300	106	98	57332	135	259	1045	106	597	231	3190	1275	1327	555					771	3041	2857	177	644	129	116	119	2690	2365	223	183	301	171	145	3992	430	388	450	156
		2573	3881	230	1026	935	826	3902	2974	19930	855	3698	5435	835	80	810	7079	243	242	1326	204					148	126	659	1517	2288	158	2265	3669	8544	704	188	10029	516	158	142	531	109	754	261	198
		576	8960	3162	601	145	2655	102	2557	7941	1590	16444	153	3182	228	363	5307	7583	883	5183	1967					250	8319	1229	574	193	186	434	339	2138	219	154	318	150	421	147	187	776	655	4728	401
		407	5108	1657	8214	28398	117	3939	2659	182	3041	1237	768	3565	2040	3518	4983	1088	887	2828	232					211	30317	1474	112	469	139	367	386	604	287	297	903	150	131	235	147	388	429	517	449
		928	73	206	2098	1586	1703	70	1369	3346	1225	1146	550	526	800	1510	14887	10994	214	263	7569					278	5293	1356	318	229	197	282	229	568	693	284	305	1198	455	432	2180	403	190	422	421
		1057	30462	1694	140	4831	13951	376	1484	75	590	3569	3894	1425	659	5674	1940	875	77	1044	2971					201	314	5396	546	285	289	1145	147	421	384	168	201	366	1638	128	713	431	221	489	427
		83	314	5314	701	327	670	793	197	184	291	716	3740	763	4822	2985	493	733	229	2078	545					175	780	322	128	737	159	4304	1118	1165	164	129	119	982	153	1136	755	200	5812	192	743
		114	7204	4802	1523	280	2190	115	2414	251	8714	124	3925	10800	4662	69	7239	13100	996	240	5533					138	179	126	247	375	456	157	803	325	350	128	3774	1248	324	152	2699	134	132	1042	1526
		1357	326	468	482	87	1022	115	2725	2286	1108	789	925	1015	2440	9213	405	1164	521	10506	2372					192	896	703	444	157	369	332	133	139	359	560	179	290	116	258	3957	837	351	130	141
		1428	1282	4477	1803	3756	121	10718	551	377	132	112	4535	4344	2245	7961	1172	1964	1767	5088	1999					540	1437	524	491	188	1307	1361	2157	307	592	752	136	294	565	159	7011	1487	410	2693	155
		5533	1696	2713	5885	85	940	5385	749	87	629	851	10838	208	103	97	7471	537	7174	652	664					215	415	313	230	1677	834	23511	635	199	526	6192	197	285	636	119	5285	441	446	2749	608
		185	410	90	374	5416	1992	2860	1466	245	3327	168	2250	85	2852	1297	5415	756	1862	24699	143					199	425	187	392	341	2104	278	145	124	144	165	153	235	277	1221	354	149	173	1591	166
		395	679	6074	4763	2898	2162	2758	367	1391	160	323	2309	2057	391	9159	1001	5111	1185	3517	683					204	360	336	1490	214	140	447	112	956	360	371	781	288	235	184	151	427	143	256	655
		424	3955	167	656	73	566	410	3597	1588	191	1693	1306	260	88	1066	1648	1631	3345	2011	1509					4449	500	244	1306	215	131	2934	162	435	4969	373	247	232	447	183	2975	518	239	196	662
		116	4155	14844	1907	3629	255	1516	233	1027	229	1014	266	6638	12540	843	3180	843	568	5820	2682					1122	629	369	2552	298	208	2248	465	122	2573	1631	1020	111	326	495	1902	671	153	444	202
		2717	5888	240	3078	765	306	8847	1215	595	71	227	745	5747	129	1276	343	2300	454	270	125					278	122	142	237	272	2000	268	127	1769	939	750	211	142	1544	800	225	1004	195	180	3119
		2784	64	4049	360	553	3461	11610	122	566	1445	828	547	6528	232	5915	800	2927	342	978	70					227	131	1746	141	164	628	1564	209	611	30128	446	177	638	205	656	3710	171	131	2924	134
		131	3602	96	640	1305	745	65	1139	842	7291	2884	3214	487	1630	2778	3409	1515	248	202	2517					209	142	217	1056	840	321	295	164	4356	4773	263	296	405	742	789	298	989	180	2031	231
		580	5116	182	2694	460	2021	163	634	966	666	823	337	102	1441	259	6003	380	369	521	65					1006	377	141	121	127	986	3034	129	14294	438	9930	213	612	132	115	196	523	231	158	485
		897	1468	3098	62	35321	103	144	2013	1044	20013	746	378	8320	3454	9929	3070	2925	222	3050	874					262	174	114	298	1713	590	316	149	439	183	122	3928	262	3092	154	1873	367	241	188	266
		157	143	553	1275	2735	1380	3034	201	200	780	3004	910	333	85	2197	1138	851	240	163	167					122	166	131	316	147	111	130	1367	1198	166	5602	211	230	340	146	3430	414	206	150	998
		656	843	123	488	88	2692	945	683	104	652	1472	564	1290	198	11444	2702	2677	570	137	1586					3816	10996	235	206	179	8943	255	264	228	208	1768	118	1299	2171	4062	212	189	158	776	132
		7296	142	7585	10015	7852	163	86	4266	584	421	2477	1225	972	23244	8064	6394	707	356	3034	692					155	258	275	2467	2814	157	125	527	169	112	180	263	332	185	151	2549	320	421	255	171
		1134	86	3503	441	4319	2235	1221	1160	77	599	2411	13889	4117	3346	79	830	691	82	3373	1108					473	884	1438	340	265	222	2260	113	271	133	7863	138	393	448	355	113	455	122	256	558
		2265	60	7239	1627	982	246	178	641	1452	141	190	456	10351	732	991	104	386	64	924	1138					151	335	465	141	1762	427	307	132	135	154	3039	124	1722	170	1044	132	132	356	919	252
		501	2893	7261	6846	19259	4224	3595	102	4846	97	141	10678	194	1643	6176	9308	129	374	789	752					410	164	3854	132	1429	289	493	145	1867	308	155	308	156	182	1031	293	3650	1369	1404	1549
		93	1457	160	3219	1075	3228	80	2256	828	2154	117	4510	459	5748	4130	4478	626	261	1292	149					164	303	1280	238	505	145	150	8736	681	196	275	4338	467	1000	170	338	227	285	233	178
		72	518	5600	4215	1853	1842	8650	152	6315	336	687	1828	1549	8594	69	4104	121	678	9771	186					116	163	379	584	166	1025	1598	413	864	484	347	141	131	170	111	1446	485	797	1607	132
		251	3459	286	163	10565	3423	501	6888	318	198	1560	1297	162	149	3676	1902	937	214	1989	280					121	125	5033	169	220	1889	342	144	174	168	426	638	514	1075	2806	282	1165	276	5218	739
		78	153	419	606	10552	882	8803	4416	673	184	139	177	1463	698	11602	11817	86	153	1204	930					292	2434	152	245	118	135	124	186	1212	257	970	183	157	260	239	688	2897	148	138	1976
		131	2795	117	5734	1094	1918	2892	6019	8973	263	10487	651	3776	94	3637	456	169	283	418	135					212	1085	205	1466	305	277	342	492	3262	133	139	198	142	126	1494	294	705	162	201	176
		131	13272	245	81	1705	377	736	2098	15623	2208	2230	421	552	543	12262	279	78	2637	693	2186					143	143	209	114	290	699	157	214	236	245	724	192	1419	1291	2949	1490	154	235	7890	137
		525	9361	1451	6583	107	4426	3601	326	7755	376	145	588	1378	1542	5950	207	8750	2729	735	278					193	212	753	401	158	228	132	122	617	130	140	264	2803	710	481	139	3219	2245	243	244
		3918	1539	156	450	2439	783	3640	967	1038	1048	35990	402	351	8419	188	622	132	351	571	3362					268	1156	114	299	9956	208	146	379	186	289	135	552	948	153	262	155	6246	202	845	120
		1404	2981	11070	501	1600	1896	1116	66	162	22875	482	580	2172	1638	182	331	256	1627	240	10466					127	413	1152	115	119	734	1653	294	929	307	467	1109	254	6886	161	1139	118	159	1644	2182
		153	374	803	565	7011	137	513	3301	1618	2842	279	2349	592	183	1097	1150	12374	580	8696	91					488	593	328	265	733	172	387	434	383	299	176	1436	210	507	256	1078	3267	151	1696	1654
		135	15133	515	4359	3063	67	4746	240	567	10280	221	1407	398	886	15022	194	1893	134	333	1016					4623	133	16519	5873	1798	630	4874	211	202	1865	166	4633	657	294	186	176	245	142	131	968
		3261	3719	19607	1530	1197	726	119	160	239	2395	3592	1277	1655	90	3370	9536	333	1972	3201	544					1144	316	136	639	18040	278	4312	2090	481	144	244	977	130	1458	1330	2700	472	219	260	148
		1620	9562	232	262	3577	5504	340	206	261	2083	357	855	4488	2886	140	248	1175	6183	198	79					2001	242	220	216	1778	365	512	378	1342	183	194	471	386	315	1368	145	271	348	204	156
		3556	345	3643	4120	6339	209	87	2168	71	879	138	2767	2540	877	87	3309	3367	194	187	78					138	128	159	517	177	1237	2273	205	129	1415	249	1331	142	1258	198	190	337	187	125	140
		946	8272	124	1919	1090	2603	288	941	5249	826	3707	6411	445	3639	1221	19235	8668	896	196	912					1976	577	191	246	2036	265	245	844	426	107	137	180	275	2048	120	335	165	468	297	379
		63	64	281	406	834	163	77	269	2844	2214	1851	2263	220	2989	75029	412	4317	92	1486	9769					602	2039	348	135	1547	260	188	1135	320	739	10570	167	667	408	178	1532	373	137	130	4716
		285	3566	516	150	1121	1237	114	187	163	443	389	438	840	1155	2509	2050	7392	572	435	320					340	214	182	244	12700	231	256	2081	2295	5196	148	356	322	1649	206	155	1087	241	1245	156
		6709	1312	2128	523	11289	82	1029	349	2685	4893	8777	1660	5151	65	1680	873	1406	721	916	344					537	455	156	1479	164	1145	4289	114	649	486	947	230	154	205	2382	1267	289	240	757	141
		601	454	2475	383	12057	219	2701	333	588	8860	4404	137	2654	7910	74	5237	741	421	152	807					348	164	137	215	162	1361	126	1204	415	218	150	3046	266	236	1576	859	1773	4922	242	430
		509	34114	782	460	8960	1914	868	420	4936	737	1397	2177	1588	2821	372	6960	602	592	3520	6883					174	803	137	1549	224	149	4270	187	126	362	133	239	1153	223	217	1443	238	147	1767	575
		175	5469	3946	1306	5003	753	1160	266	2421	1988	11580	3337	1240	6397	518	5811	264	681	2719	6936					1716	185	223	145	830	383	3318	476	159	222	370	367	139	120	147	169	5662	180	619	355
		96	5520	164	311	101	411	1139	4373	432	14614	692	4473	2310	77	5071	11675	152	219	3703	11152					1596	1246	219	124	142	113	620	522	256	7417	211	1227	182	1712	1834	515	4378	156	479	527
		687	105	28358	711	24607	4440	334	157	2695	158	411	1769	2491	114	169	1208	6471	1200	1141	814					395	131	160	433	224	143	270	556	208	2819	130	827	121	180	292	733	582	184	454	172
		3290	7437	242	405	8513	2824	492	123	5970	2326	436	108	527	625	3510	222	101	127	85	100					326	5760	509	192	862	188	370	182	355	208	1252	1021	126	219	116	125	1098	319	117	4049
		8720	102	130	3115	634	981	82	3733	172	2908	842	2393	1479	30213	1866	1559	533	683	240	1406					242	151	450	1005	1066	500	282	303	569	410	152	1669	875	1477	480	1002	3248	125	165	115
		444	6282	81	318	4387	3599	1885	595	239	11659	283	1104	335	639	5467	5066	11223	654	1510	342					183	243	148	161	429	140	831	117	296	2225	335	209	651	673	136	171	1727	162	293	1862
		5235	21072	493	1578	327	143	20377	4547	110	658	966	783	2241	4715	6979	4131	778	128	2322	5458					8140	1079	486	251	596	717	1068	166	116	156	1462	1474	264	184	1972	245	922	117	394	521
		103	89	380	517	6732	257	110	948	527	323	462	3148	2367	4124	854	424	3572	153	4005	686					1363	1586	3188	12979	299	128	558	437	214	321	195	804	416	4390	132	167	2723	143	610	2656
		4303	2739	404	302	78	438	2362	853	700	578	148	536	121	6811	6518	3216	113	177	434	156					2108	1560	1946	145	1465	202	124	130	1008	952	206	347	121	292	208	1525	739	580	245	1061
		597	94	14626	3877	7894	2777	59	227	239	69	96	6911	221	291	2195	77	678	167	174	5089					1220	606	259	122	404	368	422	1119	479	264	399	133	119	350	133	133	217	233	239	658
		545	355	1243	158	2367	604	10547	752	124	138	90	72	312	73	155	3180	248	560	5675	226					187	1148	3302	1213	641	1457	1273	707	2561	338	118	119	191	122	211	3750	188	423	259	1061
		4907	1819	18914	1822	86	7121	93	96	69	669	264	377	185	943	5273	231	102	503	526	255					495	333	13908	121	153	769	165	128	2327	152	236	3178	282	332	1394	223	287	5887	236	169
		350	908	808	15531	2230	3455	1055	2549	755	715	2856	1577	2615	3419	679	694	332	588	800	997					1584	2577	2954	142	4343	316	215	1017	1563	276	283	193	135	440	396	170	951	170	180	143
		1041	66	279	348	89	103	9243	2338	619	187	12520	234	312	690	203	1584	5198	1184	129	64					196	759	257	167	174	128	423	175	531	143	515	208	230	661	444	492	156	683	2274	1487
		2141	19836	4490	1203	6869	4238	1389	1137	5338	227	254	68	264	88	1010	7860	171	259	211	913					259	241	178	545	145	147	299	861	740	162	421	180	259	9827	125	139	465	241	135	2562
		6473	884	282	1018	465	2621	105	89	1540	380	3056	1318	148	2289	226	1223	83	170	629	3749					193	2564	575	527	139	210	207	167	354	142	341	1470	301	159	291	154	2422	1030	251	497
		1057	6326	197	2974	11897	415	109	6815	627	139	5009	1198	813	1009	73	460	1198	360	267	78					161	168	142	2890	128	154	220	164	201	206	731	348	126	907	844	898	3890	210	172	754
		2937	101	242	109	1189	6553	91	3394	132	92	494	686	1289	1507	4284	637	12593	143	63	372					1257	4752	6807	151	399	474	7207	171	477	198	231	428	249	1196	4831	2205	275	356	126	858
		2178	15249	266	416	2453	83	668	1949	1132	106	18942	705	3209	2687	992	836	1587	11256	546	86					166	498	125	3986	386	325	142	405	1092	1369	155	229	421	1069	258	802	230	137	118	148
		2090	89	943	74	7932	761	137	3754	5764	138	18559	25390	399	1523	4815	978	733	177	356	3285					144	2057	213	179	6487	268	181	142	2604	1101	177	139	161	244	147	135	188	164	1434	117
		341	937	12407	1766	111	949	2351	2004	72	926	636	1005	119	84	2957	1006	204	72	174	821					194	152	139	184	693	355	1137	201	465	324	188	143	320	172	474	674	155	227	218	2050
		2568	3359	4180	2611	4896	5884	86	8018	4293	128	333	844	839	87	4195	81	1410	1924	1636	165					264	200	156	216	245	382	629	1808	617	1751	867	371	249	210	250	480	130	196	1101	244
		1363	73	700	4134	272	706	66	770	96	108	5977	3298	498	788	221	2817	290	96	2274	272					439	131	261	173	742	192	6513	134	363	161	174	140	206	579	900	677	401	1905	417	329
		1229	2144	566	860	897	770	87	1373	86	173	642	2346	113	1459	1021	188	391	61	129	676					131	741	258	270	178	275	154	195	251	540	899	528	157	513	535	2297	277	474	967	279
		2780	95	249	402	526	95	97	1080	157	130	514	270	318	1835	3262	5142	95	419	1540	80					550	852	253	176	5159	388	996	212	445	816	151	610	189	571	743	131	505	137	154	163
		5981	60	1034	129	1455	1264	1441	752	522	1389	592	105	1588	1331	6180	2878	258	392	1345	1115					239	2558	877	189	608	137	532	171	2899	841	124	178	164	379	620	634	1766	110	206	1328
		469	11552	304	281	878	1446	1602	7151	770	935	154	130	303	9277	159	213	224	229	293	17487					2089	320	168	177	131	475	177	128	772	126	2135	120	443	161	126	143	180	137	115	136
		31408	77	2108	669	14414	108	7270	2317	98	2503	910	2415	1078	158	13945	1625	8586	85	3140	65					306	132	232	4528	686	534	169	222	531	411	122	127	201	469	150	174	2774	260	1030	143
		2017	106	134	2454	776	465	111	464	1105	90	1541	165	152	114	87	6074	398	157	4423	75					2049	346	167	128	1031	253	1739	320	171	2538	229	2564	129	1326	162	198	156	209	503	156
		124	3124	163	1296	1646	315	84	92	2861	27087	18805	9232	668	553	2610	2092	2632	1161	200	78					749	216	639	379	543	133	127	460	150	263	3588	23274	346	552	134	289	3815	252	155	110
		102	3230	4888	4696	3845	89	7587	1030	172	457	1307	372	1004	3025	869	4075	176	382	172	59					1654	204	533	6421	1763	210	3592	410	247	209	7518	783	152	659	135	729	470	330	146	2043
		9090	507	1314	5709	6262	4068	565	437	111	443	982	6767	773	116	441	122	504	518	913	1528					170	154	297	184	425	1667	111	672	251	516	146	853	143	4383	168	164	281	180	2717	168
		322	18033	123	628	5615	342	143	931	150	146	1091	112	101	2497	5592	157	571	600	377	66					3256	864	9245	136	524	168	148	115	1678	597	124	957	239	462	1250	235	1554	189	380	155
		115	4282	823	2221	90	1411	2709	299	436	11352	148	735	4842	1198	773	1730	262	147	232	11238					2407	1693	218	414	243	166	435	133	118	203	539	281	185	297	798	256	855	317	1375	560
		175	190	16722	820	771	3109	201	774	78	760	355	1505	684	6676	2698	568	1075	1077	1075	3871					152	115	1826	625	566	127	336	444	166	439	294	618	218	294	591	400	560	1600	1543	141
		10230	197	258	9293	240	711	394	908	359	288	1586	100	993	249	425	1138	73	1567	77	365					1952	135	299	2193	1053	669	1358	194	565	434	1432	291	145	1971	435	283	325	858	462	504
		5691	82	540	727	572	83	92	1108	2889	2840	66	383	95	86	1916	130	176	2900	634	456					116	134	155	197	128	188	229	211	170	109	202	2986	146	205	160	123	133	1147	992	166
		3847	761	3296	2485	161	2456	291	2499	3406	3476	375	2846	2184	85	519	324	1818	166	98	2141					612	658	135	231	3497	200	211	633	452	2226	174	190	164	126	139	517	391	681	504	167
		7589	85	6733	2282	66	2022	977	2149	727	1127	681	278	1813	81	816	84	1180	854	2253	90					867	144	135	1457	207	216	525	310	147	195	281	1059	184	810	338	292	175	108	333	405
		70	205	1395	142	2932	111	3613	942	7207	4792	3166	91	772	2932	299	4891	679	218	339	708					264	153	145	259	968	122	2519	127	1148	2194	122	4253	157	143	216	138	538	216	2891	730
		1979	10810	476	4090	3955	797	224	241	5803	8949	1212	97	127	3001	732	607	162	1892	188	14486					124	206	469	533	241	439	207	2446	140	298	186	748	260	119	3394	532	231	854	143	337
		13239	108	113	68	3219	569	283	1187	3990	9698	13050	468	1038	3529	379	3386	2410	819	1868	5281					153	1175	123	765	208	173	3973	149	1281	4611	422	133	214	5240	132	220	2156	356	237	366
		96	777	3038	141	582	824	2890	781	135	161	846	3430	265	110	3708	12219	11692	230	643	354					677	118	223	737	1471	547	394	729	254	214	237	164	201	140	273	167	264	241	150	921
		94	94	1102	1105	1428	775	2277	94	100	760	324	1347	667	6168	805	3898	248	349	2131	2851					650	1464	321	145	343	179	171	154	256	294	149	427	316	116	128	132	191	191	324	972
		4780	98	1792	789	772	282	140	204	2946	235	8870	3026	832	225	159	234	973	425	886	5064					175	366	9128	151	155	118	341	1060	354	291	128	560	200	367	1656	298	310	183	154	1898
		791	992	5103	3276	1038	474	209	191	7392	332	2376	75	2392	89	4430	927	9699	534	547	78					214	2083	352	731	221	732	300	254	2072	437	594	148	231	226	168	1333	271	1192	443	158
		359	109	7269	1746	335	2529	1160	10340	333	1128	84	1585	4964	642	6262	104	2444	76	915	2669					485	1206	1224	3559	552	138	2093	274	323	466	266	220	380	264	1642	624	1209	500	909	166
		5476	88	18577	156	4871	175	386	3664	131	96	1220	226	2052	2327	888	11659	174	251	653	455					212	1143	11232	2412	131	153	164	497	655	142	112	614	136	161	171	174	1284	829	336	163
		1478	11748	151	442	1163	937	300	3837	989	392	233	114	265	2356	2863	109	296	1876	1430	5024					145	210	935	462	499	697	235	114	1543	210	1439	842	149	507	163	271	153	121	161	126
		2216	347	615	748	16425	1005	1813	77	6041	3923	308	64	30119	4933	79	74	2156	656	1095	205					173	827	642	362	124	176	129	455	4090	2737	150	121	422	298	129	316	1139	164	200	272
		281	454	125	2032	5196	85	5770	2289	1268	69	178	70	1533	99	527	276	672	1988	661	66					162	205	1677	182	340	267	149	309	1199	184	669	177	264	276	179	190	262	138	1077	147
		123	608	96	481	3289	332	89	1963	626	536	11727	65	1410	1523	3140	323	1534	1698	314	332					130	251	160	114	449	128	279	305	593	260	8107	136	154	1182	179	655	148	135	580	117
		413	70	1141	259	770	226	2416	352	419	5704	75	1465	2872	890	344	14320	1689	407	1569	964					234	185	889	283	212	334	228	121	694	218	862	278	370	533	1467	595	131	126	370	611
		68	166	406	488	961	82	280	3568	457	614	1405	362	812	364	77	1507	117	355	75	61					204	392	5845	248	200	222	210	196	370	1666	2148	454	543	139	193	454	148	378	1130	3008
		1278	3889	3182	662	21650	870	3308	97	1655	1640	245	71	549	93	822	74	287	1725	233	300					323	1009	163	328	301	284	310	620	205	172	2032	196	134	2183	1935	248	206	201	340	2864
		621	4078	96	15794	74	367	77	254	256	702	1338	417	3073	70	1343	376	2065	116	114	510					165	1006	457	175	140	9851	6809	275	194	137	191	161	129	477	129	143	237	272	1519	180
		220	10325	5344	1654	95	594	69	1172	87	1739	2349	9194	293	14494	88	2633	491	1293	624	23851					155	774	269	1020	126	228	4011	784	262	235	160	255	503	896	183	252	223	403	1864	768
		3121	158	444	21144	5360	250	3912	559	540	11748	2387	2041	596	99	227	308	367	225	141	8003					349	155	138	213	511	256	150	344	380	167	307	182	312	1867	1184	433	659	3068	2964	3393
		1715	151	213	12258	2604	227	104	317	107	529	441	10072	1840	801	88	9299	220	241	1009	847					313	289	264	533	3319	230	136	394	216	208	1783	179	129	1212	134	151	6222	181	210	129
		2569	15786	140	24299	833	1796	79	8704	75	219	267	569	3675	220	11206	4837	8156	73	3523	408					191	2030	263	422	158	253	959	195	1455	135	836	118	136	171	227	122	127	338	985	526
		1640	198	61	541	1514	66	70	896	406	108	3122	1517	228	116	6551	2009	332	1453	344	1274					192	131	1218	120	342	136	287	2574	2791	217	1308	4007	235	4643	561	2753	221	389	641	118
		5870	174	420	2376	96	141	86	496	7012	1503	331	493	196	1892	500	7397	1569	776	1595	330					380	5054	277	126	600	284	1005	166	267	136	304	133	299	161	673	173	259	259	1493	574
		171	83	976	2209	4018	2956	68	946	2910	286	795	340	177	314	512	156	623	934	135	839					1242	6132	254	227	417	154	196	387	258	269	451	627	230	143	134	314	1257	553	365	209
		8515	69	270	367	1456	5521	1459	396	620	826	131	345	148	1428	243	121	452	185	4727	7676					947	529	1093	573	214	384	173	222	1052	245	1246	3587	245	399	378	265	286	245	290	233
		200	93	113	565	583	85	9088	692	614	2513	5604	177	3174	80	1230	99	108	248	2358	106					1418	2509	169	20038	2508	170	199	1589	203	330	217	125	919	530	136	483	463	222	150	292
		723	67	409	2361	1371	136	12156	329	65	16445	1226	1233	69	67	285	873	81	419	724	4741					2370	132	16869	1517	213	126	201	144	401	1161	120	6647	463	597	250	694	210	233	2944	1775
		876	71	603	395	218	930	654	842	330	2377	2698	80	62	1025	105	243	146	397	503	1387					1109	458	418	225	437	408	248	185	214	353	151	150	256	629	6625	798	362	2208	137	176
		194	73	1933	602	812	580	927	1963	1718	86	587	2004	184	391	97	101	874	141	1361	95					424	7977	2514	258	468	231	425	140	137	144	5812	278	172	164	1167	189	3312	1356	2277	143
		114	1190	1738	9149	718	288	228	329	482	85	282	4254	489	95	2895	4145	3961	484	304	184					213	223	1025	1511	230	664	194	2340	717	440	674	140	138	171	279	851	522	374	3213	260
		5597	2367	235	767	11129	694	9381	549	4279	13907	154	631	434	698	771	294	1163	1719	203	4168					380	120	701	200	234	981	347	124	266	2592	254	283	234	286	433	260	658	580	345	2087
		632	75	1307	89	3025	1322	129	694	839	119	461	117	204	4176	4139	3196	3734	4152	85	102					359	782	651	215	2165	174	404	130	403	430	702	318	146	318	673	285	1910	280	1740	246
		7593	3188	8555	84	1128	699	6733	205	71	1400	95	3130	2090	117	1108	187	1064	116	738	1881					148	194	3284	177	337	2178	328	163	377	2519	412	166	142	877	170	159	1211	417	123	724
		68	23821	118	381	18395	120	79	65	2022	74	216	4101	783	95	5927	2735	161	1251	2200	121					154	158	248	129	347	308	135	153	211	417	473	1031	137	223	431	123	207	142	327	456
		409	78	13747	1468	1990	673	119	145	86	369	196	4424	376	535	1243	99	931	776	1304	76					354	201	445	176	144	182	3235	153	11907	231	748	207	321	819	138	544	301	309	520	179
		4041	390	7156	9717	1090	536	298	316	75	106	244	361	904	208	72	933	1734	425	65	127					129	120	1046	276	127	125	120	136	404	276	128	194	232	236	127	4170	384	1306	566	543
		348	741	1307	1213	1303	2168	8792	314	2586	83	1565	4447	1447	109	667	4022	340	164	632	413					297	5462	1419	181	251	141	142	152	541	509	139	3068	324	182	739	178	182	376	165	2969
		80	59	9930	5945	2145	135	312	199	1571	2652	996	9507	1119	91	4623	593	1354	920	73	1384					346	935	162	136	183	218	1766	415	266	131	306	233	403	1285	176	172	189	244	3542	8203
		3460	71	1274	528	1626	1074	106	274	102	65	114	144	146	128	5181	361	146	172	3094	1122					181	201	249	250	152	1948	1532	669	693	3688	330	3129	3355	356	609	234	294	554	575	174
		1327	2985	1406	346	894	112	3234	1394	703	2143	688	233	1087	523	146	2639	138	60	522	1828					655	371	2354	215	1414	1453	196	342	1400	155	405	1584	179	499	537	176	422	157	357	728
		5548	98	369	1042	123	1524	174	446	381	3895	103	382	749	259	12882	2089	64	162	6927	1332					1245	1149	125	513	162	720	1000	460	2090	130	121	227	130	203	137	259	124	196	1536	386
		11625	76	1927	84	10895	424	386	600	97	210	93	284	554	79	3814	361	3683	4166	2899	3443					195	450	375	220	504	148	208	223	799	156	223	114	590	144	205	135	363	169	2576	129
		763	2716	1395	4476	1250	2844	70	213	975	1434	1908	151	2039	1148	150	905	752	1263	1744	77					172	3838	132	199	192	399	266	250	370	131	2418	185	1414	1897	134	230	285	602	1271	690
		88	183	3698	444	2938	1535	97	567	216	1525	1323	287	2014	85	5195	4168	109	91	3483	3929					156	6417	115	582	819	170	2025	148	324	534	382	1021	123	138	146	1218	171	176	409	2192
		720	2283	80	346	717	221	127	69	73	62	131	2978	88	572	1378	146	687	611	988	154					198	1061	246	3388	2865	132	232	131	5390	11861	265	438	1961	396	145	207	898	534	225	345
		16198	12383	547	634	1483	1503	73	3867	1615	5692	313	1706	68	268	1316	885	1621	556	532	254					292	4597	162	228	230	3493	146	213	226	2450	126	270	253	409	126	1471	4681	159	670	711
		183	44967	1179	3240	74	512	102	155	3547	698	15293	164	4607	886	2141	152	17918	5513	68	47472					1024	134	255	518	4026	774	614	2135	445	346	356	181	146	559	569	1880	731	3614	2420	10046
		2022	2113	19706	1081	4619	1284	4815	1452	123	543	4633	633	672	3833	2571	82	82	612	439	409					138	136	175	310	599	173	246	137	478	1334	6296	886	221	823	127	1812	4255	136	127	639
		63	89	177	1150	2907	2355	208	985	4048	10422	517	396	501	3258	411	2284	587	1528	1936	3532					175	403	195	424	269	504	173	180	424	2628	1335	138	1054	140	2223	110	639	129	661	153
		34861	73	78	743	224	3691	376	105	8783	1757	84	2170	458	64	1085	125	96	471	4683	62					186	134	482	2088	160	226	146	260	359	138	489	254	5624	120	222	129	199	484	156	244
		1932	90	565	10113	6953	83	188	2722	64	17754	2653	1390	8078	161	679	110	135	248	194	241					169	20055	3594	335	779	505	705	460	839	10142	981	4259	179	129	692	314	182	204	339	192
		2505	82	344	1823	95	15969	780	1379	9030	739	5725	9616	227	103	1641	1254	265	1821	673	1994					989	2648	360	170	327	142	253	447	332	1513	260	3588	149	313	152	1233	305	152	204	352
		4079	104	239	177	628	1229	6501	599	68	4096	1195	1263	1168	12743	321	315	162	2566	916	4279					3211	1325	173	227	138	253	165	793	232	917	121	147	141	150	396	638	138	355	5073	274
		70	66	899	81	81	1814	70	127	1676	1010	844	2543	86	868	2976	6685	5147	154	667	84					470	6410	249	327	206	1073	201	271	188	132	129	323	4647	1274	233	771	165	653	117	414
		642	67	101	974	2580	194	498	1195	63	7425	3007	609	311	98	1479	64	4761	381	334	582					3215	204	499	145	941	226	161	3310	547	306	183	287	270	132	394	482	2784	339	199	162
		6537	29464	366	61	13513	80	73	79	5769	336	88	134	726	1431	419	1647	621	1625	836	744					195	3225	1369	220	177	10304	312	226	527	6549	510	260	150	205	437	187	1839	142	25836	187
		399	32623	8716	2440	1207	180	88	1270	302	9237	87	7720	322	11339	1452	3965	129	3663	2275	89					120	158	4083	142	186	155	1813	629	1292	160	111	1046	283	197	147	480	1377	2062	604	189
		651	218	63	1398	429	1146	215	1780	445	7921	493	5342	2597	491	278	1146	4961	434	638	105					154	133	397	182	124	1034	128	337	320	412	380	330	329	208	162	362	509	286	1551	4908
		4214	25964	179	12911	3285	1748	6314	548	1978	2777	2725	2478	93	147	669	1855	351	88	4552	3618					474	120	115	173	475	1895	137	226	317	369	271	493	1134	300	168	1210	500	146	338	278
		69	8608	4014	136	737	220	143	253	1837	3116	1019	2999	2465	91	68	102	1260	252	153	246					421	122	282	294	208	899	252	123	202	2173	525	1478	151	835	152	500	134	212	283	418
		1089	10133	170	3834	2286	100	679	718	585	83	327	1158	8111	212	213	516	93	510	3947	8189					141	159	161	657	302	122	189	138	4286	2130	1343	209	166	1445	370	1480	374	140	178	119
		271	2655	318	580	700	27932	1609	142	453	248	72	87	282	1639	99	1099	154	452	5699	71					772	204	148	120	168	195	299	838	175	1572	1161	3357	429	203	349	154	218	147	1188	1821
		3126	2592	69	2554	1423	116	2373	982	86	573	4415	3084	269	2499	11901	124	1159	86	198	1462					130	562	262	202	1964	155	142	146	233	2856	782	687	112	186	248	740	231	155	147	390
		1278	15275	191	3226	2599	148	1083	968	138	1696	1179	2220	2625	3163	4324	135	6030	495	887	4006					206	601	508	138	229	137	119	127	158	410	539	2660	147	855	842	545	409	542	336	422
		554	120	1318	3841	1875	1276	1431	181	805	2484	266	1341	2173	3096	8345	2260	69	146	1016	2040					423	167	6306	164	193	907	774	1061	158	207	455	132	422	273	212	143	587	406	110	218
		88	919	3453	1348	3914	73	1770	794	193	477	2312	83	93	106	76	2099	9857	1010	1018	885					158	468	118	242	153	130	319	1056	135	386	117	1010	243	129	768	156	422	145	368	1664
		74	76	1011	879	742	67	158	433	72	532	381	2703	528	121	416	192	5383	469	417	821					173	135	148	550	117	189	137	150	250	1584	148	167	138	649	169	873	586	185	1406	228
		2198	2156	273	161	171	91	6311	396	89	231	2741	2308	62	144	1131	313	2041	314	1183	813					721	230	277	148	1168	125	167	408	1838	594	194	475	380	161	210	207	2889	134	135	159
		926	12617	108	1366	97	91	3173	345	1225	72	2444	123	2374	1222	237	356	163	399	1448	7732					231	13659	4874	467	257	3882	117	144	206	183	126	174	4007	539	271	2342	123	1175	225	448
		94	1009	3567	1974	726	466	2895	559	429	131	5269	98	341	60	2984	321	496	2154	4144	363					310	2382	143	744	1999	303	1507	137	250	1810	220	126	448	427	187	420	162	144	308	1534
		619	80	74	1295	1019	93	190	173	254	547	1373	184	2019	3975	508	96	895	1664	1326	759					220	383	220	1590	1393	125	194	195	385	314	189	1180	803	260	453	141	1466	339	187	460
		206	1651	964	2150	1042	231	80	131	103	74	1576	448	1045	72	1099	1639	1411	90	104	185					155	183	2047	292	144	144	128	169	195	963	216	1005	236	209	215	802	654	869	149	159
		2843	96	7816	112	2336	221	101	2703	486	926	91	2473	619	85	3143	80	998	252	303	3488					179	429	411	120	117	181	184	116	446	239	479	142	233	1033	155	235	210	887	981	384
		580	67	102	117	3954	80	96	60	4068	260	1203	130	1475	2394	566	9683	605	320	4824	1465					188	141	146	285	284	218	943	207	200	199	143	228	129	889	400	168	146	267	235	666
		78	136	171	412	622	281	744	173	550	2159	118	109	908	5815	2381	791	4589	73	8877	2969					409	675	161	619	377	639	680	272	128	304	127	1151	276	130	566	128	599	131	2836	686
		467	153	4637	617	1459	4960	365	3816	66	294	71	2227	784	138	62	346	205	1005	931	1340					197	215	126	192	174	391	303	245	290	929	153	267	835	1380	169	729	146	123	733	384
		1153	1902	116	372	1385	472	3572	106	84	5826	71	161	3418	459	153	239	758	2711	323	266					663	203	846	219	119	754	414	215	5059	931	2196	561	627	639	193	194	6579	864	1318	140
		77	3975	1650	1095	62	716	2508	1451	925	8790	3796	137	600	76	704	677	619	937	573	770					153	20609	1583	152	291	130	127	185	2370	114	152	1265	229	1721	680	331	120	196	1026	131
		535	99	2554	4616	4646	158	638	3830	70	265	3985	10951	3176	1257	4778	94	548	1301	267	4490					140	477	189	2414	362	161	2699	155	211	2074	157	11885	418	2186	576	154	779	291	863	2152
		1356	598	1683	4445	88	132	767	161	1065	590	575	289	159	184	88	98	97	9504	744	8147					1438	909	127	383	167	208	388	233	369	358	1579	2986	141	1362	145	186	240	341	1394	219
		559	68	799	502	78	3284	343	1458	75	128	999	72	5320	122	1178	276	76	3224	3458	296					1794	175	135	555	11365	252	909	168	819	162	2012	140	137	1334	191	295	1728	385	115	1916
		3650	71	2117	648	3262	74	434	105	304	168	1071	331	64	11887	7689	182	574	3740	890	137					665	883	125	1281	453	2020	433	247	986	563	2129	385	168	468	141	149	565	117	155	146
		108	21740	822	87	1351	164	93	134	1430	6891	117	173	718	125	167	1202	854	87	383	160					511	131	184	258	175	399	131	209	177	140	926	218	1922	119	235	387	3880	138	151	396
		6026	108	8865	1768	5354	444	69	1282	500	93	82	848	186	742	1384	368	166	4798	100	146					1339	171	2803	132	301	198	582	477	176	247	322	126	194	181	162	134	1353	555	1157	239
		3631	72	532	1324	2462	71	6327	4001	218	11284	423	1292	125	66	1344	12523	301	434	2480	76					138	405	502	1435	141	120	370	2912	813	618	513	586	141	693	188	1362	595	1283	253	147
		1030	60	151	5118	172	207	539	141	1497	1971	80	1409	1436	113	4590	1153	524	499	73	1815					214	123	271	198	156	454	1164	507	3542	123	303	176	1694	769	1020	227	150	772	126	140
		171	1232	940	1268	4060	148	65	98	79	2317	297	184	1745	8783	460	836	403	6054	255	114					230	210	145	258	1462	385	529	161	214	236	174	151	565	5790	155	124	4433	191	227	1055
		2758	192	10485	72	5658	190	6657	76	82	770	517	2326	168	1168	102	3257	394	115	482	71					261	197	152	161	306	195	173	3102	161	171	305	197	1826	975	151	981	1187	125	525	126
		4594	77	2141	3039	727	743	77	111	1643	8322	1402	4666	3782	1526	488	94	118	96	1671	1811					119	258	241	172	1033	554	189	191	165	244	1126	119	890	122	432	155	470	594	276	289
		89	62	217	1431	16775	4117	71	90	605	301	12215	4898	267	767	2364	61	1924	533	724	3284					146	256	484	208	772	501	176	568	1497	615	172	349	152	169	1860	359	819	931	158	284
		3044	165	830	138	126	122	312	2030	598	110	110	141	4773	1629	1398	108	82	81	704	1469					800	216	1012	1156	8382	579	3120	156	158	317	422	6027	225	142	417	387	158	2143	130	587
		99	5589	11588	3001	14619	1619	8603	190	5487	11221	999	132	1112	65	139	93	1815	2524	728	75					669	177	461	131	222	205	798	161	5527	266	139	602	146	309	177	127	287	566	1005	469
		79	114	74	3284	115	197	98	1477	223	99	76	985	677	1436	74	80	70	584	146	76					356	1145	202	605	139	405	129	451	972	1777	1414	165	166	543	430	452	553	660	311	484
		1042	17076	364	833	198	5426	422	593	3923	73	3467	529	261	123	3734	109	1800	769	7479	236					224	204	13540	1638	785	1124	256	566	969	1905	137	237	150	143	136	467	2542	10310	294	379
		1134	179	4096	4298	9573	496	266	3503	3975	1107	3387	315	23730	61	7197	253	82	197	226	2713					203	8056	373	4189	219	1065	319	141	136	272	305	788	427	1489	505	255	807	155	181	478
		942	4165	1088	633	2489	6744	4447	203	1809	228	650	162	2730	344	1760	2721	9846	104	146	90					164	196	1414	651	221	728	696	146	1275	391	176	2246	230	142	686	212	154	1442	421	119
		62	76	484	1779	1959	2619	299	715	2291	97	473	805	401	2021	179	561	211	114	822	1143					3274	340	213	150	1712	202	410	253	387	524	241	750	189	1297	550	210	196	620	317	248
		197	4417	1050	534	107	762	2531	11531	13476	115	1901	370	238	1375	592	14735	645	592	1753	12565					166	141	138	122	3121	125	128	208	270	138	2259	622	198	514	311	123	139	142	436	802
		209	63	184	141	5550	81	1494	2421	247	294	3299	77	2586	62	428	1037	3703	82	77	11693					152	1494	1442	187	1371	712	362	151	5941	180	965	196	250	1238	192	163	522	144	1017	3221
		3665	102	1238	84	7118	182	103	277	60	3758	2839	16470	1383	416	697	2861	2627	185	552	104					17952	350	153	1753	323	228	226	752	145	917	1786	159	303	5226	755	231	1564	222	3633	217
		2520	118	163	990	441	92	5914	83	7409	679	2716	755	100	76	4092	316	1737	1562	2324	2575					828	141	184	36505	291	1516	268	603	218	12040	288	184	143	380	188	258	971	118	131	499
		3765	82	5274	787	6848	2482	102	265	23531	11151	4930	150	7071	88	87	1232	233	469	9720	16714					313	2477	177	137	212	132	438	352	360	1080	255	123	794	149	870	220	202	206	175	411
		2073	2996	558	566	88	8296	72	98	91	126	3385	4250	92	739	560	1188	217	752	333	66					3240	216	7714	313	2734	178	1332	1153	1283	1230	619	510	136	1538	438	235	550	253	174	517
		2674	78	3456	1076	5185	2634	102	449	172	1018	2695	168	17786	127	78	96	1190	432	4284	3251					203	561	854	314	594	2116	172	848	909	1069	496	1204	121	307	130	1305	329	1137	1846	136
		2704	69	61	8689	88	329	75	1653	416	306	182	2552	99	1129	805	961	401	2690	590	101					8080	499	995	1201	287	426	132	177	155	1250	977	241	130	351	549	442	218	203	1852	259
		1058	112	147	244	1046	223	3275	751	241	310	58	253	244	71	405	86	240	100	322	135					2892	274	366	432	179	130	132	1576	533	321	1038	1106	196	458	151	254	1598	138	157	440
		5591	74	5873	760	899	105	66	257	66	1942	62	806	100	3121	2185	98	13298	442	11229	83					2244	8443	1764	156	347	187	172	1059	210	867	211	131	150	323	1087	129	1815	151	613	203
		404	119	445	200	3883	60	109	142	68	2694	287	700	20617	96	266	2729	173	705	83	135					4549	3364	1929	217	803	211	600	241	195	609	1826	2086	172	1380	207	174	271	246	3203	8314
		101	71	178	579	862	213	2159	107	611	215	1109	3734	1159	108	472	1235	2386	156	972	393					5190	142	159	293	168	4575	275	166	907	176	508	1187	1962	445	1100	165	119	414	1536	1392
		880	4165	454	1836	74	4230	92	140	76	3641	399	1284	3947	82	3474	136	7179	78	2040	107					3220	133	264	147	167	370	527	231	787	127	636	228	226	129	125	993	357	746	130	1448
		4781	59	10210	3319	298	567	87	132	751	280	165	269	1504	68	265	110	197	1076	1002	3511					183	432	833	263	174	1251	1727	164	232	3259	704	2606	230	8220	988	162	726	1032	228	151
		3427	83	82	2619	8748	479	636	505	732	153	1015	237	220	66	23618	3731	70	310	267	598					528	141	141	712	229	1438	183	713	192	137	394	273	428	226	373	175	552	398	758	796
		1426	688	118	2600	2593	424	141	457	613	838	92	12812	2424	340	4939	2281	99	141	1293	1411					440	158	11677	707	203	118	3549	126	340	1469	128	206	300	119	1449	174	436	850	255	260
		1967	2337	1358	39914	10711	161	14114	408	84	819	672	6574	1292	101	94	653	721	5607	2654	1962					235	285	3645	136	146	221	194	237	202	2476	561	2179	194	357	2347	540	5546	848	187	337
		1481	90	238	157	7638	192	70	91	13661	1130	276	3028	178	319	2941	340	280	638	6319	2225					1414	174	1468	200	239	196	287	138	382	518	122	1314	286	141	197	186	588	138	840	1145
		229	83	94	11619	63	6357	4516	363	200	96	8576	913	103	902	67	600	161	1694	87	1786					208	197	684	1556	183	267	144	296	148	1427	246	6856	181	119	417	185	345	483	143	1103
		4441	78	10025	139	1465	1635	440	5567	107	135	2626	1290	2287	69	92	6374	328	1862	765	69					566	724	6769	192	3754	337	155	593	353	429	1676	206	450	137	376	802	523	158	408	837
		1631	69	327	3435	309	3501	99	118	1146	517	2359	1190	248	105	100	543	345	74	126	282					119	310	160	147	229	1962	169	284	128	2681	281	475	386	337	180	147	1128	426	152	124
		70	2028	136	79	1150	13733	919	81	319	568	3897	290	1956	3548	5556	3839	123	14063	237	485					5821	2004	1174	532	2017	364	121	275	3966	2628	140	172	143	954	311	1770	272	434	174	324
		194	90	1405	6918	604	5855	1627	1031	1683	6617	709	922	83	122	205	7178	1165	378	95	4026					159	595	5873	234	814	262	4910	134	246	174	1766	146	342	149	13198	264	145	391	219	146
		91	1198	399	4851	1569	253	78	255	66	383	1769	81	58	209	1063	919	951	69	352	236					178	151	216	160	212	438	129	128	491	235	209	639	148	802	239	536	119	187	1150	149
		103	104	1372	310	467	164	1252	110	128	1414	2385	341	2180	85	8118	82	240	81	2603	99					2343	354	709	2874	183	140	128	157	147	1508	810	546	142	398	3550	144	190	171	251	109
		566	887	1545	86	4577	1048	65	660	141	10249	881	5217	86	5060	377	90	6608	128	6144	94					207	691	195	162	178	1346	208	119	827	365	437	265	199	1061	207	124	543	156	594	1573
		2847	8437	2101	119	253	74	60	334	242	341	68	64	279	76	78	4182	888	243	2701	2210					808	128	146	418	121	117	919	184	245	248	1056	10704	249	182	309	698	735	137	173	521
		1573	108	1514	1700	26312	224	81	639	15154	1470	3362	1193	306	12465	11059	104	15534	152	893	1501					147	925	872	885	343	498	728	4159	1975	245	9448	1503	384	982	123	135	522	149	167	123
		1271	350	3533	78	2097	62	139	1163	677	7395	177	166	983	88	643	84	2400	115	215	193					1353	113	184	354	124	3078	1602	262	115	848	178	3145	425	1699	1461	197	288	119	600	197
		256	2333	574	85	72	77	2441	2332	11050	2512	207	266	89	2747	82	3073	1080	1589	305	3555					228	185	169	1091	3092	421	190	298	246	145	196	152	261	179	2396	374	187	163	462	1333
		1352	679	9100	5590	445	2638	226	726	89	556	3697	5232	70	336	958	63	67	1349	34291	87					744	1548	153	4749	487	3673	2365	1581	301	283	185	1405	151	204	1592	2376	124	5148	350	174
		1199	25713	81	661	5793	150	153	770	64	862	355	63	93	88	1319	112	761	1385	5728	2547					163	2891	517	1522	128	1125	215	744	364	171	171	180	226	3144	134	1356	254	1510	159	183
		106	5273	63	711	5906	61	2965	189	121	2406	247	1234	3067	104	133	1905	84	110	2304	72					140	166	817	144	234	443	170	122	109	133	1318	140	358	521	1154	184	383	1602	135	158
		2167	68	869	151	422	84	781	1201	85	4117	296	1556	2410	77	89	123	6856	373	4582	109					3691	199	5884	295	230	131	1440	623	128	4287	352	341	286	166	4272	351	3919	195	453	126
		8623	8126	9274	1062	2424	152	65	1565	1293	18919	200	2368	502	4942	4906	10789	78	69	72	1100					478	197	131	268	874	136	855	865	457	275	2489	757	178	148	3861	351	355	170	331	540
		1827	64	1050	257	5350	2538	69	493	1027	4652	231	15685	185	94	124	128	1744	258	222	126					178	162	266	1023	202	239	199	1582	238	566	4105	188	243	479	143	569	436	140	1216	409
		10808	81	6252	1553	2060	80	1254	1174	310	6175	9377	1577	232	68	1082	1988	69	206	1727	69					170	123	152	381	116	230	1423	234	364	567	349	1185	320	356	164	138	416	206	155	178
		65	1681	116	813	3612	149	2413	208	687	48311	501	6252	125	22615	101	1311	151	86	337	2437					748	170	16220	225	154	230	113	1031	1098	234	158	213	473	127	290	151	147	406	188	1138
		74	120	733	1294	144	563	120	370	114	1338	440	1832	261	366	605	60	3035	3623	700	2034					1199	132	154	1062	491	283	702	555	187	362	119	143	232	228	138	268	475	227	378	246
		1845	357	892	2339	5279	60	183	87	237	3941	9639	304	318	67	2283	3920	133	181	1244	2791					1027	166	1869	1670	317	156	633	1323	2206	349	248	789	1181	181	194	1677	340	120	413	760
		4278	3607	1227	1266	92	65	119	88	2730	111	1201	143	1382	65	71	407	348	353	459	66					153	191	221	151	933	231	5369	205	770	4963	178	4256	164	146	269	2007	1834	128	170	440
		110	150	475	3249	11288	2615	100	1558	286	25272	676	5117	96	2222	1582	1978	196	1032	176	170					223	361	201	226	266	3100	526	371	3055	180	837	475	838	121	2041	1756	323	183	289	552
		929	74	84	6812	145	580	423	531	125	10082	3187	2300	130	5093	194	85	426	143	325	211					133	143	130	241	1201	181	3450	218	1876	225	193	4057	138	2764	3616	514	2040	1872	270	253
		3036	121	5436	709	2155	84	108	495	70	3666	373	1075	2274	1566	509	1219	306	163	331	126					160	165	346	989	148	156	311	368	245	894	288	138	1336	1497	179	471	1784	128	732	312
		1798	10670	2425	153	789	123	158	376	390	10879	2376	196	603	2742	253	1969	147	277	1103	998					169	165	239	134	1551	584	164	147	141	10942	264	4506	555	1014	618	135	1202	525	225	289
		1096	62	1103	537	206	1246	450	490	173	147	2865	1042	1242	67	110	659	11970	106	5712	198					136	152	167	138	260	217	169	726	1173	153	146	150	173	121	1182	497	246	229	466	194
		435	97	873	456	23197	381	4177	450	79	9967	62	125	2297	109	137	572	343	279	770	3529					3736	1878	1358	3931	312	953	129	758	132	154	207	418	216	129	137	1051	128	175	136	194
		2701	2380	347	353	10275	107	7414	1791	273	1942	5220	726	1623	401	569	2128	78	75	599	3658					162	444	134	2726	624	1417	158	172	372	1158	2914	145	893	2426	156	179	619	871	168	793
		1339	83	655	232	15884	177	2091	387	77	847	2706	334	1772	9084	408	82	98	95	759	94					225	157	652	1682	311	140	209	1440	194	1581	299	133	166	138	6125	276	208	417	187	935
		840	6620	5622	142	519	1348	83	1320	175	2342	2707	2116	722	5572	57	5201	281	196	105	4733					164	180	118	1831	381	755	221	1192	590	1352	334	1582	182	376	485	1121	2984	456	465	2804
		3721	5918	107	137	571	109	88	396	135	4072	697	231	250	2256	1047	154	4397	173	106	2506					1252	20415	134	2896	1770	152	495	277	1561	252	237	616	122	134	233	168	470	160	394	499
		565	64	247	626	284	1285	78	67	680	7238	968	128	203	74	69	202	9400	210	508	1664					156	145	245	623	169	834	263	331	3958	281	849	181	211	1977	1595	4970	365	182	1342	169
		912	153	20704	2807	211	66	9293	3323	82	148	4456	2049	1663	68	649	3988	3149	530	133	807					4053	167	981	822	300	2496	1487	179	2168	3597	247	876	217	230	196	183	309	131	7066	137
		903	104	483	4871	65	209	1368	463	5593	154	927	137	169	78	4228	117	140	334	100	136					181	174	196	1445	4415	180	541	4352	418	450	10870	477	138	156	155	366	142	160	484	1202
		228	79	1986	90	917	2424	71	2887	70	5118	801	8027	2025	57	1278	125	66	62	1809	147					141	129	381	851	221	879	3537	258	2486	377	193	167	188	189	157	332	825	321	325	257
		976	116	2992	63	189	852	87	435	381	335	595	4886	63	337	7260	99	11067	2247	830	459					268	198	137	161	802	1186	1099	985	2785	688	6114	266	427	908	738	113	139	829	189	660
		66	986	141	98	1142	248	55	193	411	7210	5016	72	159	11020	92	857	88	118	248	1273					5079	475	153	157	184	509	161	1110	134	163	512	125	154	1092	179	510	121	381	230	142
		995	82	75	341	20117	2736	139	387	117	79	1686	327	773	5239	7853	3034	366	14461	668	434					181	848	758	216	18784	600	177	485	153	165	244	365	231	435	3514	133	123	2120	207	1059
		2194	5090	7326	145	1014	4271	96	1140	544	4390	1159	1254	61	68	1805	6749	1056	1916	4244	204					760	15950	209	206	129	169	444	190	177	336	1229	3073	178	246	143	1422	145	495	3649	155
		3610	3645	2101	81	535	609	87	253	158	6828	1803	205	520	296	82	2141	94	183	3494	71					184	177	370	340	122	140	1762	169	1132	118	241	205	568	153	414	234	154	957	691	2045
		2712	368	69	6001	3689	121	62	65	220	5172	802	1581	124	981	77	2370	157	643	3196	485					362	327	132	248	255	731	1548	258	253	194	132	199	119	1432	814	1246	218	183	137	130
		75	6002	1776	105	66	124	636	69	113	2382	549	1164	3460	63	700	242	348	252	221	125					555	212	156	215	1788	4526	305	253	2906	183	1334	149	143	163	952	130	134	140	253	141
		325	172	490	81	4574	745	164	438	155	202	216	438	420	87	7349	68	2555	103	425	108					3051	304	4095	2336	319	259	252	113	919	975	174	7335	268	938	3998	1093	682	130	596	1136
		77	88	198	372	534	140	61	647	74	73	1835	7862	328	93	1686	88	419	748	107	115					112	1272	127	4213	274	123	159	164	2567	200	134	300	162	218	158	123	130	149	2379	301
		3321	2078	298	209	840	100	431	256	126	2247	624	1391	147	280	70	2155	766	66	630	81					292	1059	193	2250	619	217	1323	187	1016	6650	290	139	132	2001	147	531	190	233	119	130
		9491	87	7223	670	1968	1435	79	916	164	244	1395	1862	745	7827	689	192	81	133	167	18195					110	140	116	252	4222	119	149	162	963	468	169	871	304	303	230	651	493	184	2001	395
		453	102	107	298	563	1069	787	205	62	142	1046	1310	3514	2121	75	77	3292	283	2359	67					138	139	314	157	302	137	335	432	210	192	447	486	465	122	222	255	481	204	435	131
		564	80	829	80	179	90	964	190	182	937	3170	119	2479	2993	609	97	1882	196	3544	79					419	123	1243	756	7503	160	129	707	1766	182	319	2209	148	135	1581	435	124	729	308	368
		82	121	4473	279	4032	2821	103	132	286	17616	473	176	302	391	3583	113	367	193	4609	79					155	433	162	762	142	167	1783	215	543	136	252	456	336	3938	324	170	248	134	2297	2118
		996	73	1282	524	3296	386	867	1607	68	3396	2302	1164	218	76	9259	9079	772	1039	107	107					265	371	3105	118	499	476	191	901	171	193	209	286	173	130	187	150	429	140	115	5164
		68	898	204	86	810	378	1496	2446	7010	2256	184	1066	122	2578	1039	205	5413	197	124	616					127	205	155	407	154	1049	116	281	244	732	8628	322	169	166	342	368	1362	246	148	140
		136	72	9852	5702	67	487	64	217	59	840	2283	230	113	8621	626	90	136	116	645	217					2597	865	142	188	1944	203	2295	981	475	594	226	424	137	982	479	231	356	123	154	337
		1107	5237	285	72	73	368	1665	102	3100	12447	465	588	1091	66	3416	1201	1284	1176	305	82					1240	896	6255	110	118	185	359	1717	165	2138	265	203	134	187	1160	417	3521	254	143	502
		1835	99	352	1993	387	430	4411	6508	84	515	313	96	872	210	1247	139	96	4021	1492	12311					234	160	5725	498	200	214	5246	364	382	648	983	323	201	333	1488	3331	198	228	113	123
		1156	73	428	1520	163	91	473	13608	78	3408	4020	670	410	910	99	182	1368	880	6629	4546					136	150	499	140	328	147	227	159	228	172	179	228	804	398	1290	415	515	786	601	218
		81	78	125	743	278	15582	129	142	138	3438	1376	64	410	76	2748	2482	220	463	786	3169					139	140	160	138	135	290	144	471	5363	299	269	219	1029	537	3801	250	1983	185	281	144
		299	84	299	3676	1362	85	84	650	64	94	4345	74	249	82	1005	467	113	604	3082	255					142	376	4960	144	554	607	2471	265	678	369	277	185	205	254	278	535	275	169	786	173
		120	78	5510	264	5933	358	6425	1773	1100	3435	810	270	625	130	447	3414	8263	364	151	458					1941	136	383	383	674	249	174	247	180	1119	131	181	311	474	517	6627	585	131	671	761
		3303	999	345	1259	130	284	134	91	2133	309	105	329	527	466	437	65	1919	2927	4442	1127					303	134	722	825	1410	555	168	141	3836	596	183	131	470	118	528	265	529	1267	1117	121
		738	6605	19412	496	88	123	76	109	132	5340	477	6966	731	79	4490	1697	317	275	3715	147					154	252	144	149	23917	126	192	280	1377	151	180	290	125	656	316	638	667	312	299	159
		1288	83	1515	5334	68	60	446	1061	5718	3461	626	1358	83	95	2330	1306	574	229	936	2543					947	249	148	596	2269	327	433	212	2046	1760	739	153	2820	2181	336	143	200	326	263	315
		136	14511	85	66	85	86	61	202	170	87	1711	606	283	711	713	213	68	539	2652	607					268	131	1327	160	131	124	365	122	694	1764	358	235	504	691	138	271	1614	138	586	135
		2618	66	240	395	466	1733	166	139	312	8856	2752	342	1797	410	77	613	2554	3035	410	87					164	245	360	413	208	155	133	450	2848	1709	1523	239	209	114	127	219	167	145	137	6168
		2242	985	737	8659	8925	6858	88	1093	91	430	679	735	1295	84	205	652	254	298	562	637					344	256	347	624	174	429	1006	1134	332	141	133	218	167	180	150	250	141	1290	127	4607
		23946	22928	1567	426	98	70	104	102	2290	1633	704	690	4667	2357	19232	5220	4473	142	1331	913					129	127	3221	141	273	2514	14892	166	282	283	471	149	163	135	510	975	131	445	168	520
		1059	96	924	80	152	250	269	184	62	4278	97	939	94	156	7681	584	123	249	399	1961					140	121	5251	322	1077	353	125	130	770	156	257	6487	672	187	161	187	504	147	487	272
		419	106	5082	266	15225	65	617	467	72	3155	2266	75	74	114	17575	538	970	68	372	536					148	113	575	334	541	444	519	1683	303	511	379	333	127	400	517	122	128	157	140	726
		3928	8388	797	1590	98	1879	87	1336	268	352	1303	304	1141	441	4166	1815	466	86	172	87					274	190	144	543	635	1555	1043	415	5905	175	533	18857	113	794	384	5951	346	201	1380	3416
		1312	77	488	7164	1009	826	76	527	2603	3775	1358	187	611	113	8305	3935	126	261	149	2529					119	325	1966	215	169	154	982	215	1842	1949	162	643	158	545	1681	1261	192	116	376	151
		1247	60	83	90	457	210	2166	765	125	112	2041	381	2315	383	2285	266	268	216	238	105					143	6487	618	1010	307	119	241	340	129	4053	444	631	643	243	1073	306	261	214	482	1566
		11492	94	90	14529	80	808	115	3663	102	224	194	85	135	90	34397	436	1435	370	4882	831					414	156	164	393	140	184	2123	133	192	1358	242	706	371	280	2089	4711	148	664	1877	136
		810	116	804	708	3833	206	68	345	74	1470	141	20155	781	65	73	1261	91	2005	7555	613					129	1250	191	794	611	126	142	261	1038	901	321	245	558	126	285	439	500	2138	310	3026
		824	102	161	171	5282	734	308	154	149	98	235	3527	1221	217	9352	4280	329	762	5052	1339					213	273	350	298	1210	233	863	344	11446	494	254	1190	123	239	2365	509	627	138	186	1529
		2326	98	105	580	89	73	2370	257	132	69	94	10558	378	3818	257	708	8401	301	271	403					1741	1214	1695	136	114	150	237	179	964	371	145	984	682	140	778	163	2946	358	225	153
		282	6978	237	4059	782	2791	104	118	80	260	72	1345	9229	444	3845	98	2484	91	1461	414					198	144	1347	116	174	139	142	889	1950	5044	918	258	1770	1957	736	122	383	392	180	129
		3480	7834	369	5954	296	144	93	318	200	21378	5640	1689	211	1867	86	103	2027	2030	1521	28407					114	2625	948	420	375	162	294	151	124	310	146	142	126	680	546	136	206	207	1050	412
		12094	1184	1992	1676	1194	3728	133	210	66	196	253	92	206	3106	743	628	1090	210	527	121					126	5223	168	248	351	224	246	143	691	141	120	571	165	144	162	828	140	160	150	137
		309	87	1173	652	6437	2651	262	10961	288	1405	1297	1178	129	650	3455	79	3200	73	2094	151					30624	709	908	183	357	481	3913	286	478	820	343	348	4636	197	2038	169	129	204	209	227
		7373	75	261	177	151	78	173	399	892	118	467	1517	787	108	416	147	183	267	390	200					138	1553	1053	974	2202	124	1464	151	141	353	1104	184	1517	221	903	199	191	731	214	525
		4924	81	948	69	103	156	63	59	1533	2832	1318	79	20307	923	14943	362	731	171	520	97					1019	133	1847	642	154	169	128	313	462	333	174	208	214	302	503	410	211	208	212	681
		1399	76	121	72	1171	205	3097	62	98	371	1085	233	102	3228	7223	83	206	780	111	296					353	204	133	347	168	586	161	286	151	205	527	120	132	334	2890	154	668	1072	177	234
		108	111	98	264	79	81	66	2547	106	454	463	218	1263	70	288	62	396	604	78	112					133	187	3496	144	156	203	137	501	677	147	318	7635	161	410	164	4024	164	790	360	228
		992	113	4617	411	761	322	167	187	2678	17751	417	245	199	810	9612	78	374	1287	389	8955					129	321	141	221	1684	1627	128	699	188	3165	404	411	274	303	495	317	199	271	2525	129
		559	103	13030	915	8155	727	77	1126	69	2575	86	59	79	246	184	945	2452	107	116	2961					209	717	205	136	191	119	127	203	202	273	618	293	131	5039	137	3461	137	144	200	106
		66	91	908	4724	7752	80	7168	89	123	6890	1445	11935	60	210	108	84	8459	66	88	252					497	138	139	416	416	1703	603	744	837	132	1331	2980	281	312	158	133	1772	200	3117	553
		2496	280	374	73	264	82	675	3154	2730	521	628	220	338	77	91	3526	353	86	2721	7153					340	671	2213	241	2548	211	135	4177	160	211	129	8855	173	485	230	691	1404	313	1229	122
		114	273	139	595	2162	2013	440	487	1495	416	361	3722	92	1743	21465	60	273	623	449	619					137	848	459	217	243	1592	131	1581	130	346	764	703	163	114	119	4148	2097	257	125	387
		2092	565	135	4694	1081	79	245	104	1669	5525	284	6533	484	163	7738	82	1531	414	86	181					3948	141	122	114	200	132	1809	145	520	430	257	392	465	158	274	544	231	960	189	141
		10817	11503	573	65	6365	725	1008	331	1184	2765	61	14041	8530	147	636	87	4984	1937	103	139					5931	299	6636	12509	286	168	386	248	171	164	5953	137	412	161	1602	204	190	253	7447	5255
		424	169	155	64	122	4572	1994	138	261	127	256	403	3797	91	1091	2368	2450	475	319	61					124	230	163	468	120	152	144	149	202	144	386	724	208	1100	528	239	2141	691	524	157
		742	3603	78	262	74	971	5087	229	66	61	4046	5676	1330	416	471	63	3485	74	120	82					550	112	116	513	222	128	332	300	331	270	135	202	447	563	165	1394	355	3075	127	1073
		62	66	9233	1049	7798	71	2678	421	121	9414	171	100	79	67	111	2269	108	367	407	3172					582	369	715	632	3038	1229	203	2559	144	1518	386	712	353	269	1996	136	166	191	208	306
		522	109	12357	73	20717	154	2001	134	168	1863	9268	251	1477	5572	3209	5889	398	288	273	2199					849	6148	514	249	1806	601	170	309	692	935	414	174	1121	131	287	937	138	690	422	186
		399	70	759	3912	73	477	7664	3060	7331	3972	6507	426	68	79	702	105	1245	1444	436	216					115	154	125	270	1432	236	931	216	501	212	674	144	252	3525	674	364	422	173	122	216
		977	169	71	351	1078	156	2715	340	258	1776	2585	581	541	173	314	86	9482	373	1424	495					152	154	215	205	114	138	218	307	153	110	190	125	180	404	1339	147	152	186	202	1270
		3799	80	672	582	2672	70	125	258	676	347	1768	1171	326	66	2937	179	1992	86	753	1250					168	1725	185	234	247	115	221	353	142	3248	772	4736	269	223	1705	251	171	303	358	894
		94	80	4616	133	78	1299	233	169	1075	3388	1566	482	2694	139	448	7556	11077	343	197	553					669	1330	284	644	169	1429	151	1717	251	789	1897	2416	641	140	1104	172	760	170	301	339
		392	66	11811	116	81	2976	666	15838	105	9356	577	1145	117	290	2652	9422	4154	1165	77	5784					681	1104	173	1573	238	134	453	680	2521	1733	379	501	1021	1477	554	154	1308	178	811	135
		81	891	250	100	2504	180	194	303	113	504	3876	406	106	926	1348	303	680	163	1612	2672					243	166	119	323	156	3660	137	132	130	124	500	1403	994	111	219	315	496	152	2240	1241
		175	67	1164	855	2528	61	68	215	93	76	180	88	99	5107	2555	1319	224	2292	85	3209					303	371	234	150	216	636	213	259	801	1391	232	968	299	125	169	202	134	421	135	169
		71	125	69	971	51233	89	74	74	61	264	517	3058	137	99	1569	520	69	995	109	98					177	126	415	861	399	203	755	143	147	157	131	181	139	249	556	682	977	228	161	188
		4462	2049	2634	6655	2947	90	1635	97	1075	2270	10471	928	1227	70	244	1472	3415	116	361	165					225	145	3237	156	200	431	1768	177	271	295	126	368	1777	490	227	1625	130	743	458	1260
		131	114	2097	215	119	124	68	1530	87	381	766	4341	104	83	104	1905	263	137	154	1419					529	1528	158	281	399	137	192	321	207	128	405	1090	147	956	267	222	142	215	587	197
		3440	118	187	3466	574	74	577	67	150	134	692	829	74	204	97	644	67	255	314	3837					115	251	137	338	276	193	2962	180	187	167	900	188	2396	258	885	406	1443	161	1286	112
		4991	8623	4137	566	3584	3011	128	91	7275	66	1814	15266	219	283	96	82	1562	106	221	1060					175	207	453	154	121	375	2152	301	117	115	596	1164	149	128	926	1869	5726	1141	138	783
		257	89	2832	1398	74	213	65	88	678	1831	729	3566	188	90	100	98	481	121	133	73					446	115	236	211	1677	726	221	158	224	183	211	196	699	124	141	1267	457	170	186	532
		448	10380	13886	1453	887	7230	8901	313	2481	4351	224	548	1858	10572	502	1534	379	684	3792	10764					742	316	210	139	156	164	265	734	154	831	8731	671	163	184	215	1986	3716	434	1572	234
		371	3561	85	94	8155	73	121	3565	77	106	108	5172	188	77	367	1136	85	122	59	2191					949	249	858	115	125	159	115	552	156	404	477	210	146	7239	1352	650	129	326	211	199
		508	286	453	4012	455	231	98	182	141	6041	126	5912	1117	93	11305	670	11850	1107	93	64					159	116	465	191	161	156	4619	841	252	412	790	174	160	3710	138	255	534	114	1913	125
		626	211	482	295	278	68	117	171	75	10533	67	76	184	72	1991	76	2560	80	520	422					163	1558	123	143	768	288	184	771	196	180	218	276	141	1356	1188	139	764	329	1999	354
		112	123	5655	2521	115	908	75	170	97	114	196	191	4327	126	480	5249	1522	568	178	364					1909	140	195	525	336	164	250	214	140	254	258	1201	160	125	4654	120	130	300	287	3750
		143	114	286	105	1247	2078	75	3570	231	304	488	604	770	108	3436	512	1862	344	210	471					389	2555	160	2721	360	966	5325	301	515	3718	147	2067	148	199	167	446	193	579	739	803
		149	155	4172	81	8072	572	229	2877	835	95	1700	979	638	86	4824	2358	294	434	546	2647					438	681	20040	354	2344	112	658	152	141	206	175	452	397	543	1420	160	731	133	3478	825
		7840	85	141	182	1005	75	2268	1516	371	103	94	824	19208	516	2465	228	411	96	85	133					150	143	120	447	356	2659	600	1009	204	141	170	640	183	177	451	320	560	586	317	165
		2416	24605	8853	824	7990	72	5556	8244	246	73	354	1245	2446	1520	1069	271	461	87	1032	7923					150	133	300	819	384	263	162	132	219	147	161	1431	570	5189	330	148	160	1712	260	527
		1464	3052	63	15329	62	899	69	96	2049	511	1393	62	202	91	1096	99	92	1054	185	162					216	3392	166	147	128	276	154	259	843	396	171	915	1071	1416	160	179	1035	129	581	238
		11167	94	4811	1260	93	1885	8572	785	269	342	463	113	214	311	5358	63	90	100	129	155					622	243	8153	152	179	670	286	673	166	198	997	764	144	166	119	149	148	479	387	630
		255	92	270	188	217	77	844	960	73	1619	467	214	80	4659	6178	76	305	213	1124	108					215	5073	143	185	425	500	382	1182	112	1540	149	145	219	210	202	420	504	154	525	136
		1219	94	117	3058	1542	85	98	85	193	5700	59	99	1915	2162	9806	88	106	407	1345	81					136	179	221	1040	218	254	325	326	164	135	268	196	706	169	124	133	522	170	491	11306
		1854	7183	1516	1429	76	106	180	101	1520	568	341	67	149	101	5661	2686	172	1409	744	3480					158	117	586	154	506	455	657	118	396	350	208	155	7663	152	333	178	871	7037	131	1398
		377	1012	59	3818	6766	67	87	6005	68	2081	220	1695	128	501	383	947	64	83	79	68					215	168	126	158	849	688	140	129	681	354	113	983	328	268	2263	135	236	172	217	542
		409	5708	765	86	13490	73	265	195	78	207	916	732	104	375	1765	1430	319	470	865	193					289	167	319	134	740	1056	383	240	149	5293	153	865	133	143	402	276	177	134	365	530
		201	92	154	1630	869	1195	102	98	114	254	58	69	79	67	2115	78	578	96	725	96					131	2649	1083	749	498	536	175	403	214	137	262	148	174	124	2149	215	546	203	151	568
		2318	114	544	91	217	1477	1110	3706	72	91	868	1206	2674	77	68	2164	2191	125	1246	250					427	13335	328	219	306	504	161	161	649	1670	2113	3218	112	1143	230	264	984	4149	155	135
		2835	8326	603	7916	84	474	1066	1858	429	217	1745	350	83	157	69	93	794	182	295	88					131	168	142	231	258	841	181	178	697	1560	2257	258	525	303	673	634	152	830	488	1641
		169	60	138	2905	833	133	761	1563	17598	2199	139	336	1797	4628	1157	802	565	77	533	243					2841	147	257	186	127	873	963	628	666	1594	905	548	203	384	142	177	1082	768	298	253
		3412	4793	175	82	99	58	73	4441	64	17504	17338	1083	549	91	8720	84	147	302	381	2436					287	218	207	1209	755	194	1419	1280	452	773	3753	1237	495	306	139	158	161	161	145	435
		3563	527	99	200	1546	80	124	80	568	93	138	176	1023	72	1178	16401	1358	426	2900	225					591	245	240	1058	2141	139	144	184	215	182	157	268	243	1917	123	165	211	1196	1314	217
		4350	95	2479	86	1923	7441	1877	709	89	4620	291	10965	575	1583	1015	104	760	137	1085	66					1651	2407	124	160	5820	165	139	138	690	199	1049	165	146	467	185	1320	171	1073	710	184
		1069	238	2701	133	449	69	566	93	91	1497	9538	115	747	89	4723	97	2362	289	140	298					153	121	270	884	142	281	660	331	151	467	172	125	690	247	158	383	331	176	141	261
		7243	69	3561	3553	986	129	385	3513	8822	125	461	120	1047	5431	140	99	470	1241	87	804					171	180	180	657	237	436	824	232	213	164	428	282	138	180	299	903	1562	357	275	143
		6938	157	947	275	2376	385	89	934	64	3023	543	505	68	140	1155	7089	1503	86	105	78					497	10160	203	2827	384	148	340	494	744	174	355	138	312	264	297	345	327	4001	507	1109
		823	93	293	1650	38086	19457	251	6411	95	105	125	2542	122	1944	697	271	299	817	173	1098					130	121	352	353	328	254	3372	126	121	217	674	228	522	990	597	149	569	260	267	556
		4440	338	1011	754	4203	126	65	109	72	1240	1875	950	8596	1685	73	206	425	891	1972	1027					162	6414	153	337	242	116	212	290	566	177	1020	657	203	1660	424	222	315	1171	152	227
		1517	62	810	1763	7086	3132	3984	119	663	431	350	3207	345	6535	10107	88	3240	1987	2751	63					1198	139	117	320	121	1002	4589	460	2584	172	247	470	720	130	146	431	356	144	1508	1193
		5152	86	1001	886	61	160	8025	545	213	9474	119	136	2698	101	428	91	91	2381	2246	1419					167	141	839	196	331	238	157	661	180	447	265	2399	132	407	171	141	160	295	467	662
		204	10738	254	613	2246	238	1876	132	77	3549	4482	149	3984	496	213	921	61	5182	1541	113					689	135	504	702	141	160	171	183	159	149	4669	6903	167	429	213	578	771	342	1085	193
		208	182	139	78	68	130	128	120	247	2226	738	352	2350	3190	2961	1052	138	5056	499	88					1620	597	125	505	241	546	578	289	445	166	190	120	1248	143	121	167	931	393	156	191
		941	87	5115	93	1376	7123	1137	5191	89	100	705	3433	304	507	534	232	160	1919	341	2119					161	317	132	575	806	141	1278	141	669	3257	170	179	1030	797	755	188	195	136	1686	673
		3699	7220	908	442	1638	2871	122	2431	1517	11799	2576	1764	4247	135	8144	128	138	453	71	203					251	133	239	170	3069	338	775	128	256	2087	1180	3703	599	250	141	182	175	224	200	366
		95	171	9884	991	705	1376	1689	128	1749	19067	78	5014	64	667	1898	87	249	7812	138	341					3545	130	376	188	219	724	149	2261	217	126	867	194	983	473	120	386	1803	109	9841	178
		280	3845	2558	1558	4862	617	4492	87	121	116	1005	2652	1381	71	2630	409	115	371	512	644					1961	196	134	159	362	231	258	228	141	227	818	301	422	178	452	136	1565	534	189	125
		71	21519	89	71	590	74	7023	821	206	86	363	108	894	62	565	62	95	630	313	126					186	143	130	211	303	196	436	1623	140	479	205	308	118	628	322	148	373	1024	539	1619
		3542	122	188	222	9189	2059	697	1161	84	96	64	6724	86	57	2986	976	150	3457	160	90					165	151	616	1251	340	255	2066	144	128	139	662	435	893	379	269	1286	112	227	522	166
		4680	64	897	573	681	78	427	318	79	413	708	1126	352	11412	6136	1189	1664	3344	154	224					1219	139	1432	1159	137	127	893	13119	166	827	164	118	130	292	183	598	498	179	184	443
		3420	84	627	135	475	83	694	3132	259	7390	870	79	823	833	354	2118	589	3392	990	384					174	1059	131	315	292	558	786	157	4652	182	149	3914	1454	254	246	560	136	153	131	112
		130	67	109	680	262	643	3140	408	8260	7672	3252	74	3200	234	774	8430	2923	2347	245	98					1778	189	2154	604	162	185	4867	179	109	180	414	451	551	192	247	1053	193	120	214	512
		164	70	2058	1440	357	78	1508	4458	248	2516	662	326	2878	318	5799	185	82	11032	189	81					278	163	515	538	177	367	632	146	172	263	124	124	132	144	1083	159	10349	137	1020	853
		645	473	462	1102	2932	227	513	260	13641	611	11096	227	310	103	169	148	4427	755	1908	245					184	253	1109	2003	241	771	267	757	135	183	9023	2131	357	4292	336	150	4491	173	401	152
		838	25320	626	1101	70	100	89	1351	147	81	12572	573	125	3362	284	1383	3125	7157	189	294					347	144	682	2151	184	2227	157	158	193	6706	2410	559	621	1450	218	191	701	150	134	370
		837	145	1256	982	21601	4550	367	1138	427	83	184	4094	216	119	144	698	1162	1573	2203	87					2686	446	437	190	150	148	3680	146	273	248	163	148	1720	638	1092	676	586	158	159	3525
		102	57	749	110	2222	362	473	75	8851	1518	3801	81	195	2753	1193	134	267	305	83	531					129	161	937	249	1187	2138	195	289	338	215	1643	249	132	582	779	132	126	177	656	141
		1246	5334	82	1281	228	273	11370	1801	264	3182	209	84	12558	76	1278	603	293	6922	3113	1567					127	269	3476	1398	144	310	827	148	174	235	171	2531	1950	723	4212	190	128	975	156	136
		4366	324	84	2413	63	1252	455	380	80	3272	2207	392	621	12278	380	301	13028	983	715	1222					246	181	1711	152	124	392	255	239	876	245	161	265	132	406	263	145	132	2198	356	317
		1725	88	245	2316	1753	651	92	324	3708	366	450	9036	1362	112	12449	394	6495	683	181	678					238	771	126	124	122	120	148	250	151	132	381	147	259	497	1064	867	652	172	1265	545
		115	89	1163	64	325	122	67	170	60	8827	317	76	16499	7283	725	66	161	1666	578	2291					130	959	127	1183	820	352	705	137	1249	201	135	185	176	518	472	317	510	183	211	3486
		2366	79	209	136	76	902	1055	117	60	110	869	1365	705	75	60	937	1698	230	277	547					3704	202	4682	266	4382	563	221	226	117	1115	1263	679	121	346	162	360	236	235	282	303
		72	72	133	8145	102	79	79	469	2290	70	1730	1344	4281	71	100	4066	3000	186	94	2274					1025	358	139	187	268	1449	1326	314	127	968	215	171	189	150	144	294	154	153	383	3803
		586	73	3315	59	7569	89	580	533	167	270	1089	61	2631	203	658	1672	718	2005	195	57					1671	175	190	123	263	136	752	126	127	224	521	1288	285	170	148	136	777	2271	179	158
		1682	114	802	2123	1215	4212	615	221	96	85	610	280	167	3502	2190	2137	116	1044	2400	288					2110	155	146	500	1434	320	151	146	211	277	393	603	136	2189	2191	211	116	192	221	726
		2507	91	183	133	9218	2479	145	153	5183	751	885	971	652	1055	426	79	111	169	61	68					214	176	3979	280	4264	113	195	197	2186	133	713	2531	139	215	261	126	3911	454	215	287
		1123	1658	1294	2738	180	177	412	171	70	148	1676	114	1390	325	447	279	2904	399	75	1097					119	210	294	162	3591	426	8716	266	1301	4918	288	156	236	525	759	2495	462	666	157	268
		1903	95	84	9728	1602	428	701	285	79	687	84	1727	1771	97	341	71	178	391	306	1051					322	2236	231	487	1154	211	155	469	529	262	513	918	411	398	169	153	299	344	139	1204
		1156	81	103	5682	213	715	591	3961	280	696	91	429	103	3591	5821	80	150	3871	1020	273					424	361	146	136	625	1359	162	146	1797	250	579	246	148	529	231	430	765	123	557	299
		11864	1481	1527	136	1419	68	162	182	1432	134	7043	129	189	9541	78	370	239	582	125	3867					130	755	15495	231	188	682	194	267	352	121	298	184	139	532	159	254	167	268	123	648
		1190	89	1586	3538	800	253	79	965	2930	908	550	3119	3396	413	729	80	541	310	69	609					5292	437	923	900	1193	1389	992	142	396	6947	3981	1149	310	490	1255	204	165	121	115	263
		678	7057	789	570	312	3706	68	134	493	1158	2785	172	852	84	5658	70	177	4582	201	84					151	164	1644	513	313	157	461	175	1105	127	1977	114	1420	478	119	339	183	156	206	1177
		100	78	4227	133	501	2625	80	251	2032	343	877	157	137	69	79	78	314	183	3672	8463					197	168	1565	172	140	257	1464	131	161	545	1059	1453	400	130	644	728	598	213	204	238
		1500	1214	116	3802	143	260	415	4585	174	1347	539	5818	515	111	89	101	72	1447	1399	4391					183	14295	124	155	484	1326	620	2298	145	365	319	332	499	322	3063	529	270	286	248	232
		881	95	340	2016	172	141	7507	79	548	74	1052	119	216	80	826	110	720	184	221	123					144	1035	124	509	172	172	740	404	162	373	148	166	2398	128	663	274	3117	150	2246	181
		10866	1557	2842	136	492	1572	94	1557	899	437	3304	2425	138	2678	3848	3584	92	145	1273	121					182	430	285	634	209	809	880	250	164	139	466	1028	260	261	2108	176	1010	123	4344	2406
		13007	1515	968	4916	2706	79	256	5219	1168	711	482	1327	793	78	746	113	91	1454	1954	717					292	136	3444	633	266	490	135	149	1690	542	287	1740	390	153	1081	247	367	465	201	140
		86	128	132	181	3081	85	191	960	658	2340	351	2369	425	4450	4951	71	415	934	663	126					131	339	266	155	144	143	135	192	309	545	346	1056	183	173	138	532	128	921	169	133
		2063	285	4263	2218	900	1039	82	231	519	124	1048	13536	903	83	111	68	158	2839	178	95					187	123	353	1754	192	151	1395	568	422	1364	337	1280	129	567	318	722	307	132	121	1092
		100	78	1816	3259	584	2591	275	1078	107	1300	812	68	459	192	5221	710	296	88	390	80					327	280	1846	317	432	283	148	303	547	123	251	286	247	1219	572	3399	2077	744	257	4747
		1532	93	106	4385	536	84	70	1905	81	6601	411	94	82	650	3098	588	1208	276	857	85					272	205	193	141	152	136	5148	142	117	366	218	156	207	149	262	275	242	120	265	213
		417	94	1207	834	1992	102	83	298	1132	73	3134	1445	935	1536	2477	1029	2425	395	75	14540					368	180	173	558	424	235	194	697	1964	336	2894	176	136	828	393	182	214	180	634	1175
		2038	100	1530	1186	80	12083	167	451	85	3483	594	811	409	80	993	67	1542	1588	77	117					8636	1241	316	116	457	2221	1578	420	5089	191	622	850	141	144	635	375	366	138	207	1420
		61	115	1484	94	2362	137	80	1059	454	1154	16365	180	81	73	190	2428	720	89	96	1084					154	167	156	163	1321	935	1209	1138	1016	539	508	374	129	1490	132	164	1191	225	148	422
		1821	2848	148	119	8656	180	2687	180	141	661	197	74	6151	609	9631	383	229	132	1878	998					6750	229	136	282	315	136	130	124	321	1164	126	463	459	111	682	295	1661	218	1855	295
		72	5101	69	273	66	73	118	304	86	6323	1278	1710	342	16746	183	218	100	1084	190	202					241	157	6706	362	1058	488	113	958	2642	8035	170	154	260	119	5166	202	213	247	561	822
		85	73	405	98	328	75	57	146	2922	71	70	154	100	115	2769	264	2336	1380	130	248					154	922	316	873	197	133	120	977	145	129	160	147	620	306	400	173	660	309	235	135
		9731	102	679	2138	407	190	70	217	66	3761	1901	273	872	98	114	522	2751	1064	244	1691					917	3612	3099	1836	168	144	140	1601	488	387	504	115	132	594	159	273	127	517	182	159
		116	190	5673	324	156	131	261	1323	1079	1321	169	6328	87	72	113	116	505	826	556	501					451	1590	9492	1462	187	117	318	180	1942	401	456	397	201	966	384	563	188	129	297	3206
		1013	164	1607	558	6845	108	81	326	407	830	2503	2319	270	335	195	130	2265	104	1544	1424					3728	139	174	924	3026	121	216	117	239	323	151	897	137	1157	262	1466	228	110	711	116
		7690	62	5383	4298	3998	84	95	286	2614	3238	658	366	80	1229	154	1669	391	404	1952	96					169	171	567	407	386	169	327	259	151	449	249	1015	197	524	180	1030	789	432	175	138
		1248	70	827	466	1867	166	181	2164	2185	3709	557	79	556	336	76	5068	1781	2324	538	125					206	130	3284	2874	1685	2225	1818	205	176	3655	222	1251	194	136	344	422	182	117	190	316
		238	1999	75	815	5500	4072	13260	1434	6757	168	103	426	475	85	249	68	1912	693	109	349					132	2289	160	158	1366	853	476	396	2715	252	184	179	1034	241	580	1291	5068	4014	196	1726
		2688	9285	886	62	64	2381	69	4221	114	73	3761	370	79	368	614	543	3911	511	6360	81					226	139	199	294	491	192	1975	125	1325	1522	767	177	1405	336	677	740	16378	1334	302	204
		619	1746	3704	7015	143	73	124	2537	72	183	3239	181	1200	692	20018	5003	8929	5120	453	264					156	573	160	253	6275	139	165	118	112	179	174	378	517	563	136	268	785	146	167	3448
		21919	98	607	4339	279	340	81	83	179	1222	3135	686	110	1540	116	60	5231	21389	722	101					2431	149	843	2249	9223	520	216	1586	221	135	313	132	440	235	211	511	292	1774	189	184
		598	3697	761	3071	1626	691	582	4667	188	580	871	221	757	4319	2045	3041	184	805	14670	94					172	779	1109	4159	729	143	142	235	116	239	249	137	485	641	112	430	1261	185	296	1842
		6583	66	1087	83	108	84	1290	77	74	5191	1591	548	83	83	898	658	468	1610	544	2614					1019	134	338	124	156	113	925	166	164	508	165	4528	204	516	126	442	302	124	882	188
		396	121	497	964	10255	75	2725	353	2253	1303	4978	71	114	831	114	11149	8773	1153	1314	74					2455	387	9247	525	157	185	288	4193	1434	2174	354	5653	210	1626	113	187	6260	146	152	237
		1603	4498	186	7733	325	11473	1703	178	1358	1165	16555	986	790	689	172	92	212	269	146	763					1045	2973	159	189	342	350	176	1231	156	209	1185	3090	177	794	1149	417	239	496	390	1061
		1957	987	7873	130	79	142	71	18962	305	11613	81	63	2694	1515	2025	89	1161	16243	1094	70					185	485	192	159	235	147	189	149	880	1359	3959	661	159	199	260	2589	11966	471	2154	251
		2600	694	3483	17824	93	1112	157	403	137	5804	130	1301	136	136	212	8618	88	94	869	1088					202	3176	135	157	122	1201	3183	267	163	224	226	351	342	734	226	119	1111	203	396	260
		121	81	314	111	72	404	66	2182	139	1217	329	626	953	2259	4799	2641	702	308	115	2829					145	176	134	197	116	794	2489	193	1151	148	297	163	1211	227	169	223	160	188	778	1725
		278	572	226	1159	6340	5802	87	740	92	494	1710	3229	114	760	1862	1204	838	65	365	1206					510	148	158	251	399	188	156	621	2974	339	227	133	141	296	579	1346	151	255	716	227
		8245	83	486	242	99	336	3195	428	123	290	4231	2982	227	62	4852	1187	2644	403	444	204					151	152	2522	114	259	160	132	188	127	252	136	213	156	290	207	613	19159	861	176	357
		1113	1303	140	3018	2719	14469	23679	658	69	164	525	3326	2430	1409	142	4388	708	18717	726	84					216	147	11916	1389	160	135	138	112	316	299	4092	227	472	1189	186	660	617	219	169	472
		269	5372	5677	86	806	184	4485	1789	141	199	454	712	115	1767	242	3668	289	181	3935	23738					413	274	184	347	312	173	350	115	171	1420	122	208	582	300	746	359	418	186	114	500
		63	1822	1629	976	5659	85	4908	3182	456	5282	208	911	442	5106	2816	2380	79	5778	3803	69					587	454	150	2312	208	388	787	188	1705	5415	1636	445	586	132	1059	1023	1623	220	118	6662
		1863	9956	379	115	2294	141	1277	164	269	4353	1671	371	491	2431	76	89	1873	164	669	221					1766	217	1573	165	3831	338	1039	209	1122	274	1563	1785	205	1318	3687	798	1011	465	130	1082
		2508	168	4484	761	5401	7900	412	97	1373	79	68	996	190	73	3825	914	492	782	73	63					159	1372	124	258	230	146	589	710	247	210	720	278	251	164	158	1170	506	118	694	465
		6375	100	8515	85	730	227	175	11841	105	133	59	150	117	85	1792	7355	127	147	7226	2358					146	9764	7658	121	134	163	369	131	172	113	10309	3145	145	156	352	182	601	133	736	227
		1392	4570	141	146	774	3042	1394	286	94	14843	778	1140	243	181	191	10827	6241	1269	146	3330					201	478	330	164	624	170	2134	155	105	179	114	1529	677	166	324	1145	176	125	394	356
		124	72	16623	84	7169	194	1156	97	217	2325	2085	5566	458	2834	1334	102	169	10158	2057	139					490	168	719	241	139	679	997	129	908	1546	408	742	110	380	11755	1023	285	573	208	573
		168	80	623	2067	788	63	13584	81	659	1755	452	491	233	792	1188	450	172	76	194	4326					229	143	134	332	3635	472	142	164	535	934	119	431	179	452	274	963	155	300	1856	561
		124	3064	75	2522	78	75	63	2332	273	234	376	474	881	5644	1798	1852	619	123	6088	75					238	148	217	285	606	122	316	136	465	2190	1035	129	130	724	359	454	841	129	172	559
		299	62	277	6075	5058	70	176	1211	9064	236	122	93	107	959	7812	384	176	431	248	1346					350	192	247	108	137	132	1362	158	317	172	4028	3816	634	117	528	135	133	202	285	948
		192	72	696	1054	10413	83	101	98	2067	109	107	95	352	384	1082	2532	417	1454	123	795					158	164	150	344	1523	755	166	761	544	146	668	853	157	521	331	138	189	173	721	642
		2187	86	3669	1214	432	7626	114	77	225	869	782	295	92	3164	1822	2751	3140	3506	954	1758					443	275	2292	212	171	644	1360	1149	718	1446	1382	215	248	139	1331	194	109	115	209	1273
		1261	71	1556	2629	2746	136	665	1317	230	340	225	173	1019	4974	82	1746	159	961	149	81					215	2369	121	1649	404	154	321	199	189	265	188	1461	473	142	129	259	433	1454	195	177
		101	1999	284	8817	8230	117	111	1833	3053	1829	96	3451	1849	95	117	2263	438	479	577	1487					121	7629	2669	390	134	466	137	296	720	157	621	277	219	719	3247	226	203	1277	3507	516
		13995	141	569	2183	61	297	146	316	2125	305	1167	591	561	3753	66	79	1199	2843	134	90					728	142	1917	410	222	583	406	173	115	614	123	2276	990	495	137	140	552	124	567	1532
		2087	30196	719	67	14699	181	83	77	903	624	412	602	1122	102	2357	1231	2219	613	329	494					363	172	267	234	169	162	135	394	248	119	145	230	131	173	257	119	747	127	199	1937
		5270	112	196	13668	81	117	70	262	69	81	84	217	1409	1172	696	141	2012	230	190	114					114	153	163	405	529	174	162	476	158	1273	168	155	730	180	262	499	116	373	2295	3135
		1152	99	108	2471	162	63	102	101	370	5513	2442	68	82	4822	147	1227	2523	234	92	4798					142	159	168	259	121	549	562	721	1605	2218	128	341	4779	274	141	339	370	195	160	139
		10237	74	2230	301	83	113	124	3095	4294	72	186	2142	196	75	1965	337	377	105	125	792					139	169	3509	2684	2484	547	159	175	158	176	129	306	871	156	189	777	1270	148	189	1275
		331	95	71	99	164	105	3362	587	72	2973	553	310	895	7023	74	69	91	93	180	97					2114	724	195	145	131	3351	687	160	1649	600	199	213	735	2240	6746	334	616	251	357	3242
		4356	156	747	2338	1302	63	262	3281	68	248	1089	373	72	8228	992	6699	215	1906	157	2492					130	325	117	173	420	131	179	197	114	151	481	150	171	1882	399	560	212	355	173	952
		893	484	220	475	826	114	613	762	64	106	12482	86	958	5951	278	89	754	87	6165	86					1064	171	178	128	2542	217	848	156	3202	230	182	222	178	138	151	231	190	319	200	373
		183	11452	192	1499	335	131	67	184	134	1952	241	153	1771	581	4838	227	822	1332	405	1004					243	886	645	505	134	729	2071	143	1180	272	3768	1939	155	205	170	367	154	422	315	246
		394	3342	523	445	237	552	977	71	339	67	243	442	256	80	501	16715	83	533	1708	79					2048	154	2181	419	687	225	128	295	611	805	1723	152	360	133	740	146	175	191	150	265
		2404	14438	158	1457	74	92	64	369	69	74	76	116	698	75	2895	96	143	218	90	88					2637	483	259	206	177	174	193	4003	1631	254	309	145	118	129	258	148	134	140	158	303
		418	5205	613	2324	5624	300	101	159	2160	452	1066	622	1681	83	1378	120	1906	4326	1330	76					141	1418	126	413	227	308	336	674	243	543	202	357	203	159	197	445	133	512	389	656
		3159	94	429	111	2346	9061	2690	232	80	701	2732	2874	65	92	102	243	76	218	92	178					177	216	442	502	205	170	386	137	300	159	408	247	146	307	226	481	851	333	271	180
		1571	214	2926	9053	73	84	914	2316	84	69	690	10248	3547	109	128	2304	105	2388	134	99					1042	271	5691	162	362	231	173	1980	172	218	772	1545	197	628	470	148	261	223	182	149
		697	4520	1948	8377	1818	961	380	72	139	796	451	203	1165	339	304	98	129	89	1055	259					515	745	190	258	235	641	668	3578	218	197	168	171	155	176	214	2149	146	469	326	587
		587	135	330	3463	341	572	858	85	189	64	330	2269	3241	2546	355	76	122	1037	146	61					2039	183	1766	408	377	192	1497	173	153	1188	430	162	148	181	112	351	638	155	184	211
		190	79	1032	11123	320	2669	1194	184	608	3034	279	1468	174	139	196	818	98	774	2251	2715					127	153	239	500	126	146	1144	1537	1284	125	1974	279	942	1203	1975	376	376	480	153	1610
		2754	3585	15182	661	684	778	62	1544	78	83	477	1780	2930	60	153	82	1625	469	4034	78					764	1148	162	226	4488	1340	646	147	272	135	3116	196	684	221	2998	201	698	142	140	129
		203	85	210	2161	144	2041	72	4002	59	485	77	101	1931	119	820	8041	216	1050	195	82					2694	569	1377	1360	175	563	1502	774	598	413	1330	252	222	572	226	1266	278	1368	155	665
		71	85	109	1033	172	405	116	4789	97	106	412	10089	102	176	222	1261	5329	93	73	173					331	245	1112	243	1715	155	652	473	363	766	1532	462	1444	1744	852	202	407	468	255	4597
		1033	132	250	278	362	1699	101	399	273	3724	2287	1246	2802	201	9820	3750	291	849	653	633					399	699	141	4317	994	553	4537	147	1352	2447	259	181	749	247	3310	145	2032	1145	580	244
		154	60	285	319	743	112	12530	771	146	1034	83	86	286	3698	79	94	192	302	280	3106					840	196	166	158	125	164	131	223	3289	184	127	238	399	127	143	114	253	1221	191	826
		86	887	119	1629	400	223	77	1071	598	26540	417	201	737	1230	11495	60	74	3422	147	1644					465	1832	252	651	1370	282	280	146	201	127	187	753	372	180	1470	405	467	142	131	451
		4643	89	66	625	84	95	82	1676	3881	2740	253	2921	96	1211	204	4059	2409	157	2727	389					751	166	242	328	851	144	148	235	212	156	1435	566	167	298	173	229	1311	630	433	304
		9710	91	369	469	5044	92	81	432	336	7415	1421	983	140	103	4041	390	1592	2611	168	149					233	224	1461	424	229	702	177	134	165	165	1801	164	232	184	779	123	403	1437	1200	382
		124	108	10931	154	541	1000	2879	505	1801	3785	170	1738	227	2455	3553	174	1487	507	288	68					159	375	132	603	247	128	188	216	609	227	191	309	286	293	236	126	333	2281	164	745
		2687	69	584	1354	119	1006	4070	85	3417	144	267	484	385	640	61	672	742	1609	216	367					128	168	181	1771	156	571	136	220	413	349	723	1096	743	164	1218	197	712	795	1435	278
		4645	1699	5228	136	261	2299	1453	81	1030	457	837	3372	290	92	3646	5543	1085	477	1168	76					221	190	279	212	2431	701	5990	191	186	327	153	696	581	309	1047	1228	306	464	127	4633
		10298	171	365	874	4412	56	4880	221	88	753	1210	838	105	441	411	375	65	790	466	66					133	2207	225	117	595	2098	161	660	124	323	1798	126	203	141	182	133	651	202	2164	217
		2808	106	147	3058	342	148	75	516	84	204	119	563	177	191	728	111	174	172	288	822					168	169	180	760	531	2069	495	167	1432	694	119	135	2397	133	290	851	128	203	1016	124
		348	281	3578	1839	2091	3017	549	168	608	5967	284	59	449	76	356	447	3888	662	183	173					699	3041	189	139	211	207	140	397	122	595	624	772	175	553	274	156	1509	206	737	149
		424	138	10520	122	1922	145	1820	64	13651	1641	3385	296	265	78	333	66	67	543	234	8382					2895	220	151	2391	3640	121	1154	439	112	543	141	1981	561	225	110	2739	389	148	269	1310
		1364	14680	2685	80	147	176	5671	150	8084	340	564	2615	92	4266	124	72	99	2382	1587	6368					109	523	284	143	141	2610	476	242	161	182	206	1382	1139	160	134	217	118	227	143	166
		421	71	706	7789	4555	2788	66	1929	102	248	9191	2033	89	67	62	108	469	87	83	89					309	186	258	317	152	2459	172	118	121	275	345	4973	205	159	417	1254	380	126	1356	136
		277	75	790	118	1655	121	64	898	3958	3970	788	882	4449	81	683	680	149	2547	159	138					178	11002	199	353	225	564	958	1357	229	164	176	1819	10508	173	1681	439	798	1136	372	1792
		540	138	9404	1778	18042	283	1826	72	2430	820	1026	356	109	4620	940	987	634	206	96	84					321	109	175	1470	222	1062	933	179	199	175	1829	162	185	147	1078	346	5813	187	307	133
		1341	5213	1920	4463	2657	828	70	2858	126	3633	1507	151	93	169	599	827	107	354	1649	1143					140	467	230	154	181	431	113	284	127	4331	203	339	176	139	151	243	441	720	551	759
		1828	3159	1646	65	225	91	87	3494	76	154	110	136	490	242	187	3562	87	3387	897	65					512	242	675	190	307	135	405	439	218	623	299	609	273	170	166	1599	235	1268	148	222
		66	782	308	445	463	606	1446	3990	445	119	925	2792	2736	288	94	172	90	2332	782	5441					124	344	181	118	220	425	707	215	202	563	332	141	579	443	1200	261	408	1219	164	629
		282	61	634	667	91	329	79	1062	1218	3402	1267	437	155	82	75	113	526	320	67	75					1610	258	208	4880	326	170	1948	787	381	3732	2187	135	340	186	160	309	161	1428	216	2512
		414	82	1616	716	573	1782	82	1545	77	81	373	344	129	905	4157	104	94	102	2533	154					216	501	5756	162	554	589	1372	209	1843	197	240	140	385	501	133	371	217	202	303	2809
		3013	1345	169	96	552	882	11831	285	70	1564	1185	84	609	763	1098	502	642	137	259	66					300	2278	137	1287	118	1536	1093	249	2000	942	161	299	2319	130	356	286	128	2917	274	194
		2592	109	8969	606	65	98	6854	139	68	3467	575	5586	733	1048	188	117	74	983	620	162					259	133	431	1056	175	145	327	344	2030	6297	170	2030	163	302	2113	152	2154	131	2263	139
		293	2804	1419	250	291	203	878	3127	616	114	192	13417	570	309	5985	1349	230	86	100	571					371	313	194	3947	880	152	240	230	144	148	690	196	161	613	157	547	763	200	452	199
		393	82	122	839	200	60	105	135	1288	70	10820	12093	189	74	2730	2463	5423	7217	61	647					148	1010	614	186	421	238	2748	226	12397	161	3217	205	643	820	1445	1746	803	3994	977	922
		2766	64	2170	1974	1640	2683	7483	86	74	109	1090	5666	1043	91	4027	1248	95	2185	151	109					1438	1765	1144	3806	168	678	575	169	200	170	1197	289	275	1328	1733	149	147	150	308	413
		209	64	1114	85	75	309	877	81	989	332	2790	769	833	3169	83	89	112	5919	1116	464					130	159	178	326	7192	332	175	130	916	192	304	624	156	1226	1430	490	174	284	347	140
		1111	119	657	223	9268	1250	2810	143	61	4605	763	107	759	71	118	1250	4085	133	1092	163					150	247	180	320	712	614	387	120	247	407	156	1073	139	1320	135	192	172	254	207	117
		3278	9469	4436	729	569	85	381	69	73	79	740	585	232	64	2030	9072	2652	880	387	84					873	113	131	228	408	113	2078	162	122	118	605	533	167	1993	960	1428	207	432	215	515
		1763	75	787	416	572	60	877	238	2873	659	408	396	242	68	60	1001	353	315	2938	4816					943	269	1084	297	130	697	210	122	136	398	207	1323	202	565	344	122	216	604	143	142
		126	76	408	5940	95	87	108	93	85	187	231	156	2081	75	172	198	192	565	2802	71					1346	259	232	119	158	341	141	117	162	273	166	5690	596	257	111	237	144	236	148	131
		1977	80	416	2698	1975	2447	74	1058	171	3608	3007	86	752	427	8059	155	331	100	1008	60					379	113	171	150	185	135	805	4421	144	2425	608	180	259	118	142	828	212	161	414	190
		4918	67	2761	7244	81	3960	2899	142	175	102	4496	100	2209	89	256	95	2511	337	439	2674					150	1944	177	1175	138	364	263	1100	159	3365	1707	188	207	217	1566	442	152	658	196	294
		627	63	361	5003	4198	212	84	1138	2336	316	3379	279	128	985	2121	76	3731	508	685	782					131	139	109	126	156	119	1901	721	167	142	370	328	618	1069	351	166	122	153	1491	1567
		160	107	1780	177	4089	153	82	4449	64	2271	6682	1362	105	70	678	737	77	395	161	1253					767	154	140	195	660	294	197	233	330	314	496	387	858	336	412	184	221	171	139	1907
		1524	289	1022	3174	4042	1083	112	5571	65	1582	608	491	764	61	226	762	152	1563	478	2801					612	12307	1610	266	118	206	133	484	175	1773	362	1313	390	2338	313	648	321	214	194	1336
		719	438	6624	2165	172	127	91	95	4609	106	144	453	743	127	824	76	26336	142	173	621					173	412	201	4742	796	406	143	315	758	2828	388	1034	638	1049	153	325	579	291	765	228
		120	18208	2500	1112	97	158	381	3444	612	76	475	447	579	94	148	104	1200	75	143	234					415	4695	285	3545	135	1863	2523	1869	1430	8565	2085	156	267	119	380	253	1462	673	669	243
		1473	63	3032	138	901	68	247	98	73	733	11568	97	127	248	79	66	569	81	768	219					149	165	812	1153	144	127	300	476	258	165	124	177	136	182	593	807	149	415	1303	170
		273	83	5386	285	2073	65	65	975	106	2026	142	781	121	68	366	72	885	663	1211	91					226	2150	5109	1407	191	140	127	251	182	124	284	216	153	160	1522	555	241	218	471	121
		2655	1117	27615	668	2958	58	2198	138	139	512	1583	2822	113	94	804	4905	2914	5066	15005	342					237	679	305	514	811	603	126	1095	124	498	168	278	1042	1029	294	233	1671	117	3164	181
		201	154	4251	620	864	65	107	460	4173	6038	463	192	998	78	272	2278	18935	215	695	57					1333	154	122	204	815	123	462	120	243	171	755	5356	14048	753	195	3589	282	455	195	186
		4891	193	7920	268	117	124	60	261	5154	768	371	7491	367	107	95	775	153	124	696	65					587	180	224	132	701	267	1040	193	154	188	206	3705	1386	161	2026	347	160	214	143	176
		251	2270	17559	902	369	494	222	841	194	1280	14041	214	529	70	1076	345	62	4210	117	62					290	182	117	245	176	174	388	1899	150	1103	260	369	1564	426	210	1093	167	135	665	4335
		1558	524	880	96	1583	115	160	121	5899	74	66	121	207	8120	468	5371	1867	13226	168	301					126	447	6924	187	151	169	138	243	822	1078	344	2540	298	124	234	342	289	408	452	1677
		312	2363	2342	1868	89	811	5184	270	1388	73	130	1638	159	65	1656	99	67	806	158	1391					284	311	153	363	650	164	271	168	287	654	1284	1935	421	166	395	3556	249	156	315	149
		820	647	1261	293	1524	495	216	2928	94	143	85	747	2212	395	4335	4121	191	2385	5198	71					121	132	173	276	369	128	234	175	318	199	179	2549	140	252	137	992	623	352	1821	1174
		2842	13149	1364	477	540	146	91	597	1255	396	233	7916	2723	153	4508	71	1208	7315	420	286					138	281	132	182	553	605	171	269	311	175	280	116	122	341	147	171	560	203	317	305
		173	160	1600	108	3727	66	1717	165	5186	422	8801	531	437	145	85	106	482	127	207	518					136	178	249	260	115	381	174	330	176	156	225	158	376	2334	148	940	132	157	296	110
		377	5586	1243	3613	1185	72	772	153	75	1331	207	538	231	1562	674	89	90	427	339	631					582	218	793	1846	382	395	261	467	257	244	590	143	584	491	206	121	128	148	171	136
		208	3805	4330	2085	17268	120	253	719	73	8851	4238	542	215	66	686	135	5922	885	7588	5199					654	141	150	130	862	348	221	147	193	153	1135	426	436	1618	387	135	205	150	122	1250
		11863	76	15943	2509	107	1270	88	3188	6215	93	591	61	243	512	270	4573	1052	127	127	15716					228	112	1704	151	135	211	220	171	559	1060	3283	185	225	557	134	732	245	162	147	1570
		902	241	280	119	107	84	202	187	90	293	534	71	275	235	331	142	307	544	1745	8722					135	1347	203	171	713	196	129	668	435	115	263	299	181	163	346	193	170	121	187	713
		401	8053	379	229	62	5413	67	182	15653	107	8075	1050	58	65	88	609	1861	288	90	106					383	6100	120	2508	6374	210	619	416	176	841	269	147	179	140	145	239	1861	160	467	167
		1302	70	5463	1343	8113	92	56	175	1353	6363	2773	101	316	62	445	3837	435	2074	312	127					175	554	176	117	257	175	209	396	7748	127	263	572	222	404	481	2287	833	259	2533	154
		12477	866	2787	1326	95	175	86	5769	67	10062	343	98	74	239	805	84	555	63	198	3462					155	146	554	205	454	366	367	314	6522	243	113	131	163	115	140	5384	1304	154	803	207
		6528	9160	3256	388	16697	65	145	383	5621	1125	105	102	246	4557	5395	95	5464	3378	1905	104					199	500	5908	535	1559	187	127	141	132	1385	304	270	220	163	141	1013	132	1177	632	1629
		1795	65	458	102	672	153	659	6357	670	155	68	90	2011	1352	276	6492	160	427	89	1644					135	219	198	160	759	176	145	172	907	160	276	246	267	164	211	148	781	268	346	120
		782	77	3627	136	176	95	1331	396	619	579	4512	65	466	101	1144	88	1288	103	643	3006					146	1582	210	166	131	3487	190	447	464	290	122	347	1024	586	151	194	777	204	156	228
		750	4204	239	1607	203	1728	98	84	1591	133	86	401	9593	78	2717	100	429	1286	1028	68					573	147	329	372	519	177	236	252	456	160	177	187	631	700	5663	826	384	180	1122	130
		80	335	1374	110	2664	89	767	688	263	288	4620	159	256	194	3572	247	4080	1019	88	2091					187	146	141	1983	131	634	153	120	667	163	966	368	453	1439	4697	145	1188	275	312	834
		853	217	732	664	89	2749	1696	630	657	1751	1093	150	2785	7943	6100	257	195	6837	352	841					225	197	225	618	164	177	351	229	297	1285	1489	173	501	875	141	183	1061	525	1898	504
		14793	1815	2025	97	455	63	106	104	64	92	2170	1718	102	946	2114	218	208	84	165	1625					436	275	138	141	142	2442	342	816	257	2989	192	460	318	547	229	1231	218	217	208	223
		88	130	1014	1392	176	95	1533	1427	1148	1083	1381	90	4624	80	91	83	335	146	97	1325					226	134	141	1965	261	1688	214	116	250	272	122	210	251	2291	569	150	158	5458	674	137
		223	7153	182	350	63	10187	1028	699	891	365	138	819	1303	85	88	1506	476	141	347	107					563	135	617	120	157	1682	1335	135	140	177	191	501	165	7426	244	200	166	215	159	379
		338	6177	1288	198	398	72	80	808	85	543	783	4092	587	3365	9627	880	95	80	2036	120					1661	450	205	218	407	1743	759	284	152	452	515	166	361	1525	140	127	612	464	816	148
		545	73	2092	1655	75	1427	82	141	73	624	634	1857	705	1862	2971	5823	1617	90	700	3750					127	233	184	146	215	442	615	1067	951	185	1242	412	371	1512	677	794	120	356	1427	178
		99	72	98	435	245	1655	66	206	84	9307	101	956	62	4133	56	57	627	1284	102	87					138	143	515	242	196	191	112	219	222	126	970	476	564	143	157	250	284	130	145	870
		2981	4329	3870	68	77	67	422	452	69	834	2831	883	3478	340	69	73	423	2980	3839	65					122	599	176	165	140	795	333	134	419	357	187	474	261	252	208	587	783	644	208	135
		91	81	8617	788	1222	87	104	142	1242	88	284	1691	1487	70	99	77	310	104	174	1868					1043	277	1044	224	150	118	179	985	579	397	1145	1257	258	1093	496	156	573	205	152	106
		648	8200	5610	5206	141	11904	95	64	90	1782	653	241	226	184	1960	165	82	58	295	64					1188	200	1085	310	173	491	631	456	692	161	251	214	171	513	1560	998	121	292	959	179
		85	687	1352	186	452	561	1508	970	77	505	1259	269	136	466	563	193	179	1504	79	85					200	113	224	3168	136	1938	216	307	797	315	865	160	198	468	169	1057	129	568	287	286
		162	5628	107	850	841	1646	1754	492	78	514	3023	2264	1049	174	3164	276	77	735	81	832					479	1981	2046	113	759	467	251	10526	2549	1080	158	1104	179	2750	1210	892	302	189	838	178
		790	1201	1147	168	328	84	547	2060	77	5657	76	81	1243	263	4086	4226	275	90	1970	509					2082	2971	16193	179	122	873	353	145	160	914	809	3618	133	833	270	1067	722	546	487	1519
		3539	6313	118	2307	18797	136	72	274	80	1534	223	104	564	82	538	518	410	1255	746	61					226	203	794	175	200	1087	134	2043	7043	171	2646	255	490	3505	2145	155	503	256	285	186
		6499	47759	2344	258	896	152	74	70	1614	796	187	123	78	14682	6516	103	5178	98	305	69					13537	138	198	266	227	131	472	126	158	187	800	148	1005	476	130	2401	265	159	1069	118
		562	12587	3067	254	747	346	994	2093	89	136	1225	250	244	10124	3004	490	172	2404	5655	71					617	147	269	173	144	183	908	211	286	271	144	521	146	987	141	2684	590	204	284	1796
		503	27664	7128	648	18085	305	4726	351	104	1009	1922	128	814	77	154	1391	6009	670	151	183					226	118	369	240	833	320	163	114	267	339	663	1207	207	177	174	2450	424	245	150	3567
		2169	845	1017	799	159	662	69	330	71	758	72	84	808	4846	233	77	74	116	82	72					2058	203	461	146	1607	794	190	1583	499	517	259	392	414	937	253	1195	154	140	128	233
		1034	57	236	146	67	839	17914	258	160	166	1008	609	75	88	156	76	504	4576	579	147					320	9536	146	127	4052	521	179	703	402	131	3900	486	229	145	315	506	122	157	222	141
		546	79	476	363	127	66	364	82	78	304	2087	7844	257	107	4662	6725	4983	1222	214	78					126	182	1790	1646	300	238	3450	231	562	216	169	231	231	2146	325	2804	216	169	351	1120
		3075	8927	22383	3554	2346	80	367	252	387	248	196	133	506	86	133	1477	419	324	62	739					1191	160	235	184	143	496	302	521	188	156	139	173	219	2799	203	865	172	313	1411	277
		2635	223	3334	71	5620	1042	98	2118	165	4432	291	2838	92	270	83	101	372	10090	220	155					160	172	6302	1816	137	310	2651	918	421	135	510	8426	163	163	336	220	253	122	775	183
		799	101	305	95	288	906	290	944	100	560	657	88	1465	95	73	82	3469	69	1030	1429					7367	394	434	2133	3476	1878	1625	121	280	8349	7994	111	129	328	227	772	168	274	3135	284
		3610	67	1898	73	1988	371	622	548	935	305	163	78	91	85	4166	185	1756	95	102	74					210	912	838	163	989	306	208	862	157	138	547	126	627	1786	148	175	4384	192	312	273
		180	207	2992	423	7816	1288	160	740	172	1665	1429	2236	669	107	548	2875	568	524	130	850					162	240	503	765	236	162	1166	547	117	367	162	1150	319	200	163	1389	138	2534	177	1265
		839	349	1616	5053	114	4281	1515	1648	60	541	2160	62	135	885	153	96	333	4287	2480	547					6140	3565	5706	157	225	133	3471	176	3304	194	1198	1636	511	1104	2486	156	176	123	203	296
		83	180	3629	156	837	77	63	662	1775	539	204	285	1463	93	1994	2800	259	95	2278	61					335	3589	309	152	120	179	123	386	155	138	191	229	2602	302	512	146	1741	128	430	1233
		145	142	269	1626	204	753	117	6273	745	793	18260	474	1548	89	623	1228	168	189	192	209					146	170	119	135	202	409	141	173	132	777	146	1333	681	233	704	281	218	804	133	626
		794	340	1189	4472	98	675	81	337	782	791	2057	404	241	111	453	59	1606	108	4583	70					295	151	172	813	3156	1271	1307	202	158	140	304	347	589	5262	513	6393	181	231	282	163
		203	1745	117	363	3555	1052	76	232	4024	2098	531	4191	140	90	906	1025	1228	275	131	592					160	2419	273	1336	514	123	261	223	390	180	1067	500	476	407	676	283	238	649	832	155
		1069	71	430	9268	829	92	457	6874	119	87	862	1273	1538	132	111	1185	177	1308	2054	260					852	1813	351	157	373	1248	2495	692	429	594	155	172	147	124	206	1980	337	170	150	346
		4115	87	772	417	10832	105	108	91	1996	481	102	100	67	291	102	1585	3222	187	229	90					370	540	144	225	275	166	192	770	241	333	163	114	284	880	185	237	966	126	2093	122
		3882	82	64	978	3873	3537	188	78	250	97	79	608	661	2737	65	208	2105	1364	8100	808					171	411	434	204	295	197	3246	320	516	865	1121	157	196	281	323	271	193	130	290	137
		1170	129	6325	1735	4427	761	2468	591	6334	69	755	139	1130	9647	8966	940	265	334	171	120					237	184	164	1020	1702	154	171	191	729	727	111	1195	204	1632	122	148	601	220	1454	201
		314	1945	7690	1355	62	3458	2233	3834	801	617	1036	184	343	94	1103	238	750	172	1574	859					224	24758	857	139	171	137	3732	132	486	250	216	622	226	250	157	297	147	213	561	368
		219	103	2095	61	142	522	1630	821	2209	1113	1383	3007	213	86	135	86	2757	376	399	89					244	145	177	153	266	2147	179	135	250	709	154	427	144	2018	201	155	913	656	4123	704
		879	2848	1556	1449	5490	3047	535	871	74	968	203	1947	98	100	1420	1388	2468	2888	1157	66					388	308	1308	220	129	334	1062	1312	218	134	192	500	181	276	150	5538	130	312	254	192
		291	6162	274	820	1505	99	297	221	108	168	71	298	66	1938	155	4476	93	657	69	92					148	12773	1165	886	573	136	147	177	1241	137	1044	1017	196	364	211	187	1225	195	187	916
		310	62	2228	207	5419	337	2224	1056	1052	241	697	839	343	78	3888	122	95	1621	572	838					333	286	542	250	1485	152	319	972	1311	493	1269	136	1645	462	363	141	2783	691	2361	3631
		248	28138	5198	1037	102	80	715	1792	90	64	2937	2928	184	64	301	88	99	417	1062	59					128	158	1875	147	687	181	303	341	535	662	203	842	513	1132	686	145	294	131	193	571
		70	7421	12755	1085	6230	3617	142	809	1050	367	187	90	107	206	93	94	328	3655	67	1345					147	569	404	259	149	1150	246	984	230	3128	328	122	988	2486	225	786	136	1551	256	130
		359	698	6820	196	3492	5366	5855	1218	94	575	107	659	757	164	76	555	214	4119	106	278					7843	313	6037	236	9513	3656	217	618	177	1963	294	229	1123	710	165	1654	119	162	182	601
		923	7221	632	147	3363	859	72	147	89	2018	80	524	225	455	123	83	849	523	62	7047					113	1320	3098	248	626	4860	134	178	736	548	246	601	1852	208	212	495	3522	597	492	544
		4984	89	4175	3116	526	212	81	835	144	110	3796	710	485	561	1132	180	1106	98	471	529					204	442	152	141	607	555	172	144	139	4152	167	164	3043	1485	162	4788	765	180	401	121
		98	138	111	179	6426	68	93	90	98	860	210	1327	813	96	929	248	82	134	2729	89					285	484	400	158	199	144	165	5876	1791	138	926	2435	576	260	608	283	164	482	112	789
		102	86	22127	5272	14402	156	1066	78	68	2315	999	3426	126	93	135	82	966	564	4415	3446					680	131	1900	350	578	371	139	953	267	471	238	255	161	2026	122	173	761	1491	151	150
		4288	67	992	302	153	106	85	6057	491	3385	632	4201	66	86	158	77	326	1287	585	198					114	154	193	550	126	212	200	690	161	4018	173	168	3303	835	143	777	442	253	263	1343
		141	1381	93	3204	4071	65	79	92	173	4564	1481	2368	60	2009	4930	6811	213	4943	1965	466					2580	496	567	1178	128	211	2785	146	496	1329	5659	115	192	200	261	580	1055	172	590	137
		4919	255	3273	6220	1309	1205	69	26689	634	4574	489	1141	145	1063	1019	1692	166	6461	2255	82					939	182	123	581	933	180	169	177	146	8025	3044	231	648	446	126	128	217	215	115	183
		74	93	72	197	762	2356	965	406	437	2089	905	66	284	109	11689	59	265	292	163	99					193	184	660	340	189	129	145	161	126	2218	186	113	545	3340	3230	190	1688	158	267	884
		186	61	1740	747	310	1255	1448	180	523	1089	883	481	134	322	535	388	1274	1199	144	576					212	966	160	378	900	152	717	210	207	496	268	807	157	141	281	289	156	1149	2414	155
		336	13190	593	1042	304	4326	1998	1388	404	159	648	5986	290	114	64	613	3315	752	1109	88					260	470	200	194	479	218	305	710	218	129	232	268	1291	166	2149	258	213	595	196	586
		120	101	5930	2586	1219	102	1420	66	165	5654	3991	4337	1284	1214	241	2782	4777	716	5411	162					123	117	701	125	157	553	240	204	1461	245	706	226	878	131	474	1469	1518	225	266	624
		1675	112	318	401	200	251	1967	504	472	197	4750	83	141	98	8562	743	72	65	510	78					177	175	745	715	200	132	542	170	225	1028	364	1612	258	254	198	161	136	531	1996	1510
		119	123	1375	888	726	110	74	1531	154	319	71	118	1934	73	181	1031	157	325	113	89					124	191	232	839	557	12298	557	171	352	269	824	447	195	1902	524	210	158	133	122	348
		64	115	1441	398	1040	137	81	768	78	1606	275	409	243	171	165	106	4784	5177	186	222					570	4675	446	537	250	378	1942	132	1391	391	1028	149	483	187	235	243	161	121	1424	1860
		3251	122	1117	751	236	306	80	3343	221	15695	1168	176	1972	2295	73	324	98	271	340	161					489	169	124	152	155	371	220	219	419	171	2308	152	118	2770	609	336	707	1269	194	154
		966	139	107	94	134	1399	68	449	108	10874	966	1718	4994	135	6778	385	2848	148	80	62					166	17633	2328	300	166	159	1133	264	146	180	244	246	1254	3459	131	1047	155	271	2421	441
		274	75	353	7792	91	282	62	3362	2441	3905	414	104	74	61	420	1413	69	66	356	2458					116	8099	4835	1482	2018	150	156	160	160	127	3335	147	534	280	1087	1180	275	514	117	1848
		349	4231	479	1347	94	117	11254	142	1995	6282	319	132	1443	87	581	146	7247	1384	68	385					108	1147	169	226	186	128	247	1298	175	1744	191	141	1519	458	277	1269	1516	172	412	875
		380	336	4145	5014	2630	118	128	6056	1724	120	359	2021	117	97	471	658	1346	86	312	1523					254	117	182	991	289	395	1445	417	153	307	243	323	156	1939	1146	166	1058	1714	218	174
		663	16098	28443	1205	820	62	79	176	3641	185	5902	4614	2263	127	239	89	1912	778	241	1111					7955	295	150	233	468	193	138	193	134	168	1046	287	142	305	149	882	923	3280	292	152
		173	5605	1111	662	604	1397	148	419	68	3302	154	191	1295	61	2605	4962	1787	305	581	296					429	128	134	690	191	349	168	147	482	166	575	129	1643	430	187	3188	537	777	3029	5296
		593	386	414	116	4713	868	96	409	178	29608	461	87	216	92	132	70	5069	3253	2929	167					1112	170	194	212	137	260	143	372	161	143	813	226	130	168	213	710	2422	1246	505	139
		2088	255	881	1592	827	80	209	4136	1788	66	59	182	2800	1516	903	71	414	107	185	110					3054	113	2109	215	166	208	1761	151	181	230	688	190	338	157	179	138	171	342	148	2333
		3123	76	437	4876	518	114	7122	224	74	428	2037	303	731	8159	315	122	2108	174	92	197					379	162	123	770	1391	1071	388	124	153	131	1190	436	139	267	461	183	392	165	2135	1918
		1503	5672	448	794	79	98	12834	757	313	2404	852	157	243	4067	1725	118	337	1644	767	521					160	1546	132	133	331	239	5611	157	365	167	162	324	677	1349	158	6502	125	455	446	202
		362	3243	806	1323	2693	74	2512	1001	134	2143	2937	2193	81	3221	383	116	438	2900	2675	1941					226	128	350	355	244	185	2114	151	413	189	872	136	127	192	169	181	191	163	391	434
		7879	3244	2152	169	66	1184	90	164	84	2299	165	88	60	1613	1539	204	59	256	1226	213					125	117	247	5114	853	118	610	617	2631	146	259	223	137	160	2023	3151	120	462	427	1116
		120	254	173	2387	2401	799	318	4053	192	1616	96	1489	418	77	315	1070	528	451	1203	78					111	149	1219	3593	2288	116	1576	166	201	197	190	208	159	1088	488	3383	554	333	1271	200
		62	68	3326	6722	1056	101	4083	111	1013	3650	482	92	1352	1332	1480	69	13630	212	665	72					833	681	165	1924	5941	491	167	125	814	472	192	179	116	303	1264	1468	1513	359	744	128
		1330	79	371	1168	160	88	6710	121	70	2025	383	277	848	109	731	216	527	1693	682	66					134	153	578	219	296	125	207	236	2250	133	479	5519	281	198	142	238	954	133	3172	475
		2389	551	4904	955	5730	911	7036	692	213	5827	70	156	158	78	221	249	1092	196	810	68					196	135	141	168	386	208	231	134	118	127	461	147	276	174	188	1391	986	201	1522	158
		3387	227	325	204	11408	309	3300	76	5537	1033	494	93	1186	125	876	2717	197	237	913	146					538	1537	5971	156	150	325	216	516	169	319	870	4527	428	198	169	213	131	447	3502	142
		66	77	645	595	940	201	1076	2178	1800	683	470	128	901	122	254	85	81	2435	2692	106					1495	168	236	4690	386	185	719	129	376	314	1129	338	187	355	218	851	532	170	132	2129
		646	73	854	97	9457	2989	214	294	1041	869	749	759	2640	336	3269	103	5862	186	169	75					187	188	2119	1023	248	213	315	207	142	185	818	144	337	127	468	1850	281	206	303	575
		509	131	18958	2036	2895	340	3248	89	336	125	211	8441	315	61	514	84	3878	358	629	12449					3437	286	171	3007	653	152	1209	864	605	120	1806	247	422	389	227	280	179	270	346	125
		182	67	1629	2032	145	97	3097	2066	516	4219	1926	470	110	363	378	559	101	1296	215	85					760	452	361	251	205	1851	406	157	701	120	142	296	190	166	462	832	233	129	171	389
		81	66	8295	1245	1056	117	116	2046	133	346	4220	334	220	80	461	1207	317	86	806	58					253	241	183	1017	660	295	136	497	824	505	1944	544	162	1790	615	117	3098	393	3185	329
		6922	5791	7801	121	440	81	2553	116	1033	79	153	67	966	2061	70	2946	2097	128	1591	82					228	2707	8140	201	842	138	190	251	918	180	135	124	169	321	897	1110	143	424	321	6778
		181	68	972	1017	461	297	84	120	998	4850	796	525	365	116	21516	84	85	6604	236	295					3940	181	11704	928	211	274	189	1096	917	344	140	161	222	132	113	183	139	378	226	164
		778	68	2504	104	147	225	287	974	937	211	325	4952	1413	1019	367	284	355	698	2046	72					163	126	1118	1867	403	245	164	716	304	195	138	530	318	804	147	333	241	136	313	660
		710	10966	85	590	16963	111	65	142	2169	2779	83	197	100	100	3254	765	438	2372	2537	768					124	125	2909	6114	319	777	231	1574	265	145	381	462	162	218	327	2398	159	2456	166	170
		151	15044	8406	69	133	5559	218	471	136	115	525	80	211	71	102	2298	4578	3852	157	546					118	4560	2300	325	472	406	168	461	957	223	912	485	934	309	143	116	155	163	2897	175
		5152	134	105	5867	711	123	15565	572	67	1367	205	144	697	76	806	16649	180	14215	1820	100					128	158	3749	1863	255	396	186	152	956	199	982	155	140	728	126	216	1546	137	1642	861
		60	520	437	362	1872	1356	85	339	1545	79	1097	2737	282	2119	1291	261	2374	2384	254	966					141	3013	128	234	160	6931	246	396	455	266	919	259	392	254	188	123	183	296	4207	1039
		2781	134	91	1381	1343	71	81	1255	416	285	2259	1573	361	129	607	1105	140	91	337	934					194	1006	526	174	292	381	3608	141	441	1572	168	513	1115	157	10157	129	535	644	930	309
		511	230	6270	2481	410	192	86	3343	88	290	2099	209	183	110	237	155	2107	330	795	1483					1226	571	397	133	145	360	162	1635	302	833	1069	691	481	209	286	692	313	160	645	292
		12093	513	452	4104	140	88	66	225	77	1992	88	1153	84	66	5748	92	2356	545	457	17560					309	842	1305	143	206	235	702	138	121	1086	872	160	1350	4570	1066	286	130	332	473	1263
		1214	300	6572	65	559	474	74	2683	1200	160	2135	1791	270	68	517	77	261	891	807	672					524	169	6021	236	207	2131	117	712	235	131	197	583	542	211	256	255	184	202	1710	1118
		6638	935	408	4278	1111	13994	1967	375	5425	124	1899	1560	497	450	4387	84	201	663	151	65					382	661	146	257	130	1444	254	1506	281	118	902	135	1480	163	492	404	172	179	768	140
		406	882	66	456	2352	327	2845	430	61	96	78	88	124	314	1440	531	354	317	75	78					175	2213	438	172	132	315	117	921	209	989	161	208	170	165	153	160	287	509	768	276
		90	1318	3453	835	3162	5795	115	1143	442	18343	968	723	401	343	4008	94	238	474	397	72					962	268	432	192	173	522	801	143	548	288	163	153	163	171	277	140	138	156	270	153
		143	119	103	1260	744	96	7932	522	556	4272	114	76	232	1022	5413	91	6482	73	335	3605					160	354	179	147	139	222	129	535	170	458	170	1362	145	150	173	318	222	254	162	905
		1580	61	328	974	105	100	426	2341	97	1006	105	5908	196	104	214	871	196	2304	2200	72					124	2960	594	196	174	457	160	213	243	154	181	1403	698	404	346	146	1144	238	360	744
		349	114	446	600	2273	2315	792	193	3836	325	236	5268	2303	124	433	75	67	135	4701	107					265	291	308	1932	808	139	977	277	167	426	646	3583	1152	134	695	1045	1300	269	1808	2112
		656	73	67	74	80	151	338	154	99	98	1138	443	282	215	306	84	223	91	1137	94					178	173	795	823	174	3193	188	712	2599	158	128	2349	168	1755	1172	290	281	582	1857	159
		77	5251	1057	98	582	441	1057	217	5356	65	605	753	290	117	2460	1154	1113	9085	382	317					132	161	455	298	169	647	151	295	514	242	3531	179	2369	153	362	132	1429	124	552	113
		260	68	62	95	1412	1161	59	180	182	362	149	2962	305	2160	4266	76	4062	126	18383	180					129	6349	12492	239	220	121	796	245	156	185	878	214	1654	665	131	157	334	427	1822	381
		370	10828	180	3803	113	287	1257	230	2674	345	220	1242	1890	69	1761	72	98	172	1487	464					200	5271	119	264	141	130	124	241	201	180	437	613	429	246	141	560	1036	179	369	167
		1081	757	63	2037	8077	74	71	107	188	3509	910	623	128	59	274	652	453	501	2065	119					125	4644	303	1412	286	201	1667	1027	532	159	177	604	187	666	423	1056	202	208	244	665
		287	363	2747	854	65	498	8953	2938	256	1953	202	1817	164	415	88	76	3082	629	146	931					1213	229	6845	472	503	5233	159	300	159	214	153	411	717	936	1354	510	2231	515	168	1023
		690	65	91	3127	816	341	304	1193	131	1390	701	443	164	86	131	7502	471	332	940	222					6374	407	262	595	247	321	200	187	699	263	127	324	158	610	162	4316	136	402	170	271
		12741	9808	104	287	599	119	5345	284	103	3615	6204	5539	83	77	605	509	9702	229	855	258					564	929	431	187	221	140	177	646	3827	275	121	1610	511	1171	294	1115	6634	169	311	250
		4196	79	10973	80	209	94	2143	2142	2089	1210	2095	2886	193	140	809	346	99	300	1434	397					2035	183	629	488	4630	730	137	797	118	458	208	154	1043	687	8288	535	307	526	928	120
		5778	79	4127	1170	280	138	5558	189	69	237	6801	541	1315	66	4845	118	257	81	747	96					192	184	306	376	180	2137	499	257	215	123	1633	185	130	284	247	192	379	128	657	156
		228	16113	888	14513	609	61	140	2099	1784	7346	21442	86	195	1789	10962	94	2809	3463	83	299					257	211	149	3211	130	344	110	132	158	6848	1607	180	141	147	2354	194	154	950	160	145
		1650	161	5792	1052	141	489	233	412	123	1022	601	246	359	77	7775	1379	1485	370	262	254					417	287	1255	155	1399	167	898	270	1778	182	213	717	2410	1870	185	586	336	128	459	287
		1805	78	10335	68	136	118	100	449	249	1537	96	694	156	76	5901	2646	70	85	395	2594					311	2972	119	169	176	121	4105	172	797	285	520	377	223	147	610	225	303	153	731	1531
		1025	67	62	1927	78	89	114	1282	96	84	83	147	521	14426	339	1165	117	133	124	78					145	3840	392	2567	191	421	1936	682	199	161	947	323	702	149	326	156	255	155	918	141
		995	91	6530	242	6286	658	74	3440	62	379	8499	252	143	3932	82	2085	148	2738	92	261					3128	179	655	1500	141	145	133	142	195	341	240	336	400	1206	1525	1439	315	126	154	450
		1776	76	692	405	255	739	86	1161	3365	3294	1020	150	157	1621	179	7468	1920	3045	1666	1325					5075	157	1829	1067	235	170	142	133	168	139	159	456	124	221	650	132	641	191	510	122
		286	5824	643	6827	12171	107	1003	2916	1112	266	230	175	375	73	147	4399	310	868	1371	152					208	160	168	606	257	195	6836	723	441	138	139	837	210	1007	124	179	598	282	183	134
		492	75	3416	3799	173	967	209	111	425	788	2133	172	115	76	8538	16636	6230	66	78	6140					795	466	304	155	156	149	312	139	2432	380	1038	122	224	1040	139	148	305	774	938	303
		2596	65	1070	99	148	4723	3047	5174	83	168	3151	307	872	66	103	218	206	16116	79	204					1826	730	144	351	1187	118	470	148	2956	179	169	985	2229	432	248	169	1477	143	191	669
		778	3290	213	631	1363	691	534	400	708	68	486	104	432	1153	151	281	7467	931	855	333					2649	185	1082	487	128	223	157	1992	222	204	156	198	203	128	1115	144	5079	145	133	1058
		1096	1845	9616	101	216	3997	62	2024	134	212	242	133	2470	9558	264	480	4732	81	101	17030					8938	4891	200	3347	138	144	209	142	175	657	640	128	606	285	2218	145	621	359	608	268
		3662	134	494	1685	1835	249	501	2030	1403	5257	491	304	190	117	994	13887	1260	1294	781	152					144	118	230	134	117	227	192	382	495	132	167	933	799	170	150	427	1371	447	319	232
		132	255	71	2781	767	201	811	9492	589	1337	821	1756	73	1641	1895	1528	405	8307	226	106					246	172	183	163	1025	137	129	121	803	265	249	2018	2452	274	360	240	241	471	195	537
		708	493	4590	6239	17044	3921	1696	1008	181	13297	3119	4845	178	146	4278	70	72	266	121	131					123	130	408	891	207	293	2068	707	1348	515	378	146	356	5316	250	438	2795	154	201	399
		1159	258	253	1548	279	1171	60	936	91	325	7397	516	6561	63	187	503	29314	4835	327	211					296	121	397	178	167	681	6288	698	286	280	316	283	125	450	5334	481	136	119	127	409
		642	74	2402	1022	873	210	1109	382	3465	355	1572	1972	5264	1462	107	119	1379	168	340	11222					163	1531	435	333	176	857	116	804	1529	1884	134	818	605	148	381	185	1048	382	2195	143
		1412	78	822	3979	307	106	149	269	221	94	135	522	5736	64	627	138	227	1569	1039	66					122	1537	558	6143	181	2097	710	246	121	529	147	181	1010	179	167	175	3344	132	1746	700
		562	68	17388	363	2940	92	4182	5379	4327	124	1838	6113	16398	91	68	233	1075	5658	216	88					140	277	176	132	141	172	186	303	139	474	412	134	926	493	481	162	234	242	1399	219
		1530	75	2167	1310	233	73	752	171	331	644	100	360	2795	303	1372	124	369	125	2116	116					115	117	626	251	120	3758	293	1420	365	835	1345	148	211	151	2933	126	197	225	1229	3815
		1237	810	2670	1840	596	88	1437	510	210	8391	360	159	497	71	1276	3168	117	183	175	75					272	141	207	1338	148	3278	615	165	161	793	422	385	1348	1225	199	2378	192	335	138	3913
		7458	321	222	210	2161	275	506	281	652	9219	71	960	2390	1012	606	72	82	4031	188	3197					1895	302	133	117	346	153	208	124	152	2384	400	593	207	760	282	209	222	172	904	359
		126	348	4971	296	139	101	887	1348	81	302	368	1333	1594	158	333	826	591	104	2033	263					922	114	190	823	183	1398	2089	391	131	770	265	196	270	604	481	185	123	126	146	430
		1673	404	197	134	621	111	101	2864	246	196	147	526	5864	6261	190	2719	5358	2713	104	183					112	137	131	264	275	130	153	287	413	932	211	825	122	167	253	149	575	472	1942	955
		18712	1292	1036	252	2728	1880	87	83	69	4808	4499	66	180	10546	338	97	298	199	1602	101					180	620	852	449	246	139	144	421	358	172	2927	723	143	247	186	289	284	1136	697	140
		147	5462	517	395	14643	1911	63	262	63	1512	6086	767	2955	1753	762	75	203	673	267	542					195	2514	154	1079	570	4800	174	421	1047	1746	130	273	4375	133	193	148	201	290	155	119
		140	92	1859	106	2817	160	175	522	82	405	937	3554	2913	89	436	442	85	82	1452	12437					180	149	398	1671	279	2378	1345	1757	172	132	127	263	485	1527	2861	233	185	182	3248	5155
		751	2796	4897	64	5368	64	71	2533	88	715	523	76	325	82	889	1436	191	7355	1586	76					2197	1904	132	132	197	415	119	274	187	320	150	612	311	331	190	508	541	152	248	3187
		2400	1123	63	358	494	75	64	85	5629	658	461	702	1659	150	2005	113	92	154	95	176					1224	111	189	292	137	170	228	563	346	278	241	393	561	1412	134	194	714	382	343	779
		77	668	64	227	71	352	80	529	70	125	3706	79	2516	122	258	901	974	133	347	112					6038	1755	335	278	616	334	139	135	328	603	1079	118	280	1663	3034	171	169	864	483	5720
		1093	620	644	940	82	2006	4497	74	103	682	313	152	5587	60	2217	317	32021	2235	312	17449					133	115	1449	139	305	258	216	355	215	695	233	5675	441	153	251	146	141	289	2801	237
		2774	415	457	12974	61	93	96	301	66	77	74	1784	18261	78	113	257	123	3783	657	579					231	3979	213	149	255	2596	430	134	518	151	801	595	265	827	622	2694	338	947	490	3140
		1249	1046	3021	2655	1932	63	488	159	829	140	381	1573	2784	71	4324	135	82	676	735	10052					300	511	150	1382	131	607	5915	140	470	113	287	371	491	1975	195	253	159	114	550	459
		23540	83	78	7554	531	71	172	159	1080	525	3588	1229	635	3842	795	2619	3128	555	1837	323					181	467	1184	125	133	931	893	400	460	2351	446	314	150	164	226	314	873	281	288	119
		470	7762	17521	605	584	259	222	1291	744	104	601	560	2585	771	68	848	65	69	3928	74					288	374	456	1262	170	328	2041	1130	328	756	440	288	215	156	142	121	246	150	2487	472
		136	127	2292	1549	227	753	68	2767	957	76	508	243	2819	378	7516	215	1031	770	129	117					182	221	4536	2457	599	334	318	260	249	184	123	264	1014	133	3474	126	753	227	944	1122
		7966	153	6015	572	268	2766	2474	1627	1487	5652	1138	457	1085	292	66	304	292	1001	6223	4749					394	887	338	370	163	166	1663	7168	229	333	194	140	230	898	295	124	451	423	579	237
		241	872	1204	4316	110	303	997	3261	422	84	262	717	5392	1611	158	189	573	1794	147	78					132	6786	241	184	203	374	1123	207	172	699	150	143	172	145	145	237	1125	351	173	3027
		9852	127	60	526	98	65	1406	810	188	283	270	236	8035	209	1089	752	286	534	219	786					155	117	1256	161	164	794	334	202	123	453	594	896	154	977	1450	165	11862	386	213	5524
		2748	565	81	143	139	78	1368	390	278	4865	330	2139	1069	120	936	92	6764	416	597	741					142	214	234	2627	177	409	908	1420	242	430	118	187	595	168	118	156	267	225	203	2435
		100	1218	4117	510	62	120	1930	168	91	105	1255	112	1068	78	956	2342	469	119	2010	5684					345	242	146	169	449	152	829	135	116	126	218	404	526	127	120	261	1415	1025	119	1702
		2340	5828	1021	553	3533	761	115	250	72	1209	89	463	1782	2571	652	2812	238	4401	10159	178					836	196	222	349	1937	147	722	169	7030	172	118	373	216	374	800	225	2579	335	158	272
		438	171	1393	458	196	67	419	449	7530	2033	246	3375	386	150	1089	11267	120	120	527	244					5682	115	338	293	148	311	262	247	239	832	292	772	134	2440	280	215	137	367	120	138
		80	260	5637	1939	476	1625	69	297	109	381	1409	3519	726	87	718	991	576	358	700	7573					1442	129	149	202	116	196	341	121	1325	1546	237	129	228	1659	257	165	554	335	945	754
		169	129	1558	540	397	102	1953	1600	173	141	792	75	5238	575	631	1164	19271	69	83	1033					276	171	359	157	131	170	458	249	3779	608	692	256	140	153	194	419	127	3489	312	181
		2464	325	686	1855	2903	1175	105	502	284	1200	982	59	665	67	893	63	335	81	215	71					793	221	138	140	247	156	208	139	1417	157	1435	118	611	275	382	130	158	305	405	1630
		254	718	463	2748	2166	1829	5546	684	71	1927	1752	68	1763	2462	239	1047	888	440	536	61					1254	1778	134	216	209	661	148	181	125	653	124	565	328	1002	273	334	777	3986	1126	2640
		2246	73	67	167	247	81	587	4068	2328	69	919	3094	8892	96	78	79	234	516	8749	64					779	306	327	142	149	368	544	225	169	311	244	161	210	5978	702	762	214	167	473	8469
		1046	59	897	2650	66	90	160	1870	97	1173	17805	463	2235	121	2716	144	210	997	690	90					348	156	202	169	115	307	384	411	2573	1478	232	187	129	273	188	1704	138	161	2237	419
		1587	8105	1818	435	3114	98	121	527	66	538	215	312	428	3391	7734	966	1591	777	2334	71					449	171	406	307	126	417	729	895	1041	185	784	280	294	179	158	151	177	220	520	161
		1524	967	320	135	893	87	338	78	101	75	2560	147	810	75	112	5786	276	74	226	67					174	209	248	565	311	201	165	3994	5195	1452	2237	504	132	161	730	374	610	1577	457	1032
		458	794	145	5783	645	61	1881	90	1855	68	3631	264	3444	1168	9546	1019	5322	847	327	229					2200	238	366	431	335	191	156	114	3459	587	202	203	150	11004	139	221	338	182	740	9180
		823	78	101	186	1144	76	76	2099	119	668	446	81	669	64	10306	502	71	75	301	282					175	11589	500	1713	2058	2117	147	1273	190	155	362	117	219	449	259	1688	658	140	166	164
		2569	134	109	358	3206	486	2387	80	69	68	929	1397	863	96	835	60	464	91	848	1735					137	119	2824	118	1308	270	2062	242	952	122	1067	467	128	667	206	448	337	286	4274	2810
		5783	253	67	5350	858	125	2847	118	4285	2916	3334	14374	326	64	282	172	6333	116	256	1137					297	151	287	805	220	620	159	558	425	664	140	904	439	129	129	410	1315	250	2071	128
		118	66	2442	65	1626	72	71	92	347	635	1315	3080	2752	361	857	2434	20529	506	89	569					334	590	869	1177	139	775	422	149	622	908	1147	318	158	522	145	758	275	356	184	1958
		1282	164	2311	301	193	311	1788	104	102	90	6683	2651	1073	481	8472	78	134	229	1403	2900					322	232	127	1175	221	143	489	217	148	979	165	244	1794	122	160	388	155	925	720	7212
		1979	689	178	1839	4296	627	70	118	207	74	1083	700	4787	449	311	4789	1028	370	147	90					1141	116	1179	475	772	493	176	500	172	1561	396	120	835	711	225	269	203	464	496	3878
		103	2490	1328	292	7860	68	70	195	415	71	165	327	1153	63	257	102	79	11028	274	77					1569	1298	544	369	132	148	1700	201	252	228	1312	296	5026	202	752	764	931	151	140	386
		1047	92	2269	908	4229	428	86	79	67	584	2845	1281	1744	6774	98	206	681	735	81	92					1843	421	2645	123	174	1169	262	155	2756	546	156	299	247	122	155	174	206	132	229	504
		1313	490	286	298	499	84	4474	696	869	251	491	1621	1765	3640	308	134	696	2618	676	70					191	188	235	161	190	208	181	482	208	207	126	218	233	3707	352	147	214	544	2093	4964
		358	101	1065	399	545	2709	100	180	78	6724	648	1543	137	78	3035	354	365	658	407	702					1309	260	370	177	154	838	225	1553	153	327	187	154	2011	2900	197	155	429	945	788	555
		4228	367	124	149	128	72	941	3449	1269	768	760	124	561	6819	156	99	208	820	169	1517					223	563	164	460	132	154	1919	178	116	570	800	127	155	253	285	252	322	214	331	1364
		70	6510	1326	397	3312	2360	61	385	142	4333	87	486	3052	953	94	9901	184	2717	2636	65					154	223	370	2445	188	7317	436	179	111	257	393	120	392	752	123	1632	665	141	132	1292
		233	141	97	68	124	2234	6570	113	223	3588	2937	858	122	200	96	4185	2209	351	1829	94					167	169	152	168	168	134	391	241	226	287	199	294	607	3061	317	228	747	347	240	628
		597	236	1929	270	105	141	67	98	2077	182	314	2022	393	78	77	65	80	439	76	73					129	163	128	623	139	1095	116	109	1112	282	129	741	423	588	886	423	249	297	1008	302
		353	83	122	77	133	2873	72	306	151	111	227	739	5518	193	1439	133	417	970	1081	789					2452	119	711	143	634	150	220	240	502	179	224	396	893	3417	201	341	217	211	166	141
		498	1624	99	1494	532	167	5550	1378	279	1674	102	84	1073	102	832	260	391	269	295	72					252	1686	2250	124	257	336	293	4116	178	1133	135	120	200	308	524	1416	674	125	384	140
		4974	99	1596	430	371	67	3638	1364	5107	98	1239	455	1974	1542	181	1076	136	77	73	71					152	474	179	129	158	974	477	588	175	911	291	330	337	124	6882	118	3351	384	439	1831
		789	101	1375	509	65	1390	158	312	255	110	60	393	101	1787	255	4706	198	783	516	534					652	153	548	319	160	118	152	187	279	662	180	4378	481	223	9754	599	685	348	1164	115
		849	15305	13791	236	376	942	64	713	78	3579	80	74	643	73	104	1820	157	190	66	846					4009	176	156	166	387	723	833	1059	435	277	631	221	149	1060	200	250	1050	283	188	239
		1009	333	81	202	240	897	567	204	61	1223	132	469	589	2214	79	434	385	229	67	78					2552	143	138	202	383	306	119	382	352	265	128	151	157	358	320	243	1929	201	152	320
		465	316	1816	455	1743	5055	85	69	75	6994	95	261	770	90	81	188	781	425	5138	343					206	1328	265	962	145	203	134	291	384	588	762	338	350	135	220	124	154	161	422	390
		793	3252	113	66	179	775	491	653	92	192	120	748	154	2106	108	4041	5571	701	106	714					4310	150	187	123	246	132	129	813	260	282	1168	200	125	176	387	136	420	239	316	136
		785	972	762	180	3660	168	84	1397	64	94	98	3497	1025	2868	4679	4173	98	2973	2604	189					125	262	515	720	131	233	377	1639	1772	426	259	340	196	214	222	170	329	200	2129	1951
		1021	139	11026	217	1742	823	134	126	7200	2058	71	150	147	2220	75	69	409	866	140	188					134	164	350	191	125	124	181	2246	447	277	130	270	131	9796	990	548	138	298	123	762
		910	567	441	69	97	89	483	3882	89	1261	3269	4647	564	75	277	2252	142	349	95	66					139	226	148	151	156	861	342	268	510	125	145	168	354	1190	1476	317	169	403	110	648
		509	308	995	1167	88	83	5053	8844	868	1150	85	171	317	69	318	85	546	188	4600	73					4730	342	1197	322	337	303	752	450	466	285	232	121	159	150	240	152	329	339	124	6622
		2179	328	115	3317	95	327	437	1261	89	908	5298	214	658	1419	3992	711	2001	7040	170	1525					308	1180	1945	1095	356	1550	232	131	204	153	557	2801	774	361	237	168	605	417	125	131
		2446	1976	5888	682	948	64	1952	832	103	403	796	1079	6189	1911	2141	7175	1830	75	651	83					192	143	581	554	176	239	579	160	118	136	453	269	175	185	178	267	124	167	134	3732
		133	4631	175	781	105	234	447	109	3535	399	4942	296	4063	4599	255	80	1201	185	1323	2242					2919	2129	250	148	626	279	166	335	1760	185	154	1140	1694	233	481	3815	139	175	131	4414
		2366	8667	96	969	163	163	77	868	194	1065	483	3719	19435	81	1073	1224	6531	107	74	135					162	210	476	153	154	440	179	542	943	1700	214	1295	150	417	271	2143	125	163	718	358
		8852	3011	3647	1789	262	670	65	10212	2701	291	238	142	98	2676	946	6370	1105	250	428	65					836	187	857	260	137	466	284	1949	156	260	502	519	5160	162	2536	315	447	139	592	1060
		867	2834	77	315	167	67	840	271	583	658	259	256	2293	1390	8572	295	119	1016	618	353					728	134	167	174	5417	322	3448	148	145	550	444	431	161	1193	294	386	2248	160	5338	2287
		666	3108	419	873	300	175	3119	78	64	2042	1251	430	181	183	2262	108	344	556	951	123					222	297	158	203	560	201	2040	192	693	154	142	246	417	191	147	184	417	128	1329	1788
		789	1683	4549	354	1165	96	81	232	279	130	3348	2356	204	190	633	3130	1516	71	504	76					342	166	188	942	2325	153	218	487	3893	185	343	118	268	1256	182	925	6087	489	628	1972
		532	2821	9762	61	9104	130	561	100	651	5978	529	163	171	284	364	78	1493	540	326	355					168	124	6709	550	203	2408	782	540	308	315	245	2470	199	2425	465	1413	134	149	1178	415
		976	1346	3741	2545	2252	598	470	102	74	125	808	783	2263	654	101	62	410	543	896	77					472	6013	255	158	344	269	546	233	2526	405	266	1658	162	703	3945	2033	159	499	130	130
		353	1556	96	243	261	173	2036	410	83	408	72	551	7134	8063	143	66	1620	202	129	437					144	202	131	120	215	950	273	933	2088	2032	722	1171	413	248	565	123	191	229	862	924
		2679	1394	8115	707	76	62	824	2446	2945	5036	4812	3292	4877	1062	138	2242	213	251	78	186					154	690	133	2738	171	333	493	404	222	176	394	1782	1486	274	201	152	129	302	150	5059
		1517	17005	57	120	1789	4734	2093	910	2897	3489	104	82	1497	3914	125	89	1486	304	167	77					145	6092	1083	147	555	3100	186	170	636	125	298	398	305	726	297	133	322	123	120	1384
		394	1171	4813	489	2726	140	12903	206	5013	4228	459	271	2029	61	507	3487	866	10599	857	19761					121	351	210	452	133	181	128	406	231	1695	373	230	178	206	5498	176	363	285	461	5229
		555	2110	1954	629	437	942	259	77	73	82	837	2916	664	3123	69	94	1012	1978	159	388					286	771	478	134	243	145	154	970	132	1088	1312	447	560	1990	6837	175	367	317	1435	458
		332	7061	10515	1819	140	1063	321	354	95	525	2681	588	1422	72	242	534	145	205	365	415					5251	211	260	147	270	616	1267	285	1881	110	341	313	1361	2169	220	235	188	204	127	1131
		869	345	22197	376	6198	84	252	895	133	5087	98	1316	146	2045	1825	2482	155	137	1275	4827					129	173	542	2628	4859	595	144	166	743	973	389	173	308	165	2347	366	118	340	497	901
		914	679	8441	72	139	209	173	477	5394	329	154	75	419	81	1459	81	784	3857	265	68					347	163	133	145	2045	257	124	172	218	258	204	836	321	786	506	267	1856	128	317	160
		735	514	120	4999	518	162	98	1912	2733	187	143	2492	6906	2335	1557	877	168	2314	4140	743					847	2681	206	1919	1799	407	170	308	424	305	231	210	392	2002	404	801	195	185	163	2519
		1458	809	175	7325	181	2773	93	271	170	113	4860	250	583	79	1000	85	199	303	8942	3493					1359	1797	197	225	130	159	2049	1417	363	199	158	243	195	159	241	207	122	157	1062	138
		108	3598	74	8535	15846	117	61	3271	64	284	146	524	146	1817	1111	95	194	120	416	423					143	440	787	124	370	255	1630	121	444	6741	11308	130	136	125	2650	435	248	229	139	150
		184	194	211	9468	1614	95	2311	216	2690	2164	240	978	4443	285	138	404	1271	124	181	4334					2186	338	181	145	1196	1362	176	153	963	131	238	412	771	159	142	137	184	275	2380	136
		210	914	103	555	66	1028	360	1301	297	2108	683	244	1569	108	1616	668	394	592	1356	104					352	246	1949	524	3677	179	134	143	595	2108	326	9184	252	881	373	152	176	199	322	263
		256	675	3218	2826	918	108	81	97	405	109	262	2020	908	333	181	72	185	669	3639	184					3532	162	244	1167	244	154	119	1196	1066	191	144	778	1187	226	7949	422	203	418	547	469
		179	591	88	1019	506	79	77	1232	1489	12032	257	2581	68	128	1964	460	964	125	488	1175					148	184	1885	1453	2188	620	250	235	332	111	158	699	112	189	125	895	138	217	1992	507
		471	3722	99	1634	8591	82	180	7312	79	9425	2238	68	230	2728	253	5279	119	432	2880	74					137	1225	2808	270	171	132	1449	352	1189	190	2824	741	118	137	185	487	1261	116	370	791
		252	345	510	945	765	68	57	774	3302	341	556	1010	883	269	320	2474	2386	929	535	1092					216	120	508	293	830	124	539	200	138	170	2998	1151	200	218	454	405	524	299	552	2442
		91	23570	68	4353	74	96	707	634	394	3322	1676	71	279	705	537	322	648	352	3900	129					306	166	1056	1940	322	189	399	1196	130	466	455	23832	1930	543	1531	161	158	231	143	1588
		600	6387	4453	222	1372	2167	2289	505	96	465	553	624	9506	79	78	94	441	158	2408	1515					639	800	127	2038	619	152	259	1863	403	170	163	1650	250	538	682	1606	162	227	725	187
		161	15237	2145	3858	626	1522	74	259	122	5487	986	282	330	66	273	139	1937	7544	1065	671					248	153	877	1620	237	184	192	942	259	1675	300	512	213	234	451	162	128	447	3668	613
		942	4819	1570	4755	2063	65	957	144	4161	174	4670	64	2385	89	1012	2483	2269	510	380	1001					4760	195	318	185	2000	125	185	133	710	296	170	161	4133	320	915	159	151	1405	1081	6449
		353	145	211	4156	9456	542	303	289	1386	1699	248	6337	16735	89	947	572	629	100	100	338					536	225	560	366	211	151	578	1370	350	14580	144	126	206	1533	8139	183	235	735	227	154
		1834	579	18987	781	1989	78	73	111	3312	10641	116	1281	3514	186	78	207	646	505	2834	1062					134	164	252	2011	388	201	3222	135	287	261	1382	139	957	456	171	293	236	162	1212	297
		143	900	118	9725	98	196	66	130	66	485	3863	1669	9759	65	150	256	75	3069	118	697					178	152	361	149	670	607	1422	165	1525	2022	292	2755	533	413	994	271	352	279	121	698
		1291	960	113	2894	78	226	87	148	254	58	213	2587	1967	3690	134	570	213	488	680	3736					10686	370	125	729	285	215	208	206	836	3788	121	27270	437	8972	223	795	158	289	454	198
		550	667	167	1516	74	89	7449	134	432	22910	286	1116	1547	299	2258	800	81	138	573	910					6529	184	563	321	646	127	399	1631	632	140	2707	2086	1362	166	126	207	186	132	863	403
		201	8356	121	510	82	80	462	136	711	5904	419	246	232	202	2173	711	829	236	391	73					193	336	322	175	117	345	280	380	209	449	360	7786	416	318	887	1580	175	1228	299	227
		150	1723	1887	1895	775	405	924	1811	1219	169	768	316	99	60	8224	173	1774	346	79	1985					216	228	177	181	485	336	122	145	461	524	252	7999	196	970	524	142	876	183	317	1855
		4652	316	1186	295	590	74	256	88	74	3873	1705	244	1317	78	2637	261	718	89	421	81					207	191	144	652	128	149	836	2122	601	191	234	7649	347	8497	120	140	830	184	1904	4099
		2220	632	1052	1846	110	202	110	1424	107	5377	195	85	4331	60	752	1116	1654	407	107	81					158	9641	362	135	201	143	161	409	162	169	139	1692	179	253	119	402	586	568	7278	13511
		87	391	2173	622	1782	469	3285	996	3389	359	215	452	480	106	4149	673	130	1154	136	3608					253	1826	166	118	8612	6292	149	214	142	839	344	131	125	842	182	928	290	364	191	3715
		2027	256	9068	4422	2612	70	1095	249	365	62	3300	182	6232	519	1146	87	710	228	5705	2620					231	141	138	898	645	129	465	1474	291	1244	125	1656	137	493	5099	180	151	192	263	1697
		121	2690	110	1574	258	1111	246	133	784	9256	1546	1486	361	104	4255	484	1334	523	494	4215					185	211	217	542	270	899	315	134	128	246	216	627	577	275	120	381	215	482	596	937
		87	263	5177	465	4937	700	64	8742	193	81	1055	2126	4164	1951	1718	1338	829	818	1576	192					10112	127	159	222	924	206	131	130	448	3778	623	240	137	1362	148	763	168	121	467	128
		575	13072	66	8358	342	1326	65	492	66	602	462	791	605	125	6797	5872	225	133	665	248					131	283	738	2962	769	243	5930	305	142	393	200	232	177	1883	123	222	203	310	120	157
		200	1585	107	8223	593	882	426	173	1819	92	115	241	892	4522	200	1433	511	130	1068	86					345	2052	120	231	1909	159	5862	211	233	385	446	158	296	357	143	196	130	181	193	150
		181	111	84	409	236	154	1228	221	85	1066	2007	5511	1352	2621	4319	998	4185	180	171	66					166	183	299	138	181	141	173	186	318	154	218	530	263	256	6538	262	291	146	138	314
		362	1232	1451	918	654	81	83	236	81	269	1046	2344	922	2325	5108	1222	3710	86	920	163					2283	329	141	667	174	115	299	276	320	278	617	232	884	328	470	109	149	186	762	255
		93	5580	2185	5970	99	128	170	362	1396	840	170	7682	681	69	2537	156	206	147	443	1115					200	924	620	435	114	477	287	294	1519	152	718	147	149	132	749	140	166	207	1602	361
		905	3054	1349	2662	279	2060	105	1001	1408	1502	92	557	262	119	1332	815	616	2530	228	995					169	237	282	205	140	287	422	337	1309	201	305	152	134	237	2480	135	138	127	139	909
		545	1302	71	3701	1111	1318	317	495	105	254	503	1186	3234	165	270	1612	542	218	203	2265					1232	315	322	203	152	132	138	189	367	839	328	123	391	1026	743	459	280	261	937	769
		1267	7819	4630	1303	465	114	74	1320	80	1467	746	154	332	1467	3551	133	1476	228	147	743					739	278	574	185	837	125	201	552	160	861	249	888	208	3410	389	258	230	176	535	163
		1089	843	1759	868	94	78	3557	294	933	370	600	220	1568	189	379	120	124	386	526	304					152	2089	193	615	1318	364	124	310	391	1765	123	3051	279	1586	209	349	189	248	166	1568
		2554	672	88	3313	2002	91	1229	1597	140	446	175	1604	1511	81	656	7228	1040	76	4030	2748					165	206	1448	235	1074	128	276	810	309	249	137	2919	116	792	948	211	831	500	146	116
		1435	5794	72	304	1377	2570	87	1461	172	327	158	198	784	118	443	437	232	544	417	97					685	987	115	143	125	132	136	335	1145	475	1161	360	245	533	414	1594	926	3445	184	623
		233	802	5824	672	1142	3048	580	781	888	629	512	845	190	1215	1252	103	84	912	254	76					123	187	229	240	237	164	203	378	5501	358	1526	9293	169	1519	148	183	1415	184	1569	1489
		1892	237	606	8140	4118	67	5638	752	554	8961	2655	1689	873	2208	1159	586	644	83	686	83					1614	859	396	531	337	135	221	460	166	225	368	147	166	1249	145	209	186	133	153	2484
		1628	2690	18973	2505	348	3395	720	3883	833	2498	138	3802	11349	82	795	233	332	322	810	5767					1791	156	138	209	191	228	236	1364	125	1406	130	173	152	136	185	2164	1390	132	121	806
		777	91	89	159	491	226	165	154	172	412	467	6200	975	66	5691	391	2420	66	1551	57					172	147	647	132	141	1256	197	658	252	123	138	332	174	117	1223	1691	1358	1597	1482	1791
		550	67	349	204	2309	94	92	2087	3039	4424	67	168	83	1066	11857	4882	872	2523	1082	345					2022	2409	298	129	6349	611	188	156	285	139	247	197	554	1690	1448	141	150	130	603	608
		5111	716	173	2797	458	5959	1364	217	66	3315	8035	1169	353	210	22111	293	142	89	258	666					362	282	138	281	220	196	358	285	789	4213	1353	2362	138	220	158	827	2561	134	1413	244
		6043	275	76	2789	420	239	67	3642	1636	870	110	789	1544	219	1792	619	7727	2872	185	96					538	348	137	565	2052	224	4183	164	241	273	844	726	214	12033	725	16157	163	144	286	564
		901	1151	68	199	3058	295	6558	1788	643	326	1891	172	375	6799	1876	1729	122	167	97	5101					2019	216	147	187	134	142	1249	161	146	157	1174	652	490	165	146	137	165	293	1025	214
		118	1729	66	1175	2646	77	2940	481	65	1623	111	1229	320	81	1322	2451	771	819	423	10388					159	136	225	380	1785	1775	3621	127	140	123	126	9814	514	165	470	166	273	177	307	129
		6708	966	62	1111	147	75	651	119	1793	286	405	64	4660	66	2101	102	1374	70	11869	4263					188	277	221	247	1913	179	865	278	1065	259	202	139	219	165	1047	2104	3908	210	180	162
		3299	424	427	645	127	227	1226	141	154	806	1412	88	214	96	1007	1292	1820	234	1692	305					129	159	220	203	5795	199	1500	206	5666	277	137	172	179	132	121	652	2347	252	1221	112
		543	102	4454	93	17078	2097	353	104	9406	2532	241	1532	2425	78	1146	188	1475	1571	3189	180					1762	205	223	524	238	259	8655	176	199	176	613	627	4401	1723	1004	2495	228	156	499	1663
		70	1735	52572	120	2312	314	68	586	174	517	531	680	96	241	1296	3134	11539	215	4606	1063					702	598	245	152	616	838	146	200	150	242	241	2515	510	148	1111	222	250	327	273	702
		225	13124	334	125	90	172	500	1119	516	961	303	788	321	82	1419	566	3818	16998	854	89					142	190	118	125	267	2095	322	163	927	189	144	335	272	145	162	217	1580	788	151	143
		9738	72207	452	2665	178	560	73	130	99	87	544	1681	544	308	1584	1373	78	2051	5057	74					152	643	1204	236	196	2981	235	384	8654	810	498	286	325	8523	177	816	194	181	131	801
		762	1205	8871	1220	342	1029	406	320	75	70	1373	205	7934	4799	3347	130	334	232	177	131					1118	467	204	934	2277	2342	132	147	524	187	121	1136	315	111	440	182	1862	278	564	137
		115	3105	85	9468	5505	837	69	69	1348	1399	876	92	2216	805	9982	4188	122	113	635	293					6881	146	191	251	2960	158	168	299	139	500	117	473	287	137	629	193	260	778	279	783
		2592	154	89	240	116	958	131	1390	114	232	99	253	4339	120	1009	3554	350	4633	2744	104					306	12536	167	360	600	300	210	196	263	195	229	1062	158	460	198	300	414	173	284	208
		1029	7569	2974	174	5771	1838	88	810	1348	509	253	400	823	1538	2607	318	162	976	2945	81					591	457	1444	2103	351	570	189	165	561	334	513	223	631	145	162	553	182	311	175	2439
		249	540	2224	753	129	438	82	176	95	96	57	127	83	73	2496	3901	1619	3802	2525	119					229	124	1126	124	9159	352	108	215	154	132	822	566	1092	5229	1648	448	237	166	110	128
		860	940	133	1735	280	63	75	2278	943	80	533	4408	966	2090	9663	101	365	865	103	77					121	281	176	136	136	589	3207	781	346	383	1906	201	316	159	136	220	6136	169	130	146
		487	1465	7138	12279	1896	1115	151	134	234	16144	531	259	8018	68	2978	4619	1113	576	1940	70					169	138	269	253	146	669	1675	599	161	342	248	316	152	2136	185	2047	600	4220	558	257
		10588	620	2444	253	163	190	3228	112	87	2256	103	2473	1559	298	409	899	606	2716	471	90					163	165	120	206	2007	690	180	215	135	154	141	131	240	640	146	680	1941	149	152	172
		952	1075	81	2617	715	82	1644	178	70	4903	858	1464	953	139	315	66	1154	99	392	4455					357	13384	379	156	130	408	271	688	273	385	1613	285	143	197	179	2205	668	342	247	1413
		408	216	67	1458	104	88	1474	228	68	790	475	147	658	371	797	6587	68	114	4134	12997					193	478	174	133	394	197	279	136	127	1379	667	196	746	266	234	201	478	241	703	918
		105	181	468	2161	163	1051	90	158	78	87	297	467	7814	1266	9690	1131	613	133	665	2254					208	4868	1476	621	127	250	388	140	1103	276	372	1811	290	135	3837	161	165	136	932	207
		643	697	65	789	177	945	5914	1026	86	544	129	69	77	985	216	1946	2202	699	243	966					156	231	694	944	7751	217	202	561	566	248	469	816	128	148	4660	211	138	965	507	138
		2367	3771	107	890	1727	72	601	1695	107	1299	107	219	4066	61	19922	138	2299	393	671	356					241	1607	119	292	119	465	1011	136	137	140	506	5347	119	3080	314	789	132	123	643	4419
		68	860	64	1686	2179	1337	474	7436	69	1961	2288	259	1528	1670	7341	356	108	506	178	165					252	237	166	134	645	317	172	201	191	417	459	1512	158	436	125	558	474	145	247	816
		1099	777	87	8375	5300	111	890	299	311	5206	7070	98	116	103	93	425	362	136	1827	1019					2903	165	213	7838	4253	269	613	322	239	394	173	215	122	163	121	542	298	140	207	158
		1475	4852	22367	2715	345	99	144	102	63	250	11841	1244	6017	115	637	3387	760	603	369	116					177	677	1961	246	355	171	445	369	3942	360	230	2320	174	166	161	142	359	682	898	834
		811	72	3648	532	314	2184	893	2379	91	149	205	3209	7788	79	1381	2375	369	64	2568	180					1893	148	154	948	170	684	2161	288	2687	361	444	128	394	207	323	332	732	689	477	304
		834	181	915	1129	16531	465	123	98	214	548	838	103	543	2983	556	215	94	289	1288	225					117	900	3425	135	157	790	1931	1383	362	209	174	111	217	336	177	155	2152	387	182	130
		6052	1383	112	241	774	180	2086	180	483	1242	647	290	234	73	121	776	358	895	170	2785					3694	840	198	818	2017	3739	123	262	349	372	198	152	165	697	125	143	175	307	152	1199
		1113	747	8418	1454	1513	689	293	261	77	646	2131	1918	610	1510	33723	2479	644	3216	2920	72					213	1490	233	873	1093	1221	447	569	554	886	1743	1067	442	1544	769	908	154	195	183	566
		547	524	9715	367	477	6866	65	762	3748	2880	1631	133	7821	1254	420	1023	4472	3771	1258	3332					605	7760	310	142	179	187	460	119	155	6694	121	231	706	179	236	528	931	168	530	3809
		821	267	6164	15554	5375	2769	89	64	7362	149	3598	686	165	90	15717	5067	772	503	6469	103					144	3322	122	218	131	330	678	468	321	271	234	395	138	281	124	284	437	145	823	724
		2625	965	6447	202	2093	3850	2388	913	266	358	5043	211	15645	313	146	2043	294	979	10043	71					166	199	281	561	231	201	221	223	193	183	292	175	413	270	199	1272	271	178	1372	2999
		657	85	1838	5062	305	62	251	69	119	208	13138	3598	702	320	101	95	929	178	2909	188					237	1876	277	619	135	144	149	181	317	520	257	194	342	159	926	575	261	798	182	190
		1372	294	1905	380	906	4504	155	2759	173	1371	4039	147	3743	121	5961	361	366	159	291	78					159	723	223	136	712	6087	216	325	296	124	3507	178	1098	149	583	408	143	279	547	750
		1434	1341	9244	80	3143	958	67	1572	6921	664	741	2265	330	95	295	67	491	76	1449	163					152	531	194	1952	640	161	120	347	178	298	274	450	156	397	2579	3032	132	486	717	274
		4987	338	84	7768	69	132	87	137	135	218	2217	936	574	82	3521	663	135	1099	1310	70					3630	2287	115	924	143	188	195	807	278	297	131	559	190	158	1016	2267	498	121	130	175
		5560	349	8064	261	395	67	5207	129	158	351	353	1346	4270	463	3940	6877	1044	75	1451	945					525	167	700	422	261	185	139	159	156	173	1013	163	195	554	152	871	1354	335	615	207
		132	308	7432	2312	280	88	3528	867	654	585	1667	1461	3275	66	1163	75	378	468	577	478					727	217	490	179	157	460	2347	203	778	482	260	149	379	224	2081	229	352	134	364	1324
		134	578	90	392	1882	398	963	96	258	26662	2127	5049	152	196	6884	1198	116	1358	306	85					229	2446	139	356	964	192	400	205	1346	145	183	1820	778	9386	2918	166	504	210	2127	861
		2405	216	678	1115	683	79	493	1306	2109	825	5085	974	982	81	1172	312	290	69	965	203					131	776	199	420	169	685	165	126	292	181	1185	663	176	8022	2047	184	337	420	743	106
		4950	366	96	211	97	925	8496	599	75	337	5366	2340	3540	259	93	106	987	177	250	1228					716	453	430	345	146	495	1064	174	207	554	149	176	129	129	122	135	150	931	769	293
		3597	132	84	4392	355	100	301	2585	1765	7630	8242	712	297	1310	3313	72	739	90	981	30299					2028	139	1133	404	149	232	188	578	1364	368	133	1064	162	209	444	135	254	118	129	146
		7851	360	1281	1404	66	4245	68	61	97	68	465	177	2328	406	7847	99	2642	5308	5344	17671					1213	1188	741	188	121	400	235	118	131	203	5121	166	120	123	638	286	869	479	903	592
		480	10358	136	75	898	78	601	124	74	230	928	705	2839	613	412	87	5874	67	737	4800					289	304	153	293	433	226	2912	222	668	2233	172	146	205	315	260	384	160	2042	231	457
		125	156	217	835	980	313	805	579	6219	571	770	80	215	3445	102	82	1699	3927	84	496					3866	125	239	162	870	345	4653	263	145	178	209	2495	1300	498	192	130	222	110	157	136
		92	141	106	6325	340	81	111	362	161	2348	7024	77	1305	6895	108	1515	69	1338	190	80					149	134	466	1039	2035	273	932	264	173	1353	173	1278	1453	120	143	335	313	202	132	273
		40352	223	86	221	88	222	291	229	71	642	2492	73	281	64	135	143	371	648	2679	722					209	182	273	168	187	964	168	177	302	867	1079	2524	857	163	5102	159	293	2099	143	288
		11657	86	323	1278	103	73	397	103	983	306	17157	273	2056	66	845	19644	6392	868	230	67					218	140	168	219	143	1413	201	201	223	377	128	137	764	161	2363	8385	146	153	746	1344
		25093	1799	383	340	1907	3033	73	230	154	894	92	387	2919	7138	2066	286	257	546	158	96					437	223	222	158	379	673	339	370	138	286	289	342	289	1139	537	169	232	153	508	138
		70	371	104	3828	2622	3458	179	2130	324	1535	618	1276	1042	884	363	140	148	708	1547	68					132	167	494	2357	153	121	125	125	404	3666	498	206	612	192	161	147	530	1421	129	248
		87	676	142	9466	63	70	63	103	357	3645	7327	2958	166	75	3995	293	562	788	85	186					1091	152	981	198	602	2388	385	1069	220	2515	439	282	176	2502	151	469	286	184	1345	257
		88	1027	71	1881	1920	2254	1616	326	1049	3512	2515	921	781	2095	463	398	7909	114	113	171					289	2907	2857	271	1190	856	130	701	338	433	710	118	361	3374	1106	1666	319	132	139	250
		1429	3329	95	812	71	5376	4305	103	2775	769	806	1045	2156	2171	72	2214	97	86	2376	673					7934	354	290	145	404	1614	366	181	442	203	150	394	511	695	169	240	139	1751	574	126
		315	390	2937	3667	4982	413	750	99	93	364	67	334	117	90	2755	89	188	792	1600	1272					123	4633	223	251	296	851	936	151	123	403	122	1509	953	263	498	628	122	316	1278	140
		3925	340	108	110	146	98	68	1238	490	109	18181	4814	3585	515	126	437	631	208	10439	469					169	226	341	143	136	380	125	134	247	339	1070	330	326	279	1381	206	9375	250	3517	231
		27445	182	341	212	1606	143	602	425	594	250	1235	235	4225	110	83	76	273	725	1062	143					125	483	158	261	575	3263	135	1028	897	536	203	193	823	2485	135	815	232	1822	139	1290
		678	2674	2558	5275	236	1328	61	5253	1062	192	687	129	9112	1591	1357	70	396	2262	711	3689					197	6827	154	156	225	139	399	138	233	201	176	806	483	2502	811	300	2980	316	138	496
		13068	1860	1087	554	1330	209	999	2796	5709	80	5954	521	992	108	187	233	131	4135	199	1446					136	163	421	244	2320	343	176	514	1966	1037	379	218	416	1187	201	686	1434	235	591	119
		1979	1779	8884	634	164	1354	91	2646	408	179	328	602	1476	8991	5003	426	242	1727	256	9052					251	403	151	225	165	139	190	220	116	188	149	167	232	1830	167	145	207	399	162	1306
		5957	3027	117	1185	152	4533	78	5476	316	3312	293	621	2884	63	64	3636	2495	88	72	684					175	177	149	189	134	1780	1030	1004	773	204	220	189	374	236	363	109	278	1333	526	715
		4955	129	61	198	112	2414	424	2113	1904	1002	128	273	11603	1645	2323	82	628	769	569	104					252	154	147	544	3180	443	218	117	578	464	952	304	120	283	1216	125	2586	479	1541	1642
		61	3722	75	333	2024	206	61	7240	178	361	4121	224	952	2866	10868	376	1170	537	4648	3577					321	535	1740	174	132	159	284	198	269	139	494	1770	106	507	2618	278	3315	219	1880	131
		3788	3635	12919	270	359	147	181	535	276	2031	1746	2040	4160	224	5093	3508	3096	583	1938	125					2048	1537	186	186	115	1354	560	146	568	215	153	201	152	523	192	577	372	255	284	870
		105	336	1336	87	140	79	101	558	229	4660	254	209	2439	64	58	571	197	836	989	1891					358	6940	179	139	487	155	196	219	610	123	2231	3576	160	105	170	158	1064	1355	229	506
		73	2736	119	244	1284	491	66	8204	92	319	663	2125	944	1620	133	111	1602	708	289	190					164	580	586	175	236	302	199	150	161	762	1435	794	229	1995	1937	1690	128	117	126	187
		69	3145	202	3755	1148	215	72	9589	121	415	2785	328	80	75	465	106	4299	1571	1508	180					2036	510	151	478	166	414	246	195	268	5556	184	149	254	425	140	442	180	174	1394	568
		62	811	8910	164	674	297	3212	9837	561	94	1085	4797	113	242	92	69	4084	6051	1316	91					254	655	178	127	734	213	911	236	335	324	168	203	639	3749	2287	208	152	205	163	1291
		67	1248	478	1966	1187	59	968	2070	331	748	821	790	1464	108	872	105	166	401	5134	423					158	135	196	118	195	1344	722	196	618	125	159	154	978	241	184	255	292	192	174	3248
		145	2595	1720	4775	1366	515	952	1095	427	78	397	299	116	75	2007	8827	520	112	2414	3169					224	128	2528	181	207	174	210	569	1385	1812	224	325	133	151	161	169	151	340	892	197
		71	3018	7854	214	3081	504	98	2896	3593	115	731	1103	80	108	197	107	3189	2501	951	66					210	312	501	2016	247	501	143	778	1574	160	429	4413	391	241	118	210	365	190	152	519
		838	5658	76	239	255	5783	986	147	87	2278	3675	3334	611	1687	4270	615	825	231	998	71					276	386	492	128	1637	771	158	167	260	1064	2191	1316	384	630	2455	299	2462	144	398	212
		69	8940	345	1519	4178	1252	208	674	59	102	208	110	1856	238	309	270	3887	1304	445	1409					187	372	8410	238	571	314	157	3109	133	585	154	130	264	9764	413	265	197	441	271	486
		2035	139	4693	631	359	125	2745	2234	3322	94	4911	8542	1481	73	340	96	1328	608	959	269					642	130	144	274	141	198	134	706	3485	7243	180	446	127	119	150	1341	189	738	289	999
		31299	279	371	115	1328	82	94	2516	172	815	4167	472	2312	143	1205	874	1549	4378	371	3262					175	371	150	124	155	190	3199	417	282	135	281	202	149	252	2116	511	208	199	236	1006
		1977	685	138	385	585	103	433	165	910	2182	5304	182	1423	396	20838	618	174	6934	415	391					259	326	256	174	135	134	374	3494	149	307	379	2813	489	352	1102	209	452	121	120	192
		3177	985	69	3812	739	1339	63	2448	67	92	3775	176	137	2974	4267	167	401	137	1075	285					176	1702	492	2189	4195	202	270	177	1091	325	154	167	273	227	135	800	165	155	164	276
		933	163	409	234	869	2733	99	2941	120	3978	2012	896	92	125	229	3460	890	374	344	176					3340	9131	727	1748	299	390	586	325	2199	132	885	313	411	1069	147	152	5663	148	960	448
		1820	5230	5538	619	224	1298	108	256	1591	754	2229	143	2403	91	81	102	186	87	8135	121					139	201	308	928	818	328	422	200	171	46406	1140	370	128	803	303	191	262	576	367	197
		2855	4294	107	256	325	755	137	2078	648	244	204	214	255	121	1010	525	1518	1127	83	94					6162	231	454	850	194	154	161	322	644	513	318	160	12200	208	1805	430	1603	243	155	2083
		413	964	3054	627	2538	88	251	2755	1977	20901	1651	1003	238	65	569	153	73	431	1924	93					182	128	418	204	4174	770	142	3167	185	178	213	5721	285	3338	189	1001	5136	217	534	1746
		1650	976	82	2043	401	3974	3411	1908	105	6673	751	1886	968	60	844	157	1958	91	451	186					337	122	195	720	3238	360	349	5821	190	753	1306	1768	535	112	149	290	207	152	200	1697
		3252	261	824	1302	4513	554	4655	344	86	2688	398	1285	62	527	39954	1327	84	6841	1768	93					191	847	2223	731	837	5022	172	115	449	176	1076	152	2790	697	175	210	1938	984	3485	574
		5944	95	2803	325	760	81	1609	1428	1256	260	227	1575	2463	1457	77	82	1335	223	4043	2492					265	683	204	830	527	303	211	312	213	283	288	1188	267	202	145	389	458	233	654	573
		74	655	83	2709	67	115	1367	1846	100	703	2000	1206	72	5323	506	93	96	746	788	259					159	862	142	115	816	216	283	3847	1599	378	269	178	144	176	495	1320	162	551	850	250
		462	2577	7503	3388	363	110	175	105	2696	1433	8185	365	94	254	1450	215	173	265	1056	310					572	666	307	513	164	171	126	463	319	9558	142	272	113	573	131	197	133	151	151	4542
		8020	890	5893	71	552	58	1836	887	362	77	5964	1655	81	3130	3750	87	502	394	6121	430					165	1047	152	202	299	414	247	667	2356	384	1705	150	248	1826	155	202	168	218	1137	133
		695	4702	111	674	346	63	230	783	307	190	3401	4373	3032	3588	227	1626	58	393	365	631					147	125	521	645	156	150	506	179	193	373	172	135	305	131	149	225	1978	191	433	3329
		114	170	2877	400	3253	1865	238	692	103	170	979	23153	3515	67	2591	1325	129	500	5923	956					266	372	2582	130	321	124	234	187	130	246	131	458	190	578	317	129	150	205	439	156
		72	1502	1396	539	819	68	11215	1071	174	80	1400	1931	702	5510	91	78	430	688	13104	3837					134	199	897	1662	2180	512	670	273	270	780	1061	947	120	3152	276	4360	259	816	420	1009
		67	5453	1813	310	72	710	2333	1174	83	4084	403	356	2739	2200	58	962	94	607	1770	7303					260	166	1010	2059	195	531	970	142	672	138	1113	743	189	848	376	127	2171	622	268	2849
		69	443	1195	3148	184	369	508	22036	84	1414	798	2836	308	1749	158	3855	2430	491	76	322					219	135	212	523	510	821	482	310	1094	147	237	1410	903	1787	294	1270	293	512	897	1581
		76	390	984	681	421	1301	84	729	98	1436	1480	2645	104	1194	1290	179	122	95	1537	533					174	266	186	126	144	557	138	138	113	1678	356	110	128	690	180	121	197	1365	982	137
		76	356	63	323	389	94	70	1074	2300	91	2062	209	10779	851	122	1394	843	5508	3925	2065					2169	336	919	364	161	1026	885	230	149	2697	443	517	122	136	204	5551	418	838	1303	141
		63	110	1351	3126	7940	146	208	2113	1583	604	263	781	1670	391	2829	100	1409	182	151	647					186	123	716	1236	264	127	970	167	950	122	294	1540	174	152	660	127	549	943	2192	7385
		128	137	695	2144	405	1685	81	656	178	433	129	155	2776	7742	557	112	3304	65	1250	1370					232	110	128	286	528	2401	170	219	139	188	147	276	363	4101	165	159	381	239	132	278
		163	351	64	1263	8208	760	76	1245	397	1760	1222	93	120	1515	89	7310	788	105	1203	83					172	374	956	148	223	134	592	208	434	160	325	391	255	1595	584	269	177	181	429	329
		182	1512	100	638	73	309	794	3011	578	183	1620	906	394	4339	66	573	525	384	146	4281					219	1455	872	112	148	462	439	1227	294	498	134	484	208	286	1258	1275	679	1540	144	138
		62	3203	6161	290	695	139	3405	379	199	620	1170	2719	2045	73	75	6507	466	2296	242	144					144	136	417	155	272	142	227	204	168	154	210	140	161	150	229	875	914	212	610	819
		97	4954	2004	915	6996	572	471	978	968	102	105	590	3423	68	202	706	66	717	13671	5074					239	141	130	186	2101	402	204	297	116	167	875	4251	279	311	246	161	624	354	626	1232
		7490	7705	64	6436	127	987	283	4536	400	74	328	87	3930	143	87	956	390	759	916	366					2529	514	1240	7720	204	198	263	259	274	1536	229	173	612	6634	5403	519	421	170	437	503
		80	2093	105	1519	83	1071	70	14126	105	3912	3856	8465	334	83	5596	626	179	811	17102	3976					134	536	967	312	184	2140	129	246	556	294	169	1883	967	296	230	510	436	139	201	1089
		152	179	1706	4339	226	1057	908	294	150	585	2193	238	321	254	94	2039	126	3102	219	210					137	2815	206	2218	475	287	409	1013	1659	147	137	545	118	297	1683	185	2654	212	134	572
		930	176	97	2583	15014	362	69	1720	1129	1270	68	201	1691	76	3967	802	159	83	1293	423					1034	147	249	197	199	300	1552	2237	944	182	807	182	130	304	1535	143	1643	495	1141	3727
		750	2668	71	2963	81	599	6086	205	139	138	5205	3987	688	63	126	2763	256	287	159	3943					171	179	230	411	179	341	1262	131	178	558	146	126	414	1633	190	1960	162	230	131	263
		20197	2811	75	163	661	83	4123	2472	315	205	766	208	5882	73	93	9737	92	677	120	496					242	161	168	2089	287	541	135	242	122	49318	491	489	127	176	237	416	183	185	223	124
		368	1014	1915	4318	112	205	1111	1031	192	1914	1823	1414	118	59	230	1138	81	114	890	1600					121	10009	808	237	159	1048	133	249	118	836	187	126	122	168	341	165	9177	185	1225	279
		92	257	161	563	1162	144	393	2995	272	269	622	1441	1333	1046	3003	93	1888	202	3447	3381					655	62146	166	135	154	338	159	622	673	187	1516	140	701	4132	150	222	396	298	2080	462
		99	1782	114	89	3321	182	8812	1524	66	1276	3583	804	6815	518	87	93	4572	168	591	583					117	807	349	637	1353	228	257	272	137	512	293	143	8566	141	174	8030	165	127	146	456
		9569	347	4080	3090	2746	114	196	178	174	207	2788	6137	627	3426	5964	66	2416	486	312	863					362	929	453	178	548	124	471	1544	166	241	327	539	263	3505	262	163	1310	445	145	121
		335	1803	881	147	770	97	1295	892	4712	2587	319	6706	99	4075	239	92	915	4840	1091	204					141	687	199	356	149	3813	112	157	808	138	320	673	2080	174	154	1068	198	416	916	255
		110	7762	1460	1086	6667	1887	1062	257	20391	273	3286	5625	140	199	4767	68	966	169	879	4508					233	127	176	868	205	251	175	193	3058	435	3196	303	283	167	1477	573	1705	449	280	133
		68	243	693	465	526	978	148	892	1953	271	2300	13315	77	107	66	1899	928	1264	734	2016					2114	4607	404	201	511	196	118	1098	140	611	343	170	145	810	3769	400	159	629	156	2581
		7615	106	7149	665	1956	221	94	748	2914	3764	73	7039	1359	88	1543	3998	1514	197	779	439					119	350	277	579	2070	443	177	142	124	786	495	3929	385	137	170	156	967	355	512	290
		10464	237	10727	576	125	994	61	106	2560	316	92	502	176	1647	1148	2419	116	384	132	5333					170	135	246	256	352	185	135	466	150	193	368	233	300	173	344	556	602	144	170	122
		6812	498	575	74	1305	78	5272	1293	468	237	119	941	193	200	142	169	2760	96	817	2503					123	4072	319	754	1575	138	526	780	123	174	896	187	158	2212	454	177	661	198	213	116
		761	445	164	79	2321	521	1170	230	763	484	167	8993	340	5349	2019	240	13995	230	2862	236					621	294	988	267	1560	294	143	852	621	286	152	532	2383	719	2194	323	110	126	1703	481
		136	5592	97	926	115	1213	5046	531	78	3172	4665	741	5381	2187	23016	125	9934	1991	133	319					219	181	1328	142	154	454	132	1531	213	170	152	1519	116	432	300	408	6621	718	214	541
		87	409	80	625	434	94	7431	59	3859	563	1406	1530	932	215	2320	782	540	70	298	247					226	165	1317	401	217	489	123	469	345	269	276	295	176	851	245	303	167	237	204	108
		550	2828	631	4836	85	849	203	288	12200	857	922	1241	2113	2245	2014	1313	89	103	1003	5358					1624	254	209	116	168	677	151	362	464	277	174	914	141	138	3170	580	127	170	383	131
		63	8438	629	302	3719	77	136	4110	448	5257	533	5247	647	1120	79	62	347	62	2491	403					237	314	276	152	617	3439	235	200	153	120	143	231	197	194	350	477	172	177	190	282
		146	796	1135	1535	6626	3217	66	210	2016	117	3704	8039	752	188	148	207	1691	101	163	777					152	230	130	355	248	184	128	158	272	137	651	193	1390	276	720	245	151	140	1043	1428
		154	177	5581	1050	1461	83	4101	861	2505	1884	441	2416	217	79	414	104	3196	1146	2110	85					9737	152	250	137	363	436	721	135	231	889	231	3200	213	1589	284	618	3059	354	143	1334
		81	1276	939	886	10556	216	3843	294	1423	1308	1526	3883	5031	74	151	65	1340	2362	8774	2312					2151	409	374	625	173	679	110	132	1129	807	177	960	2468	270	312	1153	13561	151	198	4333
		137	4849	1528	2062	752	140	68	8646	926	6648	378	656	3902	112	2215	451	730	68	1681	292					554	123	130	868	541	116	139	1326	321	486	876	154	171	278	518	1536	238	254	451	1589
		141	1563	3008	133	12910	89	180	465	209	4748	139	331	12698	1540	3146	3782	2901	302	255	3630					3536	131	472	538	960	142	306	352	190	332	226	163	1999	149	258	552	159	339	142	272
		1502	2452	649	316	429	2482	103	629	4223	97	125	1320	2084	119	1166	71	8207	4182	283	1187					1149	155	128	212	195	180	347	206	225	669	836	159	152	243	932	132	189	268	335	873
		66	315	131	810	207	188	2050	73	8861	1370	104	60	5161	461	62	221	8506	1684	223	2037					243	548	196	155	495	287	333	701	1081	662	234	168	429	152	301	166	243	590	296	403
		281	61	85	481	207	2582	1254	1584	1153	566	5411	544	9002	153	5178	5201	6342	193	204	285					6624	400	227	160	1518	162	428	799	276	1120	472	245	137	385	189	125	525	354	1268	251
		80	288	76	21204	62	573	1453	89	427	304	203	243	2280	355	100	62	373	119	1680	136					460	268	6109	566	220	2520	1412	1175	592	265	972	642	188	201	296	190	3703	150	158	128
		4487	2451	1096	4287	90	158	1207	3485	1771	339	4850	508	68	1738	300	279	559	6350	1741	5619					202	393	154	154	296	114	1242	445	339	848	276	11519	126	3728	118	1304	1087	239	250	2068
		87	573	105	493	130	138	768	3095	2897	619	221	495	208	5188	870	1589	1105	433	1696	4164					435	185	315	132	350	126	472	405	510	395	270	174	128	1149	202	1667	1463	194	144	115
		3147	4348	96	508	1255	184	61	1016	72	1198	559	360	86	586	488	3254	13204	413	634	1185					244	145	488	150	755	129	139	176	2008	210	455	379	308	255	277	435	520	214	494	233
		813	95	370	345	2119	794	3251	323	71	261	1338	382	3082	4349	84	398	689	4738	10939	119					218	247	133	151	1159	3870	540	184	125	446	427	1720	249	8118	134	1342	3405	161	646	3450
		1408	1412	257	129	2105	246	84	3783	75	2656	696	511	125	63	95	105	950	188	1344	1339					159	704	1137	246	153	167	2870	123	276	10228	264	808	237	330	514	797	769	227	148	497
		1327	167	66	2583	302	98	94	1399	95	989	6237	526	320	489	74	1248	1123	88	1325	1950					237	1711	1334	458	146	143	794	251	258	172	1843	390	1534	221	591	303	286	501	1751	1508
		2435	5908	495	612	145	3011	366	355	191	1327	1236	386	636	2528	473	374	239	2177	83	1180					435	126	154	115	120	2333	133	156	223	521	181	961	693	863	831	291	239	907	979	178
		6936	20168	231	12035	92	754	168	559	2660	1577	1258	1465	4619	89	1192	875	1894	250	1511	1452					615	134	186	260	898	166	178	130	142	307	131	2004	384	131	214	180	16580	141	148	682
		3159	495	7210	692	8397	212	128	10134	389	257	6367	30299	1704	399	73	2626	7811	188	595	438					953	159	637	157	226	181	143	238	394	167	143	170	265	722	204	212	597	137	228	285
		116	26735	83	1998	2378	1859	83	110	2540	145	1036	433	255	88	101	89	2356	3788	8275	133					163	176	492	149	163	563	207	139	770	636	151	177	414	406	5124	286	229	137	714	183
		506	19568	96	619	758	95	321	745	397	1276	411	123	4314	3163	3839	500	746	435	12102	1067					134	156	1380	482	451	636	164	468	1100	175	1032	229	210	590	126	172	240	159	1271	1202
		10957	2002	98	396	3225	235	4879	569	426	7050	955	1699	3386	420	1150	547	6000	479	339	475					320	883	734	987	729	205	131	111	305	290	1044	119	538	128	180	252	348	163	172	1094
		759	574	127	3131	3200	302	85	1382	5096	1709	3493	3175	356	70	660	298	3507	1428	7443	379					166	1166	670	1066	153	517	134	179	290	378	172	113	234	936	166	150	1226	157	430	127
		122	34407	165	952	460	7544	418	519	231	841	65	1583	3132	92	1042	1400	1167	182	2174	109					466	387	251	236	3333	7903	299	576	248	577	2401	544	652	3015	2008	125	194	132	568	1353
		185	4278	64	6448	95	990	494	262	3034	824	234	6177	378	105	4781	484	79	3269	183	642					201	265	470	532	968	797	336	182	279	488	322	132	337	211	4190	169	817	139	232	7780
		1957	300	90	88	383	2698	65	1027	710	293	1023	6346	280	956	6295	80	83	190	1394	2516					172	312	165	2514	140	2945	116	217	565	459	662	145	128	333	471	249	662	1712	771	242
		3570	97	3102	4659	2911	1011	94	217	66	123	410	290	2127	2274	122	1282	2660	120	3042	320					173	176	128	781	9751	126	234	228	207	128	828	349	136	1452	237	120	5349	167	757	152
		685	645	6280	190	181	65	3624	754	6080	3010	405	798	4907	2828	152	4196	2779	362	2667	239					928	633	205	1947	691	242	283	188	2362	157	638	233	195	709	170	214	2241	176	699	1719
		163	699	101	3869	934	1541	66	3031	2517	2086	7744	3753	125	858	5946	4686	61	131	669	1055					125	2266	1183	137	372	270	441	153	1292	1967	295	123	158	321	127	450	184	215	409	151
		64	1902	90	1268	5686	77	467	7084	1686	1065	4596	842	5290	889	80	303	1894	136	184	374					129	191	216	121	299	519	368	169	875	602	307	233	810	146	289	1088	140	198	484	1068
		4206	4290	120	1328	447	145	83	552	950	97	775	193	5766	338	1475	68	1156	3972	4753	236					183	315	144	137	179	117	487	127	2611	205	945	177	387	1093	682	1077	2581	956	175	977
		92	421	78	5094	95	1483	83	432	4597	603	131	1325	9509	76	75	420	2097	2837	298	858					620	2450	2174	560	170	960	460	337	155	193	239	744	236	234	3052	602	408	518	3024	1277
		127	399	259	7553	1492	565	3845	2183	677	6722	659	351	449	338	5705	1363	176	6067	62	75					124	2009	2566	2497	197	219	306	309	228	889	1270	1946	540	183	215	126	536	230	135	170
		207	145	79	3316	2460	1024	413	561	5603	6625	66	810	2285	183	917	7169	601	173	276	1635					171	800	1023	710	204	133	142	329	127	334	1436	1106	278	7620	118	205	387	157	672	210
		104	83	539	124	1147	82	326	343	4991	9608	397	23368	159	103	1919	10891	295	188	8157	1211					112	588	222	1402	150	297	276	141	621	488	471	728	205	2325	119	121	617	659	575	302
		1261	346	234	4497	74	90	377	1829	1491	688	1114	202	1199	103	86	5108	264	229	1028	281					343	129	1612	164	278	1363	134	152	2357	1102	571	1964	239	964	1891	230	173	444	170	3714
		11824	252	65	478	3458	762	175	3134	2594	1251	144	144	4172	92	10650	3056	3582	1897	11220	266					219	214	186	1118	227	185	168	206	159	337	135	188	110	754	148	328	1223	235	234	120
		172	1949	77	3329	133	80	229	1221	690	1289	944	4417	5049	129	4435	88	116	248	98	11010					391	7355	129	229	342	1862	240	160	171	196	2119	130	218	1276	121	668	265	453	176	234
		145	4976	989	4057	278	127	68	2592	1515	154	163	2053	514	93	233	369	3758	852	2953	74					6073	467	2738	813	264	408	9751	300	169	578	152	697	1775	116	193	190	1834	928	120	789
		114	181	1063	738	98	106	86	605	70	9045	2367	457	840	68	69	582	164	87	237	1611					130	138	173	285	932	205	553	277	383	771	140	4251	259	181	164	604	183	137	565	161
		7688	1035	215	255	78	629	2273	1210	1545	13601	114	1283	2259	297	74	1211	75	219	10813	514					8939	2538	143	286	335	255	159	758	117	767	124	128	161	129	180	229	126	135	115	316
		118	481	692	758	5126	85	6289	619	698	99	3930	544	69	363	3138	235	425	468	8421	173					4355	272	855	304	272	546	3155	231	1937	255	713	1387	1842	319	144	1662	156	132	180	355
		63	246	135	2532	805	330	966	1484	1721	160	258	146	439	232	433	2002	8231	86	71	744					135	1003	141	496	284	156	144	1091	2374	192	131	171	433	139	232	129	208	469	363	1551
		100	1003	452	804	65	467	4820	1120	323	2187	7796	390	3125	100	6472	231	341	1031	64	4396					1003	179	344	226	896	464	1053	713	178	2261	363	281	549	1506	1150	259	266	247	250	783
		94	77	89	1551	488	260	75	71	240	18397	186	751	4569	149	156	63	1298	137	1317	4182					1283	187	560	220	531	304	157	160	191	1266	467	2697	452	3109	180	493	1183	1722	298	1247
		818	507	73	1021	161	322	2549	246	629	643	93	625	2399	4488	116	2181	366	270	411	136					966	5152	167	205	581	516	1076	115	616	356	154	946	173	152	138	150	229	256	306	1407
		1752	64	82	95	1198	1784	749	6532	2226	76	213	466	1584	151	3248	65	2839	575	8197	1487					139	120	238	219	120	218	318	120	1161	329	276	146	157	1113	185	2685	306	2064	113	137
		666	174	82	15686	1228	600	264	1937	411	4953	539	194	309	908	148	587	294	138	2689	1928					113	235	153	153	326	128	378	294	344	158	328	304	2044	233	227	310	320	433	137	146
		2425	1589	60	3171	85	335	1211	97	2486	8833	378	248	2681	1107	516	1044	1014	109	1927	129					264	123	240	566	2653	152	136	167	859	194	2374	224	271	256	2513	169	193	442	168	118
		2352	3445	801	1214	4327	1195	617	2121	1561	354	189	9614	5647	6602	2175	808	183	134	106	8256					185	1362	166	1308	355	196	149	141	232	466	143	128	215	245	599	3320	336	1015	160	180
		3975	194	144	77	350	513	3752	157	1822	1314	126	4267	109	6461	1492	174	82	231	624	1684					2349	823	420	312	302	172	146	393	704	228	360	193	1562	743	412	864	1470	683	1441	3052
		981	252	66	1003	68	104	908	251	5897	206	4163	1255	3753	1165	101	2472	120	647	1991	652					354	184	2835	144	423	179	368	255	597	382	199	2283	905	127	211	262	521	682	205	216
		1121	7500	65	140	848	274	137	4864	99	1223	853	70	70	3684	160	3023	918	1927	11496	2336					824	366	958	228	184	125	224	116	335	183	181	127	133	135	126	2472	153	638	143	629
		10610	1075	61	2053	381	3557	198	101	316	328	1818	170	101	2135	1625	859	78	281	390	3456					1754	2746	168	341	379	480	765	166	130	1604	122	5396	318	353	250	988	225	121	627	377
		109	346	88	1405	79	697	65	501	557	65	10810	2955	305	1239	218	76	90	262	1924	72					137	222	127	326	967	243	922	115	169	555	136	280	309	6957	182	2316	366	155	1028	157
		1220	238	18044	904	261	3568	330	444	4348	242	457	2735	6060	67	2357	2829	2025	514	485	545					266	137	304	5940	253	332	853	139	261	3511	280	1385	267	1261	433	142	196	134	137	467
		129	14605	9116	4484	389	2124	439	3040	1200	335	1754	3049	191	2355	1508	988	1007	204	370	3211					211	5432	2991	146	205	2596	128	219	338	1268	381	722	1502	2644	132	166	272	105	456	2747
		8270	1087	63	722	133	5618	141	2995	628	1240	687	1761	3282	1616	15965	93	299	353	67	391					2531	215	582	173	890	207	1096	2462	123	230	260	248	1664	147	134	1109	159	199	170	132
		69	2620	85	607	135	2625	287	1153	562	251	745	222	12504	1352	62	985	158	128	161	3409					264	161	362	158	1555	318	505	394	458	142	173	127	123	139	804	854	666	436	918	2877
		15431	490	429	7254	105	6351	634	365	937	6092	132	12778	118	3140	2321	80	126	767	548	89					229	206	3931	233	316	3483	216	372	225	217	463	9336	469	230	159	1895	229	152	130	148
		67	2130	11911	168	1065	1565	90	467	598	201	606	90	1340	871	684	184	393	217	1044	6233					1983	189	164	130	1931	282	704	376	929	1407	220	374	133	5692	244	488	1125	1465	1014	2569
		83	3908	7316	581	205	6949	222	250	355	1356	711	4918	321	1376	8022	3448	91	577	5423	614					125	132	2318	227	203	162	223	349	528	207	313	171	126	455	261	2988	1808	281	790	647
		92	102	103	699	79	6061	220	286	841	206	453	916	1082	599	3107	1293	316	181	232	650					208	154	340	121	205	383	128	161	367	2982	457	178	1104	1301	1473	4208	410	472	235	222
		112	1397	3181	86	21087	2447	3941	644	140	3648	319	95	1779	74	5844	1468	2375	248	1013	505					141	714	140	378	287	193	741	126	495	931	164	704	208	217	145	3726	258	5313	269	931
		86	293	1418	113	94	1509	1205	69	663	550	15498	503	441	64	1130	4005	91	199	409	1685					1048	154	141	222	1390	271	1136	133	157	121	181	192	451	182	3954	538	129	3404	267	159
		2689	2641	96	331	1318	3007	2046	352	70	61	893	146	70	596	81	291	397	6086	3733	118					183	789	346	148	127	200	134	173	608	129	2402	2620	482	893	1021	960	264	248	255	141
		93	558	70	119	2636	2458	895	724	5396	373	1389	362	292	3250	644	71	75	1162	132	64					144	148	274	285	445	215	130	324	454	1969	133	1405	3147	438	166	750	234	244	136	228
		90	79	346	1106	302	4733	1453	871	290	263	778	374	506	570	98	75	76	2459	2397	295					187	133	4594	146	158	199	424	276	167	522	130	1249	1368	520	232	226	426	186	661	334
		2310	192	211	87	151	16781	107	1652	2116	2675	1983	3354	71	394	98	469	414	725	61	1429					338	174	1160	1404	149	227	2048	202	3812	169	183	173	164	168	1346	219	485	243	129	2986
		539	860	4562	113	2280	1494	372	139	1087	75	70	107	1908	245	66	2932	1458	8871	1166	756					863	566	164	803	614	560	253	158	316	242	1109	141	666	250	1022	1331	130	591	174	3335
		79	111	131	1425	84	4972	64	715	2925	1115	213	223	7742	2022	300	82	305	5482	469	1269					144	403	148	371	2373	360	3519	384	136	129	293	188	449	741	177	817	226	966	171	3983
		81	133	87	3420	2818	12883	108	153	2263	2521	101	1185	1712	6332	2704	1345	1242	1070	5861	1018					223	167	1103	136	652	165	185	122	234	128	656	3010	155	2956	169	419	1046	139	267	767
		87	62	334	307	1265	3018	4315	92	71	1793	347	691	274	5825	258	122	5541	114	2825	93					483	134	146	130	156	161	1326	152	1087	417	338	462	175	206	354	562	2263	253	243	3123
		75	64865	5239	176	87	2803	9443	87	252	73	98	573	17247	102	40333	92	302	161	3045	105					131	393	268	349	131	130	7178	291	193	268	176	123	144	444	327	134	149	346	1788	598
		134	63	1166	450	195	217	1082	82	286	4339	973	1409	208	287	35525	466	165	6071	808	163					3971	258	524	547	221	341	131	3989	267	173	253	142	125	610	220	330	216	217	150	677
		160	4038	69	89	2611	2860	2848	1848	293	451	865	166	1391	1160	1799	251	3276	7133	4604	981					119	217	284	349	125	143	204	861	201	1561	129	122	140	1100	308	130	6508	137	2162	190
		92	278	814	632	104	534	2886	6837	76	2525	73	4530	1404	1796	69	1713	4303	1437	912	119					650	559	1061	128	161	1076	447	658	1591	753	312	140	231	215	880	255	392	216	184	1348
		116	136	342	3110	2345	99	739	452	934	9020	586	83	1907	13558	71	504	132	5857	3810	117					204	115	1035	128	149	1553	185	160	380	424	200	5755	147	771	481	250	1452	678	501	178
		75	335	271	3366	740	1365	247	2256	183	95	105	1911	476	2619	15404	161	3186	1308	243	67					142	366	130	169	383	133	915	6706	1811	230	378	140	170	371	117	186	2240	1317	238	389
		59	1901	1580	1000	3807	9256	1353	509	1487	1247	962	3535	205	8772	89	81	1965	1410	98	66					135	225	780	187	133	228	136	350	143	142	257	537	581	435	211	1453	369	116	642	695
		582	112	637	6828	1399	4959	20793	368	100	361	92	1168	1012	2687	78	79	257	377	13812	480					14136	373	141	119	1976	126	284	387	367	171	137	483	171	227	159	125	481	146	345	1619
		2025	2070	83	2026	1109	615	235	430	9388	628	331	2505	169	275	1642	1023	222	2169	7351	873					249	130	164	116	595	253	221	136	177	767	111	200	307	546	157	128	125	422	262	2432
		3647	170	334	649	13613	2817	364	130	5588	8749	625	3581	2912	830	10866	82	717	365	4432	1242					258	5912	396	235	171	145	144	129	579	132	1138	404	126	183	222	591	163	281	873	122
		81	589	935	2634	202	1375	3015	177	1163	705	13288	601	670	212	3231	595	186	251	106	471					176	266	285	296	1384	167	246	1150	147	169	615	140	1045	260	1949	247	2112	183	179	3674
		65	280	87	398	818	5526	1756	2222	2392	6640	2790	98	1132	599	120	80	792	544	109	60					239	4636	276	380	145	204	229	184	3382	265	216	1794	2181	296	129	1224	2374	117	367	164
		65	456	423	180	236	3246	6226	2784	79	5427	957	4833	76	8325	2049	85	1025	903	3709	66					171	187	1671	6067	1691	261	116	163	5281	969	208	3403	226	165	2056	239	2837	710	139	120
		173	1750	1984	928	172	983	2829	174	2509	677	383	558	317	1170	529	738	1592	3692	334	943					167	490	321	172	190	945	1341	124	163	935	205	32298	170	365	402	400	3176	801	993	8123
		57	1999	113	584	746	3024	1043	497	591	89	65	68	383	1056	426	934	3801	2913	937	298					126	187	300	167	233	290	177	169	339	152	1056	5778	147	214	133	607	171	341	355	2318
		84	1338	88	1877	310	248	2962	3517	2939	4795	8959	486	4034	90	239	280	126	2995	20530	762					177	216	1023	374	4594	231	138	140	156	745	535	4980	213	127	384	139	3767	4356	689	489
		1288	222	93	523	66	154	3777	595	2273	3099	176	136	1466	1881	14557	454	446	20938	129	3180					128	11829	299	373	826	611	417	244	174	3320	178	549	412	1243	218	1500	182	190	137	3817
		150	856	80	80	721	11463	2087	446	4304	111	1416	726	2290	474	198	1019	102	877	269	143					137	150	306	885	134	214	2312	1196	162	647	196	178	182	433	231	621	2818	2141	198	2272
		86	132	123	353	291	9984	180	325	848	1819	1688	109	219	121	74	427	501	129	1944	3654					249	121	121	138	860	444	170	138	146	400	394	1349	313	167	4910	291	612	1766	184	195
		77	4357	87	3637	69	1090	7912	4308	3444	3215	577	889	251	610	323	96	6795	4156	85	674					280	276	298	150	907	127	198	139	814	166	738	1725	125	186	207	135	182	1121	1346	668
		125	2138	71	297	3745	6458	130	101	88	1941	136	147	88	1152	125	470	246	1300	108	155					268	227	492	106	1291	710	4665	181	980	190	681	175	1090	1181	193	381	167	154	899	404
		116	401	95	150	185	404	2702	3995	194	2354	920	2582	390	4064	81	543	1147	4097	182	542					246	146	161	1897	418	542	150	532	126	285	935	3332	4845	510	170	1411	160	841	508	629
		526	256	5054	67	2315	957	907	1735	72	4070	323	987	99	397	4549	77	3392	1426	186	556					124	181	586	591	4500	247	127	197	480	225	179	881	214	400	515	126	686	1506	338	699
		521	94	98	1859	577	3544	2718	197	333	122	2200	109	13297	862	70	223	6333	688	82	67					1127	213	218	548	577	2791	233	202	1011	253	281	1215	247	343	117	128	157	485	132	126
		192	10875	69	11587	325	248	1350	2066	518	294	7299	408	89	120	625	269	259	275	200	117					2137	2062	308	118	147	1122	323	169	177	201	290	242	146	714	238	245	226	157	177	972
		663	422	2079	91	345	4640	1705	2410	1108	2447	126	203	3282	2136	138	201	189	495	1993	793					136	4840	903	242	2927	216	259	726	509	3415	250	2096	130	149	187	3188	291	358	610	711
		466	269	124	1498	648	75	524	4334	1234	211	144	86	84	3634	236	163	1045	307	2450	5977					226	233	144	214	1060	133	317	403	160	526	249	433	137	167	159	574	169	169	163	131
		24510	8818	68	2014	5148	4147	342	2445	147	151	803	982	5413	562	440	118	342	1274	602	1186					3475	136	333	262	5575	148	131	441	128	671	234	1509	222	247	231	600	219	184	1795	560
		59	317	197	4141	101	274	640	87	4082	431	774	241	852	147	2576	2532	4156	3708	547	7198					131	2512	200	252	3094	150	120	475	169	254	305	160	319	560	202	403	4554	623	296	134
		996	125	97	1695	216	602	4791	168	1460	517	206	2959	220	2145	191	273	188	783	210	390					143	155	131	157	324	11373	239	1663	2034	1665	178	7429	1256	120	137	234	139	676	559	193
		141	595	3463	293	514	3165	9578	1766	315	3515	311	3139	78	178	137	162	1106	2719	2568	538					1567	128	160	176	119	873	268	549	1919	328	297	3875	326	170	2589	168	171	154	1231	123
		99	189	134	7111	638	3610	1512	86	63	1181	323	100	4410	1477	1006	1260	341	870	76	1114					137	664	364	171	120	174	284	569	539	146	127	502	322	198	234	212	760	153	283	2976
		633	232	7324	146	75	617	6573	131	439	3111	565	1196	246	421	2127	1554	108	2029	167	1324					174	121	289	194	2647	227	126	778	683	336	287	399	261	1253	255	152	5921	380	357	1351
		150	350	1176	366	150	2770	1839	1213	3290	95	131	195	134	12361	15429	351	163	3338	691	1068					932	352	114	602	333	308	210	541	1059	159	646	137	186	204	219	181	1045	5596	254	955
		80	701	108	355	503	633	267	1210	195	347	631	1420	970	413	290	7616	670	2095	225	402					528	2589	512	385	1320	387	183	242	128	428	1332	245	370	238	1311	4816	3606	169	2701	140
		60	442	74	4970	67	2972	2741	252	4931	1868	128	330	5478	11994	3954	661	284	1031	257	294					172	1219	155	145	122	1129	124	212	265	155	171	177	797	171	193	191	723	296	1116	1181
		209	968	69	154	1671	404	1622	466	434	170	1217	602	815	1925	68	844	2248	1094	103	119					214	277	148	522	206	243	197	268	268	1473	616	119	176	216	221	665	1367	331	312	135
		68	241	1124	124	368	2459	5225	2308	1198	915	694	122	96	1749	101	73	10382	622	1096	213					709	376	3488	178	129	134	153	210	259	117	556	1173	141	1992	296	4758	1579	134	195	403
		68	356	380	266	1820	5929	2422	70	559	3084	414	169	3923	2289	279	99	216	151	312	140					124	187	879	1932	765	175	147	517	250	508	376	1303	929	2443	128	162	396	225	157	1905
		700	3206	71	4690	93	1700	2136	3678	642	85	1624	101	5894	4160	470	85	508	401	2295	362					353	275	301	326	3204	1045	130	239	910	178	236	520	429	132	3948	154	1566	119	140	1406
		4580	98	118	202	713	191	365	984	2056	1256	1351	225	8195	869	3491	96	4422	2582	64	132					219	598	119	233	443	138	397	215	134	215	187	850	1777	332	2231	518	164	204	409	5621
		119	2638	5602	69	91	2070	3371	4630	5263	345	1445	246	2857	122	4424	230	269	70	482	1244					148	170	127	252	1100	549	1170	280	1689	228	159	4851	152	138	656	202	132	137	181	938
		71	701	5371	150	96	1277	258	1521	82	897	116	864	556	227	234	512	123	954	5342	190					171	236	293	314	615	590	342	245	1576	3674	151	1319	397	146	141	306	133	126	449	313
		64	99	6009	620	1467	994	1099	399	5514	1165	381	709	880	10902	927	586	929	112	249	4872					314	183	391	177	979	153	702	1525	5547	321	262	117	513	278	1245	133	354	116	260	136
		188	272	199	104	1993	880	84	113	535	141	2136	1104	283	841	2059	83	89	1635	6358	276					211	123	16465	232	224	140	172	146	131	691	824	143	285	150	243	533	458	476	1350	163
		135	113	105	318	281	32177	2143	267	2565	580	452	193	111	5158	359	560	201	77	195	442					195	233	207	276	2436	508	158	137	260	186	259	183	327	547	227	168	482	645	186	1114
		3941	432	2699	130	76	816	4625	438	454	203	262	516	389	2345	262	1662	736	1684	4878	684					178	832	443	283	1465	141	152	122	183	654	110	225	179	286	165	302	156	184	187	156
		6751	5807	110	491	342	367	299	517	9242	7015	125	925	699	89	14852	4123	6976	189	229	1082					427	159	2685	127	277	1527	218	947	411	158	125	251	121	850	156	747	139	206	386	973
		66	826	1156	69	269	64	2273	2733	178	8084	497	691	1887	1000	70	87	4366	12299	4041	1812					723	172	886	134	164	379	333	2457	414	381	213	157	571	280	139	393	242	779	558	781
		77	698	79	863	559	69	8117	1026	85	4263	621	994	440	5078	22262	413	100	184	584	133					120	200	5492	152	7121	428	715	116	321	1524	193	156	290	2042	213	293	2299	179	337	203
		86	1534	3795	158	134	8857	943	271	113	2175	3207	610	62	85	4901	2539	1385	73	2757	909					138	150	715	176	212	317	2430	441	376	127	215	1373	917	569	275	251	212	126	156	167
		99	10523	871	4482	6745	140	1003	217	3923	2485	7082	957	565	6453	66	450	10944	432	294	485					166	136	273	193	1338	343	170	213	116	130	2638	527	148	1824	223	509	2075	377	172	128
		77	2455	452	682	298	2764	1044	212	902	346	200	434	1341	12353	261	2839	1911	727	12222	223					512	141	287	218	150	928	221	196	428	222	858	726	598	129	317	660	2814	307	163	3339
		10170	1167	1582	419	1018	753	1509	77	191	488	1725	187	396	122	3512	740	750	1531	546	5450					210	265	178	186	176	236	338	1640	132	206	123	1522	203	953	185	296	831	2023	747	241
		113	1067	63	1452	3491	185	957	157	2295	166	471	3568	4859	636	122	97	226	501	8636	112					107	523	210	431	1436	120	194	139	162	678	182	208	986	743	270	1334	142	247	516	212
		72	1974	337	382	108	339	276	1315	1939	5401	66	752	95	142	208	491	2623	1779	814	3287					173	224	201	281	196	1437	173	263	367	155	200	2078	389	150	3331	118	4068	810	201	1089
		76	75	135	1713	195	103	3042	828	85	1606	234	949	75	1238	63	391	1051	271	134	1102					144	928	2983	149	219	128	138	442	582	470	119	175	205	961	1718	320	233	187	850	151
		2012	1185	76	562	2811	290	994	99	5554	7098	320	1216	925	1352	10417	264	7350	1750	596	75					204	3649	2497	163	498	183	3221	521	266	117	119	262	395	593	200	466	178	190	259	3103
		290	1099	67	1446	653	379	381	968	572	4197	1265	919	437	1349	9712	445	5731	4608	235	115					241	326	214	1561	825	953	124	149	300	241	190	199	160	261	151	326	204	129	126	384
		10408	969	72	250	3266	3433	58	1379	7352	737	84	1660	1280	1654	2493	103	348	4173	3956	102					137	165	400	320	2757	303	225	190	332	236	4366	657	224	946	714	187	2359	117	145	216
		643	2251	2176	210	544	372	482	416	312	1005	3115	12462	3037	601	1102	174	875	126	4714	180					924	5690	700	461	121	191	172	116	163	252	301	142	359	126	266	185	133	691	1350	154
		7728	5069	436	2220	215	297	130	215	3858	94	972	178	15223	1713	223	904	7944	591	1831	192					317	145	595	153	118	645	135	610	145	406	2669	1264	185	131	163	958	5716	129	186	893
		1222	2822	73	1645	135	525	785	1320	150	951	301	127	303	4894	1857	4130	473	1530	63	192					194	226	615	346	1063	253	416	194	159	161	4848	120	894	405	112	157	206	205	150	145
		76	884	96	589	2386	885	8171	166	268	1595	75	572	1806	1971	861	106	206	2353	136	1257					341	149	418	22285	172	2642	159	154	478	3257	161	14789	298	130	1765	870	910	135	151	490
		71	395	60	360	6348	2462	421	280	3665	2608	1419	262	68	2233	144	11105	548	298	169	82					136	221	343	402	417	989	2538	229	577	307	149	112	198	9107	3487	1233	224	5440	334	1569
		103	464	276	62	509	1588	532	2495	4533	977	1078	4103	68	706	470	10575	1465	5551	74	96					137	5892	300	339	190	178	125	238	465	125	300	235	162	2239	897	117	2155	127	206	226
		104	9733	646	2044	1340	121	1899	181	3312	603	155	4339	1503	3019	73	107	384	3341	2734	240					172	221	140	3992	319	131	2725	383	258	181	693	140	235	2045	176	1318	173	332	2140	131
		1052	11524	3319	114	250	3109	195	120	4275	77	195	7706	1716	3576	2682	3174	64	497	1086	113					164	135	488	172	134	197	1334	170	271	757	374	475	123	488	147	289	1375	241	126	158
		17547	22024	2824	721	97	80	1459	100	288	2896	530	1213	717	246	85	1082	488	411	5772	365					713	184	291	2079	161	708	153	213	124	4747	3228	2755	244	222	153	1361	186	169	636	830
		59	929	112	615	85	3148	70	5157	133	1526	2089	4927	241	3691	3906	155	243	2563	1459	481					173	164	164	346	133	709	424	1439	259	120	1549	2611	535	572	477	525	2577	797	1486	5243
		2440	2091	1099	1475	722	564	705	594	6724	2534	168	142	1284	203	2988	2579	622	98	1519	3543					133	1320	139	163	178	147	213	167	132	424	173	126	130	233	1139	218	268	280	154	1273
		443	1445	1106	2822	83	563	456	1763	186	2453	8404	3196	275	5183	61	187	2037	1982	486	2704					2433	225	382	180	244	1715	970	1510	4989	352	145	460	168	279	120	141	136	2086	501	122
		142	388	18945	2758	526	2341	1618	2925	133	413	606	837	129	3223	77	343	3453	62	4149	2387					143	208	1931	531	179	223	187	1413	372	328	217	310	154	127	302	377	1482	239	472	143
		70	590	71	3898	6077	308	176	1160	3756	83	86	1839	121	164	386	63	13758	838	5300	76					170	679	153	823	3073	346	160	199	1076	580	504	116	145	120	1228	171	875	1222	833	378
		125	710	7583	88	188	3327	1804	335	280	8026	79	141	285	832	18207	905	114	2424	141	2082					141	2202	159	224	388	916	355	246	366	325	181	129	155	966	444	148	129	136	646	2975
		91	167	479	161	512	4909	930	331	877	2256	1538	1368	419	315	179	4718	1564	23305	2011	900					5803	802	106	135	387	812	282	137	570	213	285	196	712	166	645	123	3515	273	620	321
		73	223	99	496	1661	860	1892	2394	238	511	282	1813	1359	206	621	832	84	326	2747	447					3070	155	131	332	114	639	114	196	200	124	170	7549	1023	417	162	142	528	266	229	131
		9456	923	1725	592	3592	2484	959	77	419	2116	800	8254	2231	123	20474	165	2493	1681	832	120					4160	346	363	145	148	143	312	186	819	652	398	598	594	182	147	131	645	115	146	1665
		114	2060	1513	2525	166	12626	986	660	706	7987	4718	5246	1497	5969	74	11719	3203	1346	1167	2823					1466	127	163	199	181	210	216	462	169	546	294	2894	132	400	1925	152	721	172	121	212
		73	58	742	347	227	4898	464	254	5177	341	1292	1617	212	2995	170	1129	720	207	1042	2131					180	1715	248	1106	191	1066	110	1248	546	274	129	6141	230	221	202	137	134	148	233	336
		4270	2463	105	90	140	275	369	288	96	164	78	618	476	352	1130	2501	636	3515	1303	98					159	150	172	992	380	283	198	673	162	417	2992	186	441	195	261	1156	9994	199	120	174
		1514	633	139	2087	639	361	6669	513	7349	1403	101	65	277	294	2595	1693	5815	117	75	913					449	146	302	1139	305	393	167	154	142	2457	168	221	279	140	296	259	117	2907	339	320
		109	8171	321	146	1998	442	1686	317	12424	195	73	365	4147	84	4039	4416	112	196	350	273					164	157	324	148	726	348	137	140	131	132	253	180	422	220	1679	181	134	593	247	265
		79	615	9910	71	215	63	6669	170	316	185	4011	784	6959	258	5633	617	285	201	108	127					1324	1300	132	1363	2423	158	1535	211	1594	330	211	2002	203	493	753	263	1515	132	129	2429
		88	1264	129	180	2730	241	1170	4151	2662	434	248	2308	125	167	283	440	244	537	67	96					256	617	503	147	580	261	136	233	1271	155	148	500	175	163	187	1066	1592	170	118	179
		78	219	3767	701	871	2264	390	1590	229	2917	119	1252	1077	332	781	145	1389	577	148	2307					763	230	192	2303	1431	788	184	154	1097	154	142	3965	303	731	140	594	129	1110	510	1213
		1459	921	78	420	73	396	3286	202	1991	3221	841	833	473	404	87	1978	186	953	132	3083					766	1063	114	551	698	341	160	453	1057	368	191	172	499	324	6091	3531	246	193	129	553
		5364	154	83	2154	202	852	719	616	336	3350	2731	1099	2670	442	546	202	253	609	816	302					496	143	174	1282	136	129	593	309	155	248	147	1583	131	246	1129	939	467	514	142	264
		517	256	70	746	93	1676	1565	104	1040	1350	110	295	254	604	381	1041	619	524	556	506					178	3002	157	275	245	364	211	363	269	204	124	1371	170	684	533	539	436	969	160	1000
		3162	1655	163	71	74	572	116	3620	963	516	104	186	2452	5077	102	1026	206	4434	301	831					5715	287	120	170	165	708	8732	275	1620	320	622	1401	414	320	3537	247	1037	1726	195	481
		147	290	90	211	1120	162	910	184	3906	69	4376	80	8072	2103	3753	944	118	88	954	345					150	5251	251	337	219	850	139	831	498	292	4736	207	153	428	802	175	4732	138	223	129
		89	77	727	726	153	99	117	98	233	510	1180	194	3081	874	3681	79	73	104	4622	3350					156	1100	1196	130	220	155	561	201	142	124	380	155	351	729	255	124	236	142	306	218
		66	728	67	109	1062	2140	80	546	181	4639	1282	70	819	5173	101	285	73	1483	2397	375					184	2271	180	1195	298	119	674	239	267	3577	367	134	109	182	401	683	163	195	600	224
		133	1991	97	104	105	77	144	414	124	175	2138	266	399	61	73	280	1175	187	189	1559					205	192	828	326	1398	212	329	143	124	173	1016	408	140	162	168	734	184	129	219	564
		123	394	213	1916	132	185	1523	2054	160	64	270	476	79	1850	15559	73	8706	377	2475	2785					3477	2354	457	159	2387	124	127	204	178	1138	1412	574	607	299	118	205	911	134	2695	274
		113	2254	3037	107	667	3103	69	331	2179	11739	1787	272	231	1946	776	1586	7239	129	2346	639					120	136	3666	756	2929	596	568	3574	500	334	151	2782	597	509	291	903	1764	192	1262	5796
		135	850	76	657	329	994	7966	3115	2555	1368	1978	246	2085	1064	1898	1253	120	525	767	154					2496	202	253	164	1173	230	256	171	346	247	223	551	262	461	205	200	13347	805	141	313
		152	95	128	187	843	8155	755	2452	810	266	495	2536	72	3246	107	590	1806	2427	74	244					252	492	176	149	333	206	544	291	484	31090	3549	472	154	264	173	887	167	115	3935	122
		149	945	105	105	134	5027	228	209	61	612	571	1187	494	129	257	581	100	525	1353	223					129	946	1320	154	193	210	141	200	928	855	1249	156	490	318	1216	816	239	982	388	209
		62	80	97	90	147	1201	184	1607	13083	4062	529	2645	582	224	19336	60	372	198	4558	87					204	1820	1620	131	933	201	162	221	1371	153	1895	238	461	115	128	285	144	203	850	136
		1033	434	86	1405	78	2435	1409	117	944	876	220	8792	788	9413	336	110	152	1106	135	2098					476	213	1206	842	276	179	327	111	686	159	577	150	537	161	401	226	210	163	321	137
		99	194	1591	72	70	86	984	111	3866	5042	515	7066	1704	738	4273	247	5387	296	163	281					1237	319	2882	597	890	143	339	188	309	326	181	798	1952	211	894	198	228	191	471	147
		127	182	889	5829	224	1867	951	184	743	814	308	2791	88	200	105	236	395	7109	69	467					144	121	194	283	440	173	124	906	433	134	236	1485	162	1205	534	275	2294	161	222	128
		93	247	84	2419	224	248	86	3025	700	277	802	241	1390	1244	653	384	775	2379	64	129					7378	145	202	129	150	241	1075	201	128	278	224	421	401	262	203	810	597	164	488	221
		96	354	1325	210	157	114	280	1303	92	147	426	407	89	5282	151	224	928	114	462	379					119	469	633	136	5203	362	135	176	491	168	248	584	797	165	173	203	155	192	306	150
		9270	554	93	67	119	546	363	1088	3093	465	356	134	77	180	3257	5302	105	2394	8781	188					127	189	978	288	1185	256	172	328	550	285	284	210	132	503	190	381	2931	3132	332	129
		1046	93	170	190	103	139	125	172	1600	2834	18237	1360	258	183	3989	1370	454	66	237	924					1893	469	305	236	249	165	317	281	1449	144	164	193	279	415	320	453	1484	132	158	481
		124	1437	118	335	1733	59	84	254	135	63497	220	70	1938	5659	222	1008	998	394	12404	366					143	15431	409	1412	1007	118	242	172	1659	1459	150	1836	133	225	167	769	386	290	185	218
		94	10450	538	195	24082	74	1222	2169	1264	82	80	6746	3224	1576	91	1864	624	227	143	6225					120	153	159	3148	189	150	324	899	152	211	367	166	157	122	152	247	2087	185	416	420
		151	1791	94	610	506	104	1177	9137	198	234	3190	3377	90	5357	4147	189	321	925	2966	1883					157	533	122	254	125	1500	164	248	328	194	468	17654	153	110	408	181	204	187	167	1223
		15181	157	85	230	2617	3164	212	350	218	189	782	459	924	236	130	716	71	3282	8481	447					4464	217	248	321	122	776	146	124	110	319	726	153	128	1471	969	292	1510	130	363	391
		437	145	3838	643	1527	283	2297	6700	221	189	113	3242	4421	835	713	7391	202	2838	2646	518					203	1113	151	242	750	131	161	422	151	2674	347	134	1069	181	379	352	121	299	2181	184
		72	310	2246	118	1086	126	10848	4270	9532	751	93	12613	172	175	942	900	361	124	87	1010					127	156	286	155	170	174	666	177	140	263	272	1060	661	144	788	166	246	153	363	128
		1054	631	857	5115	783	469	902	132	87	2639	1709	6391	103	23580	164	2204	1235	2511	7145	150					388	185	227	395	2188	278	171	258	2836	390	236	385	250	192	2075	173	471	166	139	3860
		114	5531	60	73	163	242	952	359	77	213	144	6522	113	1467	89	3249	278	160	517	201					2523	140	692	286	130	581	202	182	160	571	1166	634	145	153	539	207	254	284	124	126
		76	62	3735	4301	77	95	1018	78	2846	81	2306	58	31144	4911	308	4646	67	10069	353	505					618	126	170	1103	157	198	202	702	122	165	980	1461	281	342	627	151	723	253	166	215
		102	1042	95	657	357	4359	125	2838	263	88	69	82	356	285	69	701	209	4510	633	412					8422	25776	2240	171	156	145	315	180	5758	128	459	148	2432	295	620	235	151	119	623	505
		2126	66	1214	1360	8126	76	1344	462	379	1874	3348	85	86	121	131	4352	214	120	1844	644					128	157	359	238	364	210	223	145	1081	346	272	547	387	448	240	275	2259	417	556	384
		66	60	143	761	2085	1940	106	1287	186	1037	470	409	3202	781	4488	528	823	132	773	302					226	194	502	168	133	865	207	318	650	197	165	211	113	402	775	161	139	2515	169	153
		82	495	1609	94	29156	8255	5309	614	205	1991	158	198	1268	127	75	7097	4546	5849	100	149					221	224	525	734	2212	1231	145	125	862	408	151	292	393	171	288	118	2558	198	1431	140
		1479	5441	4085	4899	11325	298	2132	717	2979	227	870	487	70	144	1210	7872	237	547	81	753					2976	1031	234	145	4267	157	184	1005	228	178	686	150	347	150	224	873	1025	636	1802	174
		103	2388	2722	317	100	362	186	2049	2608	90	297	305	317	1570	584	502	655	125	85	2054					464	808	1505	134	2349	158	162	640	190	160	419	305	536	125	356	128	209	2067	334	310
		3026	407	2181	2388	78	2691	65	147	177	212	421	920	126	3300	1020	1567	656	92	6780	633					176	274	146	396	3560	3645	272	242	225	108	1708	190	580	157	604	688	1569	201	502	1081
		1226	1839	70	1020	9030	210	203	1081	87	176537	5933	80	107	2292	5561	2642	173	542	648	1823					661	3556	128	330	4897	192	4715	237	187	466	148	325	203	253	361	1354	803	410	735	204
		414	762	79	2657	2423	277	68	429	106	3273	2443	1643	4560	2318	2593	5534	1647	725	1323	697					124	384	238	189	354	185	142	135	4067	138	306	329	202	253	1536	861	1444	1982	157	278
		91	1732	788	5760	98	104	167	5190	372	3706	304	71	376	203	98	4516	1340	741	1612	670					160	735	231	384	147	250	278	153	162	158	179	9411	161	1257	331	3357	1270	344	236	2729
		393	581	79	141	115	1828	80	231	106	1468	261	77	3292	296	106	5114	6313	600	123	550					7289	180	515	255	261	139	249	285	323	399	114	339	994	207	180	344	310	314	354	145
		4247	1903	181	7854	153	1503	64	1398	445	179	98	144	105	70	399	2014	4292	1529	458	120					132	196	1532	161	263	1875	134	666	271	589	6676	170	1025	532	169	214	443	3452	212	139
		67	134	93	68	696	222	4157	309	85	88	305	979	86	262	426	160	133	2645	419	248					200	248	155	216	1246	234	829	156	180	172	471	3438	177	1042	216	246	2312	256	167	284
		311	3666	1545	380	1488	347	279	574	161	4832	1636	124	6376	3698	66	821	4836	254	270	533					283	141	123	189	2288	172	714	206	388	225	124	212	737	131	295	147	124	151	302	1423
		158	1449	2106	429	109	195	264	367	84	714	991	102	671	7022	1183	4629	382	86	2155	139					219	7037	333	180	193	4817	1473	194	268	344	2202	293	164	178	689	184	359	135	829	3428
		944	275	1352	112	205	3165	6506	391	89	304	2029	973	530	71	2975	17113	226	3477	59	585					994	3777	1208	631	195	204	152	640	143	133	119	1416	1241	1730	189	692	1320	241	167	847
		98	944	83	97	332	4517	2101	308	118	1017	96	454	2815	115	7870	1227	507	537	61	360					341	468	640	322	1715	202	307	1175	239	212	148	135	133	355	123	1150	150	137	163	157
		71	300	93	3354	474	1655	102	101	675	939	2135	164	338	10500	386	2126	2499	112	741	907					147	1105	168	860	273	542	145	1299	551	231	1397	299	231	1114	243	161	169	839	502	378
		64	353	3307	122	546	490	6312	1337	1379	370	590	355	221	106	102	2377	460	68	652	1315					332	121	1055	2399	146	2100	734	124	163	216	126	128	179	831	593	2088	443	136	612	1306
		483	85	62	3810	79	175	103	1993	1446	410	72	7181	176	184	378	294	534	1355	4541	3900					327	3512	1302	425	965	752	187	399	254	130	141	870	2130	8512	171	210	977	529	166	136
		62	66	274	173	162	102	6188	200	140	147	562	122	275	2129	63	1383	77	58	1478	1672					226	237	454	469	164	387	243	175	359	144	240	946	163	1695	149	287	350	137	127	166
		82	1117	870	1207	210	68	2837	616	2911	9632	330	1578	1040	4018	375	908	567	65	130	767					484	239	474	134	123	251	210	721	129	342	124	393	903	125	783	351	3545	268	271	253
		111	66	84	145	2690	2457	900	2465	2527	128	603	791	179	1194	455	2446	68	87	436	541					118	125	128	189	379	136	1111	3010	142	131	1617	236	155	223	2150	3657	1867	324	1537	211
		70	2498	108	813	118	552	212	11120	94	1460	491	436	76	2985	384	1922	1019	84	7141	214					1322	138	132	158	277	1619	127	689	507	1154	4176	1571	157	747	233	158	314	3384	240	1649
		344	241	1116	405	225	764	2583	2455	4238	1123	105	72	3176	339	11252	1516	192	1190	378	380					245	119	959	192	571	4785	134	2493	239	157	5187	121	1955	3195	586	243	1781	169	197	232
		95	372	69	173	2095	347	1578	1470	1746	537	1637	1101	1158	58	1142	453	530	112	8433	585					113	313	156	835	118	948	228	384	138	144	4433	225	130	161	8529	3641	555	165	472	723
		1857	175	7353	6046	3458	87	408	192	3009	704	352	1439	10476	381	96	459	10952	1488	1117	245					517	484	309	173	202	2248	137	1045	377	315	1399	341	352	321	167	142	345	387	734	157
		64	220	322	99	2376	98	457	186	2771	313	857	847	6460	85	149	4625	1326	356	866	332					127	308	391	334	880	550	145	143	293	172	2873	427	2103	262	1075	164	251	923	213	128
		65	356	2839	4844	1112	738	233	662	925	85	497	451	69	1113	2997	250	102	82	72	1394					1359	197	154	176	171	340	352	658	215	291	223	9927	658	206	2069	1373	10994	134	149	676
		75	611	81	4194	15483	126	344	454	2198	2920	168	1763	72	3439	236	670	234	815	2702	132					153	142	157	164	217	132	152	305	1472	169	503	149	319	133	182	164	10415	189	242	433
		126	173	2422	1455	718	341	65	667	4982	840	12182	406	317	442	67	1424	2751	2131	311	93					242	815	133	342	12187	3459	4103	694	823	682	210	151	607	129	1005	411	364	144	568	116
		69	587	70	6891	170	373	77	330	663	735	281	737	86	267	243	11938	201	1586	882	678					137	1515	1026	965	475	472	637	231	204	1830	193	157	2925	629	239	553	1205	239	658	217
		66	426	117	1929	156	89	3161	276	720	722	76	826	4810	3907	387	5315	3976	2132	337	679					260	238	129	225	1676	282	2107	134	774	134	317	198	395	127	132	150	181	118	322	214
		442	891	319	627	76	223	3785	469	4586	112	1783	3713	2549	481	176	3783	294	189	3749	642					151	224	162	571	704	305	228	180	538	352	154	163	181	317	132	4695	256	771	457	152
		122	118	174	157	1408	98	159	669	687	99	343	2725	107	508	1162	152	542	67	167	114					1060	863	139	1156	920	219	158	468	159	1995	156	587	128	207	403	737	1910	156	293	902
		70	521	73	1635	810	1887	113	8025	480	763	151	500	158	1305	75	1835	168	108	71	115					115	1322	1248	459	1987	993	433	315	177	155	1062	211	307	131	127	835	1562	387	1542	583
		91	17773	2473	1610	3786	12669	11172	3854	1408	1288	935	106	2546	1496	1049	751	19387	485	71	254					466	719	450	2247	1685	5099	824	297	339	214	517	163	273	209	129	211	383	150	858	154
		79	532	94	194	4861	2391	68	287	462	516	1682	345	166	368	242	366	433	1624	83	407					9825	499	274	5286	173	999	110	332	204	1792	2019	225	2520	934	139	144	533	148	309	987
		2447	93	13562	116	1430	269	149	1084	478	3438	823	4254	6911	1823	8523	543	199	256	166	178					159	153	251	156	353	829	1250	193	338	225	1693	139	221	189	330	2199	123	157	328	165
		4926	303	72	106	520	72	63	959	5656	1768	570	5117	185	1465	1822	1373	828	356	98	681					158	303	137	1399	121	369	342	446	241	185	219	608	608	138	140	259	684	180	179	1300
		4472	3880	88	290	1657	159	1367	4019	289	206	972	286	276	176	10350	3762	480	265	4527	115					808	301	1658	129	236	141	323	1729	4210	182	2409	416	130	1558	119	219	1538	496	266	594
		72	121	114	4462	4748	201	87	3043	904	828	1584	400	14282	103	2764	335	1033	3361	767	2229					126	3765	151	266	473	217	178	515	992	504	1522	1578	116	160	1082	194	197	167	335	1126
		756	2509	1105	171	1293	1864	67	1388	78	237	343	1828	118	1374	645	2970	2296	115	229	251					327	233	550	111	145	1743	142	1756	1525	196	844	206	153	422	832	192	130	1524	279	150
		67	117	70	113	8659	229	90	158	4033	700	8013	129	415	3941	433	299	68	458	100	438					844	725	637	148	545	147	115	221	5161	1133	1588	1048	132	139	599	1325	226	229	227	234
		8989	1847	90	340	2272	608	89	1033	8918	1603	1490	92	1700	2009	2961	1283	4504	1479	2036	3194					127	156	173	120	471	381	170	230	137	122	4420	984	146	169	272	255	1077	142	1456	132
		3225	750	157	1631	1229	141	14983	3742	500	8425	1951	80	98	2038	114	80	6206	547	427	61					18159	492	300	140	414	137	2245	1623	555	458	169	623	327	144	155	246	233	317	1012	122
		63	280	10035	1441	5932	386	118	1921	1026	68	1779	2031	115	1280	5004	443	997	3401	122	1827					407	160	1096	329	300	679	361	2223	210	641	205	194	139	683	477	368	816	185	269	203
		11159	1338	2206	182	2840	690	266	538	61	109	131	129	344	1423	622	999	4626	204	114	657					341	283	331	216	254	1661	621	212	360	256	826	2374	281	393	162	152	313	276	116	146
		3072	1316	944	270	6767	132	1974	59	2239	6821	1017	1373	598	219	78	252	108	96	2312	107					167	241	229	1141	3992	1029	154	230	203	1572	138	366	865	184	343	4151	15627	580	320	178
		3678	3772	62	638	6038	87	2393	1052	305	1223	4794	132	417	229	8243	3159	101	456	223	120					6542	146	230	625	213	722	124	402	246	247	184	123	354	1556	1707	12747	604	620	136	1202
		166	132	121	325	1111	137	496	110	290	150	519	1042	1757	593	4995	132	474	401	79	158					179	154	137	1011	245	1576	1525	348	560	152	197	143	161	159	121	524	170	412	382	1537
		81	92	72	277	9567	459	2421	365	7291	19787	1311	86	260	5286	825	97	230	158	70	187					202	149	106	157	110	522	122	152	347	159	294	300	4112	999	116	1034	1668	231	191	427
		16928	150	89	130	973	553	103	238	1445	383	95	222	86	1327	218	3209	1472	204	148	96					2865	247	543	236	154	165	247	3190	135	357	605	23176	222	351	282	557	150	191	215	322
		284	228	82	2219	317	808	699	1358	72	2392	432	70	129	1444	1515	3271	106	865	6272	639					154	120	272	306	124	182	312	2241	220	186	178	270	1637	1186	158	135	546	125	202	133
		163	4925	68	503	7975	181	427	7826	77	2638	846	880	59	1454	2808	2352	1476	389	6763	509					3525	208	146	355	273	749	369	141	239	1024	219	1387	787	262	107	156	131	154	121	256
		87	177	2727	110	397	162	1510	571	283	113	309	399	97	3438	1781	323	328	522	169	59					617	13824	124	251	153	163	318	156	583	135	272	753	119	150	506	121	1114	151	215	201
		24287	113	83	106	1604	364	92	452	216	400	605	10774	1257	162	947	176	468	78	731	501					230	453	267	1618	1430	112	147	124	127	299	138	145	188	147	204	288	160	147	252	1874
		233	3354	231	855	6585	95	1498	869	87	311	755	1470	322	5227	123	68	87	585	75	481					149	145	951	186	572	134	159	732	602	121	1083	287	274	141	335	2170	226	127	466	314
		77	397	503	153	68	169	1191	359	122	243	532	11154	1625	497	116	1830	62	1105	309	183					143	224	243	150	176	193	155	692	183	165	202	234	150	1284	155	150	130	213	305	170
		129	158	1183	338	2089	10891	1546	1273	4552	744	511	64	138	4513	10279	596	564	9564	1033	87					242	1744	1609	182	788	5899	407	668	128	137	402	545	190	755	251	665	1870	272	833	962
		87	175	154	100	74	572	2118	2615	182	383	454	2334	87	424	6436	7879	13243	474	6966	365					259	227	182	156	305	272	161	139	1298	356	137	221	724	241	359	3436	156	1513	170	3706
		89	69	92	692	302	75	5185	493	2644	82	73	2079	1032	327	119	979	78	1443	7071	271					850	161	374	632	218	170	170	278	246	689	158	236	783	265	166	145	1050	299	121	145
		608	315	95	1821	1178	216	132	243	1195	210	571	222	3688	3056	2609	29913	1754	1955	134	1023					339	141	168	818	3920	170	158	490	240	373	766	127	246	175	6541	211	1692	1096	418	514
		189	263	18941	463	413	169	2580	103	66	70	873	481	174	3069	5554	86	3901	307	109	562					171	500	192	183	146	143	3824	411	217	270	315	1565	143	305	119	1036	377	693	549	159
		745	2768	77	172	118	982	907	4088	2444	324	386	69	955	2382	5656	1403	223	1940	6764	132					233	298	513	130	238	193	168	137	575	3199	405	147	319	4020	180	2601	154	3120	153	2060
		88	503	1402	73	2686	6072	3374	4068	90	395	1451	4309	1209	3645	483	705	474	816	83	90					398	244	154	994	310	1197	790	849	797	169	209	204	1739	171	444	168	127	248	389	251
		699	1594	79	97	1982	203	71	3100	291	245	119	13937	279	871	71	3008	2135	5523	566	61					348	221	7844	157	143	333	352	151	186	274	221	1397	387	2112	213	410	259	748	141	978
		186	66	1135	4718	1610	3570	119	113	67	8238	414	477	1421	1094	2247	2529	2594	79	519	2952					214	3267	2389	332	1716	927	151	145	146	600	472	220	226	1034	260	156	639	905	177	125
		88	6443	389	1661	602	118	109	906	3268	67	182	115	141	4266	4403	8509	8444	1334	225	9590					310	121	128	176	264	109	162	147	1010	155	1913	259	446	2229	1077	193	1091	226	134	1584
		101	5582	791	326	2619	121	145	562	3729	2346	131	16006	2603	102	94	259	175	124	1282	235					1097	159	157	327	226	400	209	1401	146	3110	356	131	243	257	247	2570	249	304	141	140
		1670	628	7519	265	4266	230	3215	2085	3729	286	95	847	160	837	229	1071	165	120	2449	71					1237	2437	204	189	188	1086	939	233	1833	186	148	310	754	1864	345	784	402	259	188	1038
		124	77	9369	142	834	868	1578	304	98	2717	274	119	635	70	91	2506	474	78	259	635					185	529	218	937	175	631	185	1190	3396	211	799	2340	4283	414	362	242	144	2030	125	2393
		75	2155	1403	718	4638	4912	66	257	113	72	349	2354	973	137	711	576	411	245	703	670					695	552	785	204	944	6930	2575	202	245	475	302	661	236	286	159	813	177	238	118	130
		114	2583	79	136	636	63	11407	2226	489	817	261	250	1667	156	118	109	520	763	1578	613					122	336	198	490	127	2266	506	717	144	346	234	1391	678	257	292	529	116	4305	146	227
		3237	669	2095	8146	14939	207	85	1513	507	2825	1683	79	1045	103	70	66	10663	315	99	91					2910	138	133	321	149	195	120	182	263	132	604	242	512	116	255	128	381	192	2054	278
		2646	2096	95	1597	5045	72	128	146	491	2989	387	671	10163	1809	2557	140	212	926	730	1102					135	337	115	2066	2801	171	380	243	245	110	366	616	1075	179	812	139	1325	149	234	4974
		21935	195	182	597	85	9198	123	907	540	1005	3392	1970	164	60	69	2183	610	998	829	974					696	436	1104	122	234	805	156	147	127	1462	181	1331	148	3269	141	617	164	145	233	2670
		78	175	255	100	8144	10206	130	414	1554	1359	8992	99	8469	975	1734	262	1058	1237	11898	73					481	142	177	157	1350	326	585	303	220	1138	172	140	206	297	203	188	658	3020	277	173
		83	700	151	397	445	3254	86	1538	93	154	3072	3242	868	4699	305	616	2426	2872	749	133					202	181	341	146	1804	161	168	164	7177	330	286	205	1375	347	7015	738	161	254	627	266
		72	467	131	967	1709	668	646	637	87	4394	250	224	118	3078	187	5479	1594	1277	94	590					2827	710	116	192	871	442	251	288	191	185	590	830	883	156	210	881	201	568	192	367
		67	3841	64	842	3893	104	1117	1414	574	1055	249	400	808	102	690	2834	102	735	343	718					429	217	236	114	287	536	3194	433	473	1554	136	154	350	2583	223	406	136	497	253	903
		2740	1319	63	4888	2269	3080	1046	346	264	345	8260	1574	625	134	7591	10493	4100	1409	150	322					192	161	127	267	319	220	1195	3700	563	3259	191	396	571	723	178	529	121	1403	229	118
		4963	773	1461	125	1479	977	187	428	101	3632	81	2014	133	251	120	1090	314	461	2816	76					155	129	182	244	609	184	1392	121	205	470	174	140	507	258	150	774	251	347	130	204
		93	860	810	178	10521	86	1262	85	223	2086	2747	4439	2336	2007	413	1001	9557	6915	124	383					161	131	432	197	485	160	576	297	129	213	172	2605	331	235	175	1032	114	299	458	1753
		2476	249	68	999	2442	130	83	2062	316	4154	3355	120	3094	1946	3211	116	83	111	105	1409					308	146	136	630	651	383	185	696	4278	609	164	238	127	209	279	830	239	535	836	2093
		3212	164	3851	1039	2946	101	3901	5174	846	1288	4600	3904	730	82	1729	680	549	151	519	118					273	188	2595	199	141	242	1121	141	146	1532	272	1705	166	173	232	303	5297	153	134	121
		466	89	2485	520	1371	1903	240	1153	1755	694	1309	220	265	1951	937	284	1837	632	19746	134					862	917	279	1529	1290	219	414	460	1128	199	249	1599	378	233	193	3849	210	199	413	447
		176	336	11201	337	20821	108	256	2123	1772	172	196	3446	169	105	965	345	1623	70	2895	201					1002	433	680	1895	229	153	605	138	559	159	869	1745	159	186	238	1862	919	1252	271	148
		126	9434	2218	802	210	80	949	808	91	252	1250	1264	95	17504	77	589	591	662	1067	679					196	17234	121	683	209	131	974	169	497	142	191	124	128	5799	4017	248	2608	327	374	192
		694	167	3082	375	2631	435	199	8393	238	335	880	91	739	6316	5886	1798	150	204	913	109					161	153	224	360	367	198	702	160	221	702	106	214	243	181	189	538	162	225	659	183
		59	4573	82	2968	45560	4456	332	89	6597	224	1426	381	94	1682	96	1581	249	86	100	958					388	214	131	202	1322	1289	127	633	257	372	146	175	165	137	149	1217	555	144	140	115
		91	337	3513	1241	337	8726	1771	6289	215	3114	771	82	902	436	309	2716	1945	90	538	821					201	484	269	481	129	162	217	172	567	187	354	407	457	177	222	796	642	1093	663	238
		7860	762	110	82	144	468	7260	1751	3372	1406	257	220	142	2269	1212	178	834	881	3975	118					131	568	265	496	138	887	1042	240	1271	548	2581	441	207	655	188	219	138	309	272	1465
		126	273	11087	16587	146	3634	545	122	1873	595	1206	5081	159	831	570	3081	753	69	174	2373					384	370	5470	202	390	805	199	121	219	758	119	373	184	184	239	160	2893	233	801	3593
		92	81	725	152	3562	4870	92	2014	902	167	182	5213	1535	465	11832	97	533	470	59	6694					125	2840	162	1815	855	3533	1042	401	953	265	136	160	573	346	181	1188	178	142	253	186
		5606	399	4769	2486	214	1794	136	1136	884	3383	1662	9757	917	550	1635	921	1791	104	5374	1516					368	176	136	428	757	296	155	3855	136	183	381	269	791	195	209	529	2388	118	1484	686
		4506	357	663	299	12663	67	226	1350	2838	737	1191	31854	194	70	2566	753	68	354	110	284					304	896	141	157	3494	241	152	1229	243	238	135	598	178	364	240	277	930	886	2653	178
		67	209	130	1651	2288	1896	752	2658	130	1023	1227	7588	155	1773	6751	572	70	1640	2115	291					1093	119	3924	361	268	506	240	173	156	2275	132	220	206	599	146	1078	429	142	139	190
		69	434	1135	136	319	91	91	599	108	1863	4034	907	75	2673	90	432	126	559	1389	75					192	827	145	222	135	427	139	2085	300	218	216	2160	238	294	932	123	1005	553	124	134
		79	117	74	422	1127	863	2771	4128	18953	1093	1744	133	108	20595	910	870	2031	354	3763	1216					254	155	112	215	182	119	240	278	123	166	725	3465	161	575	540	638	148	3469	123	141
		60	1434	17425	2433	1281	187	719	3622	117	643	454	914	4930	7681	338	2264	12414	715	1461	1183					620	158	1109	143	157	201	199	337	118	13834	153	118	156	1225	174	136	2256	367	495	1675
		4975	239	1772	4116	305	930	99	134	735	95	68	2173	690	136	5811	5902	322	326	1857	200					182	171	183	109	1890	212	227	194	332	161	203	169	189	2765	1662	168	659	1097	162	1038
		197	472	91	1568	7198	71	3557	188	2032	1785	1516	9852	1464	1142	5107	2286	2801	477	143	119					118	242	217	249	142	205	665	491	344	429	175	252	394	3214	6694	125	275	291	211	857
		474	541	88	2912	1539	740	14526	505	84	2574	223	134	6176	6027	1025	511	85	186	121	280					161	211	258	207	127	621	1434	1007	1217	189	492	341	212	623	165	2685	227	2104	1596	152
		9597	75	69	4014	427	1068	94	65	886	65	422	650	112	377	391	101	80	204	166	82					252	1675	191	144	1366	162	950	649	304	714	418	157	389	14678	143	4121	1470	1339	180	508
		1233	264	1814	1572	88	64	126	199	11594	4495	926	894	851	6711	4933	100	86	225	6347	285					144	193	4949	128	215	628	661	1453	218	155	146	137	141	158	173	4214	110	162	164	215
		136	133	2027	449	9242	89	3462	459	271	238	1843	952	117	2773	63	8734	69	515	1097	197					294	709	384	161	380	180	178	266	143	308	552	3907	433	339	301	373	749	717	267	160
		69	1155	65	251	344	319	321	1626	3781	855	1227	5244	6623	493	74	216	118	1330	2653	118					479	887	187	222	153	216	784	126	1825	256	304	123	736	117	2212	463	118	835	650	536
		1106	180	868	272	372	130	368	98	134	1029	1574	377	189	155	843	1036	248	443	6563	2414					442	144	1076	235	13118	136	207	232	224	162	1016	191	913	1206	1379	155	1478	255	743	191
		2741	552	310	1483	8995	79	128	218	81	353	444	1841	2879	4139	6840	2456	745	162	5237	2060					523	193	285	289	1657	128	135	165	224	489	2227	322	405	4461	904	146	123	576	501	1804
		529	143	803	109	1703	4566	81	6020	3890	477	259	4241	432	3274	1876	1991	75	98	828	91					130	574	204	171	403	299	193	130	660	300	122	4016	332	5206	1454	2239	325	502	601	138
		64	4075	106	133	4157	85	77	969	1022	8200	67	384	921	113	222	366	12105	1939	86	480					254	173	385	134	158	295	1498	140	662	1464	148	277	188	177	278	128	1604	170	665	691
		2082	113	69	71	84	81	70	3139	4796	201	75	5085	208	4126	3070	1714	338	1638	5593	118					267	3952	585	146	284	551	495	1356	481	168	283	483	603	150	138	6302	135	859	125	193
		64	1782	73	6784	3242	74	215	4973	504	72	309	707	829	14341	71	3070	472	2939	4197	806					185	2057	161	140	167	397	275	356	240	146	140	1357	1002	366	127	180	1294	163	510	6817
		68	227	819	152	380	108	73	94	2508	80	619	523	2238	7360	2003	679	1292	198	5206	219					2336	547	161	162	1512	563	168	416	122	4763	723	176	419	145	1138	668	5959	612	3881	509
		463	95	2818	4266	4397	299	1719	2625	2099	1225	115	75	3440	642	91	264	1900	212	490	175					276	3161	222	139	188	136	198	204	151	240	724	151	234	1410	350	249	3381	145	372	256
		105	3582	2817	1235	13092	5935	663	141	89	442	156	151	2383	874	96	2599	431	331	96	2851					311	239	2429	160	268	485	1639	179	872	271	3280	329	203	180	555	4195	450	134	128	142
		18723	256	88	3655	236	106	1007	2525	4352	96	883	7868	653	23480	869	909	498	108	936	260					342	132	138	275	126	2868	915	292	148	147	2074	4378	1331	662	713	149	190	151	161	161
		517	105	377	110	536	185	374	1230	2028	1016	73	2230	365	3082	2933	171	1138	866	983	446					182	52185	209	388	270	1360	154	182	139	368	178	827	2973	172	996	471	126	205	186	181
		2286	130	1848	402	436	1594	1790	155	158	523	72	92	605	782	211	126	85	71	83	6148					261	173	925	436	144	340	203	119	2063	1403	855	495	195	215	1544	140	209	3731	354	4048
		124	197	77	319	23940	3561	105	2848	415	250	476	66	5406	1082	1387	3013	143	99	204	197					509	5428	222	155	1428	1713	362	139	138	144	1958	1077	187	134	130	195	192	888	3953	491
		91	1941	70	1387	367	2824	689	7320	212	149	2154	104	540	4612	321	1364	981	83	87	67					133	17806	128	396	212	273	172	300	848	230	4098	684	191	1142	452	134	172	554	159	231
		16495	434	238	940	125	1460	2850	126	69	2071	212	680	349	128	76	1802	203	3463	285	182					233	3534	368	189	1281	262	215	132	295	458	145	364	345	113	157	287	136	1519	231	1124
		5796	373	311	1870	408	82	2520	158	430	271	299	376	1912	2840	1127	631	971	5125	3977	97					184	118	451	149	147	151	19788	328	262	525	197	383	132	151	163	3086	188	1046	118	131
		75	6128	877	71	610	110	377	183	103	709	107	155	137	416	69	4193	269	2974	362	141					167	120	200	131	213	180	177	2023	410	258	162	1251	119	293	1314	549	250	239	4276	231
		333	375	3388	101	2509	1718	1272	2473	3218	3767	212	84	298	402	3105	11422	86	1562	178	87					495	588	129	114	340	549	598	110	171	3065	267	508	175	427	456	1039	279	388	612	845
		971	2862	128	298	5008	72	113	103	177	94	3605	598	6299	3625	67	1799	76	72	1555	4373					386	170	168	129	160	127	167	134	908	540	367	148	143	148	308	299	401	132	1012	293
		2009	381	528	238	239	2068	2674	1910	78	86	245	589	3598	252	2016	87	568	1603	1633	101					2082	4153	3248	153	4956	1218	138	751	1322	707	153	308	580	1116	2101	321	1929	133	704	3402
		83	996	534	132	288	235	339	216	64	1387	340	18873	8483	2337	336	610	85	1006	329	76					137	123	190	173	2762	113	1052	125	235	583	148	120	1148	372	607	421	188	314	244	256
		1065	611	748	309	730	466	218	2955	989	689	887	249	843	65	279	1339	86	73	309	766					122	134	124	165	461	204	131	286	117	159	353	150	204	117	778	2294	145	5389	812	419
		117	92	1228	1808	5776	97	97	1708	262	155	1114	2253	64	1063	1800	1061	168	692	98	140					375	956	344	357	699	1275	131	1360	255	3813	209	6589	1140	115	1363	1237	2350	136	161	801
		60	201	74	120	7049	453	1795	78	6692	685	119	380	766	16318	113	5345	1076	191	1166	612					6567	1440	446	203	175	140	167	603	361	137	827	188	391	291	254	561	824	362	186	1816
		10653	693	79	1113	11014	2981	569	743	336	112	12970	1125	2637	4467	198	1712	129	89	89	131					110	159	440	150	162	216	928	201	726	1147	805	170	2020	193	121	494	801	369	163	331
		67	1444	687	124	97	733	173	98	401	173	284	735	81	885	698	274	71	169	3677	798					399	114	207	210	1468	201	366	301	490	277	121	1679	197	146	1452	203	820	3966	3173	129
		118	155	3442	489	2637	91	108	88	113	227	428	72	2047	975	93	560	71	311	1521	2780					124	1121	215	270	135	1761	419	253	2142	337	249	126	460	357	720	193	205	307	3879	1243
		81	336	126	1774	1043	2144	180	223	113	80	755	468	119	69	5004	1148	1754	11227	1541	104					140	179	194	262	207	171	344	125	439	160	5822	130	212	323	1030	433	656	3026	200	190
		106	130	77	122	148	224	73	4387	284	2183	819	1163	221	361	2657	1641	235	101	179	1727					300	212	312	373	1199	122	330	345	155	711	196	358	173	137	1073	190	146	391	2313	924
		106	1029	580	2431	740	339	188	3485	1811	659	1252	1801	143	101	1186	419	259	127	2155	89					1628	620	119	1302	874	654	552	160	955	265	6072	129	347	146	528	1292	206	2732	183	938
		1093	1256	979	68	338	9023	68	97	966	18276	379	276	129	7756	193	1608	60	10041	97	1034					216	182	158	174	694	253	858	2233	145	2544	2321	847	1369	132	194	256	3432	159	173	2181
		1119	2270	69	244	9237	222	1408	1411	1025	91	454	367	238	160	1004	112	848	120	228	13175					768	146	358	243	188	646	400	1353	570	512	228	238	539	277	3086	155	10557	168	112	843
		33177	174	2537	213	2603	5860	101	732	83	6759	7366	9681	6220	83	242	444	589	3290	100	1157					220	275	175	335	920	149	966	1482	429	4388	214	1408	186	554	816	363	9508	2380	128	389
		74	262	136	307	24108	714	704	2549	5877	947	254	177	254	226	1245	11180	126	73	1000	591					243	1843	418	187	909	227	138	699	238	2381	467	3647	143	229	154	208	468	4268	430	209
		911	787	78	78	855	12972	2545	2616	98	76	74	126	3440	226	1890	1639	119	1282	3758	214					157	150	3267	166	1450	409	401	1570	240	1489	585	157	722	184	181	407	361	443	786	873
		3596	85	3061	414	101	6276	69	3822	1489	794	656	3738	1457	75	74	232	110	232	160	478					304	178	228	540	275	295	2033	217	119	149	454	1142	402	163	252	158	3782	123	276	122
		63	97	834	331	1565	72	130	191	134	224	392	3087	307	414	792	127	85	999	153	1468					186	157	176	193	233	4699	409	611	417	2476	311	1736	220	169	242	207	880	1619	133	524
		71	458	6827	114	3039	6095	72	1615	105	6253	211	57	64	371	16494	1077	1309	3753	202	589					201	140	138	618	1127	251	594	520	2322	345	282	242	927	2440	2526	241	1020	3640	154	2738
		209	810	67	4994	98	9893	73	1792	404	6028	265	89	779	97	1778	3043	70	530	247	59					224	1246	169	272	148	2341	166	2377	138	171	168	1349	227	3259	143	479	239	320	3020	159
		74	268	92	295	3383	2996	100	2596	64	2804	6001	254	1289	422	8478	82	786	117	185	1526					1262	1039	160	142	3348	2389	572	448	179	2792	279	175	1036	152	593	497	549	115	459	1424
		545	99	68	68	65	232	99	227	604	301	76	424	1420	1906	67	328	97	1088	80	107					147	3182	5645	141	202	300	166	434	157	1159	472	116	778	654	144	189	264	176	279	961
		92	208	63	265	86	156	747	603	1993	856	5635	8957	2245	104	404	113	537	117	749	1768					298	221	243	330	203	183	208	221	449	233	161	369	410	181	129	261	1480	1427	136	185
		8464	2323	198	182	883	94	118	209	901	4119	3002	1840	1311	3732	2269	438	195	213	102	1976					122	594	453	156	405	140	224	3090	142	535	493	136	134	3981	824	317	1031	1620	217	1752
		419	322	8600	466	758	90	60	947	404	70	572	445	366	106	97	1771	1011	768	316	935					165	125	422	154	133	1846	185	389	560	608	414	890	1128	931	234	1747	168	760	978	846
		114	83	1836	79	315	188	494	111	1134	105	265	323	6186	218	77	851	160	65	138	102					118	256	624	174	186	248	1317	1626	154	311	176	1136	121	447	329	284	509	922	132	187
		63	136	2266	74	12623	2058	153	134	661	1294	1674	357	318	97	314	2103	289	17323	4275	146					2250	164	481	12374	253	622	144	427	399	228	168	1078	183	2225	654	179	142	2766	200	140
		77	92	4781	149	7557	90	4338	270	368	368	261	1102	9206	456	228	360	883	74	704	1929					175	302	3726	1173	170	620	263	195	188	743	537	156	979	1851	1645	902	1861	185	1985	195
		4811	274	620	830	422	64	123	2372	116	2085	70	1289	413	59	1258	114	206	633	4495	98					141	125	1469	281	843	173	2991	160	279	729	158	120	432	158	536	739	147	1291	140	716
		225	2141	80	73	1039	1884	4192	799	78	62	222	361	3335	1050	2264	752	477	223	1251	143					1297	112	3421	1094	643	286	203	314	151	522	710	2126	301	181	115	434	769	657	353	2149
		4659	66	5402	95	183	91	2029	101	217	12563	380	2700	3006	722	93	339	96	4180	886	152					978	1074	265	728	265	592	150	1313	123	181	142	1671	296	252	146	264	299	123	155	300
		728	144	3794	292	3307	899	133	2126	83	160	106	129	113	3482	5133	844	122	387	101	2736					316	109	280	505	226	1465	166	589	170	2478	129	195	505	178	264	1305	295	2546	1241	417
		704	2101	75	334	3977	76	255	1024	60	853	129	664	347	65	121	78	69	246	135	820					2079	138	135	400	752	2989	299	312	1421	611	115	570	141	189	1274	203	6192	1229	1242	4460
		2236	5032	177	2519	279	626	1105	250	299	238	3581	2595	211	420	841	161	117	7416	105	2388					253	866	569	4531	371	609	847	318	147	224	460	686	223	644	130	767	621	3738	130	565
		379	159	91	291	3607	69	3858	2640	4437	9118	1564	1156	3008	1045	819	412	4217	69	71	106					949	119	235	159	2439	1774	338	495	413	653	162	201	463	6118	125	189	448	1202	696	184
		499	970	95	1270	171	6395	798	126	112	6600	123	229	549	4067	62	88	2242	585	86	470					137	178	1025	172	185	306	402	377	244	375	332	242	471	214	1976	694	146	210	262	204
		567	266	71	87	1563	59	311	1543	329	144	71	246	913	686	561	7774	464	95	1337	456					1622	1698	626	268	138	160	148	194	388	175	341	131	139	124	631	955	139	421	291	175
		293	402	103	6014	3452	1074	5287	327	377	213	169	1017	972	246	2211	121	2497	113	79	1643					152	174	187	456	1547	704	783	977	173	1030	225	395	649	1616	231	432	552	124	475	132
		141	257	125	98	4641	174	1414	898	95	569	241	4166	1128	3756	98	76	2221	88	1941	790					130	155	358	241	139	453	213	345	382	955	151	1042	342	368	219	9611	147	180	546	228
		298	534	787	1155	6686	1148	579	1536	380	125	120	827	219	61	449	111	702	229	3547	128					574	136	173	159	2916	119	340	936	235	5347	437	151	476	742	151	140	231	1373	274	160
		1478	87	97	450	652	465	67	470	78	123	1981	88	73	1908	3759	1676	235	194	262	2255					125	127	1971	345	331	441	159	316	216	1863	492	526	5399	423	140	144	1007	1928	158	144
		268	2737	82	2597	6296	562	103	261	69	118	6454	2464	1765	265	2800	377	2048	1255	1276	2292					337	1579	117	494	800	605	428	399	197	304	197	201	136	3867	164	721	640	138	1359	268
		97	784	81	4615	926	75	123	886	1044	129	95	845	527	100	7171	87	384	59	111	1450					148	1448	613	244	387	498	788	162	184	198	4431	182	18525	208	586	206	132	185	645	517
		225	304	69	554	8308	2347	295	238	1665	342	1692	4118	75	2656	3675	82	3826	909	527	3633					182	7670	205	460	122	183	159	292	1275	207	161	127	111	445	276	281	643	262	1807	138
		159	184	8060	1918	421	118	7276	6352	69	353	1647	831	363	3092	76	3391	189	72	4139	273					418	110	205	369	1148	127	130	1108	208	293	338	376	263	268	168	187	617	201	491	262
		135	9572	3112	2600	3921	318	2878	73	87	1030	5115	3980	890	1941	227	1086	159	4578	473	80					144	133	267	656	1533	809	2416	1510	2303	193	1851	117	235	3536	165	640	124	174	2496	1300
		134	579	1595	3184	247	5934	2932	811	2895	3580	4021	550	872	73	792	998	199	7121	457	544					118	519	426	756	144	131	186	336	263	215	177	262	376	562	212	152	694	244	2240	131
		93	309	260	410	8340	80	90	318	4148	118	98	221	286	2813	1565	187	123	306	58	184					424	195	452	2902	1442	758	180	120	539	190	272	453	136	155	201	207	677	6345	343	285
		64	76	7252	929	146	213	77	110	9303	66	264	518	219	72	381	137	776	287	707	757					846	124	155	536	376	2810	214	292	116	141	152	388	2581	697	256	160	115	122	700	506
		74	2540	151	654	1359	245	1610	1434	69	1309	98	520	104	388	781	1118	270	70	13455	1889					463	140	533	157	171	215	144	143	233	237	352	199	291	257	247	203	1547	502	175	1222
		63	69	379	228	613	153	80	151	70	2736	978	289	185	2371	86	1188	2411	109	2013	74					126	202	391	148	478	216	425	180	119	810	189	312	201	197	208	191	17985	236	169	603
		252	567	80	2106	96	671	92	1361	662	6611	9847	543	786	934	11465	291	1140	488	4933	498					417	4277	1466	126	359	133	1289	338	199	2222	372	152	3034	301	236	127	561	580	872	218
		83	379	71	1616	2933	3338	8065	939	10020	205	1406	2432	1369	132	1582	482	224	2243	358	304					224	177	409	654	151	953	172	182	428	202	130	264	410	1752	173	202	303	240	478	158
		66	320	12514	1240	1015	231	87	1253	483	280	17086	1807	854	848	955	231	227	2445	2161	1050					803	1221	2845	332	1853	872	601	2399	156	404	2295	1212	337	169	150	300	6057	642	160	834
		64	1237	113	739	2055	1123	67	132	79	414	908	1402	4810	1226	116	617	1345	277	2482	4827					5705	255	185	237	129	205	191	810	1044	252	349	145	184	1105	271	195	4007	178	186	1343
		99	995	2678	184	239	90	63	410	72	112	130	448	89	189	283	2004	472	61	98	67					374	140	145	864	149	249	371	271	231	228	188	212	252	166	222	205	127	707	1892	128
		119	158	743	717	933	2215	69	1165	501	551	2858	8177	803	3320	58	1181	3533	2763	871	146					210	200	269	314	138	761	158	167	656	138	185	173	155	183	412	165	153	224	154	2017
		552	2311	1286	544	17546	1126	72	2879	180	152	88	3468	376	1219	62	288	2911	656	1997	548					142	297	150	565	129	1691	556	135	150	3934	627	364	366	249	343	758	2170	127	377	135
		63	3364	3243	947	1218	268	4252	185	9587	357	405	370	190	1170	76	1682	3775	5678	287	273					190	305	748	128	185	447	247	224	343	485	189	385	171	194	138	580	489	3533	4459	13761
		7767	4570	1241	207	362	66	1228	894	82	80	2109	327	4243	529	3477	161	164	82	443	1327					789	1699	1802	120	164	216	885	160	159	152	333	186	976	351	395	516	130	865	1500	220
		706	2564	1878	616	6679	99	97	90	1447	791	71	83	6676	1983	185	2838	81	1715	66	962					281	1973	240	3129	152	137	129	269	222	156	629	4308	692	488	400	240	1582	109	710	536
		447	2005	789	1372	135	85	85	195	709	293	174	1104	1086	836	1611	984	211	1810	3507	147					1447	225	153	641	175	156	213	118	170	708	195	130	1224	571	191	146	4224	189	153	805
		145	99	3579	548	1619	196	6049	2380	95	973	72	119	2316	23184	7301	1621	116	146	1605	1151					160	3482	398	133	221	132	229	941	153	186	384	148	112	126	774	758	203	151	185	1999
		1183	678	14571	3525	830	3035	80	148	79	302	1150	672	7294	73	153	2046	161	2090	384	97					815	129	214	234	809	182	263	121	187	122	2407	7593	165	181	2314	126	201	469	157	168
		3035	571	1739	98	4004	788	3184	2482	95	2556	629	98	3464	225	2705	300	156	84	93	97					162	10895	127	151	522	134	462	666	688	380	324	452	483	432	3359	165	741	205	120	174
		96	319	1974	1781	2476	221	823	329	3234	4724	823	205	1541	338	1693	211	617	83	793	521					311	723	850	2659	502	2799	701	421	360	318	917	258	502	305	2055	280	625	4117	1168	138
		169	1499	63	252	92	2112	204	207	1558	327	655	267	5900	180	93	4216	79	1032	77	990					151	570	160	118	180	152	155	1775	118	133	208	3121	191	236	2633	1279	913	165	180	226
		70	1761	1235	1081	350	1103	751	125	415	874	1497	569	1192	1009	4763	185	134	171	229	2327					135	187	623	156	161	216	126	180	263	2399	1103	6959	405	652	135	1331	299	207	997	277
		21552	99	138	1147	1563	1681	3226	2131	556	273	935	94	4092	4118	446	194	296	12243	85	270					200	130	144	169	207	143	1583	580	619	184	154	321	262	10808	229	211	1518	705	146	1270
		93	1026	146	1637	966	2000	1283	1372	1006	142	165	246	4460	237	2468	557	93	1612	354	708					442	10096	161	566	262	133	545	2992	224	173	142	3208	249	6634	227	3425	2785	1532	547	2112
		5753	2705	181	2019	3625	91	7636	3339	69	75	4753	119	503	21377	527	627	700	366	66	4674					593	3327	270	142	180	681	548	414	156	307	151	23134	578	191	220	2607	2024	1583	188	140
		73	1755	7158	636	4104	120	76	206	442	94	3550	647	742	1444	399	645	101	946	2837	123					199	115	793	259	477	322	185	139	396	3784	141	167	662	173	1446	190	1194	289	2144	786
		61	4120	304	937	2743	5041	1341	519	370	10738	757	65	3484	9276	4746	303	5707	63	913	5686					624	5576	2263	434	587	5119	263	267	127	4223	142	946	230	157	268	1580	2018	488	158	743
		9883	424	385	1306	130	100	62	344	84	165	161	9551	6817	6025	9806	2214	241	532	2899	924					203	287	146	144	2455	303	179	411	227	853	1769	297	130	520	1637	1650	148	191	315	211
		88	185	3236	1855	10869	3552	609	2114	5434	1690	1272	1953	5037	11215	2532	1078	749	674	3745	479					252	353	765	975	416	417	463	993	307	663	206	4170	187	139	3064	157	676	299	250	188
		111	418	93	694	2185	83	174	14183	7502	61	179	111	2053	165	92	524	398	358	255	4022					2257	172	162	1828	241	321	123	257	1705	580	200	143	166	359	198	434	2473	158	530	118
		116	411	92	2313	85	59	101	5406	255	199	156	131	781	483	1955	2467	697	102	68	241					144	137	228	160	1500	133	3018	162	2269	1197	253	216	242	1369	218	3936	1568	609	1302	194
		72	447	1569	3859	15659	64	435	252	2220	6318	829	3239	2300	1225	66	185	91	1254	199	1433					1254	125	316	261	194	124	150	638	4603	207	839	816	466	1293	138	412	277	131	6794	401
		95	994	99	1211	583	69	840	1618	402	5786	424	408	512	1972	2524	256	1111	875	206	311					193	124	131	2290	138	531	193	749	749	153	866	157	183	414	462	350	809	766	151	357
		68	1069	2968	200	436	4517	730	175	1574	240	1348	203	914	1595	22937	614	681	253	762	973					586	192	169	313	125	172	160	278	364	272	160	127	170	712	770	2002	163	190	186	141
		95	125	658	3024	462	1479	256	215	77	176	402	1975	4262	352	57	314	2594	124	808	3713					157	208	820	417	208	117	127	178	587	1239	318	329	141	254	152	3468	1019	146	569	677
		5906	226	153	207	630	699	75	8846	593	70	640	455	274	1110	290	6592	227	754	71	4357					127	288	874	282	242	12036	740	268	1420	597	1086	268	127	3982	435	158	215	133	233	238
		554	2148	353	216	116	2502	204	1064	77	95	884	590	4241	69	165	91	1475	586	340	87					202	295	135	157	126	265	282	645	385	10132	408	172	129	210	151	141	737	1116	1039	222
		93	67	73	70	679	1069	104	7727	70	248	790	4911	3042	150	9876	903	178	2186	2636	664					220	130	117	175	232	1092	205	238	164	171	1290	151	290	254	895	1468	9553	648	113	176
		121	2247	624	9061	487	68	570	1749	159	1866	5193	881	2881	3062	101	99	63	108	118	5586					178	808	399	895	142	188	1600	123	310	1374	457	338	6512	512	152	723	551	892	1119	860
		82	115	69	438	717	2352	88	1351	159	1308	352	25029	148	10927	3232	5351	4504	1367	80	187					181	850	2728	238	181	291	229	2271	134	1988	3614	1422	157	697	930	570	518	188	393	124
		5132	653	4847	229	1578	3584	236	501	10811	1079	1163	80	341	1016	72	1175	3635	100	494	2611					224	705	672	487	176	281	3180	524	198	130	177	143	821	1299	342	321	150	153	130	1567
		11227	975	4799	2005	649	1521	311	107	144	74	10321	735	823	194	67	660	780	79	141	236					123	298	964	207	277	1475	127	568	261	174	151	4187	156	193	666	139	2314	128	1588	226
		327	2627	87	242	6089	378	250	227	2106	1400	154	4640	4355	6816	395	4974	965	126	381	2847					142	12110	177	758	145	5204	427	384	122	391	1908	4719	1758	382	3264	281	1470	223	203	424
		242	180	3018	1510	1949	1585	75	682	94	577	368	2152	6632	5590	1108	2298	273	393	3529	1466					5613	180	996	198	223	289	895	178	271	690	125	569	637	766	124	135	1006	183	1033	687
		153	904	140	1408	1496	11242	105	1195	87	2094	613	89	4155	1785	1751	312	65	60	110	547					322	207	453	404	127	595	145	170	131	3521	317	320	129	266	1106	609	153	186	296	143
		857	8631	103	409	7023	78	121	74	678	2942	2735	279	959	205	907	694	2429	1193	1491	5767					192	228	193	148	244	252	167	147	305	736	1115	522	416	173	177	289	128	160	225	945
		4201	88	79	958	777	147	324	171	102	381	2338	1110	1377	159	3411	255	14719	1469	116	896					376	199	233	679	1197	1002	136	1230	158	2245	246	309	174	502	330	241	192	295	164	198
		3054	82	4282	282	317	103	94	902	5678	223	241	665	3101	1184	2454	386	4968	3090	196	539					117	8931	901	2083	123	179	341	1597	181	605	401	464	239	4639	1641	335	191	138	199	319
		4096	90	419	149	122	225	4674	121	60	97	4004	92	2382	1782	9090	8182	604	8308	193	477					116	229	739	283	127	959	409	590	2913	171	933	2355	163	312	985	204	2662	1362	428	252
		104	189	1194	2221	469	856	71	203	122	240	832	641	2734	2737	4064	239	249	1463	3233	744					556	124	1321	169	157	134	3494	130	550	731	629	232	481	230	379	2386	146	3976	137	758
		487	76	307	107	1332	63	289	592	67	64	103	236	2606	8681	586	201	886	479	1390	8745					125	511	819	1253	153	435	131	168	168	204	1610	144	231	475	219	3940	134	1194	3307	773
		2901	4168	101	160	108	79	70	2261	84	3832	1479	316	3891	134	625	708	196	932	1748	8080					5868	600	356	264	191	129	139	139	240	316	289	165	879	1196	255	200	2740	470	346	902
		601	494	66	77	95	307	107	1931	819	154	67	4059	1730	539	6468	2909	15925	447	86	3803					570	768	284	200	222	446	120	1225	662	1518	243	730	349	184	1347	1230	173	1009	490	125
		12999	1581	2275	482	1253	7227	1673	1681	515	254	2573	198	4696	1248	223	133	3278	475	685	1170					256	469	367	1913	186	302	454	403	143	130	4969	1717	138	124	131	182	364	3078	802	781
		91	450	652	130	805	135	3408	423	125	108	3163	243	1515	90	1228	739	316	321	786	155					155	166	163	1466	345	166	117	232	272	627	935	509	124	8752	332	400	158	119	682	929
		83	100	79	975	283	127	62	177	291	309	147	18494	3180	1121	323	660	2168	6042	255	148					3105	151	204	161	604	131	168	183	243	1695	2268	177	171	982	954	152	127	136	149	851
		199	371	304	1585	1402	83	121	183	4665	10340	879	113	2951	295	147	458	1430	153	693	1741					783	172	285	1837	305	783	170	180	628	152	667	165	147	178	209	4698	1302	304	326	150
		3241	688	218	239	1313	222	235	763	1158	704	203	156	1136	91	76	3603	1589	70	374	12740					2200	162	189	5094	631	442	133	127	901	312	447	239	119	478	153	182	689	275	508	407
		332	93	150	1696	1275	7768	243	75	9204	4889	1312	213	678	501	850	336	5430	124	4276	867					212	186	1009	172	723	150	145	675	642	123	443	847	454	132	149	158	147	1278	137	409
		114	339	61	8060	321	6606	2822	1123	73	234	2097	1072	97	113	1450	2437	7625	158	1290	3370					424	126	122	305	4298	438	206	217	246	485	1013	2560	475	279	131	792	647	1075	824	439
		107	2006	7870	122	408	196	1340	2799	645	91	414	69	2442	372	353	3077	143	2887	389	10179					443	332	131	172	150	2083	122	573	4377	137	150	350	142	7509	547	7126	137	151	218	618
		189	238	83	2939	83	128	348	852	162	190	939	256	10334	2488	116	3438	1384	744	679	651					160	139	178	144	7840	140	117	487	1270	126	119	1258	165	1323	163	946	872	654	154	185
		69	101	2639	1722	116	81	2418	2859	243	4225	429	5524	1503	73	1124	9759	1889	4374	1757	99					713	159	336	182	235	3051	123	124	10991	671	222	2255	1523	2494	549	330	3584	179	583	6459
		71	340	5348	322	59	1489	1525	96	2553	447	75	2664	295	90	458	72	312	1375	1461	490					429	117	905	159	132	209	193	148	1298	195	145	297	2282	250	270	743	1099	252	477	322
		456	581	335	672	120	362	1515	621	150	545	7060	121	115	73	3432	691	538	360	135	73					232	6380	448	135	1985	136	452	189	208	447	1244	3243	146	723	1799	827	771	751	216	118
		127	192	64	699	1744	976	263	76	409	12537	192	345	825	96	192	1160	377	1737	1540	980					126	180	129	747	119	142	216	136	183	2003	784	328	230	825	232	356	1102	295	281	1174
		61	3636	172	59	94645	81	120	1549	3297	9019	664	519	2362	359	1144	98	458	90	153	1807					161	185	161	140	2267	329	523	171	167	127	123	783	158	409	131	170	362	278	310	121
		439	379	789	168	4305	388	197	1374	280	248	1052	1973	3850	6961	2298	524	770	452	3242	7597					386	7155	216	188	122	294	628	3956	306	411	229	13838	118	373	357	442	275	126	184	698
		66	437	4660	280	817	855	67	878	2346	410	69	4664	12717	498	274	116	130	189	76	1138					208	186	299	221	127	2777	142	191	210	2298	583	179	112	291	135	636	472	1289	1968	140
		369	394	1258	309	406	122	175	4418	334	2177	4624	4117	2689	4251	1166	129	188	809	61	726					195	1493	2065	119	197	432	140	413	131	297	170	834	1784	186	591	252	1744	447	149	148
		64	66	4953	935	502	143	1332	395	832	336	302	1534	148	114	80	4632	602	75	930	281					665	822	125	424	4730	303	789	145	617	325	3010	723	1908	196	175	210	201	256	985	699
		2926	708	174	5058	1382	226	1110	576	414	396	1703	733	979	148	62	2081	5708	75	4390	359					4351	657	150	1371	600	233	151	348	148	190	174	223	171	1086	225	164	227	230	150	862
		387	16788	3259	1322	1099	1388	3543	696	113	14654	122	250	788	104	3840	7737	151	534	165	1911					2427	354	336	185	8447	174	1167	143	282	209	787	135	398	682	2104	293	1326	118	734	179
		80	15372	2417	2104	80	109	107	722	2418	235	309	272	4109	674	3328	163	81	300	1688	164					391	173	339	114	594	155	205	315	2935	131	141	172	156	116	990	581	184	465	294	243
		103	1430	393	850	188	1449	1614	767	377	260	555	336	95	579	289	1558	912	79	288	2305					164	151	467	151	1082	1188	530	214	282	239	270	454	1076	4351	292	971	168	277	1154	648
		63	2575	1756	117	4621	85	976	607	67	129	125	591	1489	1200	68	218	1444	4859	2300	713					330	139	130	809	1984	138	226	157	860	114	168	1217	146	413	153	257	1776	662	1895	1430
		3577	1879	400	1300	4039	76	103	87	69	1018	288	211	29606	345	2474	85	485	6218	8038	297					319	1758	233	9201	153	137	3161	141	139	631	232	216	301	1444	147	163	351	116	125	245
		83	1244	88	1036	1661	2910	69	60	136	237	1917	349	285	199	2730	1814	22356	2569	2040	676					492	782	1377	522	334	269	567	8816	383	322	150	1860	177	954	709	2808	138	291	7601	151
		10564	80	9027	487	479	76	535	106	76	17043	1149	142	525	422	132	873	249	619	193	2760					1635	154	184	181	1338	468	223	327	730	2006	289	1349	163	1998	156	736	392	217	1966	133
		104	4617	142	367	11926	191	915	9475	103	220	226	419	1283	1707	665	93	83	304	172	6729					139	122	1178	1017	1017	143	187	179	160	124	146	3151	1418	202	128	298	133	313	783	144
		89	8317	97	334	73	152	1022	2304	420	484	6312	5558	618	837	941	2118	2477	79	101	1318					221	331	141	498	10335	3844	4200	270	564	416	543	230	181	638	177	134	173	3595	2267	388
		28296	1344	72	1587	583	82	75	283	86	392	364	3214	420	256	167	1283	15151	3397	8909	5962					2010	146	275	468	227	1038	119	556	870	182	1846	789	244	139	291	490	870	130	1444	145
		59	186	2132	376	2692	81	86	105	209	899	130	122	2154	425	416	1171	2133	239	675	5160					354	290	770	291	605	179	444	436	376	206	123	428	341	2107	393	199	402	645	230	374
		73	675	65	181	2371	367	2680	681	1392	3400	733	470	730	1460	3914	1998	1283	183	332	178					502	131	133	187	792	138	445	344	160	153	370	169	140	973	554	686	226	207	3837	423
		65	1322	1765	363	1974	3389	177	2161	4249	140	110	17384	169	224	286	199	709	1847	1825	2158					140	199	125	461	223	190	128	159	2459	260	212	148	255	525	302	150	2639	149	306	245
		59	1152	6389	494	1419	381	260	902	576	183	420	1460	74	282	211	1090	943	98	3163	2563					334	1561	132	1950	189	127	4134	383	680	189	162	1007	397	666	337	210	224	740	320	1394
		3723	4304	94	182	283	322	85	1830	7369	808	67	689	566	8115	11918	689	809	272	372	628					149	119	214	154	1773	927	1012	269	1130	115	2697	1218	2050	1021	346	138	299	2029	603	2178
		16017	999	134	189	2248	3137	69	325	1033	162	196	337	272	289	145	200	206	1433	238	1186					561	237	209	9163	131	204	1155	186	302	2606	556	145	1152	282	143	194	459	138	195	398
		77	142	14933	7268	560	73	87	2393	504	2722	8058	57	967	1072	10912	3124	518	853	924	3061					127	142	128	123	162	141	2097	4804	203	322	660	1264	389	244	143	136	1003	306	174	449
		104	8883	78	3311	718	415	4155	161	2409	2013	3603	392	922	158	3167	85	3025	239	4082	2374					122	116	1327	440	495	362	181	1217	574	274	473	942	172	1366	401	180	576	159	406	777
		771	7791	509	1354	468	1287	78	249	74	841	70	3102	372	160	121	264	235	5246	4352	1923					168	182	566	121	1718	260	119	555	171	992	1463	184	3502	184	136	185	1209	331	261	1486
		717	502	1582	189	514	77	2361	3070	72	62	567	493	245	6951	2282	331	3686	146	62	262					1034	258	142	2291	300	164	129	341	894	171	574	390	1617	425	591	290	273	148	1033	474
		7165	185	2619	671	2667	105	3279	78	87	1541	88	1253	1170	381	3932	196	5782	14099	88	2469					203	336	381	260	546	1062	235	236	127	1314	505	2908	115	146	291	589	175	800	438	166
		362	3047	7243	1015	204	801	1489	1380	77	640	92	874	144	639	2980	2229	122	891	79	186					161	177	575	1101	139	781	3000	700	197	129	228	137	139	1140	149	193	812	149	1044	439
		3604	5314	1184	93	4750	5113	86	147	1681	2020	369	672	2447	2741	977	72	3986	68	551	958					151	156	162	142	187	707	284	403	159	4240	238	133	403	1054	841	219	136	3188	1461	884
		343	3197	768	557	105	5254	2299	1612	699	3200	1793	1974	584	3174	2662	65	833	83	84	2611					140	152	214	812	310	698	249	120	153	226	555	1573	164	182	313	307	123	307	1391	9338
		5658	276	172	116	3976	115	361	111	89	77	1240	624	1538	135	2277	1422	70	997	106	1288					801	181	191	190	485	258	192	173	977	310	1218	202	158	1110	195	3381	155	109	476	158
		2571	11618	211	1259	902	167	388	134	87	727	468	380	870	318	8155	262	171	199	202	6014					229	459	146	344	161	136	202	255	597	1255	667	258	257	1277	253	6177	262	115	3032	7442
		118	774	65	961	2050	915	112	1108	93	984	233	2402	834	256	1003	759	80	641	220	7199					300	119	177	447	179	3355	130	169	1195	143	363	656	292	582	445	187	541	161	1254	247
		133	3760	2258	464	1700	69	179	143	147	183	512	272	946	108	91	69	1390	132	206	1972					159	160	258	1075	563	1629	400	137	1739	268	198	145	730	271	117	160	381	694	177	186
		1763	7323	255	211	1290	12737	1414	1099	9146	209	3159	1264	69	474	100	357	885	979	117	645					303	180	156	247	1041	134	223	798	2905	147	303	132	127	827	488	726	962	551	303	120
		88	3743	67	1327	3324	67	62	374	68	336	3118	70	2774	450	405	287	444	196	138	251					1485	241	232	202	658	455	182	267	1916	130	120	857	213	216	191	131	189	647	307	388
		2749	1392	81	1762	11269	62	1149	285	92	748	1213	1480	1196	1039	78	865	125	2941	139	4409					161	261	344	134	113	267	270	204	773	1579	158	369	895	618	167	350	981	2916	151	177
		78	1407	68	107	11300	90	2184	2439	74	233	86	1827	886	11172	370	107	123	589	79	871					253	1566	128	157	136	132	373	785	4737	1703	121	2184	314	163	846	3057	301	152	368	163
		5994	1198	264	114	2246	78	84	1050	140	1224	651	157	7481	14431	111	2701	79	2606	1064	366					1095	168	1656	225	181	124	531	227	235	174	575	8198	251	485	152	696	226	144	600	507
		19289	4326	1118	401	10384	1197	74	1018	65	216	151	2510	206	805	412	190	92	283	83	162					1494	253	777	193	203	19260	1549	1651	428	1799	224	1369	587	331	133	1326	619	228	242	384
		2221	14826	1384	134	3861	1138	545	904	73	963	6065	82	2235	2236	1392	157	118	1306	459	499					195	199	893	317	762	2391	203	144	306	222	163	254	2819	1719	144	759	790	839	169	908
		13565	1213	152	411	3218	405	120	223	5609	1059	1841	3810	3349	61	1317	6555	1827	3880	375	557					280	117	156	257	186	405	258	179	310	898	2364	285	362	2831	512	156	1887	4253	1097	314
		1368	462	108	442	5751	1091	751	1869	1633	1672	571	843	742	492	1398	9007	98	174	75	1766					241	148	186	126	149	342	128	148	406	233	455	123	161	132	632	208	2210	463	248	1132
		60	4673	704	71	869	73	4759	919	442	143868	79	136	1893	156	292	231	430	75	304	2682					656	198	1665	2567	214	127	1538	515	1096	1519	447	126	157	125	136	178	1801	185	1248	2179
		126	7060	2186	618	713	1031	135	167	327	5505	170	367	3602	2133	618	1150	178	1221	298	803					438	149	589	121	122	1895	1387	190	230	148	206	229	181	1075	144	1172	197	197	412	135
		7193	1037	1351	460	618	121	419	117	67	130	344	1214	2072	777	93	131	6091	85	1729	1845					174	289	859	960	207	138	1385	310	142	249	185	216	233	286	669	535	1161	224	5290	1363
		498	6229	2626	138	114	82	134	3144	69	312	654	76	13439	2554	335	3155	9180	97	180	932					734	243	199	543	357	348	863	226	392	843	590	937	155	1191	147	291	289	310	273	1454
		2541	1872	1515	658	71	500	350	491	1425	452	1489	199	7650	77	5707	80	14349	1248	109	437					128	171	174	1634	237	460	464	451	348	807	166	119	198	675	869	829	216	787	1081	541
		87	1151	262	901	599	60	262	379	693	139	163	18037	181	1807	7358	1692	122	516	1442	816					384	142	210	232	141	403	372	875	778	1246	167	148	182	171	594	161	182	283	597	792
		91	734	553	936	3792	204	84	175	325	3595	1641	139	97	1287	4289	2274	3725	370	2839	5025					129	432	423	2846	1010	340	502	155	200	189	514	576	169	636	161	125	415	379	126	396
		153	188	1607	518	2875	287	98	667	92	129	1636	1352	173	134	1777	2800	2378	989	730	2229					285	282	310	132	149	228	204	223	376	194	375	143	136	2305	152	383	367	128	234	210
		85	827	2529	572	947	3807	75	183	75	62	313	2599	463	7499	4754	86	4294	644	165	76					144	575	133	168	700	355	118	406	1181	222	258	340	483	1389	941	525	241	263	211	348
		3905	345	73	538	9468	915	731	261	1568	4844	1270	291	126	1002	204	2971	10642	80	920	1623					163	727	137	399	2117	129	161	734	516	316	139	187	830	293	560	193	151	150	571	214
		74	551	361	748	4393	119	154	337	455	355	1983	310	13712	435	2051	230	7730	370	65	1181					680	129	719	134	3187	259	215	290	1491	211	345	172	129	503	602	332	588	306	127	157
		7345	323	78	864	15410	75	81	230	831	207	834	474	1332	89	438	9776	3767	316	85	556					12784	390	183	879	177	853	157	135	181	3818	748	135	221	525	549	443	144	185	520	1048
		71	464	4021	2626	2839	6013	71	1988	74	2110	284	194	1333	5074	5705	599	2114	3474	1221	479					384	417	360	807	567	2421	151	223	159	343	131	2816	146	311	1176	371	481	159	111	446
		8921	4151	96	499	433	152	65	936	146	90	4365	1082	796	99	2228	360	444	147	143	2961					154	381	177	188	8738	187	267	7057	1221	139	269	995	153	515	145	250	368	182	143	934
		867	545	2034	506	1179	5966	86	1641	278	3462	67	1156	4280	3671	1643	1772	425	290	207	116					275	7170	1302	154	161	2344	127	409	291	146	131	2028	121	1807	518	1312	278	141	987	294
		91	93	78	534	4951	3587	7077	141	61	763	57	126	188	91	8595	1036	545	488	605	98					198	567	365	1186	589	134	294	130	333	129	348	314	134	176	351	219	1444	123	894	433
		100	1139	902	549	12049	381	131	4121	74	475	920	253	581	1523	6725	4277	6657	124	1034	304					254	143	856	569	318	2274	288	370	195	135	240	155	134	2613	918	172	326	599	426	1097
		19607	254	5212	218	890	139	62	628	91	1037	2641	197	3251	119	3554	383	2299	121	820	278					657	164	224	1312	163	721	185	1566	730	295	149	671	128	2201	208	4004	284	155	566	311
		6256	1459	93	181	111	130	106	476	98	4713	416	143	1287	770	4176	2669	607	955	67	517					193	330	160	133	140	601	245	112	126	3360	1182	2185	124	396	1969	348	217	310	377	130
		117	72	257	890	1714	104	939	194	75	1982	5714	120	215	946	2178	132	5166	142	1175	441					317	166	126	1405	6154	2426	248	172	956	353	332	217	306	118	122	1882	611	593	283	188
		920	3539	7689	760	159	1638	61	82	298	740	482	620	3877	115	489	542	324	593	68	1605					309	396	119	118	694	171	125	188	1804	178	284	1075	296	171	134	175	338	128	521	1462
		67	190	1841	1040	1304	191	324	7499	287	1363	9693	678	122	80	2871	396	480	4724	270	122					177	444	139	204	189	1092	2332	512	4194	124	350	130	121	3295	175	135	433	269	213	546
		7946	8708	460	359	215	65	77	1434	77	955	993	2987	2362	1896	2921	65	1805	115	198	2216					145	8272	2277	1361	3468	845	190	1101	181	167	150	346	228	152	300	512	1174	481	467	584
		94	127	187	801	324	366	782	459	171	889	260	324	4452	1769	6842	585	228	5250	2181	770					171	131	322	111	2324	199	2121	222	342	137	201	880	230	9779	326	213	2989	172	321	831
		82	226	230	274	142	4240	140	560	107	146	1615	324	5062	728	12764	217	104	66	409	1110					361	2490	375	146	1702	108	306	275	928	1266	315	3146	178	197	409	721	134	238	230	699
		71	293	1072	305	497	148	340	1128	96	3355	10227	522	101	243	1053	1047	2488	1326	276	1588					833	139	373	210	375	153	315	398	247	1207	441	419	159	187	264	145	1304	308	335	248
		534	451	442	89	962	88	71	1065	86	115	80	181	1427	641	1491	8561	621	1911	759	6439					2134	531	3047	179	297	169	132	117	5559	7228	119	296	155	320	2005	424	494	117	234	154
		657	403	178	775	529	302	3761	322	1449	168	216	250	3912	84	7574	213	1263	86	442	5631					122	1806	158	127	655	590	2464	1098	416	227	1974	691	542	126	1246	3459	321	199	930	135
		100	187	801	238	145	7653	99	62	4980	7751	75	1573	103	128	2140	129	1748	3950	3651	18487					262	161	220	159	1304	116	844	158	1920	738	232	5021	636	739	181	119	112	662	151	462
		187	3645	616	997	689	71	87	206	1707	1488	82	2098	544	328	606	12700	20168	5763	1627	2211					452	150	411	163	878	182	2750	8073	145	3075	1099	3447	397	198	289	283	112	320	251	190
		111	440	565	317	175	107	77	356	82	816	924	6886	14804	104	6466	146	334	4237	1550	2100					192	161	252	850	914	172	1065	929	146	242	367	710	834	128	234	335	317	519	178	232
		98	179	67	87	596	67	144	571	145	201	1491	382	424	5014	161	3113	1112	1619	1229	74					316	212	931	351	267	674	357	1074	398	417	1364	568	1929	113	545	462	328	362	178	2441
		110	2123	1215	402	121	121	486	1304	945	1250	378	569	1385	121	374	418	3078	7134	279	1140					154	267	1664	123	1473	1330	2888	411	199	1004	1822	3922	159	182	6698	215	373	218	529	1224
		167	1200	121	107	116	80	2133	183	68	1076	1312	703	164	92	241	5147	420	1733	1047	122					343	159	280	1016	3099	620	130	524	136	1385	233	206	223	6870	344	243	254	539	188	180
		67	314	810	96	441	10333	75	86	688	337	182	74	2314	334	925	1654	2793	108	434	1582					719	240	290	271	530	185	4302	234	275	1005	804	146	390	3706	155	11138	163	3568	1059	240
		2134	11893	480	1509	6762	13525	467	9403	303	5481	1813	1026	253	959	286	2432	4803	435	9259	1159					131	1691	261	519	4001	218	1019	2513	890	2459	193	111	133	3089	468	574	290	847	205	126
		89	14327	307	1803	1605	168	898	269	168	1132	930	5668	87	15059	752	483	10752	389	110	4729					149	135	240	621	161	384	134	131	454	207	120	1125	1317	269	273	749	446	547	275	233
		1510	234	1338	2603	152	3251	78	132	585	171	100	897	578	252	1192	153	108	77	304	393					113	143	4243	409	181	202	123	212	3641	2860	783	746	886	875	164	6247	183	258	137	177
		108	1029	212	1167	1170	240	1838	1217	3446	1932	437	211	801	222	266	2649	1035	75	406	171					215	1940	188	427	206	1865	656	531	146	1210	1565	999	471	177	149	450	190	1255	165	183
		124	5127	157	1315	68	88	62	243	2985	2218	9879	697	31524	380	2875	1063	388	6014	241	891					143	855	123	251	316	245	876	260	165	127	300	3295	181	1421	260	110	119	1831	3893	1384
		94	753	7840	697	1510	123	4423	408	188	217	402	3588	888	296	1974	6114	83	88	64	630					142	162	217	259	128	423	277	179	137	358	141	562	292	205	162	124	121	1614	1031	334
		96	5964	6888	1818	1232	1259	90	209	2538	1094	197	25291	514	844	6075	2559	11127	199	142	153					174	863	134	1213	135	1975	318	470	244	1517	243	161	337	476	184	1677	160	174	147	306
		69	1604	4263	73	6155	85	90	115	2815	3124	532	1453	1357	1889	380	133	547	1196	985	406					119	457	211	4483	481	580	646	170	856	3004	144	152	235	136	184	351	900	202	881	1458
		84	3770	4724	224	236	5591	1986	93	1015	395	73	405	312	99	231	483	354	3029	104	2211					631	1111	145	706	515	126	143	307	171	161	191	203	336	218	209	181	172	152	931	642
		58	348	5741	179	2860	4764	69	3516	3081	1205	858	425	861	115	2131	2446	280	132	519	1483					793	192	336	315	501	2558	127	488	303	150	193	622	808	245	1868	161	190	282	241	154
		967	109	7458	494	6165	288	1122	1757	828	8967	143	3767	64	98	2720	99	1181	452	751	3275					192	664	920	291	149	1076	492	279	166	1357	234	194	184	457	130	602	1254	728	770	181
		128	770	7598	716	1239	3751	424	276	746	88	1181	276	434	515	294	220	1033	119	411	81					143	134	402	144	986	234	162	135	185	2626	345	738	1111	567	710	893	612	217	228	134
		71	2398	10258	1274	2608	499	484	759	1745	138	1979	83	830	327	190	352	4029	67	152	2779					708	713	292	701	150	367	135	334	210	755	150	352	527	551	159	779	140	221	1800	523
		160	1381	104	955	6903	71	78	150	170	132	102	156	406	1235	94	1929	633	3490	3295	4927					201	360	154	1328	3964	612	443	333	142	148	4370	141	116	222	288	3954	300	127	715	2274
		77	3891	8496	4211	1770	212	662	704	506	78	241	78	337	153	306	565	102	1533	188	78					363	256	271	986	841	546	221	214	526	383	1018	189	440	133	314	1680	186	437	893	816
		1908	334	8991	284	2524	4417	184	1738	85	549	67	1156	112	595	8906	141	13419	234	653	103					3980	156	1013	1081	773	249	246	197	1538	168	1017	362	259	185	158	365	144	240	188	272
		2682	2306	6302	133	8528	149	365	362	1518	1236	1296	114	1946	93	240	77	1133	102	2855	1518					216	683	189	503	143	180	498	1072	156	6840	185	743	123	379	150	672	124	226	2804	126
		217	6287	3973	500	139	63	158	2769	2949	565	103	1858	300	197	557	233	864	7844	405	4441					262	2012	177	5234	625	470	487	447	412	268	922	1269	419	170	487	815	145	176	699	349
		12694	246	1964	601	6020	73	68	170	1409	175	791	574	1473	688	215	4311	5372	1304	3934	85					154	126	1964	225	197	196	138	1181	182	273	191	701	175	171	125	2535	526	191	365	245
		89	301	3666	198	416	236	237	728	134	308	75	176	223	1430	1177	77	636	95	102	168					488	117	242	167	1692	1632	255	490	3952	232	274	833	271	181	221	123	1904	130	229	445
		140	6346	505	244	1257	80	78	324	1904	1508	1451	283	1375	714	86	70	698	120	146	68					151	2343	521	117	193	389	243	323	215	4025	391	735	158	333	136	202	411	1982	134	278
		100	3634	3973	764	3592	64	251	2405	68	7198	1782	1537	279	2136	18632	6511	296	382	88	597					14025	1051	1467	173	212	2835	249	860	766	174	141	764	1132	177	717	786	222	122	226	8946
		964	80	5546	1147	61	301	595	3470	1194	9836	1344	259	176	2575	10734	6687	5868	2172	183	5710					208	131	247	261	255	281	132	297	179	1569	162	1393	409	1504	192	713	370	506	322	226
		963	1938	267	1197	159	71	378	1114	79	1435	143	647	2688	718	1107	1601	382	93	77	348					223	294	164	161	159	163	281	175	510	153	1886	323	130	265	154	161	252	140	334	1389
		2277	324	3307	139	75	302	101	185	65	101	473	2359	439	476	7220	1986	81	85	372	1989					210	149	167	116	775	1523	146	1565	2286	121	1464	1936	368	308	134	159	127	218	238	279
		82	602	43312	954	2946	3072	89	212	387	425	142	3593	222	6796	319	3932	5153	88	1450	1189					3462	208	126	546	190	1822	153	152	497	128	814	582	994	367	138	3595	129	186	286	541
		755	240	4250	86	565	66	5381	2198	96	70	2698	153	117	6736	3119	65	4517	119	1257	5284					119	454	166	160	124	121	256	109	140	273	163	231	1342	135	131	380	122	346	202	223
		90	346	18943	73	251	100	389	1042	60	134	199	476	592	5690	3594	430	1255	603	102	1324					207	138	441	413	176	1286	249	251	197	191	1680	157	369	179	921	387	259	400	1780	2149
		109	1154	189	233	10447	95	467	751	110	110	418	410	2915	606	1718	131	250	5890	1725	2048					122	212	1423	916	234	2513	4128	135	118	117	233	515	250	121	323	161	946	1110	604	703
		577	5455	465	484	1197	101	1134	2531	69	676	1063	1489	204	69	222	68	3805	1104	130	3053					594	921	237	387	125	153	199	953	1353	121	168	767	1439	4141	2662	223	403	187	343	211
		1800	8454	747	272	3692	67	110	3876	82	198	373	283	186	532	663	1074	231	76	658	67					159	3077	413	420	184	306	3035	827	474	37425	374	142	552	1197	147	236	891	171	355	420
		1547	4592	178	153	953	96	85	97	84	1354	2844	1772	773	390	602	68	147	232	191	213					190	2011	165	821	135	235	235	201	1916	160	1452	131	160	157	1278	138	126	139	3701	258
		78	1097	1466	12343	1441	105	664	130	723	2868	2119	177	291	1360	7749	909	906	62	70	263					371	1844	166	188	119	179	538	118	396	282	610	1263	525	310	174	300	407	186	1302	699
		2633	568	13377	9233	747	124	1490	2956	168	385	790	191	958	836	3892	822	14067	233	231	758					269	173	197	2980	613	166	1953	574	296	179	742	331	181	1990	110	332	6504	141	183	1986
		77	376	1239	96	497	129	75	177	5049	455	1013	513	333	1267	1186	4251	1929	114	1075	1288					178	190	2606	155	224	263	182	683	133	1488	365	189	247	147	442	8805	652	580	2318	3881
		80	1677	886	372	139	66	199	961	376	1138	4221	438	61	2657	640	160	322	418	1842	4565					160	511	282	576	212	1529	132	126	158	307	155	186	1810	125	122	188	145	836	246	128
		2558	951	15541	1054	413	491	96	128	418	654	7619	840	3051	117	2627	2141	176	78	883	80					277	123	611	135	167	2215	189	425	448	1093	2497	449	148	204	190	281	997	3979	222	578
		128	1993	5968	3538	1210	122	106	206	78	644	75	1349	919	325	1441	6858	2828	1017	143	290					354	242	167	198	137	481	305	136	892	160	188	131	157	202	129	117	935	440	3903	531
		86	136	1109	170	380	3647	65	2798	85	302	5159	67	1101	203	10297	6620	100	87	119	3971					223	1921	548	240	174	284	204	453	395	865	526	1673	384	683	498	649	534	214	1501	666
		9893	196	3172	917	4934	3295	76	893	1996	214	94	80	1843	435	100	792	551	100	1604	703					326	181	257	1437	215	851	116	2525	178	312	140	5617	546	1404	230	339	425	435	139	937
		551	7005	1687	140	1242	1749	1430	1181	653	223	2988	262	1151	287	431	603	1421	172	3028	824					572	197	196	158	329	111	135	628	275	139	556	1991	3369	226	1206	796	186	406	437	311
		70	4338	42094	652	1060	76	62	352	1163	295	614	245	270	360	3436	949	148	447	129	652					774	145	285	398	5952	148	222	201	163	155	199	308	1689	267	137	113	230	230	2112	255
		2497	2510	2058	71	1254	116	64	221	135	152	14107	262	403	270	280	170	73	147	10396	422					152	209	179	446	473	833	602	126	126	535	636	5099	6529	122	1079	843	710	2972	188	329
		2761	607	2467	279	169	173	224	337	587	66	2040	739	1376	134	76	376	424	873	126	707					1417	168	320	164	341	124	444	197	156	517	155	172	1484	197	386	242	130	410	577	607
		91	303	9203	335	220	1198	92	619	83	447	299	1001	2490	389	330	682	1912	62	76	128					369	200	358	1515	127	140	680	169	320	921	138	4412	116	376	2438	145	200	737	136	663
		76	117	678	264	917	220	74	541	167	840	1278	760	128	509	3683	4242	12230	1214	89	417					129	178	1665	194	127	525	176	642	255	412	491	122	159	1908	147	1008	1912	389	269	256
		9459	188	8118	1985	1083	80	1296	1800	344	1087	310	376	7916	12961	3522	121	1132	5003	1448	436					429	300	788	179	189	2461	127	1415	121	969	332	151	766	229	364	133	167	190	413	130
		3938	870	85	226	482	88	3274	415	826	3169	1082	95	1262	148	990	763	3492	289	298	3057					129	449	4199	145	236	132	815	338	2264	2553	142	170	154	309	370	161	1661	171	1240	348
		240	2934	8108	131	2305	77	357	214	205	998	95	8761	613	226	65	156	1698	382	1874	4489					4183	119	118	220	391	186	137	430	111	275	278	1045	374	123	119	1314	246	198	704	573
		1153	4653	196	956	729	90	3214	147	64	238	367	442	5357	739	6943	82	2539	73	757	3431					128	182	166	408	131	4804	553	818	2167	177	433	519	406	290	421	1118	186	361	116	156
		129	163	1366	503	542	136	79	1155	77	3977	3421	5518	2092	799	2655	1390	779	64	565	351					1582	397	1458	256	134	171	120	112	15734	291	741	126	3334	2248	156	272	219	610	175	155
		308	369	7288	151	1778	3862	109	1397	575	4226	180	2400	88	183	1053	17795	1226	845	691	4480					1468	373	213	424	548	2878	225	2329	139	994	184	6084	174	1050	191	940	144	608	181	208
		60	2018	555	1301	1029	1862	1643	658	374	1474	267	1239	132	7161	842	238	322	63	454	6330					211	131	116	3161	221	274	1349	325	166	175	414	333	817	487	386	2254	378	132	634	282
		1721	795	8350	241	283	350	1786	2598	1096	306	1257	66	153	197	5603	4509	1416	59	948	277					2071	310	161	6241	170	349	156	616	5694	3436	400	758	721	1105	1883	188	279	218	143	455
		331	236	725	65	1608	225	129	1718	87	4066	1311	87	93	893	3477	282	1077	79	110	1894					1047	248	288	118	222	147	294	387	1534	661	3381	183	215	177	176	694	257	447	1959	1169
		1685	11795	3100	1731	766	813	284	323	104	366	602	95	750	2798	283	1715	5577	4471	4661	1508					678	10677	166	3111	175	161	244	291	165	1987	321	151	406	1258	1217	169	163	335	171	1086
		62	14832	74	384	669	955	78	990	60	5171	153	355	745	115	228	1116	109	4110	113	182					118	123	176	308	1625	979	1214	152	269	214	128	856	1183	134	910	4231	763	868	2644	894
		69	1455	1512	152	909	3903	98	419	1447	156	374	662	1703	4902	86	5041	1073	2732	96	654					193	377	125	512	319	755	146	1342	168	330	315	1476	230	1882	3886	136	187	583	281	2019
		128	27251	1280	1716	67	87	203	445	170	86	676	338	239	3874	2610	271	270	77	116	88					121	1463	381	443	301	343	311	216	173	126	198	281	375	199	2642	138	248	566	114	119
		93	2775	1638	115	933	200	752	234	639	15866	1688	489	754	101	1349	2313	143	90	65	751					132	289	174	653	127	279	138	154	763	2009	661	117	141	222	130	413	253	214	1505	262
		149	637	2805	1647	4305	278	63	529	562	877	194	1983	1399	106	168	1803	98	517	69	198					137	161	150	444	304	175	186	1880	1030	186	347	160	379	332	10258	235	3152	132	132	2148
		95	828	286	1279	4574	103	290	542	2706	784	140	191	10810	302	190	1320	22871	116	86	4667					159	2317	606	235	894	128	314	150	1838	555	270	1617	273	172	167	272	212	145	245	223
		5073	6781	542	767	463	184	254	6762	416	5144	508	797	8601	2321	3173	130	72	130	3945	237					727	158	396	2241	151	3230	136	141	1470	514	764	474	133	3868	2715	128	168	657	144	198
		100	165	1403	5877	1127	98	93	650	117	135	857	1688	395	243	2194	595	1739	359	621	105					225	120	527	3905	3321	611	147	5501	139	201	188	369	289	1489	179	266	1059	1230	748	318
		77	3049	7690	1146	2567	87	280	159	698	80	2433	2013	71	4042	11823	15608	98	227	112	6192					216	175	149	876	136	160	286	565	283	167	559	646	277	366	978	133	329	634	365	494
		382	433	7253	1469	65	166	522	174	182	1449	680	669	1765	660	247	817	1882	4110	89	102					207	815	370	3484	114	2369	366	524	144	200	121	4548	929	718	11304	212	216	147	601	255
		68	104	241	1471	80	2864	79	1065	162	368	3864	4207	809	7885	83	67	1148	270	2880	869					123	997	179	191	5604	784	169	224	480	544	325	139	1618	605	395	375	258	190	515	745
		70	800	184	1767	532	593	63	128	65	73	399	379	2420	65	167	277	115	76	71	1171					217	164	605	933	154	319	374	833	119	3261	1435	2849	123	820	230	163	776	1054	388	237
		71	804	709	550	370	197	164	4225	803	98	1467	249	8325	6363	3894	427	2463	4132	95	706					109	787	619	3145	141	120	267	413	659	2376	145	239	153	114	1169	137	447	6995	124	175
		58	76	25752	258	1017	9150	322	1196	96	1009	412	1733	1345	104	798	587	178	92	308	266					164	158	173	898	241	723	387	156	155	238	536	212	881	125	2836	206	158	317	188	242
		93	375	15769	1117	4479	68	143	3231	4356	473	755	3330	1751	770	846	4248	2389	94	102	1082					198	293	164	228	121	133	1765	241	1077	577	374	337	150	836	2902	131	129	366	175	1284
		74	424	378	262	3582	90	127	191	447	1123	5477	199	188	563	4743	3104	1341	7567	1414	134					157	2177	542	2541	142	589	1247	517	130	368	816	175	229	363	132	171	279	132	1270	815
		107	118	133	679	3015	135	97	941	5874	344	5326	1905	292	2072	6000	201	658	1474	162	1744					291	273	361	168	200	175	140	544	225	175	168	2968	702	1313	856	214	171	238	517	2137
		444	1619	100	107	1039	105	3246	951	4461	97	1271	684	67	89	10370	293	1259	661	2576	1980					178	167	408	127	125	2558	2017	131	166	131	965	1914	933	311	158	156	344	4365	390	146
		59	278	1625	66	1222	129	264	2131	362	242	154	493	175	203	571	699	81	307	65	540					109	176	137	248	546	136	120	167	121	164	1377	194	1098	134	242	777	373	126	560	1063
		2873	3081	297	101	259	139	3183	722	69	887	1035	187	152	1771	407	1028	2895	315	92	302					4778	1108	439	2939	455	176	192	2121	1026	313	683	5653	159	465	724	809	188	262	198	652
		79	804	310	1076	341	574	240	136	880	707	114	2050	631	1668	103	95	1241	86	905	244					281	124	110	2172	122	448	244	745	1023	136	1020	222	148	328	3178	694	231	1183	387	143
		630	107	1085	201	3077	774	2832	734	559	880	105	192	940	6281	102	262	1061	119	395	1037					142	2657	441	1418	4319	3008	182	711	574	297	3336	319	377	207	117	384	651	805	174	761
		1162	4331	1340	395	142	69	86	1629	99	2545	2804	4693	126	153	2330	259	117	887	702	313					1043	213	171	204	157	1183	185	134	2840	1300	141	156	168	223	636	789	279	1645	297	153
		4281	87	2841	1149	1651	62	104	496	2307	104	289	246	1819	871	4014	868	201	591	615	2970					151	296	222	180	647	206	496	149	193	627	727	253	293	349	1731	2052	439	468	163	140
		71	2836	1276	210	3782	669	66	520	85	2047	1660	108	699	2192	201	520	2222	87	512	153					187	135	205	429	3049	163	259	1080	192	118	4028	1064	184	361	144	205	525	164	835	1291
		112	393	541	255	642	293	64	705	2629	790	1200	571	104	6863	80	368	1149	242	176	1183					167	137	128	223	188	236	207	124	11133	6729	4003	946	191	458	135	398	440	283	208	4169
		657	175	156	1067	600	105	66	1204	85	1954	271	119	256	967	3765	1890	246	2543	81	480					221	907	140	131	245	644	189	201	556	137	563	427	274	1678	798	240	687	542	185	816
		228	7876	2245	145	1008	595	474	137	1831	262	1849	94	2144	501	660	2882	85	87	83	701					149	2343	6591	136	263	465	344	13535	3384	326	255	351	308	219	464	646	317	494	789	188
		12099	705	100	143	400	76	1358	145	5434	475	629	866	1008	535	268	570	1065	62	7601	114					250	153	128	149	1895	163	271	356	244	133	176	181	238	17294	4654	142	254	299	234	221
		1307	701	299	317	657	69	80	2446	215	58	81	4036	1425	74	19230	500	2049	5881	109	257					319	288	176	113	124	1855	115	361	2438	122	218	422	405	785	544	305	133	157	393	201
		66	552	941	1146	2297	4690	684	336	659	212	5893	678	9350	166	353	714	312	720	132	4130					172	12112	150	304	189	217	972	194	174	110	1470	2160	151	173	136	408	634	130	167	127
		278	4034	634	425	1417	141	66	2238	170	4036	66	7122	177	139	8395	219	488	94	699	3682					3543	243	144	148	235	415	226	164	1597	123	295	122	700	734	185	267	308	180	292	371
		870	3740	505	370	728	1977	74	602	253	948	65	397	3579	1290	1315	1780	2899	5477	1250	884					2447	185	217	174	791	237	211	299	511	615	192	126	656	212	5910	279	126	490	214	807
		121	2721	3752	137	234	89	103	1049	1339	85	114	108	404	303	3119	4307	1960	1344	2196	75					158	204	441	168	290	3692	233	1467	3074	280	369	434	249	505	169	932	156	1285	136	1006
		12012	986	26473	181	722	68	9812	2027	190	3370	171	358	108	1341	478	7531	492	148	78	6929					147	118	161	657	178	470	520	174	154	200	1147	1540	1847	137	257	122	210	314	599	116
		179	980	295	517	712	240	61	269	119	2460	3782	303	364	695	1370	228	3421	696	1673	587					299	468	114	249	506	468	188	417	203	1060	1253	6453	791	174	171	279	167	247	269	2191
		114	67	4794	1895	5140	456	59	626	74	2977	328	709	79	2203	74	125	770	5163	1977	595					222	1235	391	183	418	268	1378	348	509	135	6558	403	1390	143	819	207	151	136	176	119
		1361	422	129	122	26015	100	82	245	203	1054	144	652	2811	100	1565	7010	75	1152	289	99					182	149	617	158	133	443	163	568	246	157	147	130	131	157	399	120	1333	155	164	154
		90	1653	63	672	4866	69	249	1569	68	422	104	151	461	100	6228	454	721	1013	340	3076					197	1345	136	305	3047	131	206	268	146	169	145	118	2485	186	475	131	159	1185	299	138
		78	4298	19867	746	780	309	79	999	4303	120	2215	122	60	521	142	106	4902	2526	320	271					143	240	184	201	224	811	205	496	396	2044	188	681	123	272	2692	2697	165	440	1128	136
		80	490	95	149	84	62	723	1599	73	632	1943	560	729	122	1408	393	194	61	105	1465					5513	128	436	224	427	132	203	326	647	159	450	466	147	170	524	138	153	285	1495	1760
		432	888	227	79	710	1665	2523	883	67	2103	870	426	60	381	135	1256	6255	3804	73	869					186	164	143	273	621	141	219	415	143	197	412	249	128	687	447	609	236	152	396	172
		100	2506	79	749	1805	1437	773	2066	1603	3696	1084	2372	89	384	5255	131	21700	63	2902	4772					261	674	176	897	392	133	155	1252	919	130	155	262	147	182	607	308	503	188	413	5073
		66	145	1382	746	3052	403	7112	164	84	132	9602	6347	917	2109	3318	1700	356	3652	990	715					956	302	264	130	776	460	199	311	1008	158	787	177	150	289	1315	298	258	303	325	327
		1049	3707	85	124	408	83	2467	1477	70	2039	209	157	2222	577	1544	516	19144	99	113	1901					1077	2743	221	143	522	152	305	465	179	133	499	611	1097	142	358	392	252	164	198	156
		90	144	70	1051	243	80	95	90	3342	2066	660	759	177	3199	764	1309	402	6687	137	1274					180	158	1308	146	997	708	187	196	148	132	141	129	142	220	3909	180	142	356	237	596
		50854	550	4907	259	2826	815	66	104	266	278	282	1476	284	1522	71	933	205	1066	719	878					113	126	134	196	283	179	118	454	9265	491	866	1567	517	175	8456	148	1187	531	1182	122
		94	2229	16769	660	6467	58	67	131	1783	82	597	138	10298	2061	1196	76	3221	537	104	126					1953	1720	125	122	627	284	462	500	138	7811	3696	145	948	118	317	496	468	586	315	243
		116	114	6087	232	2230	2094	414	491	3459	87	444	74	2127	63	3808	3221	232	236	1155	823					170	211	346	125	205	334	150	266	133	124	196	140	209	2632	4554	642	558	191	135	343
		92	415	394	213	3513	666	604	324	1185	77	4481	450	917	587	13031	12568	688	4804	128	193					190	2150	130	1253	229	474	122	141	2752	788	323	1383	284	376	199	522	129	713	297	7939
		1645	648	1437	495	822	5894	107	5583	1608	15047	5500	239	1432	124	628	121	2845	5188	76	3459					1602	190	12647	120	215	332	382	162	1219	296	1979	4854	691	403	263	155	656	323	266	277
		4803	118	99	339	7407	1366	69	141	88	3519	12882	669	1918	171	403	1655	155	3878	61	103					183	167	391	538	420	1933	606	177	704	1141	4873	207	455	299	147	367	124	904	169	2637
		103	79	6605	1460	3026	3858	696	3010	3969	2926	81	77	231	2726	2725	228	357	289	112	692					172	155	2959	372	142	234	158	179	2485	5277	342	226	241	1460	891	125	117	254	179	122
		96	2771	413	1340	1727	72	175	307	67	356	70	432	115	279	415	4310	5437	3051	122	263					163	252	178	396	539	5031	167	129	1049	719	5465	144	790	145	849	133	158	574	390	829
		366	1125	98	609	3758	84	791	85	140	115	96	116	430	98	562	317	9891	772	437	1350					374	132	189	126	213	769	164	130	1038	2807	3283	337	1811	449	237	350	511	1534	723	165
		118	268	710	526	215	850	80	624	138	1340	855	190	371	104	147	1096	8563	79	78	2436					4157	408	187	117	490	201	497	196	124	1015	932	384	1403	187	293	452	232	1644	175	1610
		121	81	7599	73	1907	621	2572	221	2155	1124	418	183	2811	458	72	67	5739	94	804	2489					296	1974	189	347	135	853	164	233	194	220	775	191	121	836	1557	516	130	504	330	370
		65	300	1214	326	2425	5780	2324	158	1004	259	143	365	2892	94	524	1196	102	509	2108	104					189	522	358	501	136	314	459	803	139	1557	7311	626	211	160	211	164	172	116	320	286
		2302	660	118	97	440	244	89	87	521	231	94	348	725	104	1314	2440	174	79	382	1065					137	119	256	137	142	848	325	272	297	356	189	1790	166	318	525	1811	323	168	211	232
		2043	2392	70	691	430	109	595	333	222	90	649	218	314	120	118	86	6905	190	92	6568					826	155	1112	162	130	364	166	189	234	184	271	407	1782	340	235	1434	124	204	301	182
		215	3853	1389	422	90	94	4434	180	6767	196	465	651	1609	531	4306	447	76	244	94	283					191	1859	940	572	280	276	127	140	475	910	364	3035	582	227	2364	234	221	196	397	321
		1590	516	3264	1910	1668	83	118	1613	345	1609	230	169	877	562	2643	148	95	3772	139	1126					134	402	120	773	198	2373	139	386	897	337	230	1437	7034	144	155	338	533	123	196	345
		371	432	533	764	1168	186	108	540	121	773	126	409	135	14818	1726	1848	79	476	3141	518					177	604	208	116	2698	402	174	128	115	1545	1520	149	636	250	3049	549	599	2065	146	294
		556	343	318	274	149	113	415	710	612	215	633	62	129	1373	123	1819	480	71	206	896					311	561	215	225	297	2588	1813	625	739	165	164	146	120	190	202	189	125	420	267	2928
		127	7646	1500	1381	10272	79	77	220	134	79	211	1386	6200	1715	2521	427	980	65	251	226					175	260	205	165	163	816	3690	139	122	967	494	4757	262	1161	159	587	241	996	280	1382
		761	12337	391	125	1752	881	95	222	987	4624	173	1000	473	10330	80	1678	69	787	71	645					237	129	301	122	138	7633	383	1013	879	858	273	902	3466	177	245	184	511	2363	3513	146
		392	537	72	203	9789	69	88	69	75	642	194	980	2017	83	4369	1006	85	977	438	2435					245	1082	2824	196	142	1011	195	1914	227	780	151	280	203	6945	422	439	165	963	323	1729
		7250	457	83	585	137	113	70	364	69	2920	107	337	5349	64	11085	1852	2021	521	335	1247					497	3189	430	588	450	274	1624	552	207	402	4684	165	621	2100	5624	130	175	294	592	252
		1068	2925	116	1115	564	1206	68	78	1612	424	405	1088	89	2442	124	1100	1804	107	227	3310					492	318	546	168	956	951	149	147	192	119	150	212	493	1702	180	231	214	196	129	304
		4050	2364	871	164	205	516	1194	1973	78	83	746	284	1514	2156	4308	2034	142	478	815	444					358	301	135	171	143	1111	1191	3737	168	1200	1890	353	220	284	1095	157	166	446	592	131
		610	262	1086	857	3849	2506	1364	1189	5193	355	457	943	126	10037	3370	1161	82	448	865	2815					258	273	159	295	723	127	128	399	161	3421	404	374	232	139	1215	222	178	541	336	126
		72	1395	314	99	4237	373	231	5435	70	242	475	3802	1736	2697	740	441	437	82	147	581					520	252	146	1262	448	180	277	846	5329	3110	117	548	127	158	8225	403	236	448	404	3967
		1191	71	2521	855	386	70	7175	819	193	617	175	788	162	712	960	2755	387	1350	2625	265					140	1678	187	126	621	568	129	309	128	376	124	6359	155	470	2124	471	4034	2199	439	132
		93	4399	74	1274	169	283	363	361	81	605	73	116	4578	658	487	3942	818	189	291	159					207	242	442	474	129	126	154	310	162	200	293	185	225	187	2657	281	329	273	579	133
		78	4655	891	97	276	2668	1401	257	261	225	4648	386	994	141	729	161	112	98	87	326					2837	344	2022	142	946	174	418	165	182	1050	362	347	198	317	563	190	116	780	138	387
		104	748	67	376	1236	422	710	80	83	77	777	1015	3316	616	1652	86	226	120	90	716					216	121	386	144	449	145	201	163	178	136	217	183	167	344	220	159	293	241	670	142
		102	299	181	150	10860	2490	839	1403	731	204	191	2078	1485	259	5137	946	2586	162	255	996					176	184	130	195	125	1138	121	485	297	278	442	487	130	1599	798	961	151	306	193	2925
		62	83	89	248	11425	371	83	72	627	106	277	1323	4771	848	174	95	1168	368	435	950					158	288	131	260	119	961	1409	114	170	199	329	160	887	144	346	186	621	268	144	173
		3347	1481	3108	149	7635	1920	66	179	92	183	151	620	440	82	3681	3858	190	7394	1064	139					275	129	201	827	350	453	2132	331	172	340	138	135	113	1706	130	169	628	128	231	168
		226	4452	5495	114	478	443	933	302	8653	140	4569	558	15057	162	103	1512	110	718	136	76					964	259	283	277	679	3717	183	268	213	112	166	131	225	153	170	139	212	131	374	239
		64	379	299	1102	94	1482	67	129	1010	1706	917	220	1013	2147	572	1161	79	322	67	315					188	156	4541	126	861	149	7257	161	119	4736	2240	155	272	180	118	291	153	138	246	157
		161	173	1047	1702	2162	3987	97	179	657	1249	2546	284	417	388	2533	88	958	139	3232	202					191	1905	336	1334	131	878	227	292	176	254	122	350	204	2308	249	235	126	273	448	441
		94	707	60	830	454	3656	4208	400	1910	1895	95	1424	1144	3335	84	79	480	79	669	2788					209	124	146	363	913	1490	1483	311	155	168	7742	134	195	124	1243	9287	123	158	671	313
		79	89	608	428	465	126	1140	112	144	168	10695	254	731	819	91	182	1448	2326	62	11359					121	313	425	155	454	781	2212	160	1304	170	204	446	463	144	762	16795	141	889	136	502
		147	380	549	431	117	477	521	208	357	1662	139	439	147	91	61	143	57	5620	179	1091					334	164	161	130	699	6674	509	781	381	1174	131	1197	400	250	2743	255	1962	130	921	2284
		107	2205	8299	575	207	569	97	129	2446	1396	291	208	4864	10201	124	1209	146	1061	720	142					750	450	172	217	182	202	458	281	322	385	154	155	677	610	330	5312	187	425	947	149
		514	6139	3577	165	431	257	10092	73	593	2196	147	392	253	2960	200	135	3778	636	1713	964					307	324	211	2869	135	715	946	265	121	239	141	1135	138	284	173	116	730	564	437	233
		157	2148	3369	507	77	111	75	457	81	402	72	95	187	116	69	1861	219	258	70	594					372	4467	3102	218	1833	128	182	129	997	1253	249	5818	326	149	151	479	402	179	259	765
		693	168	2749	102	349	1000	87	5599	4616	240	603	103	282	957	225	6354	4909	66	461	319					208	130	157	1129	403	245	151	295	473	156	226	364	329	1264	7497	160	205	930	141	227
		86	383	5559	239	1490	77	640	210	197	1355	7097	333	887	1748	81	928	2392	142	1341	284					307	124	139	2678	187	133	156	129	244	170	287	182	1714	513	1629	244	248	287	363	846
		112	692	1483	766	12420	14552	144	499	2322	8616	382	455	203	3390	233	463	2068	185	599	6865					204	2296	4054	219	2619	113	5074	717	139	134	138	146	202	1318	199	509	164	422	308	144
		11486	1831	79	747	2155	66	85	14624	2245	6204	261	1511	741	275	2301	2705	694	1089	857	1262					156	4372	345	481	7379	857	956	315	268	122	5433	357	176	4475	2197	116	1822	162	198	1105
		61	578	928	313	126	112	67	275	87	664	186	83	7203	74	2185	90	510	1214	822	433					129	197	145	148	171	285	502	1042	10432	110	5833	393	679	1792	2762	119	7997	180	182	356
		2153	416	84	77	3534	246	177	645	529	489	71	65	380	87	1365	67	180	195	970	1700					173	472	157	410	306	592	405	225	1677	209	461	156	246	221	1403	123	896	140	128	2245
		1088	2082	67	133	114	71	115	309	72	732	187	84	309	65	5274	463	12666	1074	82	88					160	269	161	1666	349	313	259	124	281	296	442	2899	3992	458	198	721	7469	180	506	840
		11084	3357	460	321	6639	112	653	320	2073	387	3379	126	5467	1213	2444	11592	254	101	177	2531					375	577	134	225	125	182	744	298	239	726	586	450	226	669	468	161	206	1245	475	820
		1070	413	79	895	2386	77	2672	532	91	252	175	98	478	169	89	358	150	124	4808	377					378	117	205	308	744	446	671	130	3354	139	637	217	170	1358	232	206	179	2361	703	167
		1411	280	340	5833	1077	3858	91	335	1496	1410	83	197	2065	630	104	151	62	304	177	171					164	134	187	218	562	772	297	234	210	261	152	4998	443	179	157	1196	616	296	140	180
		751	1107	102	409	77	326	138	364	108	95	1403	267	596	1468	1582	606	95	380	97	610					142	2384	338	258	616	187	354	128	695	356	214	182	124	2524	140	335	297	316	265	396
		107	444	66	86	120	75	2018	302	661	4696	167	141	736	831	134	7753	89	57	332	4167					143	143	1372	629	156	943	965	693	366	189	505	20599	249	150	2214	219	522	488	391	1079
		72	494	42656	67	3231	1848	1409	912	102	1138	687	148	243	453	412	240	7678	2534	740	205					235	190	340	226	128	136	237	378	113	311	521	3336	142	1025	954	2093	202	931	529	4372
		5792	603	84	92	1568	188	240	1376	72	2997	305	187	6891	4163	106	230	207	1477	360	615					308	188	1610	236	573	188	149	197	156	137	189	413	212	120	1185	162	758	1763	391	146
		1428	67	84	332	67	1038	67	218	314	326	415	120	1038	60	1149	162	324	553	1236	418					166	535	1257	182	161	137	320	150	210	4869	762	132	1157	295	1915	121	130	143	148	146
		1023	108	75	2327	1054	11126	67	314	78	6523	1266	69	344	1588	3173	2856	3274	2526	69	1770					180	3948	164	602	422	139	175	129	5759	549	2223	3519	150	133	779	209	544	1449	169	422
		399	140	20628	425	170	2776	84	835	103	1412	68	118	945	1260	347	1365	587	67	416	2688					217	252	108	159	137	408	265	597	159	367	1644	383	1694	646	118	191	173	898	439	118
		90	233	381	97	256	73	6442	581	70	74	2684	94	1600	373	89	797	1615	175	941	69					942	185	123	188	260	129	198	213	2635	262	2208	327	982	5308	1425	113	4734	149	272	186
		64	162	558	572	973	97	66	1060	416	198	339	150	1601	179	5948	3043	1521	78	251	605					202	251	270	186	373	1152	234	141	156	209	3593	210	347	1506	639	269	139	3857	164	912
		1687	102	2886	808	1588	91	117	813	232	70	106	109	3086	559	8998	878	683	71	749	3842					129	138	248	303	1080	252	292	247	234	867	1446	215	359	132	668	209	193	374	135	695
		60	6124	89	1420	200	80	1918	136	847	663	640	84	1037	502	2599	485	3690	186	87	176					1343	420	188	358	1564	163	299	154	215	241	1860	207	180	356	1460	383	1128	182	224	710
		144	3006	1778	191	15852	3140	64	670	87	160	467	75	154	245	82	487	8607	110	72	616					633	476	5320	923	172	336	1485	1163	218	147	333	389	177	3513	156	173	148	151	155	502
		80	3021	115	105	27316	665	1326	1001	177	154	158	122	134	81	18801	1273	119	705	278	249					163	4676	139	329	337	1267	545	138	11595	128	4145	352	275	220	367	228	141	181	548	1993
		1568	80	89	648	542	421	1407	894	125	436	366	1970	76	106	58	104	475	2406	92	382					438	312	1551	437	371	2353	121	158	929	306	215	3909	133	133	3994	177	504	228	341	1291
		109	316	116	126	66	3856	349	2338	91	391	78	10080	3385	529	84	1734	371	119	60	598					278	179	393	142	1378	438	278	235	144	180	317	958	424	125	132	306	140	889	165	130
		76	165	69	1112	8384	67	83	572	191	101	87	13284	1777	94	117	217	74	132	93	3238					160	125	169	199	272	128	558	553	173	129	841	220	161	293	140	961	1196	364	863	176
		92	1242	83	476	144	74	80	807	94	2302	366	6773	330	182	1104	690	80	763	96	308					3519	130	132	651	197	146	240	185	1142	3430	1163	1282	202	224	1252	185	179	753	209	413
		225	1302	8161	1046	121	623	1057	3128	92	861	423	11825	2342	3979	90	211	690	188	370	2979					174	147	414	205	989	483	372	143	157	1044	287	393	219	154	149	1009	133	197	4254	1208
		68	170	115	154	777	1180	275	1460	197	3110	128	5173	328	1029	1859	103	360	1528	63	133					603	870	263	133	2390	2202	842	464	203	4045	3615	983	1143	211	339	210	174	3108	139	250
		185	1298	3351	557	123	300	473	465	70	178	109	14708	663	4581	751	84	408	115	1331	2200					3720	311	142	121	163	122	196	154	1427	534	706	125	832	850	361	130	474	1070	288	410
		1408	242	425	126	4075	415	78	529	86	711	326	1216	2899	282	58	1865	126	351	90	3106					157	256	267	164	317	173	223	165	144	458	689	581	121	750	251	183	605	210	505	190
		26986	86	356	78	1373	109	1914	80	1567	5794	98	2170	1829	1255	85	633	334	669	1369	2046					147	134	236	913	181	146	391	140	278	262	1225	168	280	325	5248	134	302	423	465	154
		9087	278	1775	109	122	4606	73	786	73	981	2273	7285	168	199	4713	70	107	166	206	2011					163	218	188	260	139	459	490	143	2983	294	575	275	2341	898	153	499	243	137	682	162
		65	428	66	107	1953	1838	342	1012	2976	666	204	6261	367	1904	3182	85	1256	2626	71	172					179	1182	692	4254	343	359	145	262	151	219	283	289	454	992	263	149	180	281	211	543
		227	4181	382	119	358	96	147	5845	56	761	432	2577	1123	2345	1205	370	3224	2704	218	1422					316	154	226	344	196	118	907	210	279	717	140	834	313	164	575	192	135	4317	739	147
		288	4713	4269	1143	1187	65	848	474	555	1089	584	1300	276	685	3041	91	489	326	669	110					139	461	1665	137	169	2980	591	420	366	270	660	183	1749	166	1329	401	895	575	183	929
		4645	3736	75	88	7308	1278	66	3305	77	123	2695	882	122	129	75	161	154	237	150	1758					277	365	650	213	338	447	121	214	4769	172	193	182	659	203	293	130	402	488	114	281
		72	12513	174	98	1597	386	6681	459	382	3652	74	14181	353	4500	91	243	186	1403	61	4300					1799	196	175	159	148	176	288	168	116	1841	173	150	126	183	842	167	409	2421	348	184
		254	266	1174	1283	116	1610	76	1059	63	517	1359	2746	1268	611	77	1844	62	511	338	183					354	125	1388	2586	755	342	174	355	396	161	211	326	159	224	147	139	200	221	166	304
		97	3773	1601	333	464	207	149	120	11483	156	1003	5521	1059	129	787	1623	86	99	81	154					5966	161	1040	163	544	134	423	150	253	403	3411	197	241	190	2036	1731	409	335	144	513
		224	4714	604	1540	198	103	56	682	716	1657	354	354	140	283	2181	1337	859	1884	117	1624					156	136	133	439	156	528	142	160	4227	386	325	653	595	135	3238	138	362	156	150	2261
		5179	79	72	316	170	85	459	2273	92	3385	1177	4836	82	1250	68	1801	5337	2454	76	71					247	1720	161	271	215	164	239	449	556	116	191	141	364	371	220	154	203	756	922	231
		968	230	8033	3295	522	80	3204	3824	143	214	856	488	93	692	727	1273	75	342	78	126					1251	152	205	1002	257	2623	146	220	367	160	638	379	115	241	5261	147	725	127	303	275
		106	720	769	1298	80	1054	65	71	203	17848	63	3586	1667	152	65	263	256	6444	64	5227					150	227	466	194	188	145	269	154	229	924	132	572	229	125	1162	130	901	153	416	3213
		97	107	73	94	278	183	557	1299	83	81	74	3929	3606	628	270	396	2502	2094	87	7744					169	134	751	3042	121	403	1582	5473	306	223	130	708	829	595	343	133	715	160	116	217
		226	155	150	302	113	1444	67	183	4870	1242	119	2738	179	214	66	3248	470	65	134	253					146	112	1306	362	332	273	213	744	156	118	695	264	145	185	1590	186	324	319	1074	859
		86	2437	188	97	150	326	537	235	94	222	581	1173	3644	66	150	519	225	135	153	1199					273	188	297	222	1147	1092	315	242	361	158	226	522	243	187	323	156	279	243	198	161
		173	487	2128	67	207	240	111	5822	9297	1646	5097	1543	2230	424	789	2512	1731	1760	232	5783					193	115	996	508	515	342	146	137	194	202	138	274	287	356	189	160	206	305	938	119
		3986	7070	57	23846	1518	88	250	78	59	83	167	831	377	1308	1704	2775	1607	2659	97	781					193	347	503	403	201	307	139	364	194	412	133	160	142	285	4058	176	707	1058	1173	311
		118	380	667	9432	1010	2121	65	1122	67	1761	134	2012	643	84	1133	419	91	1815	285	1350					337	144	166	2771	543	195	148	178	133	468	1183	1509	572	122	737	23415	295	164	1789	143
		86	4427	2794	890	522	81	172	211	2453	380	182	14031	1627	1405	17251	1435	1498	315	84	2776					153	287	211	425	5393	140	143	173	424	205	296	357	118	689	639	396	197	140	124	665
		139	82	3580	2199	114	679	499	753	822	94	144	795	1285	315	749	4067	73	628	89	1332					182	2796	399	159	235	123	486	121	325	142	1269	1055	1882	151	899	568	119	469	155	972
		806	3617	119	112	716	87	942	1568	2463	161	2269	431	551	1820	86	106	299	1296	77	614					185	9156	649	866	153	236	444	269	3341	321	163	161	512	193	1253	306	8417	217	2015	898
		6532	626	245	220	482	1223	70	909	66	3365	396	1558	2923	179	100	161	1054	8151	97	1709					158	3250	254	171	123	422	213	124	185	257	806	710	539	289	5930	563	183	159	367	142
		590	1591	117	173	241	114	1543	134	143	2340	111	401	269	144	303	502	3710	751	763	76					164	179	214	133	1303	1123	478	166	1212	119	281	237	125	187	176	1130	117	317	196	707
		106	1803	108	94	1556	86	112	3189	116	378	67	3094	1306	618	77	1692	238	1794	380	187					190	7916	153	223	1981	276	126	243	133	320	842	191	163	380	109	450	253	566	218	157
		768	130	2350	858	3406	2167	127	2001	643	1647	1008	3668	1700	4882	80	275	207	799	2619	104					1165	340	117	1604	158	209	966	130	210	5848	155	1424	477	380	791	393	204	278	1003	122
		87	647	293	310	13621	84	323	5830	2288	159	202	3037	99	257	97	1104	7873	92	1720	2178					186	1401	955	201	925	442	154	186	252	199	825	358	352	1077	2880	1106	361	1323	178	177
		100	170	159	231	976	6599	72	9155	63	879	463	11405	1386	1992	15005	251	1020	1695	2588	1196					312	507	155	130	217	511	157	230	1988	135	1017	200	132	182	114	133	1319	330	319	156
		1379	346	74	2424	86	99	111	82	521	196	484	7183	2126	2511	114	647	217	173	1063	214					8806	478	225	173	2999	131	186	192	1279	1912	227	876	1107	628	3778	245	226	181	161	868
		66	2483	344	187	1359	348	155	1393	493	87	1153	7625	1776	160	80	223	451	840	1166	2545					253	162	251	277	137	1374	116	169	155	283	227	181	168	222	5544	271	161	878	299	418
		79	1108	189	163	2938	1545	410	93	293	61	297	1826	2218	2268	104	889	81	1217	2740	1246					1058	440	144	308	1538	559	193	1054	148	231	241	5098	110	458	1172	999	674	280	423	539
		3768	6085	359	4252	94	164	360	106	82	1017	153	1122	80	3235	11050	407	684	1371	212	67					257	364	213	126	246	119	323	195	2602	3026	167	255	144	260	173	1017	1692	1784	122	624
		83	385	83	609	601	296	1530	102	60	92	307	137	1925	166	101	3700	7651	1883	2576	793					160	979	321	597	623	589	146	440	268	136	807	5115	1694	13261	149	249	627	288	203	179
		104	945	4819	1540	645	512	1042	95	443	8997	1084	1270	263	2896	223	78	3006	314	6399	4829					322	554	136	207	294	442	357	143	218	255	2167	248	229	178	1015	172	645	205	354	163
		617	740	77	2715	12429	1400	311	1046	296	75	229	667	109	606	1157	137	63	132	1523	8904					1695	1174	7365	2677	496	140	1651	162	124	169	429	2646	328	171	1536	262	157	285	1753	1563
		159	902	19731	288	344	4474	136	1010	175	100	809	7511	243	2203	1401	1319	91	1357	263	945					137	695	207	321	1212	159	875	361	488	263	367	2303	1296	204	2111	161	910	231	154	117
		121	7992	69	1153	3113	940	707	212	389	87	154	376	8403	366	10822	373	290	2367	610	2337					255	249	315	216	568	199	282	198	558	121	581	6371	541	232	198	278	395	469	257	521
		82	297	129	783	721	349	254	741	3706	397	103	461	851	3290	1308	378	97	1095	1526	539					163	163	270	179	1345	326	251	245	3335	235	487	835	323	378	294	1215	2011	413	2350	131
		124	331	92	2795	10400	264	248	134	93	1267	518	6408	107	6612	85	915	83	85	4271	3315					328	134	338	162	113	538	2079	265	128	341	193	795	405	181	285	157	230	862	3042	146
		7034	228	2394	238	166	832	326	93	240	2206	1033	184	4462	2358	3937	1908	373	9263	1388	173					128	129	2314	3126	607	638	384	150	873	152	194	112	998	765	514	1284	817	140	1360	314
		479	176	98	161	6213	182	87	329	414	1113	84	72	680	1400	78	748	68	723	129	1446					142	121	311	824	183	161	907	345	178	1654	138	1193	296	138	2915	158	147	118	146	180
		435	5474	685	2458	170	87	4165	769	527	177	66	403	2379	1905	774	2486	609	3587	3346	82					168	147	158	183	175	695	465	206	1263	127	239	1639	196	180	3308	526	225	382	2895	2760
		72	114	84	204	91	2526	205	189	4450	89	1852	7200	1436	1530	59	2108	6971	652	4840	749					270	180	554	261	3340	352	609	625	701	167	471	572	303	366	209	219	364	144	188	395
		177	275	14313	1229	1257	87	204	305	222	8706	1496	154	607	3742	3692	559	122	1167	529	274					255	360	3919	4595	125	237	156	394	514	139	1478	161	131	430	401	857	317	1187	338	138
		112	372	1052	108	8033	721	959	282	3594	1939	714	1728	2549	1242	97	177	70	1043	7791	5789					433	3811	951	143	151	172	256	324	196	422	245	136	169	139	386	504	373	375	259	127
		63	1387	456	314	525	238	3415	517	6080	80	312	3174	4127	955	572	2009	95	8514	461	973					127	508	113	1910	368	298	340	420	702	157	746	122	145	330	673	257	211	191	570	125
		150	72	141	346	184	438	309	709	62	967	265	12712	67	1323	1867	369	11267	4910	1357	88					116	346	624	381	254	233	512	243	777	435	1195	6692	739	335	2729	477	252	602	239	216
		148	221	99	301	2761	187	4806	1146	102	131	900	2031	72	115	521	125	112	2965	2187	591					167	142	2316	1268	234	1189	712	138	188	131	229	306	895	144	167	155	368	2490	131	135
		138	2021	145	1492	934	3421	82	718	735	2188	165	3065	98	65	6041	62	3874	732	424	766					170	127	119	226	1070	138	152	134	382	456	180	342	235	334	685	190	181	302	208	354
		428	2265	12918	257	5514	120	72	712	63	453	243	232	1375	119	10518	669	3454	3738	417	1562					204	1055	193	1221	771	277	539	183	203	306	154	500	511	1588	534	145	130	536	148	1090
		87	3292	8353	3401	84	5460	420	563	637	232	725	2091	66	500	98	243	177	712	707	524					165	265	203	125	654	2238	293	1439	124	295	158	136	291	218	722	164	220	305	346	245
		12842	4565	1430	803	6941	85	244	364	91	2164	1190	597	592	545	353	120	2262	1485	393	93					168	149	331	405	1027	323	321	903	9336	179	192	632	451	151	533	168	1223	157	259	723
		96	2716	1833	670	883	251	113	387	1519	499	1309	832	298	732	67	905	70	925	1229	239					178	137	124	202	128	3078	191	371	227	294	181	482	1107	1714	146	407	124	280	182	116
		69	1331	1344	744	77	1199	84	787	65	233	8504	150	208	1416	794	233	8123	91	970	105					1992	1043	324	143	628	254	709	546	175	129	582	254	148	2406	193	226	1061	4213	421	298
		106	3718	129	348	2590	550	90	186	2219	91	283	5404	11805	2977	1230	274	323	4283	1368	61					205	2035	165	309	114	348	2091	132	1471	127	954	973	119	695	1736	283	133	341	556	137
		82	1359	83	125	120	112	271	431	67	984	151	2875	120	272	15496	129	127	5095	384	1037					192	967	249	485	599	299	599	130	2111	160	118	204	302	139	4651	197	164	759	277	1230
		310	1299	159	430	2469	2705	103	230	73	226	767	4693	796	1012	174	7880	889	1989	442	1155					206	143	218	318	128	364	124	516	268	220	129	1958	204	194	171	114	119	548	613	134
		76	66	653	867	7853	63	2619	1159	1140	3104	1069	2372	79	528	2003	518	377	399	210	130					161	1755	5260	228	137	553	217	458	133	169	421	210	1779	228	889	369	3517	196	131	634
		73	4179	1947	1670	5850	65	416	139	77	4632	3885	3070	520	273	1441	2463	8499	91	256	108					117	282	3370	643	383	710	223	171	127	122	215	1323	167	267	1014	6022	161	126	2639	476
		2342	18337	1120	214	707	76	1542	74	79	794	316	115	22190	106	609	3402	1868	1274	252	2110					155	119	152	156	372	200	119	805	419	256	3827	639	3685	179	3766	2064	137	581	3145	170
		179	1760	369	236	836	884	8854	112	76	2998	2864	9200	666	789	148	355	2195	13664	335	211					136	192	474	583	1064	1169	135	220	428	142	148	130	4716	413	9705	192	149	1019	364	182
		1135	208	82	98	363	89	998	2648	75	6568	554	193	5596	835	1535	80	1024	511	183	557					202	207	9886	367	134	167	114	312	1112	4619	413	443	530	352	4717	1688	628	306	1022	247
		78	184	1761	281	629	1367	10360	97	671	1026	203	1572	632	193	410	66	176	5800	127	810					1176	128	299	134	115	345	317	194	124	236	215	2355	237	158	1548	2208	314	256	271	120
		204	389	59	99	219	4926	71	1885	109	644	3119	7066	154	3286	67	511	5334	1188	113	2556					454	195	456	1891	678	150	424	199	525	310	229	214	145	526	7479	153	516	3442	148	1610
		645	264	2035	1824	160	158	1559	66	189	724	69	149	680	280	259	472	10900	236	185	455					336	221	141	2669	267	204	996	488	1468	1490	180	824	753	1173	277	423	166	154	167	266
		8061	143	1518	218	263	80	191	138	161	429	305	1159	171	3229	4682	326	472	617	630	171					687	317	1681	1392	128	125	176	1681	1527	1133	471	3320	185	160	271	235	142	428	614	145
		81	1583	69	1479	666	241	79	4675	309	1478	713	6291	150	283	169	93	581	679	1848	984					162	955	342	2176	502	129	141	491	476	2769	1729	352	260	407	219	2012	309	164	451	120
		74	784	1248	1281	787	1217	199	2067	178	162	157	120	78	3795	1363	954	1556	2601	310	5401					182	965	515	211	1491	191	146	253	194	647	170	475	375	1910	1778	164	379	147	408	1182
		168	5562	1655	204	171	87	61	528	214	80	100	505	1692	446	3612	868	107	794	2452	3517					165	203	124	855	282	227	146	135	779	830	3555	304	689	397	9693	148	228	524	1994	1253
		72	1458	101	79	1816	681	1893	299	86	675	458	264	86	340	64	1001	2469	1177	528	243					136	244	737	253	192	146	155	1224	1975	2891	144	219	154	212	413	136	199	116	541	254
		116	6008	1277	679	1170	67	109	162	74	8830	218	292	251	3505	7004	286	188	1438	2617	121					113	385	758	339	675	1710	804	134	131	158	4681	484	528	344	8500	367	505	223	123	153
		671	1483	18277	682	368	6075	95	110	79	608	93	117	565	280	107	157	88	840	319	372					424	270	134	356	156	1193	5196	168	1343	170	171	603	454	568	1989	140	205	226	115	2274
		63	126	21181	281	733	1046	213	150	1079	90	111	2001	75	568	3853	631	122	121	1999	5526					157	395	389	168	237	3166	488	175	536	298	1289	405	124	907	949	153	113	142	171	1060
		6633	2247	283	765	70	840	71	69	1862	175	112	4690	685	9029	140	9030	77	113	1060	795					224	260	1193	143	575	369	671	1685	381	131	2403	162	175	486	525	274	789	191	372	285
		65	116	3411	461	6059	65	133	323	69	506	79	2781	803	590	1683	3009	21801	565	1204	6650					164	4463	122	209	160	663	298	127	6870	133	1223	148	140	135	1595	304	671	1988	2202	127
		113	884	195	1543	699	131	255	212	79	1000	1125	518	155	910	90	65	12457	123	1148	100					217	162	115	155	195	225	259	116	4788	855	259	340	565	225	160	131	123	413	845	114
		92	2178	121	2055	89	69	2038	686	67	96	361	233	3917	67	339	151	2737	1356	2312	97					219	6288	129	143	139	334	137	153	3196	2146	2483	1462	487	153	4457	297	230	226	318	4692
		676	5451	2885	408	492	1086	2056	161	1439	238	5685	803	478	954	3400	88	62	185	932	781					196	241	1683	2167	1007	169	933	530	531	3618	270	612	1027	1453	299	211	301	402	112	144
		66	4368	358	129	375	2515	74	104	245	517	219	4615	5249	2286	1404	128	982	137	2587	1701					173	306	125	833	1395	219	1679	835	336	1975	200	147	174	164	6723	204	9647	166	351	118
		67	59	133	414	1387	5175	116	850	229	4612	1132	140	127	122	137	98	59	149	416	1086					158	717	954	923	342	2601	414	133	603	229	424	178	426	1435	882	181	3993	114	182	1301
		104	466	332	5771	900	170	92	2181	72	469	86	1451	271	1581	4446	1819	2403	954	487	2457					11366	171	155	157	182	1292	2711	210	156	195	133	136	670	695	143	133	322	9991	251	205
		3569	577	16473	340	97	58	296	308	808	255	500	2588	1047	168	2252	220	68	347	1225	1534					170	1488	168	3740	222	201	143	124	271	1330	128	112	157	216	196	439	166	777	830	155
		11163	260	6980	561	96	441	317	76	79	8643	101	539	409	154	542	766	229	506	792	6830					19660	150	120	174	348	2223	414	161	519	155	536	164	123	1404	3791	123	170	161	1741	914
		801	529	3006	589	1002	146	498	135	168	1456	1609	1042	160	824	1229	1199	2364	2324	145	1447					127	908	978	531	1562	350	122	135	11873	191	141	437	169	121	13870	11124	785	188	312	455
		3279	469	4116	104	541	87	83	82	624	657	502	814	65	1012	3251	2957	98	160	297	98					139	561	170	3405	3187	254	285	224	202	179	656	121	1944	446	208	3711	359	286	1637	837
		65	71	4605	57	300	322	196	1049	233	4184	487	2907	267	136	188	11911	119	223	84	105					1184	127	9396	431	589	467	166	159	309	149	568	685	199	118	284	122	162	246	196	173
		65	1423	69	5392	17821	93	107	78	427	4701	94	2181	250	145	6158	1988	7639	2211	2894	644					400	378	155	372	1111	1363	341	119	206	282	127	458	185	1812	3190	321	137	160	1216	738
		596	530	183	4618	241	92	108	6091	781	144	831	4476	4333	4017	167	1393	307	234	3667	377					191	119	3846	337	128	4246	124	913	182	1466	209	352	1645	674	387	290	2812	189	1229	133
		2915	2122	2674	396	138	1085	324	298	231	90	3826	4436	1047	72	1068	188	308	5084	2828	1017					800	2493	873	186	1851	249	982	565	175	232	311	391	834	552	941	143	4091	787	883	1770
		92	3393	100	233	3502	107	1326	255	103	216	392	4951	77	3429	6187	1972	1416	1186	1094	2295					184	278	950	413	173	223	225	182	186	140	801	434	200	1450	213	3418	202	640	265	959
		66	199	8945	617	97	859	4172	72	570	204	943	1637	92	222	5505	3537	227	704	1220	707					868	144	143	163	462	172	915	125	302	858	230	2842	200	166	148	152	704	218	188	618
		1341	200	1228	529	6238	111	2580	149	138	149	1300	2445	2780	1227	153	4675	78	159	64	145					1526	4576	217	181	567	514	365	971	265	430	1669	195	118	1862	183	301	129	193	5301	258
		83	130	1356	118	119	132	2251	4805	391	2149	65	5602	430	387	3801	1891	223	385	485	285					5358	214	134	195	140	4886	188	1295	1022	653	846	229	1183	126	155	222	407	1008	317	160
		189	87	3693	95	10148	84	107	1830	66	811	275	1818	72	634	332	116	264	198	226	268					119	4357	119	225	522	268	166	120	517	1736	925	163	169	2874	1228	264	142	416	211	130
		72	2071	141	184	950	795	67	153	554	964	149	175	8674	170	16307	61	1037	607	2441	246					126	229	1844	125	4686	999	631	654	328	152	117	948	268	428	260	3062	197	1706	161	329
		9564	7054	109	176	89	69	5363	1621	4318	419	521	1177	308	104	330	922	136	370	1337	264					1279	251	127	638	403	178	170	148	2123	264	325	118	154	105	209	558	147	451	1415	1656
		130	1486	106	182	157	852	81	636	87	1474	76	380	414	223	85	78	126	1603	494	1959					679	3011	502	162	731	394	399	227	218	150	171	730	216	217	421	241	290	130	337	471
		7434	740	792	959	9992	516	1769	1537	69	460	1189	2178	630	128	109	81	802	113	649	1688					1533	133	189	1521	775	1290	578	203	222	8560	1235	2979	257	3196	3435	151	498	138	2170	857
		71	6433	2067	271	423	89	73	61	265	500	734	196	230	936	791	86	4092	830	121	145					143	160	471	925	2349	298	285	171	3373	448	1149	976	528	985	3446	156	794	192	523	205
		1947	278	1902	239	1194	230	387	335	1393	66	87	2579	1198	155	147	67	65	456	1610	344					264	308	148	165	195	148	139	120	320	357	178	176	430	358	219	123	877		191	789
		77	1571	70	459	157	689	84	74	125	6222	370	139	634	102	446	643	740	278	1138	106					1430	130	350	586	639	198	114	389	360	6213	1637	121	232	1933	1181	464	186		120	265
		255	2931	249	726	1648	2335	11021	302	90	70	141	8317	1762	1240	62	282	12501	204	1547	1081					906	253	1225	630	1032	237	298	399	143	223	194	153	819	1987	133	133	113		218	212
		635	967	2624	281	120	77	4845	67	2243	162	81	14415	1673	1611	1549	887	1370	598	240	1980					185	140	757	278	153	235	260	141	578	184	218	283	493	493	410	414	160		276	175
		534	162	110	706	2444	150	295	139	88	156	237	1156	2248	1325	354	2995	205	138	1175	326					562	138	452	159	183	595	133	208	539	1038	922	322	214	649	712	304	184		4074	1128
		304	1848	74	62	1089	2192	145	1333	1939	304	335	681	207	3296	5446	147	384	257	73	108					313	133	255	266	203	896	174	213	141	1211	232	467	971	126	257	4488	158		875	190
		249	12322	2911	202	104	2481	586	1607	167	5525	563	1672	80	402	220	1191	80	292	1406	856					178	169	193	201	149	368	413	121	234	3965	2488	455	930	1196	678	1601	182		795	151
		922	184	282	1006	301	76	73	511	410	1761	157	1284	367	1056	387	633	1095	3272	1636	2155					358	4227	212	134	428	264	305	191	132	377	3694	178	1481	290	5007	2155	140		195	198
		5346	77	344	1981	513	88	277	202	7150	108	204	1816	1436	65	378	3830	986	1464	1203	309					443	356	149	213	140	399	187	1594	489	1156	197	138	683	175	829	433	1005		2726	167
		151	357	26194	794	69	72	70	131	141	221	916	274	586	151	73	4822	4062	2653	683	176					125	285	217	221	812	211	249	301	128	362	1015	476	3116	17015	446	130	305		1112	677
		2874	294	9394	546	331	170	466	1895	96	287	343	5783	66	302	18131	195	84	4185	422	306					255	165	762	562	169	736	598	12465	146	256	2508	6897	154	491	1171	1062	316		147	171
		16623	429	88	1177	5632	116	77	78	240	1649	3105	1337	648	352	344	1567	2403	2126	8629	922					115	493	848	737	219	163	191	661	158	5032	748	794	222	3680	533	627	696		1999	145
		9650	79	80	412	179	112	129	81	7296	3078	157	811	286	366	77	1219	3547	1473	857	167					155	136	262	363	123	1304	192	153	447	1767	245	177	151	234	4816	179	175		424	155
		563	6549	78	94	667	581	393	371	1451	610	789	90	92	362	96	62	4203	278	778	2435					161	134	2455	417	399	157	290	198	1174	368	223	907	248	159	276	467	296		182	108
		93	8873	379	1581	1354	341	3181	288	115	230	75	113	550	195	124	217	8598	196	119	241					228	1328	207	158	5420	354	152	177	456	205	209	2778	181	1369	278	3096	592		494	134
		698	139	116	4355	2107	786	1751	65	96	765	217	774	99	172	601	4142	2800	5399	102	8740					148	122	279	164	519	321	41526	194	1574	367	177	678	282	1220	472	235	134		706	145
		122	5172	106	1579	99	9880	809	244	83	283	84	334	1771	313	3938	1222	1619	1652	1446	2903					718	136	1588	119	511	197	486	129	219	3468	153	153	136	382	332	207	370		157	240
		5753	166	95	70	141	6641	87	350	143	91	382	4590	509	2812	108	259	7711	312	1712	937					294	143	126	236	280	2164	218	126	1137	128	527	164	340	590	187	266	470		2539	2462
		67	120	76	460	770	69	80	2223	483	6508	226	801	123	85	150	1794	288	69	153	358					136	668	428	140	161	398	178	150	891	754	621	7729	173	291	119	164	373		257	170
		114	112	1168	171	150	6560	148	106	659	103	185	427	402	190	1985	590	88	633	110	3315					132	193	730	3369	996	247	189	4198	124	315	161	2612	180	240	1503	857	2971		890	265
		68	550	131	250	1433	725	79	1374	3383	122	81	484	257	72	88	208	705	564	131	2350					1548	786	254	128	184	173	1574	512	179	911	265	301	204	291	129	2496	206		133	153
		79	760	122	94	425	674	954	254	68	5233	451	118	149	491	82	7050	66	152	61	554					3838	123	856	169	536	159	159	332	197	239	180	280	188	188	795	557	137		119	146
		75	120	688	84	312	1020	4065	88	172	115	70	378	3042	78	75	905	2162	2109	130	85					899	195	149	199	1281	311	1254	156	130	811	123	152	758	353	1199	114	144		284	477
		712	4139	72	457	3154	124	205	760	423	109	398	228	465	110	1175	330	4654	405	55	1908					122	267	113	1455	156	201	1703	171	600	210	1113	241	197	688	374	163	175		187	200
		80	588	259	442	130	7529	94	1503	111	2007	327	739	2233	199	123	1912	4990	1742	2422	605					365	218	167	739	155	394	385	550	207	3087	9920	703	538	1847	136	277	1800		330	150
		12929	383	562	781	67	177	129	144	90	111	105	5168	99	80	373	1122	2763	1190	5240	774					152	2475	141	233	2697	265	150	436	122	259	1852	4367	165	1629	164	176	247		2506	984
		175	69	86	460	2486	268	1959	360	552	450	126	6032	63	360	92	77	3599	626	1856	169					179	953	146	916	125	1066	139	130	6599	7462	167	238	430	574	148	1859	406		148	225
		132	3546	772	634	93	185	8659	214	577	2308	356	7876	1275	1156	60	651	511	132	130	310					118	169	568	8253	126	159	999	230	1755	150	784	135	117	166	164	465	3559		133	161
		99	2554	73	79	104	257	323	576	81	1784	118	286	1630	67	14275	3784	1773	484	243	519					594	128	660	235	166	305	181	134	146	133	307	125	132	139	220	162	148		1047	136
		6054	194	114	1227	400	2855	165	81	4986	8043	315	71	3244	88	67	632	8233	981	2482	614					205	5879	205	224	146	569	701	131	150	237	286	367	628	158	530	295	173		334	265
		71	125	1002	2561	186	160	71	8750	3181	1729	166	93	231	748	2801	73	2207	863	442	274					1206	1912	216	328	885	201	232	166	233	231	559	5374	149	1655	2372	281	749		174	126
		373	2638	461	1037	823	1906	1000	3136	2308	158	238	2110	73	3246	522	97	1711	797	961	1280					7110	130	289	1910	147	588	351	579	225	140	159	1482	110	183	406	139	791		1891	449
		78	143	1256	830	211	7752	1017	6993	3990	126	340	1415	223	2905	8046	1056	10848	5625	659	80					612	242	147	221	135	218	350	323	208	123	741	9544	1760	135	393	1188	3700		1792	146
		7302	250	1455	2640	64	71	122	343	436	2797	2357	786	289	390	299	1410	245	86	1703	506					159	183	261	2593	325	247	213	262	288	210	5489	137	217	241	122	994	197		366	1790
		12022	515	267	101	344	94	1197	2754	5671	765	325	672	1452	156	1365	489	1865	110	5634	179					1956	358	589	135	292	327	129	159	172	1395	508	3607	164	1004	589	116	267		208	713
		6031	682	491	494	6719	751	110	519	264	93	89	67	4332	2260	6744	6134	478	75	3270	598					139	223	606	3039	185	1020	286	1707	209	161	193	160	1951	207	663	453	1062		1764	173
		1201	2765	1614	114	253	107	152	1202	433	3428	76	551	167	297	744	1901	1858	87	284	800					109	227	163	844	306	740	271	2908	326	234	178	229	329	145	211	333	136		1071	143
		5433	443	1662	1045	182	1364	675	1737	6413	275	751	4520	11021	93	806	3622	102	1273	533	1534					188	690	435	195	263	1639	175	241	1183	1456	238	530	220	787	516	284	856		264	156
		453	6630	1945	1184	154	1303	385	1711	80	501	84	2248	1737	545	6565	2245	3502	230	1598	73					181	3087	150	157	309	730	136	298	277	1201	135	357	279	1487	960	1825	330		748	133
		2852	1447	110	3046	134	1465	81	1979	164	464	3265	364	1535	312	156	957	3446	68	230	1598					5769	422	215	353	142	1180	187	165	199	1532	1663	4463	861	506	180	3961	511		558	214
		12005	506	388	1763	3953	1404	263	2312	187	246	75	202	2926	135	4258	292	131	470	1252	93					165	174	121	212	152	595	122	684	148	149	184	127	436	176	138	1457	747		244	202
		1849	1484	240	237	1634	82	2339	708	771	3290	402	248	2090	7225	524	304	102	145	1243	961					661	3376	1183	894	515	2492	454	198	133	185	2103	219	330	159	2733	950	519		461	194
		6582	6831	2428	211	8935	306	296	1217	1818	192	548	215	151	10763	2657	1263	1531	594	465	82					146	207	177	281	1176	475	193	210	1558	175	127	1733	456	551	766	334	2721		1659	312
		199	134	1237	278	3005	107	94	652	77	160	2960	13116	4263	1111	70	3071	69	144	276	80					137	212	270	1777	471	185	290	197	146	548	164	359	180	112	664	148	1050		134	274
		284	95	60	186	418	943	105	950	120	147	227	105	130	14559	1407	2274	381	138	96	148					204	138	283	484	149	286	526	159	362	236	1322	493	467	2335	362	183	278		465	282
		78	2709	804	61	148	4376	140	3744	212	158	2559	68	1167	1933	154	2170	3353	73	344	974					139	557	119	4115	217	218	129	247	216	428	2696	257	564	285	613	222	756		152	188
		78	1867	8012	94	1314	82	76	806	120	1066	436	14983	82	1891	1428	5063	813	7072	227	128					126	908	427	370	137	197	208	125	633	159	218	1757	159	169	178	830	6691		1285	530
		84	945	74	1612	75	79	79	2818	185	4299	707	2636	266	2959	3977	226	232	972	84	953					165	532	295	3224	259	448	237	142	149	772	128	222	131	427	534	140	160		2575	259
		109	9325	107	78	565	88	176	1386	298	2641	131	489	949	5047	1336	101	140	490	830	86					139	149	172	218	225	364	119	110	4550	3640	1497	1704	149	517	168	167	568		119	159
		66	1238	3714	354	244	2657	712	1904	9569	3842	334	4402	1562	1577	3560	194	585	895	625	107					616	185	132	2609	207	2054	19461	140	178	1267	889	204	292	1593	2924	1171	227		456	329
		1005	506	310	590	223	6631	174	8234	1718	8955	223	2681	246	458	242	8879	1074	163	2393	950					199	679	171	161	3359	1581	120	377	120	117	478	171	1127	151	191	960	245		1803	178
		607	7447	60	77	584	403	74	4934	563	450	81	6511	76	213	137	530	402	10200	1903	109					149	129	165	490	392	3312	187	555	362	479	130	113	1420	5627	1543	909	2822		373	164
		304	97	188	970	1231	82	144	233	152	270	83	123	140	2200	128	144	3166	84	110	403					3725	283	968	1010	556	1053	708	407	230	1743	219	212	1814	494	651	805	156		171	1160
		4142	404	677	122	411	94	66	1097	449	91	99	410	450	3321	1119	155	184	1831	199	492					195	236	149	1368	243	2668	231	142	287	169	190	319	452	269	158	1294	206		1455	435
		365	76	157	562	1951	15354	66	3496	2844	470	557	1964	349	411	59	4115	5830	925	3511	562					273	270	203	284	190	373	301	420	265	311	193	3975	354	394	1541	923	162		3217	1656
		98	9831	70	165	2313	69	625	1185	94	1014	844	403	341	1621	758	187	153	497	124	104					137	364	148	208	330	805	117	965	145	333	205	130	466	256	133	1387	121		191	927
		4609	2461	89	1114	337	9385	812	3981	1338	231	151	167	1998	4275	4306	3399	95	1424	96	1203					313	373	702	456	116	359	255	346	237	146	2778	144	226	182	203	146	175		3654	145
		1803	2941	76	168	8529	536	8458	2390	83	1597	98	156	248	1653	92	884	167	103	1560	562					230	127	2160	155	565	743	269	301	554	1524	756	143	335	781	545	169	418		782	144
		7100	147	65	561	1213	131	7211	8031	78	833	3896	6141	2270	269	764	607	356	509	191	189					237	156	131	223	1815	453	144	1538	1950	123	3101	358	441	673	328	156	157		188	3105
		1924	728	84	376	327	243	119	5078	90	358	225	9343	354	929	406	107	85	170	2443	84					173	142	144	263	363	1068	2819	136	1307	2072	198	726	795	1080	176	253	5324		310	713
		3634	995	93	86	1449	416	65	15299	113	83	214	4281	6186	493	86	205	77	1359	125	2048					134	677	197	927	162	7051	226	184	209	178	259	207	223	248	181	293	255		2937	299
		88	535	87	331	1219	109	699	1196	347	141	213	20452	1209	3875	964	82	4802	90	78	112					112	653	149	257	1853	810	137	518	286	202	125	118	765	881	109	175	235		5571	141
		68	482	4499	670	2206	18560	429	8651	927	398	262	366	3446	2892	70	76	3782	657	99	730					232	223	154	1025	2605	228	151	222	200	254	1120	135	183	609	3182	266	512		157	183
		138	115	385	137	1659	78	1340	167	72	76	1361	2703	1337	195	14841	220	70	129	472	129					164	5795	139	125	929	1783	154	161	115	756	186	337	501	1751	940	258	327		386	245
		104	1715	65	637	3190	67	100	102	97	845	348	648	4103	1537	8419	140	3739	104	3886	179					204	314	125	675	170	2508	776	153	264	232	503	165	131	138	3047	260	136		486	277
		113	239	74	4609	7134	114	332	305	65	2982	458	81	990	883	85	817	117	6442	94	292					6228	254	346	168	149	282	144	489	216	312	190	123	1118	174	165	213	2356		508	109
		66	818	89	230	4992	687	99	350	4935	187	87	2212	8998	352	1652	114	1770	89	181	253					156	127	121	2529	132	167	388	223	4820	5484	128	132	311	342	404	138	181		538	157
		135	834	67	429	813	891	1661	571	362	2031	369	59	68	618	1982	872	1395	588	280	74					1347	131	149	780	122	407	542	282	1603	140	290	1193	230	917	634	3070	169		402	559
		400	5832	459	396	297	477	904	3199	1093	7436	72	380	544	832	237	101	15156	153	87	187					176	130	861	248	298	1703	328	396	207	729	141	3034	357	213	186	495	661		144	183
		80	86	163	554	355	121	533	2838	4149	70	100	70	1625	2941	3386	813	790	712	489	2612					1782	312	223	272	618	802	701	234	236	116	3424	4547	409	525	21863	498	154		168	191
		85	459	124	322	2693	591	73	1252	269	7251	185	438	123	1442	75	4663	71	373	75	168					212	164	318	226	2789	470	1540	680	125	3039	370	130	182	1443	147	167	1059		667	207
		673	71	651	600	1215	354	147	504	78	10134	87	5171	299	440	463	183	114	679	1665	3278					159	436	331	214	157	427	133	633	172	131	796	143	136	146	369	277	507		1884	130
		701	641	102	149	330	327	93	750	471	277	202	2350	1131	91	64	77	472	418	392	676					287	160	244	314	176	234	145	1146	158	137	971	270	248	322	337	954	109		590	289
		62	274	681	226	548	599	89	1460	71	303	389	5294	358	413	61	438	3008	6150	801	180					450	1110	1988	178	692	280	2440	464	211	1556	547	822	844	148	149	160	1879		1090	211
		65	81	1470	314	2410	2015	1410	127	68	17532	69	11942	171	484	106	797	118	575	72	3565					126	212	195	166	2816	366	175	618	664	7290	135	124	971	117	322	833	307		431	128
		1338	178	68	4257	1515	142	4492	2166	968	9355	114	2128	272	356	4909	105	303	1890	982	416					370	148	563	197	938	271	141	175	136	156	987	127	151	173	339	119	402		325	138
		92	1671	89	469	550	3162	78	667	1867	1072	2112	121	745	126	212	775	337	583	3048	1666					842	482	1380	168	372	203	435	640	183	144	271	939	170	206	288	171	385		647	330
		20022	288	2308	206	1349	111	82	1593	4643	7952	1762	442	417	282	78	121	202	750	634	192					114	308	176	1515	164	175	140	324	17774	882	407	666	133	119	139	210	269		744	132
		71	911	92	3751	591	66	61	802	468	1631	1701	26388	103	634	800	2485	16326	865	137	126					155	1357	9087	170	133	312	465	143	535	224	2178	581	1313	283	1451	353	166		276	231
		64	450	425	418	110	78	81	318	76	3887	4427	73	125	737	2525	552	7053	977	106	824					146	439	391	504	742	1299	187	138	229	1476	336	1123	141	149	161	301	128		124	222
		68	979	309	2772	854	132	511	2092	766	372	2322	241	303	68	233	7480	2240	188	130	206					2318	903	140	283	1293	655	244	410	1235	116	126	693	250	132	1309	282	228		1541	846
		2316	2618	91	580	2135	82	66	207	58	583	1430	7224	286	213	2458	91	85	121	81	541					404	5748	193	570	273	154	151	138	269	122	3173	421	1190	161	445	2112	206		511	3197
		627	467	467	1490	2307	811	166	12345	4875	654	1553	10494	632	580	14385	102	4949	135	82	3038					156	348	246	746	107	979	591	330	2559	138	405	135	198	183	3274	132	291		2334	172
		808	498	1734	388	124	70	83	183	1041	108	2468	103	2632	8375	4722	136	1259	7156	2747	163					289	360	179	151	811	474	128	232	756	358	161	2243	137	269	184	239	111		411	248
		405	225	91	109	587	77	102	645	82	340	3398	577	378	329	1084	87	1901	540	202	1198					137	804	174	593	382	818	177	271	859	194	138	164	175	225	232	1391	461		150	384
		177	4295	65	1091	448	75	232	1012	326	274	1424	1019	122	5351	13046	913	80	407	84	171					148	18062	324	123	2481	296	7534	128	2572	161	312	360	246	17904	1480	184	198		1367	151
		7065	1868	323	1806	2029	58	5928	5958	101	494	5093	14896	483	1093	63	270	91	78	356	1965					204	134	166	162	115	1119	160	1311	306	7778	3658	2860	193	576	2962	159	570		697	655
		623	1320	81	121	402	79	61	68	71	469	2125	688	2535	375	6435	125	196	275	279	506					203	121	520	191	166	294	128	156	237	277	1948	2071	198	189	138	163	559		1557	665
		114	234	382	11517	3563	210	83	4623	676	1201	1806	97	114	1857	69	415	64	435	121	68					313	1673	108	132	1512	176	234	240	375	4336	3172	1099	351	547	1153	5069	208		1302	195
		112	752	201	77	2667	445	878	993	6244	155	519	442	84	526	58	90	63	457	1031	123					124	179	6257	122	224	159	1946	167	741	1497	320	315	185	895	176	246	286		1542	287
		85	1080	595	321	491	84	516	66	739	1776	10602	818	109	3364	174	176	198	74	320	143					152	609	1696	230	690	168	735	170	2302	133	1517	1477	345	170	1639	4000	291		1133	405
		66	309	724	3159	1976	304	157	7851	1345	216	119	750	418	150	1424	64	71	237	455	1295					319	674	3120	4285	127	413	524	620	247	1044	139	161	136	471	150	5673	261		338	644
		70	85	101	2127	1575	97	90	1215	884	1735	353	177	1404	5035	115	2191	98	170	1339	1278					206	198	849	370	214	161	1496	567	213	188	147	335	329	551	8602	1238	1597		841	1212
		75	101	62	226	223	2095	3138	182	78	227	454	1949	755	490	83	279	98	150	3272	303					238	1596	156	154	134	1351	223	198	380	5532	639	2742	175	152	130	203	180		734	428
		102	118	754	764	255	113	83	2386	1263	589	2148	461	6297	162	78	636	1014	818	681	4587					177	162	130	259	1171	386	323	271	161	188	975	133	626	1073	372	453	501		176	493
		73	162	66	221	217	846	73	1762	1587	106	194	5287	738	335	261	2174	4790	140	875	116					191	179	210	206	324	220	478	121	136	152	251	1150	160	2953	580	1595	241		166	248
		9133	72	69	609	1573	184	82	300	112	318	113	1973	76	3697	7889	10411	89	204	3235	70					612	232	233	201	1157	772	262	154	2231	155	5807	166	223	349	643	306	588		1239	181
		87	743	964	1535	727	240	4029	1237	104	13375	817	20582	5133	142	93	466	3537	2061	312	818					294	423	172	1104	319	251	1144	163	379	370	3526	662	432	1559	1212	134	168		135	1063
		11968	106	63	342	164	8591	2027	2334	149	3331	15395	469	1059	400	94	446	7532	849	656	1439					10683	253	162	134	130	2003	915	293	123	156	397	1153	255	179	587	911	123		801	190
		1703	488	152	362	263	1016	484	151	99	3226	1873	6487	128	1364	471	151	7888	97	453	2641					152	466	470	140	1623	447	404	125	667	168	2188	1693	126	115	179	1732	376		424	306
		134	204	131	306	304	2098	173	1733	3344	398	19524	2549	409	186	276	1212	396	3892	264	2219					1065	142	5667	337	209	290	256	371	478	516	173	279	1230	166	137	198	134		3105	146
		198	516	60	127	1175	2647	986	174	396	3721	1456	3884	114	530	70	4225	1093	2311	3150	368					341	147	1395	139	273	187	7263	151	184	142	4877	352	122	856	675	133	515		1298	517
		805	513	399	2998	92	79	221	2380	86	435	5817	1008	4890	5945	304	227	156	794	95	82					178	221	727	418	184	1178	1826	289	171	133	140	262	757	147	588	537	435		2557	357
		1840	507	122	373	555	577	88	1918	249	280	1853	539	202	751	1067	790	678	1331	2126	132					490	119	2279	242	1380	14977	2633	284	277	1537	157	343	397	137	231	194	156		119	174
		75	113	2943	1765	8047	735	64	1258	1520	292	288	1640	225	3817	204	5536	4242	155	827	2031					251	154	581	462	175	406	1658	332	513	289	1059	135	246	168	725	289	305		311	174
		93	1330	60	160	402	2138	70	499	98	160	1068	99	150	267	127	2712	1802	1271	404	261					302	668	479	116	3386	354	141	122	857	492	275	1132	173	181	153	436	6875		2711	597
		84	64	160	78	2035	4545	65	564	174	1049	698	124	2321	1251	623	634	92	262	263	205					1318	213	191	134	608	316	390	118	289	240	190	285	608	380	129	402	1778		2187	138
		82	11880	930	399	2451	4938	211	1190	124	238	277	2496	371	607	232	2663	5394	241	321	103					125	271	260	5890	1424	201	461	196	2249	295	167	161	383	471	644	527	297		460	145
		83	1960	562	88	9995	119	92	174	78	1265	2332	149	4974	160	1908	96	5612	5591	399	244					2583	7634	679	297	1682	862	891	280	417	152	285	176	611	304	127	1136	3031		159	123
		561	459	1632	1163	1763	2090	595	1654	271	90	8861	135	707	104	74	196	4928	3658	1086	184					182	664	152	3663	1049	1893	148	401	5589	704	157	327	327	8755	3770	310	143		823	257
		11944	568	4530	729	153	4020	665	79	336	2791	1877	3645	241	11104	3941	3076	3638	96	434	2831					866	358	133	318	390	2023	1749	183	303	183	1337	161	304	142	12133	5743	378		563	368
		83	157	194	73	1086	66	571	183	93	87	1117	8593	177	716	3294	635	787	705	490	3697					12118	4432	121	472	436	1100	256	173	211	362	157	121	151	628	6024	163	823		233	763
		2572	920	81	434	483	171	1037	404	1814	91	387	602	4327	1180	207	71	438	782	109	84					261	2373	2564	267	187	249	115	119	304	1119	192	172	136	157	4934	235	343		445	196
		220	3228	93	572	859	2548	84	2510	1737	1381	2595	15430	122	3477	197	949	70	215	1180	105					254	174	182	198	143	819	210	111	1726	1934	222	211	231	177	168	817	158		214	155
		419	143	92	178	6043	661	1429	762	587	165	4557	122	62	7628	2297	222	32189	1792	486	180					236	124	168	638	917	177	1414	534	875	430	679	403	143	352	164	235	339		141	930
		79	160	84	124	205	834	321	250	662	505	1553	958	99	135	3483	5931	80	1242	69	245					193	2600	329	117	984	1835	283	683	291	162	162	360	2358	777	177	3098	2073		246	137
		83	2687	462	116	1418	965	965	2349	360	657	458	6887	507	2040	1623	292	85	91	216	129					140	8653	322	2928	136	367	990	285	288	129	935	349	220	889	183	210	137		180	430
		145	2069	182	1329	4090	93	79	180	1161	1966	418	72	186	1151	79	1056	1075	150	81	507					301	158	125	142	761	976	582	199	266	125	379	1650	2441	216	571	133	1010		321	137
		667	1921	81	155	200	141	72	2986	482	79	1988	3282	79	2060	5770	1353	97	68	74	402					143	153	444	285	1067	1930	1069	358	133	3851	208	361	468	372	1163	208	586		607	237
		85	1135	183	86	438	71	99	2943	251	500	285	768	217	122	1738	430	77	115	2420	3192					118	272	173	708	160	237	684	1002	197	195	616	234	169	147	2892	132	571		3432	137
		10859	392	4945	115	427	68	146	468	82	96	1105	4979	8587	716	1634	155	60	868	425	1813					242	398	184	328	322	624	182	581	175	1013	142	142	142	151	257	169	128		144	465
		6527	314	69	83	914	68	2549	5869	71	129	179	809	401	1596	442	1551	4326	172	743	1348					156	156	1207	2345	162	461	348	926	772	233	146	143	213	189	147	1525	131		130	197
		69	1427	68	110	287	77	442	613	562	1618	651	128	3239	552	1928	1516	683	1824	5040	67					267	153	149	138	195	353	390	148	314	684	2975	1105	387	311	1165	233	407		2705	294
		2440	203	1254	1393	119	79	3508	2439	933	674	12519	3952	217	2125	72	664	112	1275	3980	93					137	203	231	674	741	2381	346	210	1189	160	160	143	156	385	220	123	169		572	163
		134	2121	3629	109	676	817	115	715	3296	291	2029	1049	234	2607	88	90	73	202	1139	389					245	214	266	525	372	5220	194	3185	239	386	131	255	123	165	144	572	1536		198	2055
		171	335	1056	83	199	603	70	4519	226	312	3493	71	62	254	86	2455	330	1003	408	634					216	3882	4979	359	1621	2747	134	855	266	157	141	674	330	683	3120	150	231		241	304
		78	487	179	159	17815	68	390	233	2309	140	1629	6113	431	77	60	109	96	168	3983	17479					4778	579	184	288	1019	713	7914	912	155	135	631	800	135	302	416	272	339		488	247
		357	489	312	65	3235	89	208	4994	317	73	222	129	534	10663	328	685	70	545	158	5563					239	136	395	1151	278	726	819	164	120	412	171	466	280	162	492	1009	1213		2281	848
		71	320	75	162	296	84	938	518	81	587	6649	446	2345	10875	67	197	447	1165	206	4872					328	167	734	222	226	609	326	1177	503	488	1192	147	124	297	478	1599	151		338	167
		2799	159	128	74	434	62	2613	233	518	189	11289	142	1204	32538	3443	1884	77	301	1130	331					979	147	271	191	126	341	221	168	417	746	517	188	149	210	366	1877	130		1023	121
		162	88	407	122	376	7674	4254	187	418	194	3760	440	112	117	233	105	64	103	1571	407					121	243	308	117	722	1401	8860	470	219	249	148	200	3116	758	275	164	834		1657	1802
		120	784	1692	361	71	72	70	512	2143	88	2550	755	640	1271	1768	2059	441	194	385	1752					3034	10832	175	263	234	217	325	229	117	119	1331	621	128	273	143	451	209		250	790
		61	386	75	215	893	160	385	604	67	153	542	251	740	431	368	178	1064	300	79	3946					173	2806	464	948	266	717	310	526	129	315	218	9987	443	141	115	159	373		1067	179
		12241	896	268	104	457	144	143	263	80	81	1043	2482	144	297	4939	159	93	315	67	2407					250	200	143	206	234	1082	1069	2496	192	153	758	144	677	974	4428	126	160		962	262
		118	2238	2813	169	908	179	356	493	424	2815	5350	1801	308	4864	433	984	301	96	4109	258					3891	1165	1452	228	793	260	180	321	148	327	336	156	247	787	771	585	204		165	384
		489	1940	554	184	368	536	97	145	303	1239	663	178	915	6441	2807	594	6900	3225	1165	302					1973	6037	552	187	605	249	3156	112	259	2791	126	470	287	1110	325	2577	232		6069	315
		65	383	128	396	188	2473	253	742	309	2657	159	13421	10686	5422	182	1284	60	639	2383	1997					273	389	2039	346	189	2866	8937	644	1147	927	1667	240	278	149	217	555	127		598	559
		75	398	4873	109	258	304	308	3193	697	910	1058	105	6196	8112	3687	108	66	800	106	3503					164	124	149	172	200	1619	2739	139	234	491	264	140	457	1269	4493	127	162		188	143
		194	3293	73	269	244	1960	902	1612	6586	694	16369	2925	806	633	1569	584	88	780	518	149					269	354	956	408	1060	1209	339	2379	229	277	333	126	671	878	110	355	247		652	205
		931	2101	71	261	1577	267	452	312	10105	111	1633	75	74	277	66	190	158	2069	65	6265					259	5110	196	155	241	3951	1809	3562	189	884	131	187	943	279	22991	1798	356		544	162
		585	682	84	90	3430	510	1285	5606	60	924	1668	62	3594	1347	84	72	888	81	5158	1843					225	161	940	180	166	869	119	117	128	3853	1071	1160	494	796	126	1710	126		1174	515
		1986	393	68	3914	948	542	737	5597	76	491	301	16929	365	526	81	205	70	1842	109	5312					5521	12655	572	914	1772	318	186	585	188	207	186	238	246	139	131	201	288		176	302
		97	14907	132	2446	1213	94	907	104	127	257	506	431	93	192	2803	378	122	277	860	650					416	126	148	240	383	431	845	277	190	207	396	6330	164	132	212	765	116		1540	212
		473	282	2019	626	4927	62	86	1503	793	384	111	2679	122	719	1643	461	834	970	89	684					348	2362	292	149	439	1045	759	135	838	2343	545	340	168	324	11912	190	1257		817	603
		1053	3191	110	72	98	58	877	95	171	82	444	2396	87	72	294	683	108	273	1597	1049					2524	146	241	258	194	2467	153	156	455	262	897	2842	555	212	188	288	200		299	172
		2031	5948	123	366	5367	73	81	3134	612	107	445	405	1954	310	1177	2670	474	529	161	9569					267	129	448	134	203	287	381	159	208	195	400	126	650	139	2286	722	376		153	3475
		6167	196	67	1462	9381	797	1086	334	69	1900	96	3408	81	986	3070	413	1816	308	883	2196					4124	210	176	331	704	1203	446	124	2425	538	349	516	624	2881	1420	173	324		157	345
		373	5803	695	95	11023	1635	125	2457	135	99	414	803	1097	3134	14776	373	4666	404	238	2678					124	362	136	160	1553	203	445	262	2194	147	236	176	170	1939	430	303	142		189	158
		76	655	81	536	2594	1281	228	2555	1496	1425	777	995	3240	3984	71	212	8247	541	1181	5045					141	195	425	230	342	871	6127	680	3303	163	549	140	119	1873	500	1396	183		1174	357
		8791	693	61	407	625	4067	138	2586	1895	321	1718	1651	1534	2156	12421	212	8510	69	65	933					128	190	133	460	190	254	172	221	1821	644	617	207	152	3911	811	239	121		2152	131
		2286	328	75	312	69	618	1878	287	91	7041	3142	350	8250	294	65	271	146	286	335	75					709	187	243	134	295	311	158	261	418	124	119	2054	135	657	155	200	718		704	304
		69	2756	81	11357	7891	14193	2487	170	188	8087	2270	1257	2464	132	899	195	1069	1958	65	2299					400	111	114	217	187	215	175	273	1365	891	326	257	181	273	484	716	152		2001	157
		95	163	1280	255	147	1004	1499	7011	1716	682	14301	1910	376	629	1007	154	71	2777	285	83					363	333	666	2317	321	2673	299	239	1357	222	120	214	354	378	179	397	416		718	187
		89	82	94	97	65	10231	979	152	113	866	731	2591	119	176	85	98	204	9883	94	13695					2448	719	190	347	867	328	496	167	954	335	163	185	613	212	187	220	6785		522	9672
		10389	344	81	492	1297	2536	1552	186	328	1403	1254	303	211	10304	15341	3110	202	1732	2056	2237					137	243	148	433	214	486	5323	556	190	2171	263	465	267	435	856	175	130		5010	440
		888	2214	98	455	1296	637	86	1519	116	183	327	2586	240	149	76	234	5394	193	62	181					1131	150	176	2552	219	664	968	489	11241	339	125	2509	119	390	215	3049	1076		110	238
		246	10884	82	319	381	137	106	2566	84	1727	8588	205	466	1055	83	597	664	710	1562	4337					301	150	799	1523	912	171	511	911	244	535	2859	402	1591	317	231	258	334		160	526
		73	3650	95	1394	347	243	68	1176	3644	350	175	5774	3136	4279	3997	103	70	641	58	3636					211	419	396	194	166	149	7867	162	6287	1135	213	188	185	370	808	147	154		136	155
		3509	99	5036	211	964	6868	76	242	66	138	3888	166	347	3041	76	3207	81	466	1210	4928					211	230	308	149	432	541	152	138	520	1139	598	193	228	697	124	785	900		143	388
		397	764	1229	656	510	5390	717	931	8029	764	1593	4240	3648	93	323	1916	67	653	126	334					2585	164	143	2446	164	490	516	193	967	119	216	408	414	157	241	883	775		152	755
		101	139	614	1797	735	152	124	83	5070	3203	254	9018	1431	73	2949	344	88	1106	1561	1854					1424	8326	1649	137	314	5136	687	162	721	1058	453	1733	153	199	775	186	329		1057	670
		825	2544	12685	455	716	91	1235	597	65	5458	2624	4003	1249	93	2882	123	6121	503	515	9068					561	857	139	981	722	439	7050	118	177	2519	216	168	1313	189	159	137	837		3372	120
		159	722	226	321	689	84	352	589	2104	874	5175	1352	206	2016	93	262	683	137	280	194					167	133	206	216	240	164	242	157	733	6789	149	380	774	265	1708	466	216		1966	2188
		61	233	98	81	369	11818	255	471	1415	472	168	16904	647	1755	83	5139	703	330	704	1415					159	5910	118	470	432	182	752	135	480	148	932	1498	419	215	241	208	152		1038	269
		59	124	78	115	1908	1021	717	5053	604	2923	2341	87	197	332	1121	278	66	6911	1089	399					144	7342	171	142	419	994	137	148	320	117	212	1362	333	205	152	509	5240		355	126
		163	876	73	443	2973	77	1163	566	567	241	12100	347	220	1759	77	3680	319	1096	288	6856					149	10229	158	136	377	683	1000	326	1451	2833	149	222	492	935	161	368	532		211	153
		979	98	1371	2284	237	198	1709	312	2242	248	1314	167	686	674	344	1948	417	428	984	2397					379	2457	154	110	194	6207	139	127	673	423	171	301	2878	450	2285	1567	934		171	163
		77	372	204	1045	2437	91	146	1079	284	92	332	3081	2621	711	153	96	82	194	59	1058					350	790	127	391	158	209	1388	136	554	1805	225	253	158	5630	1278	397	1338		207	435
		71	1439	823	335	635	114	472	1042	508	83	1703	102	3337	12678	5704	1233	765	301	1022	602					2664	190	497	147	126	879	196	666	232	274	324	659	276	976	1810	142	119		2253	633
		59	660	90	4365	395	390	77	4841	97	91	486	1518	98	446	407	790	97	1064	652	1930					166	135	287	280	1358	777	193	129	147	277	158	3208	477	214	196	5214	759		351	173
		1655	454	1578	1711	526	642	61	8057	3835	256	1759	4372	2377	680	8924	697	177	1192	125	232					202	234	856	972	179	1275	110	1074	366	1148	122	1282	217	336	483	136	164		303	212
		1901	116	61	79	121	1156	771	132	8048	2960	186	9743	112	2764	336	598	347	3926	94	269					124	143	385	280	1302	152	904	400	338	305	165	286	279	1235	341	154	267		1039	133
		140	3048	3591	261	3041	274	84	328	57	3842	1058	2365	3715	1722	257	196	95	3765	96	206					1228	269	173	698	864	377	2321	598	1309	205	1311	123	344	1900	1105	189	12555		863	183
		464	265	153	335	67	109	771	1187	2695	224	3589	346	155	939	2472	364	1324	2920	116	1458					157	473	148	1440	1973	169	185	174	142	125	179	426	779	8167	165	137	423		145	123
		80	1018	111	693	162	83	13078	3550	603	582	1745	1931	156	1209	1258	1360	1761	3443	295	2403					140	330	960	139	385	223	196	368	469	148	322	1246	276	161	195	144	121		225	272
		3295	2708	561	265	3046	1343	330	869	634	2055	1933	123	4400	500	81	1017	517	88	80	705					198	3946	144	222	210	326	169	163	165	293	135	125		388	483	124	1531		2733	119
		3733	105	68	327	727	760	1618	725	707	291	1952	111	244	635	902	198	1880	150	375	1160					819	209	402	1003	390	193	398	122	3694	154	280	133		212	137	119	255		2166	309
		103	1324	108	3991	146	343	79	437	64	143	2687	2296	716	2874	5902	993	84	658	371	1044					157	563	372	206	323	694	348	196	142	969	693	437		515	260	430	230		379	133
		861	133	90	3200	770	411	211	853	215	826	916	480	148	4097	71	311	1242	278	143	7432					149	290	352	280	289	174	226	255	707	194	1311	418		213	3117	4808	1305		123	2236
		679	770	2610	4869	5272	3876	88	5947	4067	1387	569	72	195	2963	7950	529	5713	5706	1155	466					218	146	5068	1136	967	1440	2813	136	576	291	175	114		4591	1260	2232	364		749	257
		71	372	1211	282	4622	494	1689	2153	63	1955	2807	90	1524	1199	90	182	7076	2556	2464	648					519	703	303	873	1340	307	3340	1003	504	596	260	212		156	1557	819	162		1005	455
		8482	100	70	99	98	1146	283	6021	836	147	2245	100	119	10726	6911	963	203	95	994	4255					154	1409	214	151	381	245	467	186	130	907	1351	2016		9101	385	306	222		297	801
		2046	2793	1829	796	492	1646	76	390	86	928	1495	102	71	89	13631	905	1691	2677	707	928					133	242	195	323	162	4450	1950	128	285	252	349	527		3511	134	251	123		837	275
		63	160	87	621	329	648	1203	1256	78	5025	2046	139	89	60	83	2467	699	285	1129	6014					154	299	144	1934	134	274	340	205	500	4800	245	2226		2034	234	874	290		625	829
		82	735	4313	565	559	76	248	595	119	65	469	8345	363	323	276	2560	945	2009	5102	3294					182	2316	1686	241	164	740	129	144	1562	2874	1166	133		131	149	215	5401		339	163
		118	654	12100	1842	301	601	76	156	197	645	593	4044	354	3101	906	1113	2970	456	104	5285					140	185	1220	183	156	1304	771	170	606	10065	436	330		150	5269	517	7201		196	3263
		104	733	502	82	498	369	13300	156	67	282	1612	601	648	140	92	2858	79	392	569	672					177	3103	114	200	163	339	150	130	166	1912	206	151		1388	2107	389	442		456	2878
		2254	514	69	210	325	6071	168	491	1747	8591	555	1779	2639	3227	103	1426	102	179	80	798					153	226	2346	181	145	900	437	259	795	871	502	3237		140	201	246	238		240	980
		133	412	92	85	79	78	123	1202	80	278	112	621	175	1700	9750	2934	162	802	1103	2829					199	224	154	2038	191	1629	323	301	126	1051	227	130		136	4591	169	168		457	190
		107	73	92	315	650	206	1980	360	1382	1900	174	109	166	114	1880	120	516	893	68	272					165	122	128	195	527	447	129	131	826	754	1603	1331		10639	5630	3011	162		595	105
		111	10215	29202	558	125	97	149	107	5269	2844	161	72	256	77	165	476	444	910	234	2768					634	3244	196	194	769	182	329	168	360	298	120	528		182	408	566	128		7283	158
		6068	1355	2886	185	321	104	1774	1015	2386	176	584	72	773	9839	9373	333	5886	547	71	119					152	6758	262	803	281	4512	204	1068	375	744	140	132		185	3360	126	1086		758	149
		70	72	240	1462	664	65	423	299	127	1978	10155	2988	202	171	17720	153	5811	82	686	3875					1170	8817	543	1042	308	519	651	152	136	752	159	162		899	8470	467	633		1232	336
		9098	434	264	1616	5273	2290	769	3395	108	97	1971	1209	1251	576	515	99	2486	3936	386	226					208	214	223	3011	386	944	251	569	287	2558	436	1501		673	4222	1640	1009		128	812
		782	169	2213	1850	267	429	240	231	778	480	3123	575	107	2685	3373	144	156	83	659	1397					145	179	1188	171	476	228	400	200	700	1450	150	128		644	1714	247	308		906	807
		7094	2059	87	325	2699	1331	535	95	481	126	204	192	3833	322	73	96	126	314	64	290					828	258	122	118	338	145	156	386	766	7601	167	257		265	130	190	119		522	3382
		102	275	112	163	316	545	796	984	69	68	2086	849	249	183	4473	694	8353	242	74	438					278	137	202	202	1374	1652	114	164	1370	3657	705	155		452	140	183	1475		245	131
		124	1638	66	342	576	296	2534	142	135	306	404	152	264	196	719	253	8137	427	251	193					556	1126	141	630	543	199	139	144	484	422	127	135		1882	386	2462	400		1333	868
		66	948	1484	123	185	131	367	506	1830	70	1255	65	1804	171	357	212	106	196	383	276					164	961	361	560	2791	904	174	178	4160	205	192	360		137	127	156	1241		260	176
		94	413	110	1324	111	94	169	76	62	186	14884	728	91	232	90	785	632	122	2087	214					123	168	3418	1211	159	944	2332	187	363	3685	262	139		647	199	691	489		360	2398
		73	92	19656	607	130	164	186	148	133	113	281	17383	915	901	2191	518	177	266	1162	32526					129	189	315	562	365	590	1100	208	1146	813	436	636		177	640	131	227		1355	215
		159	597	65	95	84	1885	65	2546	507	70	446	91	327	9261	7934	171	464	160	514	193					202	173	232	690	506	459	163	327	727	417	153	1808		158	219	227	155		248	203
		85	99	102	154	783	2993	75	1256	672	92	6096	175	1583	126	1518	305	431	967	10514	2210					223	1495	1854	131	689	535	165	138	131	206	187	201		2761	1276	136	153		216	3721
		3641	1174	218	244	1347	113	89	91	71	341	3069	70	648	260	1422	82	611	1741	79	1154					1288	176	122	320	147	310	4711	511	201	1029	195	232		260	169	127	1122		661	2179
		294	102	89	572	1366	107	62	190	160	1396	220	2375	139	2618	78	405	737	91	4110	1068					1794	279	151	439	888	182	1219	181	1259	138	697	4166		428	1308	188	206		1210	127
		115	666	80	227	77	213	128	2153	434	2734	785	7666	1661	2263	11757	646	272	309	113	139					168	925	434	2882	2045	1057	171	291	130	199	188	526		208	245	3797	229		999	117
		98	263	2142	111	1202	223	1177	5509	424	780	84	1334	4209	288	232	247	128	4239	1668	1324					1292	160	357	439	1946	2870	907	234	291	1747	126	548		238	5803	149	162		1268	1550
		433	115	109	649	74	142	485	2044	64	152	242	454	89	63	94	380	88	165	100	1120					209	992	163	654	266	336	256	211	227	173	335	140		189	1880	412	138		463	131
		85	504	59	711	64	120	567	2932	506	190	1001	1678	1665	1243	4794	75	5731	7948	74	356					145	132	314	144	849	180	164	224	3151	152	131	187		159	1043	114	348		141	3850
		750	179	94	158	722	68	11020	8241	79	305	365	4769	8242	457	75	552	4992	168	2833	3522					125	602	244	1810	3456	3285	114	190	2686	408	275	492		3555	131	243	250		122	122
		9600	175	99	184	4172	75	911	79	3710	103682	98	1167	683	2634	1547	214	4662	1992	666	2530					163	509	292	270	437	697	257	164	137	4719	356	156		197	6008	1191	4448		1132	298
		271	2684	64	106	1306	114	1145	431	974	209	124	3145	525	19539	259	107	676	203	1751	4145					268	205	1298	1902	149	320	269	205	190	633	1028	303		201	205	949	182		803	197
		5747	355	77	2027	1936	87	1206	146	109	138	12997	104	778	3627	2308	71	779	315	846	78					345	169	215	123	3226	222	128	575	431	801	144	951		155	605	466	340		1209	155
		529	367	64	479	2636	62	414	226	157	312	92	4993	163	12732	734	119	90	818	101	71					366	163	334	259	180	198	11451	865	307	302	869	159		128	610	296	205		616	224
		712	6348	1305	105	281	177	64	690	3252	116	367	64	114	67	705	79	458	182	1882	536					144	803	539	235	135	207	141	277	182	139	642	354		660	180	300	218		137	629
		6268	131	61	231	713	213	168	220	66	267	658	525	71	432	974	92	2056	3103	70	2453					3483	176	260	6531	157	911	894	933	3300	4104	1606	584		1252	6060	261	2085		110	1351
		4326	283	98	160	77	85	350	3980	1496	1485	5840	169	259	929	1147	93	81	146	386	168					149	368	856	171	117	498	379	270	698	1445	144	157		158	368	1004	214		374	3439
		63	72	75	197	79	914	4414	1175	1489	86	156	267	404	1682	93	919	67	169	1979	469					150	279	329	1058	376	1425	1312	404	204	9061	207	133		209	1046	173	922		866	129
		67	148	1551	666	108	72	87	3681	301	173	62	708	1032	1277	4429	279	211	1172	243	1160					1021	172	252	6918	242	3718	172	1745	299	540	515	1342		713	249	152	363		855	170
		71	225	1299	349	1058	603	267	7878	1920	1033	400	90	1715	130	81	612	126	574	430	550					356	240	469	209	199	901	859	1051	155	239	223	1976		119	559	117	5935		900	186
		689	242	131	480	78	10900	280	483	200	76	1091	10559	83	341	162	289	1378	335	1747	365					460	5481	1017	431	2142	193	117	364	123	131	151	514		407	956	214	170		788	10955
		140	137	6251	683	5979	139	427	224	2174	245	318	3498	97	545	354	1151	174	2185	471	172					8264	3905	126	867	296	830	2292	156	223	963	893	232		816	796	421	195		1538	461
		408	1280	73	77	92	5555	210	707	171	522	1477	113	236	87	394	1118	1484	109	286	1588					526	138	1334	4065	210	241	397	203	417	1002	2607	177		246	961	892	125		376	248
		80	1133	67	365	342	227	226	1319	974	3777	2055	97	96	1716	8988	164	107	2592	561	226					275	177	287	426	369	434	3043	647	1252	275	131	655		126	207	625	165		1259	185
		65	126	5719	140	440	379	90	165	57	75	583	328	576	263	87	3129	1219	349	88	540					1362	197	138	116	175	301	285	224	1941	844	325	262		1236	244	427	251		790	595
		390	1120	67	125	208	4517	128	5433	74	86	108	20445	556	4406	1129	167	104	82	2498	4440					321	526	218	145	338	677	3584	193	125	152	144	117		238	270	409	311		1039	120
		1447	446	108	65	2054	953	396	17875	78	143	585	375	63	1992	143	169	19461	4858	87	4985					2862	372	639	159	163	728	865	525	156	640	160	215		1859	249	124	138		297	629
		5912	149	7412	89	3071	155	1937	192	291	168	1897	1539	299	2620	80	341	285	2921	92	577					403	4720	8980	259	315	754	174	327	428	326	160	842		276	317	573	172		471	1277
		384	139	92	83	285	345	61	878	2232	381	2267	1355	2366	550	5152	5292	794	285	124	358					138	4962	133	126	825	1818	207	188	866	171	137	723		136	12597	1368	12712		256	551
		103	297	107	109	57	2486	164	367	777	110	11921	2604	1169	101	8023	190	6497	975	799	136					506	173	569	806	149	2112	126	513	510	164	140	295		156	691	1854	292		240	130
		83	853	107	63	389	71	80	99	73	683	4630	621	63	2435	130	5554	3220	82	200	5546					437	266	1429	133	379	695	281	297	777	230	6688	2112		155	172	126	190		690	428
		81	1175	16794	79	90	1019	730	83	74	479	1546	1747	577	59	324	14032	185	651	132	3600					357	241	152	953	167	430	990	318	168	208	147	121		1586	481	5073	123		199	844
		2679	324	76	247	965	105	65	839	2553	1920	153	83	582	2826	2609	853	81	986	221	11722					166	569	141	171	159	3996	148	115	443	154	332	872		174	373	159	1376		2185	162
		1211	8289	84	84	421	1206	4888	672	86	894	545	337	1683	673	980	1271	327	465	871	100					141	130	17949	563	251	256	313	240	184	978	242	146		144	504	4931	376		284	152
		95	7399	71	656	80	545	779	168	70	121	500	1987	261	383	1382	9834	1019	1012	355	246					669	206	497	6321	3427	822	294	716	194	1203	157	151		121	536	168	182		122	740
		70	2867	29885	350	1492	2772	142	5253	3038	1527	195	174	208	147	3622	3656	78	696	3573	925					1015	127	296	141	349	755	124	478	134	281	3113	325		367	1411	121	153		2481	1962
		13000	17066	126	228	63	182	908	129	4465	395	2025	11181	11884	437	64	2099	91	635	308	96					211	344	324	673	4687	749	794	274	471	240	120	996		3138	369	1575	117		124	1489
		60	1029	83	1120	375	220	1681	427	1210	269	295	3611	280	296	1439	5189	72	165	456	1417					426	190	257	165	246	814	2443	145	267	1252	3388	148		156	517	1127	128		1325	1407
		147	17704	355	667	864	111	1529	4602	8538	126	711	374	88	3624	63	386	320	1138	704	989					220	210	126	2316	1034	273	303	167	509	1254	289	223		137	617	189	340		2421	331
		469	12276	2287	260	446	2530	253	754	2628	8267	481	2154	210	2665	3852	933	65	145	357	1379					597	318	233	448	273	1654	307	640	682	160	1000	178		532	143	169	191		381	2174
		990	830	65	310	1169	62	746	494	97	141	8139	1333	127	309	159	1042	1111	95	118	162					193	272	650	343	131	2807	194	234	401	833	193	295		134	530	886	1151		154	119
		423	1695	76	1544	5430	95	65	391	444	107	4504	230	212	93	5245	1578	95	201	127	569					201	322	4230	2257	458	2333	116	450	295	422	9127	435		380	742	267	1082		212	371
		414	3783	286	309	1239	363	324	66	71	641	5134	1376	3819	533	78	2563	137	366	1249	742					131	1357	478	1662	142	571	137	117	298	633	335	955		167	267	126	175		4233	182
		111	3878	129	132	172	83	489	1777	159	252	1113	80	1182	1064	2271	347	1333	298	168	821					151	131	971	162	146	476	125	162	273	1042	142	332		122	1058	204	244		2070	161
		409	2994	1876	155	1803	115	866	2902	1121	435	509	76	354	1087	8225	355	2814	2031	924	1749					7242	1191	227	121	171	4459	1092	176	408	319	155	151		117	192	303	129		1924	149
		232	194	130	296	1520	2554	83	317	678	487	560	1261	1339	296	57	8348	3934	1040	7790	257					184	360	1178	277	177	240	382	190	6716	5151	125	489		584	134	379	151		893	145
		141	844	68	172	1714	217	1176	517	1600	255	470	64	122	697	900	85	210	2129	1093	3174					141	131	180	804	196	1220	1450	332	465	1272	283	390		330	124	141	146		620	298
		452	1190	100	91	935	92	883	4268	586	738	3401	4413	1485	3668	2269	1235	115	337	7260	142					359	3043	301	4143	310	1058	185	218	134	667	2884	124		2000	2045	648	718		222	210
		82	15882	94	130	98	796	89	2184	71	257	96	81	86	1446	3834	868	66	706	614	5619					131	130	141	1506	281	222	204	155	255	187	1090	160		3760	368	175	1005		1730	183
		69	9272	999	721	256	65	75	334	91	1903	5394	95	81	188	196	187	887	187	62	353					121	251	156	3450	165	310	419	567	152	656	254	417		648	209	2352	427		170	121
		455	29084	2263	244	513	354	2759	386	137	78	572	3671	340	156	941	3077	2884	190	409	4126					214	493	163	277	910	354	231	120	182	310	301	2025		232	1654	455	300		152	289
		465	515	1302	278	75	143	123	5907	1495	267	86	82	775	104	1409	173	1776	8778	1355	356					158	246	1821	145	236	390	315	127	1881	246	2301	190		146	273	919	627		203	131
		88	7689	85	421	1552	1457	1514	101	99	190	5406	1527	1009	197	365	1431	75	9901	3341	135					119	235	151	155	146	389	194	459	227	435	130	1091		468	185	641	123		232	412
		4267	180	92	455	355	2456	235	10640	159	195	304	3062	543	16268	169	300	403	70	151	154					157	178	5494	4969	134	220	553	461	235	261	1761	408		180	271	160	2490		160	159
		1142	86	99	164	250	147	134	114	593	120	222	16255	1188	380	3000	1242	1877	250	109	6567					160	222	344	231	747	947	264	1560	172	5197	1146	140		699	240	373	274		544	1317
		283	7877	7786	113	472	222	73	3702	548	1074	106	182	1209	1152	725	1835	352	110	717	6169					567	204	1049	166	3330	215	411	333	1341	6081	786	124		600	131	193	1035		242	927
		2554	2208	937	178	212	61	63	5813	252	81	305	315	277	1595	166	4160	87	5186	1776	62					154	118	109	222	160	323	849	256	1875	2208	372	406		715	201	325	168		1410	131
		469	17042	1460	279	193	59	208	169	60	151	1202	175	1377	1058	448	104	2692	319	115	88					116	5607	122	127	215	202	166	1668	169	140	761	1142		132	722	200	158		593	618
		1055	7049	74	206	669	460	290	1155	762	120	373	73	1754	116	62	73	1374	247	69	6659					1551	1485	369	281	607	4383	13395	488	1648	144	3082	780		132	204	2135	276		386	305
		5521	659	1629	483	79	286	1921	406	73	329	179	73	1643	1479	837	571	10699	123	368	1793					1127	10406	356	373	210	902	442	156	129	799	483	119		425	177	684	1782		146	483
		70	97	5283	393	5724	825	231	4581	103	1577	397	737	157	1902	132	549	289	193	213	75					655	197	259	205	193	3225	201	137	2254	171	5931	206		962	122	177	3749		239	151
		219	3512	1423	590	268	229	241	308	5031	1443	298	367	435	388	10336	483	420	408	2318	429					275	123	369	181	416	2349	127	479	295	401	265	143		247	188	770	425		164	1171
		117	895	944	77	2176	114	69	1186	3496	450	17672	3365	273	1094	4561	4534	493	5543	486	126					120	125	194	840	212	235	214	230	785	309	3127	360		1215	654	569	169		294	216
		606	4696	65	267	69	104	1059	174	756	1706	1199	79	419	71	468	217	16424	132	1951	1303					127	206	238	238	561	192	110	201	1082	1044	216	134		165	163	265	125		228	287
		119	957	187	140	459	917	318	80	343	1152	307	1455	1029	466	76	1163	88	1084	572	7498					583	131	517	2551	262	280	247	5913	192	222	898	257		176	1397	354	138		434	188
		158	244	101	78	2702	625	3322	435	350	846	201	325	86	7823	63	12713	65	374	1000	1218					735	2018	166	144	129	527	6386	110	279	457	472	179		208	2283	250	139		185	128
		1653	8156	63	121	91	112	75	207	72	191	463	1516	113	4561	11117	80	353	451	189	3368					240	212	206	230	483	1036	223	137	644	226	228	268		1436	131	298	352		1306	4559
		91	24210	70	460	122	3650	85	867	354	6283	798	197	82	5138	64	2396	970	139	361	1075					3712	219	168	119	241	1248	269	247	199	4627	136	423		165	400	1036	245		1508	231
		151	8977	7339	197	1393	157	442	395	96	227	5148	467	154	93	2487	118	6147	1057	483	82					215	150	230	2581	482	526	264	6278	229	144	121	135		142	654	136	229		637	1102
		173	64	1985	232	300	872	1004	2750	496	312	435	59	856	467	71	3479	2989	4340	141	132					2653	122	132	286	128	3711	439	331	553	3082	1048	187		186	2492	478	359		155	122
		92	252	12142	629	124	593	893	1536	1390	648	980	205	1183	543	2099	4317	253	7985	452	1157					221	147	148	124	228	256	5603	1209	130	298	585	125		342	319	235	126		788	650
		124	171	92	430	274	78	4149	505	1744	790	1410	434	879	1183	186	1244	91	6210	500	64					3669	1242	1416	943	943	180	1626	132	581	727	4558	217		358	287	6460	128		1589	250
		65	1003	87	195	255	72	3182	424	71	116	3062	269	352	726	314	164	110	96	221	190					117	159	215	133	511	175	169	216	250	166	456	649		233	114	1593	1997		125	739
		8960	1584	149	149	693	99	87	3112	81	259	246	4421	815	1980	192	505	3639	332	82	7851					129	1073	524	126	154	1158	2519	169	131	184	1512	154		200	172	179	113		153	364
		2676	1326	1641	163	612	94	106	6567	597	1471	410	116	340	129	304	1853	85	389	121	696					997	456	1118	2738	1032	164	298	382	352	420	2645	193		161	1023	160	3237		452	115
		11537	1641	1726	444	517	140	67	580	3376	173	2340	645	341	843	89	417	518	1234	66	348					123	276	2350	1721	978	407	148	275	294	125	1342	333		241	145	1820	249		2126	500
		8727	2011	122	331	398	2522	64	4351	115	120	321	7817	78	201	79	7495	285	8424	303	2901					193	138	160	235	328	401	188	335	211	241	1011	284		348	140	245	159		385	338
		552	21520	5557	351	4675	100	56	384	79	637	1441	109	1174	213	2441	3227	2035	3778	2037	325					144	326	280	203	1547	160	1351	379	137	514	2148	122		126	173	3628	1224		170	271
		1039	35288	69	360	1953	85	970	2888	291	306	932	6648	1782	14091	84	14100	79	187	1418	303					227	272	247	152	178	181	122	1328	576	3923	3321	151		236	2522	375	2548		2666	155
		4198	1671	17600	290	547	369	89	1876	136	6311	2821	86	165	5740	1148	561	461	523	96	2310					5815	1231	112	138	1282	1774	253	176	131	5403	1065	132		798	1705	198	122		164	165
		647	11641	82	146	229	644	634	6346	60	3886	2913	1897	689	1092	103	172	1301	640	114	335					482	6243	118	1007	329	614	144	221	114	428	147	197		652	392	762	151		672	1502
		702	8308	4322	107	1396	476	266	200	85	685	10032	1166	2646	968	2758	636	4175	197	1264	1678					359	140	1104	351	186	6749	230	594	463	8549	605	718		341	120	6060	414		258	3214
		700	139	1123	138	4694	83	640	1575	2122	430	96	69	903	1342	67	276	2126	3480	468	779					132	2842	359	293	1411	187	123	3586	126	475	3368	749		213	266	1503	445		169	327
		1774	12635	9722	200	182	1105	1833	2730	1170	173	336	10052	107	2581	1661	249	4250	110	1083	6851					148	357	137	278	143	156	309	201	1095	853	14520	755		366	270	3870	156		133	602
		23020	24257	3906	434	1979	1292	5905	1736	235	178	160	93	142	151	123	731	4395	2543	187	1118					131	202	408	301	3933	1011	199	339	294	156	359	305		812	2835	939	550		783	132
		5407	1278	93	130	96	73	1077	1746	95	1262	98	3216	386	114	519	573	153	75	150	1745					221	186	213	160	1397	318	5862	394	1418	1024	156	145		170	363	186	3782		3971	382
		5346	114	112	1591	1461	581	243	161	1893	1093	350	59	227	479	1431	1143	2089	1450	381	4475					292	148	181	129	343	166	179	2043	188	180	4575	243		316	232	296	158		330	146
		6894	348	1527	4032	2873	152	993	432	158	75	9982	4186	2779	554	151	218	837	88	87	2577					136	194	193	916	2732	177	312	349	176	155	147	4088		2292	170	297	20544		493	360
		13370	11573	110	1192	3256	75	73	19917	92	104	2149	9472	147	2149	86	84	102	685	104	11542					242	486	438	1139	13887	388	162	1361	139	7079	1736	145		750	1433	149	272		1270	168
		1075	24732	67	3025	147	65	117	1346	161	1628	5425	6856	184	4430	1657	5743	131	107	68	164					169	248	165	795	325	855	164	2227	587	1054	729	3765		548	248	769	197		519	214
		3221	18903	111	19319	81	74	4792	81	5849	2208	159	404	85	1417	115	1408	6531	56	77	740					150	192	136	2155	815	473	175	231	292	211	875	240		119	960	132	1807		135	122
		3015	676	94	305	3080	1599	356	1478	82	140	201	259	84	2241	66	99	1003	75	65	2019					268	676	207	590	133	169	405	418	324	1318	551	3328		145	326	652	937		245	227
		7950	10085	136	888	1756	297	682	155	2581	263	441	380	78	296	12741	4463	63	2548	268	2027					153	292	1642	182	955	964	249	171	524	4101	303	11846		1116	170	1173	119		1036	4708
		2472	272	58	117	219	2176	368	2852	84	1337	1295	455	1630	1543	83	591	263	249	360	2137					146	495	150	159	6145	468	1205	186	134	983	369	2389		149	895	146	178		184	703
		264	1428	84	10265	1084	456	466	215	3813	408	146	4993	167	327	113	18605	73	91	319	109					223	316	1572	168	543	185	183	364	150	156	3828	193		190	148	311	617		1133	1310
		1318	1612	92	203	2305	124	266	83	99	152	1789	2036	601	1337	1148	16542	85	4079	1661	443					163	153	1217	3202	331	258	1101	3058	184	2127	701	218		763	2807	140629	202		211	143
		181	14102	120	167	132	314	131	2247	1834	125	474	837	325	5915	457	1024	58	90	601	154					206	747	198	876	437	200	427	1414	1366	322	805	397		179	276	344	642		390	301
		172	353	402	3375	272	672	394	5830	72	904	242	6152	5119	539	2488	791	8086	4919	81	213					225	2698	164	328	160	2594	173	35725	1292	1933	346	172		132	3331	123	1091		228	927
		192	282	5964	1366	6963	405	105	1489	73	2760	145	73	300	166	78	5356	1040	2637	1041	2589					288	11955	564	3130	646	1119	266	154	331	122	1131	312		178	226	619	371		342	1061
		408	8686	581	821	493	1152	88	765	3974	1455	92	648	998	337	87	345	672	2904	218	917					324	180	391	127	168	864	559	302	149	150	148	6686		3336	3716	117	198		247	641
		2359	87	369	4956	189	64	2296	124	2818	185	160	670	496	773	1165	2799	77	4130	236	1975					188	1714	122	779	617	173	1103	3703	2398	282	1321	5193		197	2942	177	1383		431	165
		166	75	1323	2988	413	449	1414	476	130	693	2070	260	72	3557	62	194	3549	945	543	2644					530	14697	304	226	2271	183	141	184	121	373	190	139		296	304	1523	246		1383	168
		251	10208	1255	262	8066	424	1694	80	1928	928	139	192	206	2539	82	2237	216	916	617	334					226	152	427	108	127	411	605	333	386	194	2487	191		146	1326	144	794		148	166
		3019	6966	75	214	83	202	122	1028	72	413	157	649	766	173	166	799	1063	286	281	2837					494	217	265	1786	373	645	137	131	236	183	1413	125		1228	191	289	2211		195	179
		6506	6408	577	1186	287	61	67	1514	211	99	397	75	3500	1004	116	463	1502	102	1178	2889					167	194	342	156	180	222	264	282	145	118	1957	340		155	4348	178	151		216	788
		1044	1235	3751	80	152	3174	84	85	60	261	187	333	286	115	1718	708	139	2550	5384	988					259	145	437	242	218	692	108	339	483	1294	3789	8514		610	438	187	219		209	212
		226	736	243	387	971	1288	911	1116	1216	1044	165	96	663	873	5053	70	101	5220	405	2604					400	2034	574	370	157	254	421	1116	270	2119	5770	6056		291	398	401	118		205	326
		81	127	124	2093	173	141	569	73	79	317	264	36780	175	1548	83	2424	1173	95	2176	59					652	124	1171	244	154	388	185	369	385	578	4036	516		307	1385	464	167		779	286
		8764	106	68	121	74	302	78	272	4434	333	221	106	425	3265	971	96	1363	1109	1385	552					150	4456	134	137	477	726	478	5635	3609	137	401	169		1668	137	1237	403		1825	208
		5545	116	69	157	716	154	628	411	123	982	69	412	538	114	124	1950	67	480	67	2195					430	1601	185	113	151	1233	258	238	214	2480	2869	391		240	2768	133	1307		575	147
		941	69	68	1791	356	328	718	453	150	390	103	237	409	305	911	243	1824	360	71	5939					469	128	443	501	127	294	148	3169	2234	7476	2283	201		161	703	735	123		526	130
		348	10805	101	7973	2358	1021	1873	344	252	66	217	2758	418	6422	8191	2185	559	521	185	309					158	1312	850	203	438	633	272	241	132	592	8112	574		156	5346	165	124		540	117
		326	11806	110	251	140	70	196	263	161	372	522	448	79	7661	125	69	2635	77	431	1396					165	6405	1768	283	126	1712	2785	333	183	116	336	3891		1352	176	196	219		1128	377
		244	359	13157	411	513	107	673	1203	933	162	268	130	155	117	116	1038	1503	348	181	178					132	144	1956	488	252	1028	354	114	127	172	5050	1637		120	153	1118	578		953	247
		914	334	166	2497	1746	1409	356	118	432	150	92	4165	2736	228	70	1732	13919	121	364	2170					178	132	148	126	161	724	228	127	850	171	2189	316		426	138	119	127		1220	808
		18064	369	743	1311	191	590	100	6473	922	155	2048	111	92	997	134	871	65	214	600	388					176	328	962	1401	306	336	203	613	185	3625	2320	1039		15217	146	419	150		426	578
		1152	281	10565	226	902	76	3097	84	1316	93	1926	7250	2014	81	108	1145	65	388	137	2643					1552	429	214	1251	117	217	148	468	389	361	3180	309		2152	5119	324	283		145	164
		74	11493	327	634	898	287	5544	14640	224	148	2798	4132	442	67	72	373	4410	159	64	72					297	800	2542	1005	136	259	355	249	153	3081	384	234		279	2624	5890	302		110	192
		2012	7163	61	795	63	289	146	807	83	187	5075	3461	599	7694	83	1539	924	2646	1945	1339					967	600	205	203	122	267	714	156	297	145	522	261		139	285	706	307		189	107
		4981	220	83	687	1097	119	1082	1642	378	1490	563	427	316	289	171	1741	558	1059	78	285					229	463	121	155	5373	476	181	329	305	2141	172	3365		148	653	624	699		217	141
		74	1844	913	126	4347	67	113	1573	380	111	78	691	1622	893	70	597	2401	409	246	257					335	166	260	189	318	489	648	914	279	652	1719	160		764	603	235	879		194	1133
		622	4436	168	1442	1856	497	1112	91	76	999	118	2333	181	333	431	939	473	228	153	18703					165	923	152	171	128	943	7332	253	1569	1555	485	142		1032	422	373	484		842	109
		8154	11199	883	489	2654	81	63	9138	69	785	268	896	270	431	173	469	3983	428	214	1412					243	130	191	123	249	317	1426	3586	163	114	2640	170		137	353	630	324		358	120
		283	4697	767	105	3774	143	999	309	89	153	74	73	3393	1481	269	7037	387	13199	105	192					607	115	127	3202	135	365	944	2431	200	482	153	148		665	1120	121	295		175	195
		247	98	332	673	416	347	762	94	72	567	929	1833	1337	435	2379	19761	854	118	103	92					162	521	937	761	653	1039	148	687	417	991	341	433		123	167	189	170		782	352
		2271	70	98	1130	2131	520	281	6337	67	248	184	119	2943	81	539	200	1843	617	227	3089					662	3042	205	131	2849	816	5853	267	465	150	1063	561		187	671	3798	431		134	981
		7180	6077	88	3384	306	117	1282	2954	68	144	1967	4931	536	457	279	527	179	103	691	1483					137	1159	263	1947	211	763	683	1126	949	350	543	139		225	280	481	497		738	154
		4136	130	740	3348	199	179	554	3192	2147	118	118	4959	270	131	65	518	2673	674	73	3053					1654	4371	423	121	7409	473	4376	417	230	121	138	129		405	135	237	619		178	190
[truncated: 4,136 more rows]
[truncated: 8 more columns]

## Sheet: Figure 5
Figure 5 b														Figure 5 d
telomere dysfunction induced foci in U2OS WT and ZNF524 KO clones														telomeric sister chromatid exchanges in WT and ZNF524 KO clones
		KO1		KO2		KO3		KO4		KO5					Number of tSCEs per metaphase:		WT1		WT2		WT3		WT4		WT5
	number of TIFs:	absolute number	percentage	absolute number	percentage	absolute number	percentage	absolute number	percentage	absolute number	percentage						absolute number	percentage	absolute number	percentage	absolute number	percentage	absolute number	percentage	absolute number	percentage
	#0	14	0.35	13	0.309524	13	0.288889	16	0.271186	13	0.351351				0		8	66.6667	7	58.3333	8	57.1429	7	70	9	47.3684
	#1	18	0.45	17	0.404762	16	0.355556	15	0.254237	16	0.432432				1		4	33.3333	5	41.6667	4	28.5714	3	30	7	36.8421
	#2	6	0.15	7	0.166667	10	0.222222	16	0.271186	5	0.135135				2		0	0	0	0	2	14.2857	0	0	0	0
	#3	2	0.05	4	0.0952381	5	0.111111	10	0.169492	3	0.0810811				3		0	0	0	0	0	0	0	0	3	15.7895
	#4	0	0	0	0	1	0.0222222	1	0.0169492	0	0				4		0	0	0	0	0	0	0	0	0	0
	#>=5	0	0	1	0.0238095	0	0	1	0.0169492	0	0				5		0	0	0	0	0	0	0	0	0	0
															6		0	0	0	0	0	0	0	0	0	0
	#cells	40		42		45		59		37					# of metaphases		12		12		14		10		19
															Number of tSCEs per metaphase:		KO1		KO2		KO3				KO5
																	absolute number	percentage	absolute number	percentage	absolute number	percentage			absolute number	percentage
		WT1		WT2		WT3		WT4		WT5					0		2	15.3846	3	17.6471	4	28.5714			4	30.7692
	number of TIFs:	absolute number	percentage	absolute number	percentage	absolute number	percentage	absolute number	percentage	absolute number	percentage				1		3	23.0769	6	35.2941	8	57.1429			2	15.3846
	#0	20	0.487805	29	0.659091	25	0.543478	29	0.604167	35	0.564516				2		5	38.4615	4	23.5294	1	7.14286			0	0
	#1	10	0.243902	9	0.204545	14	0.304348	13	0.270833	18	0.290323				3		3	23.0769	2	11.7647	1	7.14286			3	23.0769
	#2	6	0.146341	2	0.0454545	5	0.108696	4	0.0833333	4	0.0645161				4		0	0	0	0	0	0			2	15.3846
	#3	1	0.0243902	3	0.0681818	1	0.0217391	2	0.0416667	4	0.0645161				5		0	0	1	5.88235	0	0			1	7.69231
	#4	4	0.097561	1	0.0227273	1	0.0217391	0	0	0	0				6		0	0	1	5.88235	0	0			1	7.69231
	#5	0	0	0	0	0	0	0	0	1	0.016129				# of metaphases		13		17		14				13
	#cells	41		44		46		48		62
															For example: For WT1, I counted 8 metaphases without tSCEs and 4 metaphases with 1 tSCE. I counted 12 metaphases for WT1.
	number of cells with the amount of TIFs as indicated in column B
	for example: KO1 has 14 cells without TIFs, 18 cells with 1 TIF, 6 cells with 2 TIFs, and 2 cells with 3 TIFs. I counted 40 cells for KO1.

## Sheet: Supplementary Figure 1
Supplementary Figure 1 a												Supplementary Figure 1 b
uncropped Western Blots of FLAG-ZNF524 overexpression												uncropped Western Blots of pull downs

## Sheet: Supplementary Figure 2
Supplementary Figure 2 d					Supplementary Figure 2 e					Supplementary Figure 2 f
Colocalization of ZNF524-GFP with telomeres in GM847					Colocalization of ZNF524-GFP with telomeres in Saos-2					Colocalization of ZNF524-GFP with telomeres in WI-38 VA-13
	% of telomeres displaying ZNF524 colocalization per nucleus	% of cells				% of telomeres displaying ZNF524 colocalization per nucleus	% of cells				% of telomeres displaying ZNF524 colocalization per nucleus	% of cells
	no GFP foci	79				no GFP foci	67.1				no GFP foci	58.4
	<10	10.8				<10	25.9				<10	10.9
	10-20	10.1				10-20	4.7				10-20	17.8
	20-30	0				20-30	2.4				20-30	5
	30-40	0				30-40	0				30-40	5
	40-50	0				40-50	0				40-50	3
	50-60	0				50-60	0				50-60	0
	60-70	0				60-70	0				60-70	0
	70-80	0				70-80	0				70-80	0
	80-90	0				80-90	0				80-90	0
	90-100	0				90-100	0				90-100	0

## Sheet: Supplementary Figure 3
Supplementary Figure 3 c
Quantification respective ChIP in WT and ZNF524 KO clones
	Sample	Antibody	Log2 fold change
	U2OS ZNF524 KO clone 1	CBX3	0.0178107
	U2OS ZNF524 KO clone 3	CBX3	-0.737493
	U2OS ZNF524 KO clone 4	CBX3	-0.616292
	U2OS WT clone 2	CBX3	0.518183
	U2OS WT clone 3	CBX3	0.874882
	U2OS WT clone 5	CBX3	0.712442
	U2OS ZNF524 KO clone 1	IgG	0.150169
	U2OS ZNF524 KO clone 3	IgG	0.270416
	U2OS ZNF524 KO clone 4	IgG	-0.420584
	U2OS WT clone 2	IgG	-0.606142
	U2OS WT clone 3	IgG	0.438837
	U2OS WT clone 5	IgG	0.167305

## Sheet: Supplementary Figure 4
Supplementary Figure 4 c
uncropped Western Blots of ZNF524 expression in U2OS and HeLa WT and ZNF524 KO clones

## Sheet: Supplementary Figure 5
Supplementary Figure 5 b										Supplementary Figure 5 c										Supplementary Figure 5 d							Supplementary Figure 5 e									Supplementary Figure 5 f								Supplementary Figure 5 g
telomere FISH Immunofluorescence signal intesities										uncropped slot blot of C-circle assay in WT and ZNF524 KO clones										quantification of C-circle assay in WT and ZNF524 KO clones							uncropped TRF Southern Blot in U2OS WT and ZNF524 KO clones									quantification of TRF assay in U2OS WT and ZNF524 KO clones								uncropped TRF Southern Blot in HeLa WT and ZNF524 KO clones
	FISH signal																				clone	signal															clone	mean intensity (kb)
		WT 3	WT 4	WT 5	KO 3	KO 4	KO 5														WT 1	12326															WT 1	23.7
		1.58042	77.0482	8.4048	27.5392	21.1522	6.12519														WT 2	42219.1															WT 2	25.5
		3.68798	54.0472	38.2581	27.9477	18.8485	4.50046														WT 3	46548.9															WT 3	26.1
		9.44788	19.8127	4.55469	68.4125	3.3127	4.35954														WT 4	15155.3															WT 4	22.7
		12.4281	14.6667	17.4163	2.18305	6.80966	2.31139														WT 5	69986.5															WT 5	21.9
		0.715	21.1118	10.4195	3.64675	17.6524	10.1439														KO 1	14021.1															KO 1	18.3
		0.333335	1.27458	5.55077	0.961665	7.679	41.7652														KO 2	20121															KO 2	20.3
		7.9884	83.2169	23.7975	0.830375	18.4681	11.0304														KO 3	48968.7															KO 3	22.2
		0.64833	13.8295	7.2446	7.95417	113.442	10.1809														KO 4	28922.6															KO 4	22.6
		0.126	43.2137	0.63286	44.5859	16.2509	33.8495														KO 5	42480.9															KO 5	22.2
		1.91541	89.5891	11.9698	61.8303	14.8519	7.46882
		2.49347	48.2452	27.359	4.00042	1.24767	17.4103
		0.124	16.4826	26.5063	12.7858	18.7388	5.40963
		1.4167	0.124	7.51546	4.31131	5.61268	5.17961
		20.362	52.8845	13.6425	5.41071	8.83505	28.5221
		2.56425	19.2538	16.608	21.129	19.1117	0.06
		15.1952	3.29484	17.2309	28.7054	6.00048	0.504
		2.88023	42.5072	6.33311	6.2384	0.1875	0.33
		1.90434	19.2556	0.18	15.1749	9.52325	0.715
		0.3885	7.8323	25.773	10.5398	1.75175	0.976365
		0.5264	21.5297	11.5418	13.7313	21.2397	0.315
		0.192	9.98311	3.94103	3.24319	0.34	2.57357
		3.0246	68.3309	30.4248	9.91296	6.41225	0.1935
		0.316665	5.91687	6.54499	5.86859	1.29833	6.72434
		5.03617	13.6331	3.85813	91.1692	0.836875	26.073
		0.496	9.8368	4.97293	29.2778	2.69588	10.9935
		12.4156	16.775	2.9462	14.72	60.5126	45.3557
		0.384	22.5974	14.3364	15.5916	0.393	5.71912
		2.56747	11.3269	4.2058	0.64833	4.48832	10.4145
		16.752	41.6115	11.8782	71.3402	9.19927	40.7202
		0.126	6.63662	12.9926	63.3328	1.2825	6.25919
		12.0701	0.124	7.79512	5.5918	21.4777	2.46078
		18.8675	0.12	10.5596	45.8853	4.83569	0.95454
		23.7102	6.04603	0.64857	23.5967	0.96834	0.246668
		121.005	11.7278	8.43654	16.7945	5.26209	1.04
		13.0491	4.34863	22.5214	2.42017	4.33944	19.228
		4.42091	14.9172	9.13773	1.17981	0.994995	0.186
		62.4558	35.0046	7.19575	1.55908	1.78835	0.268
		154.276	20.9148	7.93489	2.502	0.183	0.061
		18.8776	0.122	11.7469	3.83529	0.325	4.15112
		47.3016	28.5518	1.29866	4.29568	0.1875	0.3075
		7.9113	7.5401	1.66528	7.72312	0.12	3.78226
		3.562	6.5261	1.324	33.3124	0.1845	2.8524
		0.134	11.3431	18.4345	71.6613	0.888875	42.3209
		7.3891	54.9242	10.5332	10.6551	3.95255	0.066
		6.60405	0.195	9.68263	0.306665	0.132	38.9202
		1.14055	17.0342	56.7135	3.11657	3.78532	0.269332
		45.1789	2.70886	4.39756	3.2916	0.124	2.3596
		204.098	3.35485	29.0882	16.6347	2.088	45.3255
		6.0674	60.855	4.48908	0.708719	5.61654	20.3267
		9.7202	28.4628	6.64062	10.4388	9.34421	0.06
		21.8991	47.1289	29.021	5.29659	1.14381	5.53586
		21.2983	7.49406	5.15764	24.5657	0.124	0.793332
		6.67003	0.751146	1.81178	3.55358	1.152	5.04922
		10.3037	5.89228	5.63638	1.56729	0.305	1.1
		0.195	33.2545	1.16723	19.86	24.8575	6.73302
		2.2624	7.3037	4.332	1.77565	4.6055	0.792
		3.0914	1.22072	0.455	3.12588	5.47989	0.4284
		6.50889	22.3291	2.0079	40.0046	0.124	0.278668
		45.6165	23.4189	19.3507	6.2806	2.69424	0.493336
		39.2033	4.87595	14.9403	0.126	13.991	14.1859
		16.1014	0.836875	1.01182	4.78903	6.71935	0.4256
		55.9773	29.1519	3.82065	4.88638	2.61464	0.186
		129.395	40.1091	86.3132	7.45366	42.6865	18.0443
		6.25644	0.122	7.00092	1.273	9.50237	0.195
		31.4941	9.44268	46.2862	3.94707	0.95166	4.48535
		22.2166	15.8003	3.87811	2.7105	0.5072	0.062
		0.372	11.6381	5.62198	5.14692	8.94263	0.1845
		0.126	18.6441	44.091	2.4709	10.5349	0.064
		0.9888	10.8102	0.719125	20.463	3.6145	0.061
		3.02135	0.67	0.06	17.6867	0.384	0.269332
		0.1875	4.65715	7.10316	0.128	2.29905	4.64008
		0.124	8.21257	4.27487	1.41023	1.57879	1.00227
		0.5024	2.32982	8.12482	4.60706	3.27054	7.0132
		32.2732	0.12	2.89325	0.136	2.75438	6.25735
		0.183	14.7143	0.4634	0.702427	1.79889	0.1815
		61.7712	11.5154	0.973635	9.18204	23.0339	1.24315
		76.2812	1.21283	0.31125	1.254	40.915	0.257332
		4.66036	0.711854	16.2328	4.21965	9.32512	16.2182
		37.7006	0.5232	18.9115	0.66	0.12	0.06
		50.9257	18.0248	4.59408	0.1935	12.3997	0.8918
		8.41222	31.5434	1.35466	0.1815	0.1935	3.48718
		27.4742	18.6308	1.20184	5.04336	1.22728	8.3055
		1.02666	7.7129	1.51114	45.3973	0.1845	13.0296
		17.6498	0.21	5.698	5.79378	2.1129	15.6618
		62.2532	38.1176	0.066	1.00333	5.25883	41.1134
		9.71231	2.43828	1.98954	0.699281	0.186	0.273332
		40.8922	2.0752	0.441	33.2976	2.46928	0.7205
		6.21109	32.3611	31.0672	0.192	3.90341	2.09454
		3.47678	25.0923	1.76662	28.2384	9.80698	8.96928
		12.4752	1.254	1.31778	1.62079	0.318335	3.685
		17.9945	5.1311	0.064	0.192	0.5056	0.183
		3.81926	0.384	14.6354	1.17981	24.6514	2.98334
		2.48238	2.624	10.5232	0.67833	1.38277	0.063
		1.23817	51.6799	0.4438	0.832	0.5072	0.4396
		0.726	15.6051	20.2251	1.59029	77.2411	2.74344
		0.192	22.1332	0.063	0.126	2.93517	42.7657
		18.241	54.6326	0.8904	0.65333	0.122	0.4368
		0.949995	24.3923	0.06	15.7349	0.63667	0.1875
		1.75339	3.07349	0.192	15.9037	3.78229	0.34
		0.836875	13.5769	0.4382	2.9804	0.88725	0.91
		61.5641	19.1169	0.96954	5.76061	1.83441	0.9212
		16.7295	3.69633	39.5908	7.8565	0.973335	0.522664
		15.7644	4.11865	23.1705	0.186	0.126	5.58443
		0.124	3.66439	0.1905	10.0845	4.30169	17.4131
		0.12	7.7048	6.33803	3.04414	1.68511	0.064
		68.7639	5.34681	5.25912	3.46343	8.62553	6.63452
		29.1439	67.7456	82.3857	0.128	0.183	2.00046
		18.2732	39.9112	0.061	6.61687	0.189	3.45587
		122.456	14.197	3.97326	5.60781	5.15251	3.8885
		3.26406	5.27658	2.9397	4.8679	0.124	31.6474
		37.4677	34.3545	6.40965	1.66879	0.1845	8.2507
		15.2072	23.028	23.1345	11.9296	0.128	0.9394
		0.387	6.61403	1.224	3.47198	11.2429	7.44173
		1.19455	6.41921	27.712	10.4483	0.66	12.7668
		20.6949	38.3774	2.69963	1.38762	2.56747	0.061
		29.3932	1.23342	3.31876	26.4677	6.17706	2.85085
		22.8076	47.7803	36.5675	1.54263	0.1845	0.270668
		4.75475	0.186	0.2055	5.95234	2.55459	0.510664
		7.1048	20.5454	5.97467	47.7338	0.3825	0.508
		3.02298	13.3414	6.39349	77.9207	50.6753	43.1675
		2.34923	79.1392	4.10438	1.73389	9.2034	48.2344
		0.126	7.7242	2.47422	3.42878	0.4992	0.065
		167.269	6.06316	0.06	5.20238	0.381	0.062
		0.378	47.4582	0.4438	0.705573	8.55133	4.16972
		0.871	23.9424	11.5377	0.985005	45.9458	1.12933
		21.0024	8.87931	22.823	31.6531	5.67778	2.68037
		115.591	14.5016	1.10667	4.77134	0.136	0.4424
		13.3285	2.70817	7.99133	5.52508	0.691427	46.1644
		1.35209	0.122	68.5629	3.29463	0.12	2.9848
		22.3566	1.26491	8.30138	0.749573	0.722854	9.23054
		30.7653	0.4065	17.0091	0.5184	4.9576	0.189
		51.0635	0.311665	6.05841	1.29517	9.61235	10.1939
		76.4093	4.25975	96.675	7.83943	24.0985	10.8923
		1.73389	0.696146	20.7552	61.9373	1.52009	6.68755
		0.1815	7.19749	22.2202	0.189	0.820281	0.1935
		13.1868	10.5926	11.7644	15.8277	29.216	5.12975
		12.9776	18.1329	3.37774	2.33954	11.7809	6.1223
		22.4594	19.3711	12.4705	30.6432	1.31892	0.06
		18.0006	3.66983	0.064	1.80581	89.2551	3.01585
		5.2185	8.17078	0.537336	0.325	12.4958	0.186
		4.12606	1.18309	0.257332	0.336665	1.584	6.33444
		11.9686	1.84712	0.264	1.742	10.6945	0.063
		1.94622	10.1315	0.06	2.56266	12.1958	2.12552
		0.128	1.57759	36.0758	0.186	133.082	0.06
		0.134	2.2224	0.517336	0.305	13.4128	2.85635
		0.12	10.5796	18.8055	14.8744	6.00269	8.48589
		32.0074	20.4698	34.7682	0.12	11.2296	4.29672
		1.75989	40.7497	4.13262	4.37838	2.84536	70.7428
		60.2124	0.5056	1.02267	6.79338	7.94921	9.78499
		27.3821	0.318335	14.2976	0.1845	6.25481	0.061
		14.0137	23.7706	0.9198	6.67647	5.236	41.8024
		4.30542	33.3501	2.485	1.98166	4.48542	18.8592
		8.10806	13.1362	0.189	0.716573	33.226	13.3513
		6.58091	2.68331	0.06	3.73225	0.833625	0.63
		4.72985	6.57963	0.532	36.0526	8.14315	24.3886
		5.47339	5.87736	12.3526	52.7907	0.66667	0.54
		15.7383	6.6831	9.88317	0.198	9.10899	4.42913
		31.3254	0.5168	3.49853	41.4472	6.67481	0.244
		4.95754	21.6366	42.4632	46.9716	0.311665	0.254668
		23.8275	5.22979	6.12384	0.13	31.8055	6.78308
		2.248	19.0627	10.6031	12.2701	0.858	3.04355
		2.6109	0.645	2.40289	4.45941	18.4451	42.829
		6.16176	7.5401	0.061	8.5202	8.29991	7.20604
		1.18309	4.089	5.46273	0.707146	91.0958	0.06
		6.29479	19.5379	0.1905	13.6065	1.61921	43.6643
		11.4424	7.829	4.32575	18.119	1.33753	3.14464
		5.67614	0.311665	5.10127	5.5269	8.74251	0.764004
		1.51963	0.122	9.48442	1.87412	17.5284	49.0555
		0.97167	3.0534	7.7744	22.8819	5.41055	1.34628
		5.2852	41.9551	4.28587	7.88753	0.5008	3.5035
		0.126	1.26491	5.07009	13.0555	2.0721	9.26631
		0.12	0.198	17.4249	0.138	1.20272	3.15949
		13.3913	1.0816	0.256	1.67375	0.86125	0.721875
		0.12	3.84311	5.75588	44.5921	3.2625	0.18
		39.5795	4.46494	3.42971	0.12	1.28567	46.7907
		14.9324	11.2676	3.4545	0.315	1.0624	6.88095
		5.02564	1.75181	5.64317	0.760573	8.19397	0.06
		16.4099	7.84824	0.501336	98.8856	4.20019	9.61856
		3.72122	3.4128	22.5839	8.21106	7.46472	1.052
		4.18215	16.9941	39.4289	0.316665	24.7294	14.7041
		8.18764	17.2619	21.5496	10.3543	2.8144	0.754875
		30.1754	0.378	3.26286	1.90747	4.21965	69.9464
		19.3136	3.80153	91.6903	2.75114	1.90112	3.77006
		1.26491	45.7959	5.21642	15.4577	10.1624	0.262668
		18.6341	1.5648	0.785328	0.122	5.06748	0.448
		31.5617	0.323335	0.1905	1.33915	23.587	4.82498
		11.8675	6.77571	0.252	0.323335	0.192	0.1875
		1.2255	0.303335	0.204	18.1936	13.5596	45.3664
		19.1415	15.0927	1.69722	0.315	3.90489	5.81182
		64.1183	5.34039	4.79071	4.28231	2.877	45.0886
		1.76475	10.5544	0.183	7.6419	0.90025	46.9086
		0.66667	14.7759	18.6954	0.387	35.2319	4.00351
		19.6535	0.308335	0.06	3.37267	7.2818	7.40043
		6.68857	0.122	41.7786	23.4163	6.25644	16.6349
		5.79314	0.1905	19.1639	3.40958	17.5927	12.5042
		17.4148	21.5199	8.39737	0.14	3.57095	0.7095
		2.23914	17.7285	0.265332	4.22592	0.64167	1.30285
		0.5328	0.335	32.6224	1.58371	9.21067	0.9954
		0.64	8.80319	59.0758	0.132	18.2279	0.32
		19.1955	0.5232	0.189	0.122	0.303335	1.17139
		7.8214	3.10338	0.770664	1.52458	6.9469	23.5805
		2.75114	0.122	0.861	5.26967	0.1815	1.06267
		0.126	37.6599	8.30138	1.49337	32.4045	0.510664
		70.8835	7.4339	21.0762	0.716573	0.122	1.21057
		1.03333	9.60168	3.92746	0.1965	2.9472	6.912
		13.8389	14.6833	6.49089	3.74212	0.693	0.3225
		3.0686	3.5226	6.82882	6.67647	2.07374	3.99277
		1.23658	16.876	0.806664	1.972	0.62	7.96415
		13.0591	0.12	16.5487	0.721281	1.79947	6.40175
		3.06698	0.189	8.33952	0.308335	5.45069	0.33125
		3.0014	6.11245	1.47264	28.7859	0.994995	0.061
		4.53631	0.5072	57.502	11.9621	1.0384	41.7281
		16.5019	0.52	0.7095	10.8552	2.57562	0.061
		19.8907	0.682	4.50589	0.84825	0.743281	1.06933
		3.4944	0.124	203.579	17.3242	6.31236	4.06067
		0.189	0.819	66.1808	55.7787	11.8586	4.07159
		9.68145	87.5072	90.7978	45.7067	13.7449	0.064
		15.1509	64.9057	20.2138	0.124	10.9043	9.91599
		13.6496	36.2303	0.249332	0.62667	4.64909	0.514664
		9.70534	3.0246	0.06	0.124	4.47949	46.8364
		8.11471	3.27054	2.04244	2.64309	0.504	0.462
		19.389	5.87138	0.074	4.14795	0.305	0.064
		68.97	30.5626	17.4627	3.2203	30.8111	0.06
		14.6408	17.4998	1.35443	0.12	3.88347	0.06
		0.128	1.60159	0.4858	0.843375	4.32581	0.9828
		2.51759	15.6838	23.6047	16.4975	1.5525	5.41787
		4.8341	0.625	7.04362	14.6591	2.22874	7.49687
		6.61522	0.183	3.42994	9.01331	17.0084	11.0659
		12.6339	10.1511	4.61428	18.7506	6.09778	47.5113
		5.99297	13.1343	50.465	1.34885	1.032	0.063
		9.14901	67.0617	1.42864	0.124	10.3983	0.183
		8.87694	0.1905	3.92608	3.93409	2.39459	0.4494
		49.8476	47.7683	0.838668	2.50475	0.1815	0.065
		0.12	3.98835	8.80916	5.59501	1.22075	3.14316
		1.68839	1.836	2.7738	2.30068	2.2032	12.1527
		4.86038	0.688281	0.4578	0.126	6.02066	0.249332
		0.3885	10.4619	9.43092	0.138	4.53809	16.0336
		0.126	0.13	2.05485	3.6371	0.126	43.7985
		11.9271	0.12	7.26408	4.93809	0.694573	9.47352
		2.405	5.50111	0.186	6.17255	1.26981	1.07867
		0.128	3.71159	0.06	0.313335	0.316665	7.53957
		0.979995	13.4643	0.21	1.38115	15.2659	7.88314
		11.4736	0.3915	6.82677	0.12	3.86422	13.7881
		2.40055	21.8906	11.5799	1.19455	0.5408	3.94103
		8.379	0.31	5.67588	0.12	2.5609	40.56
		5.10554	0.132	5.06326	2.1856	2.51183	0.06
		12.1935	0.1935	10.3164	1.00666	0.378	6.3311
		0.12	6.37025	316.468	23.2859	11.4855	4.1085
		6.85232	11.3491	42.1613	15.5305	18.5992	13.4124
		7.332	4.38718	9.85702	2.02678	10.9038	3.80297
		4.46106	65.9143	5.67041	2.44314	6.65004	41.5428
		9.03496	0.138	19.3281	12.1313	2.8253	0.32125
		13.2611	4.35408	0.061	3.14519	1.79153	0.063
		3.53385	3.6465	3.57	0.396	12.7923	41.3598
		10.2779	0.326665	1.48364	0.98334	0.122	1.2635
		14.4324	11.2135	0.254668	0.1965	6.74199	4.14126
		8.99942	0.122	9.02226	1.33592	1.254	4.43049
		7.93945	0.195	22.5957	7.3472	5.50741	0.062
		1.91722	7.40915	2.98066	3.87909	0.63	0.067
		13.7384	0.3795	4.42638	1.48187	2.15695	4.17862
		40.7825	0.311665	1.56671	3.99265	20.8215	0.06
		24.3113	4.07955	0.250668	0.402	5.55807	0.186
		25.267	23.4709	8.86151	0.318335	1.632	0.1935
		2.8043	8.58935	1.94851	0.126	8.70834	0.546664
		9.91232	30.0115	0.518664	11.6997	1.29675	1.19768
		2.4951	52.1978	2.99575	1.58371	5.029	3.33819
		1.37953	5.48652	15.8987	1.73875	6.62625	5.44
		0.65333	16.6404	19.0891	0.315	3.2175	0.064
		18.9638	13.5241	9.35334	6.4454	0.183	41.1198
		5.11725	5.21041	1.21293	31.297	3.65805	0.1815
		8.29903	0.961665	11.1265	2.1296	0.318335	0.061
		0.512	21.2329	0.186	28.2868	3.69689	3.993
		0.393	2.91577	3.88357	2.1824	0.1845	1.029
		2.94312	42.7937	0.061	92.763	1.16509	0.064
		3.5984	1.7615	9.70084	0.315	11.0473	7.37046
		0.82875	0.325	9.51073	1.02	5.9345	28.5517
		25.6466	0.710281	1.352	2.36218	4.04734	6.92911
		2.046	7.31939	24.6699	1.82328	3.3648	7.49185
		0.64667	3.93899	0.512	6.81853	2.79947	3.06058
		11.2464	2.09985	6.36603	3.72765	0.3765	12.6222
		2.55272	14.5223	2.04795	0.126	1.19619	4.5027
		7.05171	5.43633	10.9401	0.66667	1.0512	5.39053
		5.6385	63.4876	5.70547	0.12	3.93647	40.0675
		3.39533	8.2976	16.6811	17.2233	0.1875	0.064
		1.22867	2.01174	4.3773	18.4779	2.66175	11.9499
		5.27609	5.07067	13.8274	17.0504	3.40346	3.68439
		2.32009	4.72875	21.8809	3.43042	0.704	5.57497
		11.8101	2.40055	1.46986	57.9568	0.12	45.1386
		1.7225	0.122	0.64429	1.9865	2.7904	3.88665
		1.01833	0.128	0.345	0.124	1.93012	5.18768
		3.07837	4.75312	4.74816	0.5168	2.17654	4.20062
		2.1232	8.01717	0.67571	9.83627	0.126	10.8894
		4.18545	55.6506	0.062	0.872625	0.970005	45.4707
		0.122	31.5749	13.2734	3.39038	1.0896	41.8884
		16.6584	28.319	0.996825	0.710281	0.12	11.425
		1.70139	16.4766	12.9616	20.7592	0.1845	2.15325
		6.27581	3.4629	5.7529	5.86652	1.43609	47.9384
		0.325	11.2979	2.72705	9.59836	2.85839	8.3727
		2.30068	0.183	8.8601	0.128	0.5168	10.2021
		2.55141	61.4371	4.4896	1.82328	2.62145	2.88552
		0.128	1.26655	14.633	0.697719	8.42583	6.29329
		14.0106	8.18034	0.73425	0.124	0.62167	0.4466
		2.43983	2.8192	0.192	1.31575	0.3825	2.27149
		4.03442	79.0094	2.14439	0.94167	0.12	3.0832
		17.5915	46.3046	1.392	1.0352	0.5152	14.0906
		22.5304	0.183	1.24585	2.08354	0.5056	1.07333
		7.84862	0.4976	3.96551	4.47408	0.722854	7.55368
		0.128	86.1867	17.1058	1.35853	0.1935	7.04178
		0.96834	6.7187	38.2688	0.122	3.59515	2.08908
		5.811	42.8156	0.31875	8.12093	2.52888	0.063
		1.0416	3.2673	20.819	15.7043	0.1875	7.50778
		2.1376	5.5027	2.03727	15.0174	1.0704	12.7868
		0.973335	31.842	1.943	1.35533	2.89153	0.8918
		10.2738	22.1598	4.81811	0.512	3.72611	10.668
		1.16181	7.3263	3.54471	1.14545	1.6416	0.434
		0.685146	1.0432	10.8401	0.124	0.126	1.19216
		7.30976	15.8016	0.064	6.34934	0.186	0.257332
		0.682	45.5482	0.680625	1.39085	4.37272	0.955905
		0.12	11.1811	35.1587	1.28883	0.12	11.19
		2.6816	0.124	7.09259	12.2962	0.134	0.32375
		4.73431	28.7588	0.189	6.54394	0.704	0.32625
		0.12	9.098	21.7002	1.24608	4.02477	2.42824
		0.326665	7.69516	0.4564	2.80636	0.32	0.257332
		2.89477	11.7714	1.56614	3.6484	1.29992	3.23673
		0.814125	2.72349	3.39452	0.122	1.56892	2.38952
		2.872	8.53558	4.39743	0.183	0.124	0.1875
		0.1935	40.9595	0.26	0.12	0.128	28.682
		4.64082	10.7639	3.479	0.1815	0.12	2.88175
		14.8826	6.92745	40.5318	18.8636	9.91008	31.3042
		0.128	27.4164	58.785	3.00947	0.12	4.48362
		0.122	1.0112	9.86539	27.9247	0.735427	62.6401
		9.32894	3.82082	2.34713	0.122	0.1845	55.8988
		4.90425	0.134	20.2373	2.54334	0.126	48.596
		5.81535	1.0432	19.0111	8.80124	0.122	3.13916
		0.126	28.026	0.075	3.861	0.12	0.249332
		2.3711	0.1875	0.69714	2.9723	0.198	0.3075
		2.6784	39.441	0.1845	15.2094	0.12	5.41498
		1.206	6.21913	8.3959	6.7264	13.3872	2.57653
		6.38834	0.189	0.067	1.27617	0.976665	42.9734
		5.21381	14.4408	28.5249	6.6701	37.714	8.40385
		0.122	0.328335	5.9877	8.02712	0.122	2.58452
		6.57494	16.3955	8.63321	17.2018	30.7627	32.0791
		2.97717	7.03926	8.26475	5.09158	59.0372	0.65571
		0.308335	0.378	36.6586	0.306665	56.6794	0.771996
		2.50475	0.940005	0.62286	0.311665	5.45069	0.4564
		1.23658	14.9305	11.0353	1.60639	0.1935	0.06
		6.71031	0.1815	13.6807	0.318335	1.22867	0.06
		0.318335	7.45765	2.66948	2.10146	0.655	0.252
		0.378	6.84162	0.061	0.12	1.5984	46.9335
		3.97941	28.0968	0.062	20.391	1.6224	0.532
		0.849875	0.122	0.067	0.4035	0.496	0.068
		0.128	6.34169	26.141	0.12	16.2167	4.169
		0.201	5.21033	0.62857	31.0625	18.3426	5.2088
		4.66849	0.1905	5.74736	0.12	22.9004	8.10155
		6.11712	0.186	0.064	7.413	1.51142	0.31375
		3.336	13.7267	18.2999	0.12	103.189	0.31125
		2.56909	0.96834	7.65254	18.8274	41.9991	0.537336
		0.512	6.21307	20.2898	13.1563	0.128	0.4466
		0.61667	4.85554	4.58452	25.7404	58.2432	16.1343
		4.41927	15.9262	8.13254	0.192	2.0868	0.186
		4.16265	0.1875	3.39359	2.52403	0.338335	0.68429
		0.4912	0.713427	0.63857	0.12	0.122	1.29743
		1.365	12.6599	0.252	7.30935	24.6188	8.7593
		0.685146	13.6546	0.1845	48.3578	0.126	0.06
		2.961	39.5907	20.3926	0.311665	10.8506	14.3932
		1.37953	0.12	1.05067	17.7932	44.2095	0.71225
		0.192	1.78675	4.47684	0.512	14.1011	3.29314
		0.3735	8.90897	0.071	22.6904	38.2232	0.31875
		2.502	2.39697	5.58202	0.814125	0.192	3.86443
		0.3825	64.748	0.065	0.378	34.5999	3.77813
		3.89147	18.9858	0.183	0.124	2.11941	0.1905
		0.2055	0.99666	2.88	0.144	5.63484	13.7415
		1.20272	4.72784	0.061	0.5184	3.36454	0.792
		0.134	0.325	0.67286	33.5045	1.016	4.28333
		0.189	8.86892	0.8918	3.13875	4.84413	0.198
		1.95266	3.24319	0.064	4.02745	17.0875	0.183
		0.12	1.74525	5.20958	7.02246	35.124	0.64571
		0.2055	1.94622	3.102	1.17164	2.0982	0.66286
		0.305	6.20306	0.9674	0.12	2.58356	14.4191
		0.1905	1.36015	42.2263	5.57094	7.41213	3.15014
		0.328335	11.1098	43.6426	0.183	1.3015	1.19216
		0.12	10.2845	0.9212	0.4928	5.50234	37.5976
		0.5008	12.6667	0.748	2.52725	13.217	25.8477
		0.12	4.29362	2.2935	0.134	12.4374	2.51058
		0.183	9.72992	5.10398	0.128	42.6442	60.2928
		21.9366	3.384	0.516	4.22112	22.8414	11.9178
		115.067	7.88426	2.74957	0.722854	0.52	7.04997
		0.4095	0.62167	1.40114	0.122	6.35981	11.6432
		119.102	15.2854	0.256	44.9372	47.3214	18.5082
		14.1333	0.3645	2.25364	25.0736	8.07098	0.501336
		51.2582	0.3975	2.46211	9.14063	14.8625	17.2515
		22.0598	4.56347	2.68987	9.18253	0.84175	6.08691
		4.99526	18.8652	0.245332	3.4294	16.6055	0.063
		6.74415	1.20272	7.40904	1.66889	0.381	11.7338
		48.5561	0.707146	2.33104	59.859	2.7456	0.06
		78.5608	2.68613	3.42307	1.94944	17.0557	15.2087
		52.2723	88.2999	10.5272	31.2632	7.71267	0.192
		97.2943	0.124	1.424	4.65686	4.19195	2.346
		0.372	9.86999	0.455	1.75011	24.1292	15.2565
		8.30949	84.0143	2.145	3.44557	1.97362	15.9781
		12.3967	7.5045	0.064	8.79638	2.04926	15.374
		8.7575	8.0001	5.66241	22.1311	18.1978	0.6985
		16.1934	20.5492	0.7205	12.8681	0.366	39.6
		6.97912	6.47924	0.305	6.17488	0.186	0.06
		5.8158	0.1935	0.30625	20.2556	19.1623	3.08455
		2.556	4.00305	21.7845	8.38022	0.12	0.504
		6.53927	0.124	1.81589	3.64	28.4035	2.55408
		24.2163	5.20558	12.682	43.7949	23.149	44.73
		11.5919	19.2109	16.7956	64.4704	0.142	0.062
		46.0097	5.66639	15.7135	14.0489	0.843375	4.99884
		12.5988	20.0182	25.0364	14.6479	1.51142	3.64303
		136.25	3.03112	21.5225	5.20075	3.4326	6.82921
		6.12036	10.0556	6.00534	0.219	15.9116	5.83364
		72.0442	7.01199	45.5219	0.186	13.256	31.9173
		47.7588	10.927	12.7543	0.849875	1.24767	0.06
		44.4255	19.669	33.6783	10.8787	2.60769	3.34176
		20.6487	7.41	0.98727	1.60342	15.2237	0.253332
		39.9371	10.4797	34.2964	2.01066	2.49055	18.6796
		8.04368	0.722854	0.726	0.946665	0.311665	0.522664
		14.9922	1.2635	0.34125	0.817375	0.323335	0.493336
		49.1717	12.4096	6.65689	1.25083	0.823875	3.34043
		49.1945	26.667	22.927	9.87775	15.28	0.945
		11.205	1.56641	1.51259	2.6512	56.9651	0.4326
		6.55707	0.5456	0.252	52.8966	25.5725	5.34583
		11.9705	0.128	19.1758	0.879125	1.73875	0.4452
		46.0897	1.58561	27.4933	1.71847	0.496	1.10133
		1.25558	0.402	5.95538	0.2085	7.50985	0.517336
		23.9173	1.0672	17.9819	0.186	0.64	23.307
		4.1447	8.17416	5.29374	0.136	0.311665	2.38809
		28.6033	0.122	18.1417	1.4183	4.59713	0.9282
		2.71537	9.19964	6.21831	8.09408	2.1129	42.5433
		18.4048	10.0267	1.45886	2.0721	3.02463	2.3868
		0.12	2.1424	26.782	1.19455	2.05256	47.0402
		10.4579	0.804375	47.0643	0.3675	3.46827	12.1491
		2.97572	3.9949	9.96556	11.0874	14.7032	8.0288
		11.837	0.5168	11.9552	1.86935	4.57334	0.063
		0.5264	2.09331	2.40584	1.73119	1.75661	6.13926
		13.2256	0.122	18.791	4.27782	34.0987	0.061
		1.62881	12.0119	6.76674	1.77125	7.8597	3.42819
		37.5714	2.09331	2.44059	11.5127	10.2288	6.40832
		54.531	1.02666	17.7637	2.99977	40.4359	9.99544
		49.7764	1.50813	1.84738	5.93148	2.78039	3.71611
		6.64307	0.311665	10.3462	2.33468	0.496	0.790668
		1.99134	0.536	1.22123	1.97038	13.8122	10.5539
		11.7859	0.122	68.9655	39.9447	8.17295	6.83898
		5.05949	0.12	2.94542	5.4283	4.54127	44.6335
		4.36798	7.3009	46.0354	0.5408	2.33468	0.30875
		0.124	24.2212	0.496	1.0496	0.12	3.84703
		4.0975	5.74766	7.62349	12.1558	3.13231	0.335
		28.8829	6.11388	4.58311	1.97844	16.0568	0.31875
		1.0512	27.0762	107.271	3.96809	22.7262	0.7205
		40.162	0.13	0.061	0.375	1.21758	0.06
		1.54758	0.5152	7.59047	0.99666	3.78622	1.27165
		9.62268	1.428	0.4438	11.4594	1.76961	17.0187
		2.06706	0.366	7.63449	9.19798	13.2384	1.29335
		3.71965	48.1818	83.572	0.727573	28.6271	0.244
		0.325	2.43655	9.34135	4.0991	7.9916	6.64414
		2.1904	0.5184	3.83051	0.31	0.685146	0.770664
		19.822	0.1815	26.84	1.79788	6.78592	0.249332
		3.84311	0.126	35.0999	5.64699	17.6222	3.41046
		0.12	15.8643	75.4794	0.715	0.86775	2.9397
		18.9121	1.29358	0.06	31.6172	11.6965	0.4424
		2.77875	66.9909	0.4508	18.1482	12.5331	15.2539
		1.5295	1.18309	1.53695	25.6296	1.032	41.52
		22.134	0.12	22.3391	5.90407	11.7691	0.64429
		214.158	0.1875	18.796	1.407	9.19051	0.269332
		4.52472	0.12	59.8486	0.820625	35.3087	0.64143
		3.87909	1.39891	22.8919	17.3357	1.65439	1.03909
		23.7683	15.9998	0.063	16.4974	16.8743	0.7425
		8.48883	17.5398	9.38367	0.1905	37.8391	0.708125
		8.0629	4.90816	5.19116	1.32842	3.97018	0.32
		6.81662	0.132	0.061	5.03369	6.17986	110.317
		0.31	1.836	5.89649	0.710281	10.1387	5.16173
		1.63999	1.42962	10.8102	0.378	5.07233	0.715
		10.2771	0.64833	3.14327	9.59575	0.33	47.3415
		2.33628	10.2626	1.09733	13.6739	12.5331	0.1815
		0.1875	1.73711	0.790668	1.28092	1.0448	3.43274
		58.3039	0.12	26.7261	4.09547	3.01917	0.4536
		28.9674	10.9479	0.06	0.5152	0.1845	13.7135
		20.1096	29.3709	0.061	6.78765	0.5328	0.514664
		1.82806	4.51077	9.79084	0.39	1.78261	6.26415
		0.5056	11.1782	12.4303	3.77583	5.4905	4.94707
		6.05556	0.318335	1.02409	2.59322	1.25083	0.06
		22.6368	1.032	40.814	21.9341	61.3768	0.455
		0.528	2.48072	4.14562	0.665	4.06012	5.09025
		75.2621	1.98328	48.1674	0.12	5.28292	1.01727
		1.70139	6.8627	3.14046	9.34352	12.3781	5.38288
		1.63519	1.5552	10.5588	8.81782	0.183	11.2925
		0.12	0.303335	6.29685	3.00947	13.96	0.4382
		0.12	4.04409	39.5077	2.32495	1.60639	8.10787
		12.0671	0.122	6.72181	4.74825	1.20109	14.8406
		47.8748	4.0455	0.785328	0.5296	55.3755	2.96295
		4.37575	1.00333	0.061	9.533	0.3975	0.062
		0.138	0.63	9.46949	0.12	0.2025	1.28928
		2.08026	6.45506	40.7469	16.1934	18.7514	7.89802
		0.3795	0.124	8.27109	1.87525	48.1278	0.9226
		0.32	5.2765	0.06	2.6992	9.18324	4.64833
		5.35659	10.682	1.86975	4.32425	3.2208	3.6015
		6.15968	1.943	5.24144	1.60639	8.3902	0.99
		0.12	22.3068	0.4228	0.846625	0.18	45.0633
		3.87059	0.858	22.2034	0.331665	3.4608	13.9119
		10.973	0.122	4.37107	9.38993	4.85585	22.3532
		2.56103	13.6299	0.528	0.833625	14.2304	6.50936
		1.3957	0.5216	7.65709	1.4167	12.3739	9.93579
		24.777	11.9523	58.4106	1.41023	9.79944	9.41171
		1.92044	6.49759	0.250668	3.90016	0.5152	6.93158
		43.7388	43.9714	7.05518	0.63833	12.8092	44.8136
		42.0531	6.29262	1.76527	3.17747	3.69235	2.41902
		17.7517	25.0005	0.4424	2.53531	1.21909	21.2742
		2.7488	0.124	1.43686	1.0704	6.19822	0.062
		25.9323	3.13051	66.1114	12.1092	2.43162	2.78893
		9.396	0.3795	24.8553	13.9024	0.955005	3.59332
		21.1854	3.3216	2.86344	10.9781	34.1518	38.4972
		26.8549	6.65715	4.39442	0.128	2.32659	21.7199
		14.2555	7.679	1.9858	0.128	1.35691	0.254668
		0.1905	8.75774	0.9212	5.60151	9.25348	0.64571
		0.697719	1.81694	0.524	3.91394	13.2886	0.32
		3.64161	8.11253	0.061	24.1094	1.72089	3.72575
		0.1845	16.1049	30.5485	14.1233	0.13	44.02
		17.7081	3.38722	0.06	0.12	0.32	0.061
		20.9373	9.06981	5.34161	2.35409	4.966	0.31125
		0.3975	11.3222	0.32625	0.5264	3.74515	45.694
		38.8972	42.8607	1.73378	10.0236	0.128	43.952
		0.132	6.88014	12.6575	46.6171	1.94944	3.80422
		25.2169	16.9028	32.8883	0.134	3.285	2.91375
		52.7679	44.2114	29.3508	1.807	5.84714	5.33047
		62.9116	1.95912	0.268	12.6829	1.235	0.532
		10.4331	3.23167	17.497	3.848	6.00116	16.7662
		10.8617	4.52522	6.65477	0.994995	3.4608	2.18319
		0.124	8.21018	0.250668	5.93148	16.206	0.991365
		1.5525	5.71383	39.6645	6.1007	14.4843	8.83408
		0.12	0.189	5.46	0.1845	0.488	0.3225
		6.75703	0.128	0.06	0.144	0.402	0.4438
		28.2073	9.56037	2.66674	0.1905	3.4855	43.1202
		0.62	0.318335	21.1451	1.0496	0.31	0.4494
		0.186	4.6345	68.9197	64.0988	28.9515	0.33625
		0.315	31.7665	0.061	1.18964	3.59198	1.01454
		26.8351	47.773	3.09825	8.78213	1.85028	15.2254
		2.1129	1.78041	27.5672	0.12	2.9303	41.5016
		8.09837	5.68381	4.20683	31.7425	10.4627	0.98454
		1.02	38.4846	4.53887	0.3645	5.15416	2.51867
		5.65151	1.84925	2.62015	0.12	4.2195	0.315
		0.313335	0.31	3.34493	0.62833	2.2848	0.06
		5.51719	5.53394	7.20665	0.186	32.178	9.28782
		0.64333	6.07768	0.186	5.62082	0.820625	2.43712
		46.8718	0.12	5.5349	17.6231	7.77072	13.6446
		1.80375	0.976665	0.3125	2.43018	1.32842	9.26318
		0.124	0.859625	13.5725	0.12	2.79989	0.064
		2.62926	0.14	0.513336	2.3072	0.845	0.061
		3.68222	2.6736	3.42295	3.17569	0.683573	2.14439
		9.62636	1.6848	4.15559	14.059	16.9697	39.835
		4.52106	11.4269	1.8927	6.35902	3.5887	0.9184
		16.9087	0.122	22.488	0.122	6.68693	9.31405
		18.2672	3.36454	22.0896	0.12	0.970005	7.872
		2.92	5.81707	0.06	10.0487	0.12	22.7175
		2.38	0.833625	15.5748	0.12	0.771573	0.061
		0.305	1.1008	0.536	13.7814	0.144	0.1935
		0.655	12.2814	6.62448	1.41347	14.2788	3.99403
		7.46095	0.694573	23.4219	0.381	11.752	0.063
		5.76376	4.1789	2.29383	0.384	10.154	2.87036
		2.6752	0.189	0.06	0.12	1.4167	41.6802
		0.1905	0.12	0.062	0.381	4.06644	15.3709
		91.746	0.1815	1.75295	0.840125	5.70806	0.1935
		1.21442	2.1024	19.9126	6.96469	0.32	2.37864
		0.331665	2.5609	5.36597	8.23419	4.74762	2.055
		47.418	0.12	8.03597	0.1905	4.98182	2.13954
		5.05791	16.7278	0.335	0.381	2.15531	0.061
		0.64833	2.09169	20.083	1.79312	0.711854	41.1916
		37.1233	24.8562	0.3075	3.53385	11.5489	0.968175
		17.0246	0.961665	2.56258	10.9396	0.183	0.1815
		3.75977	0.183	45.3168	0.186	1.0816	4.23007
		0.146	1.088	3.9193	3.88718	7.24537	0.189
		1.28883	4.65544	126.496	9.40251	0.64833	40.9975
		0.301665	7.56456	25.8859	0.192	0.122	0.06
		0.3	4.32324	15.825	12.844	0.316665	41.3598
		0.336665	3.23198	9.29094	20.4742	6.46153	2.9971
		6.15141	12.9616	1.28793	17.1575	9.61512	0.257332
		12.0702	15.148	26.6574	7.34817	1.22708	0.782664
		3.22393	15.6793	0.183	3.29808	0.5024	2.19427
		12.8794	0.12	0.801336	7.7952	2.2016	0.062
		17.4376	2.06885	8.78708	127.412	3.64515	0.4424
		0.128	0.369	70.4466	11.6345	1.60639	0.1995
		0.198	2.0624	0.1815	0.128	0.85475	0.201
		23.7483	5.42131	22.4538	0.124	5.12684	0.1875
		44.4907	0.833625	6.88175	1.0576	11.8029	43.8029
		7.52073	15.3356	5.67963	0.3945	2.8048	0.183
		14.3297	0.132	0.33125	0.122	0.727573	44.1743
		20.9615	0.122	0.246668	0.408	1.0128	0.066
		0.1845	15.6222	4.63869	4.27296	3.54515	0.9114
		0.122	17.0327	1.99549	0.308335	3.45442	0.06
		3.47905	2.63414	9.08592	1.0688	10.1336	0.1815
		0.321665	8.07095	47.415	8.14086	1.78994	0.248
		2.74626	0.333335	0.06	0.128	5.19108	0.062
		75.4588	0.122	7.44162	4.93548	0.311665	0.06
		0.132	4.002	1.51525	4.06162	4.59909	45.895
		5.12166	8.19932	0.061	0.128	0.700854	3.25652
		1.65761	6.66	0.764004	14.1056	1.17655	0.553336
		4.05675	0.124	10.7798	1.76311	0.204	5.83779
		2.2112	4.19845	1.44236	0.126	0.128	3.07957
		2.4791	1.02	86.5693	0.198	3.72778	11.098
		3.44482	0.504	0.65286	3.49195	3.6145	0.07
		2.8883	0.323335	7.10997	0.308335	2.2448	2.6532
		1.66879	18.3119	4.862	2.66722	0.189	15.6573
		2.51759	4.63536	2.22338	1.0528	0.315	0.998175
		0.13	0.1815	0.256	1.17491	1.43609	2.03319
		9.86549	2.34459	0.1875	26.4242	1.26983	0.063
		3.13223	0.132	6.38368	0.1965	0.12	1.09867
		3.15963	0.124	0.32125	0.126	0.846625	5.2836
		15.8181	0.122	0.061	0.183	1.0512	0.06
		20.4951	0.64	1.22957	0.192	0.840125	30.7439
		0.122	1.4377	2.03046	0.122	0.528	2.71743
		15.7917	0.12	0.1845	4.08445	0.124	0.3125
		3.064	1.56	0.061	8.66065	0.846625	4.72549
		9.05776	3.48065	5.68102	1.66721	1.15691	0.063
		26.5118	0.1815	0.32875	2.2544	1.16345	4.89485
		2.7105	4.15025	46.8967	0.134	1.36338	28.5731
		0.99333	26.8079	5.6418	0.1905	0.859625	47.9384
		1.55087	0.5008	0.455	2.53962	0.5168	0.3175
		9.29396	22.9109	19.0291	6.41921	0.3825	0.509336
		3.47198	0.853125	0.06	1.1008	0.124	1.28385
		1.62559	0.1815	16.4483	1.26508	0.323335	16.8087
		13.5968	11.9948	9.98589	12.3975	0.39	25.5534
		1.005	10.3468	0.62	3.27703	0.134	16.1981
		0.12	0.122	1.06933	12.6494	0.1965	21.1416
		5.57711	0.124	0.246668	0.99	0.192	0.189
		0.3915	0.126	0.70675	1.58719	0.12	9.71968
		2.27963	42.6815	40.0841	56.8887	0.186	4.50954
		1.17328	62.6673	7.53734	0.128	57.5266	11.7886
		59.5131	1.36662	3.01673	0.32	44.9928	41.1525
		16.2192	0.335	1.30666	0.4976	5.71778	0.06
		6.39772	3.04088	29.4222	16.609	2.5249	19.5647
		0.311665	1.587	1.24043	1.0352	38.7854	6.33857
		0.366	73.682	3.78611	1.14872	4.36542	2.5577
		5.79961	5.35275	0.9324	0.122	2.3216	0.06
		4.4835	1.16672	5.58886	1.45558	22.0642	40.2402
		0.3975	0.63833	0.06	1.0224	1.729	3.72897
		1.23342	15.8591	3.48519	0.1995	8.82688	2.92465
		0.316665	26.9982	0.245332	31.2689	0.18	48.106
		0.31	18.0861	1.49464	76.2672	3.29973	0.06
		0.375	27.5028	32.4471	7.70345	4.94455	4.73092
		30.1547	0.303335	3.07498	1.77088	1.2825	43.8029
		13.4777	20.7208	1.25672	16.588	22.5064	12.2236
		3.75325	10.8019	12.6792	22.3052	8.66905	0.06
		2.26991	0.64333	0.469	16.235	5.59507	0.1905
		30.8592	17.2169	2.10933	4.953	1.5525	37.8982
		20.5845	3.11423	23.1872	5.7378	15.6194	26.8238
		4.92261	14.2432	2.87902	8.31545	16.6589	0.186
		8.61822	5.18137	14.949	44.6413	12.4845	0.702625
		6.794	1.25083	4.11483	13.3501	17.835	7.05051
		19.5653	0.99834	21.7027	85.4919	31.2778	9.33995
		5.45879	68.8277	14.2356	25.3141	20.612	39.6668
		0.3915	0.843375	4.58862	12.9098	1.38115	0.1815
		9.79235	0.372	3.9247	13.6412	0.635	0.241332
		0.96666	22.2844	18.0802	2.70075	14.2647	4.00759
		0.122	20.8257	3.93388	24.4622	0.5136	3.81654
		6.39116	7.49073	5.87886	60.0249	0.315	5.94682
		0.726	34.1701	26.3252	4.94311	0.124	7.36417
		16.6667	1.0512	9.53132	2.40268	10.7532	3.06734
		28.6832	0.979995	3.85948	1.99294	1.41185	2.14365
		1.63999	2.52244	36.7337	20.7238	0.3795	14.7035
		0.331665	0.124	48.4023	4.1089	9.29937	6.09763
		1.58863	72.9644	120.957	4.84738	1.78835	2.3664
		18.1704	0.3675	17.4845	16.7546	24.1436	12.5487
		0.13	3.40645	4.9844	6.9075	3.4416	6.07755
		0.689854	3.5484	0.183	16.1451	5.17334	45.7698
		3.25112	0.122	2.6912	6.54393	0.124	13.4011
		0.5184	31.9014	0.183	3.22232	29.189	6.99275
		8.90409	50.1057	9.6241	3.05716	5.01475	1.19907
		16.5356	16.1358	6.86091	3.69039	4.69432	9.19498
		7.9226	3.29324	4.62408	0.94167	1.79947	1.072
		0.124	0.13	21.302	17.2015	4.51723	42.7657
		0.82875	20.052	3.27816	7.84105	7.01	2.29704
		0.1905	1.4393	1.25672	18.1253	3.29484	2.18888
		0.142	19.3857	5.3557	3.84812	3.87865	3.89115
		6.45187	0.126	0.061	0.975	9.20483	0.530664
		0.975	0.1995	20.4234	9.23231	3.024	0.1965
		1.3747	7.8177	1.28934	0.126	9.33888	11.3482
		0.1815	59.4434	2.21374	2.30877	3.04177	14.4977
		5.21509	12.9942	0.534664	3.69522	4.9999	0.261332
		9.59584	11.5371	0.061	1.03001	16.049	11.1678
		1.17328	110.754	2.24009	52.6383	6.71549	2.61194
		5.30242	6.83676	0.06	3.00991	3.3824	28.9428
		0.715	4.37514	6.30776	4.2066	1.20436	10.9725
		1.63999	61.1747	41.7258	21.6114	0.1935	2.09451
		2.982	31.4256	14.958	5.11782	27.7066	7.92987
		15.0441	8.1661	0.067	35.6465	12.4764	4.028
		0.183	58.7982	68.5604	2.28932	1.90434	42.8772
		8.54866	20.8384	13.0199	0.976665	0.64833	1.084
		3.6516	17.2352	0.31625	1.75825	11.1347	0.3125
		14.6623	0.1815	15.6633	16.6261	33.2096	0.06
		2.31037	15.9401	1.29065	38.1835	8.24484	40.3943
		4.52472	5.22792	0.062	15.7148	5.52508	6.18791
		2.71701	22.6043	2.64343	13.138	2.5369	0.270668
		27.6054	3.27038	1.23507	31.796	15.2008	12.5083
		3.47362	10.8843	0.63429	1.60179	19.3412	6.48759
		6.89787	24.5942	0.06	3.23838	25.374	3.75622
		11.2043	12.8053	0.278668	2.43182	13.7079	30.2196
		12.2042	36.3097	0.825336	6.09444	7.71695	4.28193
		3.5424	16.2292	3.84565	4.41894	0.318335	8.73959
		1.53279	0.378	2.34713	0.732281	7.89402	6.03926
		2.2016	54.0936	1.78168	1.41023	13.3872	3.95051
		0.949995	0.122	0.198	0.124	3.4855	8.21588
		22.8545	28.3075	24.0322	0.3765	1.17819	0.4732
		11.439	2.93677	1.19768	20.6029	2.9723	5.9755
		0.186	0.124	122.48	5.81157	0.83525	15.349
		0.128	1.24292	0.254668	3.93165	2.49217	0.325
		9.27883	7.80962	0.253332	2.24237	18.3508	9.83594
		0.3705	8.50553	23.7658	2.8352	5.44605	0.061
		21.7631	4.88954	3.82362	0.713427	0.65333	0.9114
		3.83847	12.9665	7.74634	0.1815	0.189	6.48826
		1.0544	4.47868	1.57076	13.2957	28.6615	0.777336
		49.7875	16.3872	8.49382	2.2304	28.5215	5.48287
		0.3795	2.98847	14.1547	8.63297	0.5168	5.7611
		27.7114	6.04225	38.9808	6.91875	2.7824	6.816
		10.4792	0.325	0.31125	1.91722	28.6304	8.37613
		1.048	0.393	0.068	0.138	57.866	0.97227
		0.318335	16.643	20.3964	1.45062	1.0608	4.21366
		0.13	0.126	1.58564	4.32262	0.12	42.6548
		13.6881	13.0721	43.2513	0.326665	6.73665	3.84049
		15.9015	3.4656	6.01213	1.81694	1.40215	2.40584
		0.12	0.124	0.4396	0.504	4.80433	19.7609
		0.1935	84.4668	0.3275	0.126	13.0538	10.3367
		29.3047	10.7226	0.9002	12.4604	0.316665	2.9602
		74.3025	74.6528	4.49862	1.608	38.4521	0.242668
		0.718146	71.3279	0.189	3.09628	7.9565	8.53111
		6.93521	1.33317	0.9324	0.62667	4.39458	3.06327
		0.5472	4.6184	0.1875	6.75703	0.124	12.8599
		0.12	1.59041	8.17632	29.3726	1.06167	0.97773
		15.9352	2.3024	11.2615	14.5275	0.126	15.8052
		2.05254	0.12	0.207	2.8608	7.87298	7.84074
		0.132	2.06231	16.8396	7.27571	1.17491	8.36795
		6.32504	0.504	0.33125	16.7797	1.7095	2.34574
		9.78007	3.75659	0.4424	100.805	7.7244	42.47
		4.28106	0.12	31.2423	4.851	1.51038	6.05963
		0.195	25.6537	0.3275	15.6499	5.92964	5.45195
		0.124	0.1935	0.261332	0.64167	0.311665	13.0341
		24.6428	6.30828	0.246668	0.144	0.708719	0.26
		8.31725	0.12	26.4034	0.718146	0.836875	0.64571
		17.2123	5.63532	0.7095	10.3686	0.792	0.721875
		1.0176	2.37928	1.03467	7.87208	0.65167	5.74776
		2.1488	24.1207	2.37739	12.9064	5.9859	3.54299
		23.8514	9.85751	2.59487	8.94143	10.093	3.07314
		7.32392	2.7168	2.06866	0.62833	0.316665	9.97625
		13.1032	23.3435	0.06	2.41237	0.1965	5.48148
		0.318335	25.9999	1.06133	0.1815	1.26667	13.856
		8.60055	11.2285	5.14523	2.81451	0.134	0.250668
		8.28985	12.0733	9.64632	12.2709	6.64419	5.69183
		0.99834	0.375	44.825	0.949995	0.12	5.15412
		1.55908	0.122	1.84327	53.173	29.8565	44.5328
		3.35842	13.4559	9.32996	1.0928	0.328335	45.1386
		1.00167	2.06231	2.25216	16.5761	8.1242	16.4769
		0.126	52.2052	0.204	2.1312	0.5232	2.97273
		0.122	15.5442	0.34625	1.91884	40.7741	0.192
		5.64494	0.98334	19.6054	1.74525	28.3902	46.163
		3.95516	17.958	8.18448	0.369	5.91178	0.9576
		0.3735	54.8117	0.73425	6.04664	0.12	6.46631
		0.372	61.2965	2.911	8.16806	16.4586	3.32148
		0.126	15.8707	7.8014	0.869375	13.6739	5.71443
		20.4696	59.6627	0.66429	0.124	2.12431	8.86368
		6.11041	2.75114	0.06	0.195	7.02486	45.1229
		15.3873	9.31661	0.9618	33.1535	1.0352	3.49669
		0.82875	4.54704	3.03484	0.32	82.2438	11.982
		8.44499	14.0573	186.91	0.192	1.98328	3.43105
		2.52817	42.8017	2.35824	50.6294	0.132	1.00933
		0.126	0.126	0.3125	4.60363	5.84836	43.9148
		1.51471	33.0989	4.42908	0.3645	3.65789	0.201
		7.43141	0.128	1.29866	27.3337	4.00691	3.34363
		15.4447	23.1409	0.64571	0.12	2.1912	0.1935
		11.4515	43.1071	14.8697	5.67735	0.315	2.93695
		0.122	0.65833	0.061	10.7889	10.4435	0.3025
		10.931	9.23325	13.4573	5.61275	0.12	5.61438
		1.03001	26.6163	29.3145	0.128	10.0812	2.99825
		0.64167	3.18213	0.65286	2.7776	0.884	8.03326
		18.4494	0.67	11.5282	0.122	30.1029	0.73975
		0.132	26.0909	11.1403	6.55519	5.75431	0.062
		8.20497	11.8122	1.78032	0.328335	10.9538	41.58
		0.134	14.4512	27.5486	41.4194	8.2081	3.42581
		0.635	5.12009	1.69273	10.8505	5.56769	45.2472
		2.55944	12.1265	1.02267	6.10834	0.4944	2.68713
		11.066	0.716573	0.504	0.303335	10.3453	1.27707
		8.5099	3.16963	6.8019	3.81759	3.8155	43.6325
		1.00833	1.22708	12.8534	2.59481	13.3857	0.31
		0.13	52.1365	33.8068	10.2791	0.122	6.50115
		1.00833	105.009	0.061	15.5866	1.6464	0.4606
		0.134	0.192	1.35578	0.87425	12.8659	42.9143
		0.872625	4.10075	5.17074	0.213	0.945	3.34043
		0.378	1.96234	29.2894	1.85981	5.661	40.9602
		19.053	2.95294	12.3413	0.14	0.3855	0.509336
		11.0956	5.8504	18.5481	9.03762	7.13561	2.45809
		74.9275	18.6564	13.6844	4.96762	3.35322	1.24043
		14.704	14.489	0.702625	4.46264	2.11941	0.493336
		30.8536	8.34136	1.02133	4.76123	20.2785	0.32875
		6.39206	3.84516	1.45336	0.134	4.59875	42.6472
		0.126	15.507	4.347	0.12	6.5746	0.512
		58.0281	0.655	0.33875	6.8659	14.5911	1.22123
		14.8936	22.1204	0.889	4.8295	5.96536	6.29685
		8.73847	22.0613	7.14896	0.124	0.823875	0.3125
		37.4885	106.766	0.727375	0.12	13.5	45.4357
		17.1637	19.6448	6.42636	18.2118	0.338335	0.244
		7.45688	7.02751	0.06	43.9127	0.134	0.06
		13.1113	7.90819	1.69722	0.126	52.3873	0.9324
		0.722854	0.979995	2.53883	0.13	0.128	0.448
		12.4489	5.3501	2.42352	1.0384	5.55127	0.99546
		16.3558	27.0058	13.6228	1.21255	0.1815	0.945
		47.7848	7.76744	1.24857	1.79947	2.7184	0.250668
		6.71608	2.57712	23.9508	10.3724	6.38719	0.064
		6.5439	6.06846	23.0934	4.02958	15.4198	0.183
		5.79441	13.7299	9.54471	26.3147	1.86406	0.06
		4.89763	0.124	3.59453	2.08515	1.518	0.64286
		0.702427	0.126	0.064	7.144	0.724427	0.1965
		7.99617	79.662	14.4639	5.25719	1.98328	0.183
		33.3452	11.1135	10.9416	0.192	1.92366	7.16052
		43.8889	4.60688	3.44297	2.03946	1.0144	8.42805
		12.3108	43.0874	1.8387	7.50015	6.52955	27.928
		9.02226	25.0375	0.66286	3.75176	14.994	41.23
		26.7115	0.94833	0.434	8.8825	0.124	25.7746
		2.59322	11.1744	0.250668	0.781	1.99938	6.28626
		101.877	2.7984	13.8005	2.63022	0.93834	5.3543
		80.153	68.314	1.30015	4.04729	13.6048	11.5605
		4.36931	2.38	1.45485	0.66	0.13	3.88903
		2.0819	13.481	1.06933	11.9864	0.63667	20.198
		3.41438	19.1124	31.8776	0.691427	4.16383	7.88979
		25.2738	59.5002	15.8313	2.63988	1.6512	54.0407
		8.23936	5.64812	0.065	18.9194	4.39994	11.2041
		5.42959	7.27932	0.06	4.3355	0.32	4.68546
		11.7076	0.1815	15.6365	1.66399	1.94622	44.9493
		5.9264	8.02432	9.29052	7.43424	8.30224	7.91161
		2.7392	0.18	1.35334	18.2918	0.32	1.21154
		8.43797	16.7854	1.224	0.12	0.958335	3.24954
		13.9196	12.8577	1.408	1.19619	2.43817	15.5277
		66.4636	3.99559	1.52883	7.35465	2.2192	16.3493
		10.6844	12.5031	4.39638	2.07536	0.885625	4.5279
		1.93816	2.8368	7.93123	21.2203	31.3842	44.0628
		0.186	17.7037	0.1905	8.00603	0.12	13.4151
		22.0253	15.7181	0.248	0.976665	2.1456	12.6818
		0.128	12.6452	4.53	0.5296	5.76148	42.1216
		10.8323	57.9491	0.931	0.18	7.8548	1.25807
		0.201	24.6308	0.31375	6.57752	2.75438	8.3411
		7.99813	4.98828	0.061	0.122	9.549	7.89443
		7.45028	33.8203	0.1905	2.66881	3.2256	1.05867
		3.50242	72.678	0.192	3.20944	1.14872	0.31125
		79.3168	9.08178	0.062	0.5248	0.136	9.4083
		0.713427	13.4483	1.52883	1.5525	1.25875	2.36636
		0.13	16.9357	0.061	0.315	40.7562	2.43117
		90.6025	11.9538	0.63	0.12	0.64333	39.6575
		18.4292	22.9048	2.11227	0.138	7.53236	8.85376
		30.0615	1.24925	1.2255	1.18145	1.0784	0.510664
		2.2208	45.3818	105.29	1.1024	19.4897	2.26463
		30.2068	0.122	4.24924	2.30714	0.128	1.23093
		2.1936	0.4005	6.26028	1.57058	3.55042	92.5747
		0.301665	13.5091	0.710875	7.4043	3.08651	7.5397
		0.5072	0.124	8.18173	2.99494	5.7495	10.1124
		19.7548	13.4537	1.95266	3.7505	16.526	0.1935
		69.1014	8.1226	3.91778	0.186	0.1875	13.7819
		65.8318	0.126	110.843	0.1845	1.21581	41.23
		0.18	4.379	4.54266	5.89243	0.849875	0.513336
		15.6772	4.7905	0.063	0.323335	0.311665	45.6793
		3.44798	45.7833	0.524	0.122	0.5152	5.34545
		0.63	4.34863	22.5451	9.76878	0.61667	43.322
		0.64	0.68333	3.77	0.134	2.13736	18.417
		2.7456	1.66889	29.6733	9.4154	2.9248	9.74261
		0.1875	3.7441	2.91312	10.3516	0.384	9.59528
		3.78547	1.88822	5.47778	0.316665	0.757427	0.66714
		0.3705	0.9984	1.46164	6.04746	22.7511	0.066
		2.63022	7.6855	0.064	0.13	5.97132	0.248
		0.1875	0.122	1.77349	0.18	0.128	5.23417
		2.35086	13.1512	0.061	0.810875	0.1935	16.5019
		34.448	0.378	0.771996	11.1189	10.6087	0.530664
		0.65333	0.126	0.554664	12.7795	1.84712	0.4494
		0.331665	10.0394	0.693	3.85649	7.11947	3.26467
		67.6409	9.85564	5.07174	5.13326	4.3499	8.65797
		2.4999	1.42153	3.33409	1.23183	56.814	6.91227
		22.5355	8.1551	16.83	0.321665	3.63065	0.62857
		2.7328	18.5407	0.06	0.885625	8.84367	17.5659
		0.5104	18.2495	1.08	0.5312	7.48287	0.198
		2.70239	46.4632	1.05067	17.7818	2.59674	3.13086
		3.07247	1.78835	7.637	1.18145	5.28409	11.1099
		40.2797	14.1213	4.64749	8.45649	25.6357	18.8655
		0.5136	15.246	8.28781	0.61833	0.3795	15.3108
		0.975	34.0438	0.06	1.83919	0.31	17.0516
		19.1296	66.7188	0.063	0.18	1.60342	6.99408
		4.9295	0.308335	27.9829	4.74988	15.1488	0.061
		3.11821	6.39047	0.702625	1.972	0.1935	0.062
		15.2351	0.124	5.87752	0.124	30.9747	0.062
		16.9212	17.861	1.6764	4.25819	5.26046	4.95686
		5.69282	2.42672	17.8388	10.1886	2.1749	0.9268
		20.6457	0.84175	0.06	1.83759	11.9628	17.2371
[truncated: 2,748 more rows]

## Sheet: Supplementary Figure 6
Supplementary Figure 6 b														Supplementary Figure 6 d														Supplementary Figure 6 e
[truncated: 1,984 more rows]

[truncated: 2 more sheets: Supplementary Figure 7, Supplementary Figure 8]
